# Supplementary material for: Transcriptome and gene expression analysis of Rhynchophorus ferrugineus (Coleoptera: Curculionidae) during developmental stages
Source: PeerJ. 2020 Nov 2;8:e10223. doi: 10.7717/peerj.10223 (PMC7643551; doi:10.7717/peerj.10223)
Supplement: Supplemental Information 1 [file peerj-08-10223-s001.zip]

Archive with 16 entries (13 files):
- Supplemental Files/
- Supplemental Files/Supplementary Figures/
- Supplemental Files/Supplementary Figures/Supplementary Figure S1.png
- Supplemental Files/Supplementary Figures/Supplementary Figure. S2.png
- Supplemental Files/Supplementary Figures/Supplementary Figure. S3.png
- Supplemental Files/Supplementary Figures/Supplementary Figure. S4.png
- Supplemental Files/Supplementary Figures/Supplementary Figure. S5.png
- Supplemental Files/Supplementary Figures/Supplementary Figure. S6.png
- Supplemental Files/Supplementary Figures/Supplementary material Figure legends.docx
- Supplemental Files/Supplementary tables/
- Supplemental Files/Supplementary tables/Supplementary Table S1.xlsx
- Supplemental Files/Supplementary tables/Supplementary Table S2.xlsx
- Supplemental Files/Supplementary tables/Supplementary Table S3.xlsx
- Supplemental Files/Supplementary tables/Supplementary Table S4.xlsx
- Supplemental Files/Supplementary tables/Supplementary Table S5.xlsx
- Supplemental Files/Supplementary tables/Supplementary Table S6.xlsx
