# Supplementary material for: Transcriptome and gene expression analysis of Rhynchophorus ferrugineus (Coleoptera: Curculionidae) during developmental stages
Source: PeerJ. 2020 Nov 2;8:e10223. doi: 10.7717/peerj.10223 (PMC7643551; doi:10.7717/peerj.10223)
Supplement: Supplemental Information 1 [file peerj-08-10223-s001.zip › Supplemental Files/Supplementary tables/Supplementary Table S1.xlsx]

## Sheet: Sheet1
Supplementary Table. S1: Statistical table of the number of genes of R. ferrugineus at different expression levels.
Value range of TPM	female adults_1	female adults_2	female adults_3	larva_1	larva_2	larva_3	pupa_1	pupa_2	pupa_3	male adults_1	male adults_2	male adults_3
0-0.1	34351 (53.84%)	32104 (50.32%)	32962 (51.66%)	32824 (51.45%)	30231 (47.38%)	34568 (54.18%)	31289 (49.04%)	31176 (48.86%)	31809 (49.86%)	28362 (44.45%)	26747 (41.92%)	33419 (52.38%)
0.1-1	14141 (22.16%)	13698 (21.47%)	14169 (22.21%)	13363 (20.94%)	13199 (20.69%)	11842 (18.56%)	12144 (19.03%)	12216 (19.15%)	11552 (18.11%)	13461 (21.10%)	13730 (21.52%)	13543 (21.23%)
1-5	9547 (14.96%)	10694 (16.76%)	9803 (15.36%)	9489 (14.87%)	10109 (15.84%)	9221 (14.45%)	9172 (14.38%)	9548 (14.97%)	9786 (15.34%)	10638 (16.67%)	11085 (17.37%)	9343 (14.64%)
5-15	3360 (5.27%)	4112 (6.45%)	3854 (6.04%)	4322 (6.77%)	5362 (8.40%)	4252 (6.66%)	5602 (8.78%)	5455 (8.55%)	5591 (8.76%)	6141 (9.63%)	6745 (10.57%)	4097 (6.42%)
15-60	1611 (2.53%)	2183 (3.42%)	2011 (3.15%)	2426 (3.80%)	3304 (5.18%)	2554 (4.00%)	3956 (6.20%)	3729 (5.84%)	3542 (5.55%)	3728 (5.84%)	4047 (6.34%)	2263 (3.55%)
>60	791 (1.24%)	1010 (1.58%)	1002 (1.57%)	1377 (2.16%)	1596 (2.50%)	1364 (2.14%)	1638 (2.57%)	1677 (2.63%)	1521 (2.38%)	1471 (2.31%)	1447 (2.27%)	1136 (1.78%)
