# Supplementary material for: Transcriptome and gene expression analysis of Rhynchophorus ferrugineus (Coleoptera: Curculionidae) during developmental stages
Source: PeerJ. 2020 Nov 2;8:e10223. doi: 10.7717/peerj.10223 (PMC7643551; doi:10.7717/peerj.10223)
Supplement: Supplemental Information 1 [file peerj-08-10223-s001.zip › Supplemental Files/Supplementary tables/Supplementary Table S2.xlsx]

## Sheet: Sheet1
Supplementary Table. S2: GO enrichment list of differential genes between Pupa and Larva
NOTE: GO_accession:ID of the GO node; Description:Description of GO; Term_type:Categories for GO; Over_represented_pValue:Pvalue for enrichment analysis; Corrected_pValue:Corrected Pvalue; DEG_item:Entry of differential genes related to this GO; DEG_list: GO annotated number of differential genes; Bg_item:Entries for background (all) genes related to this GO; Bg_list:Number of background (all) ge…
GO_accession	Description	Term_type	Over_represented_pValue	Corrected_pValue	DEG_item	DEG_list	Bg_item	Bg_list	up	Up_Gene_names	Down	Down_Gene_names
GO:0020037	heme binding	molecular_function	2.4735e-22	7.221e-19	57	998	318	27707	52	i1_LQ_Rweevil_c120813/f1p0/1853,i3_LQ_Rweevil_c9441/f1p17/3804,i9_LQ_Rweevil_c321/f1p0/9046,i1_LQ_Rweevil_c21013/f1p3/1541,i1_LQ_Rweevil_c30888/f1p0/1612,i2_LQ_Rweevil_c97475/f1p4/1699,i3_LQ_Rweevil_c7282/f1p0/3682,i3_HQ_Rweevil_c15502/f17p0/3674,i2_LQ_Rweevil_c86843/f1p0/2457,i1_LQ_Rweevil_c53698/f1p0/1596,i3_LQ_Rweevil_c34985/f1p0/3236,i2_LQ_Rweevil_c79197/f1p3/1972,i1_LQ_Rweevil_c31596/f1p0/17…	5	i4_HQ_Rweevil_c1271/f4p0/4618,i3_HQ_Rweevil_c3321/f2p1/3132,i1_HQ_Rweevil_c27822/f2p5/1610,i0_LQ_Rweevil_c74210/f1p0/935,i1_HQ_Rweevil_c67115/f2p0/1678
GO:0046906	tetrapyrrole binding	molecular_function	4.205e-22	7.221e-19	57	998	321	27707	52	i0_HQ_Rweevil_c12426/f4p0/842,i1_LQ_Rweevil_c40201/f2p8/1576,i3_HQ_Rweevil_c33406/f2p0/3767,i1_LQ_Rweevil_c8754/f1p0/1885,i3_LQ_Rweevil_c22352/f1p0/3753,i1_LQ_Rweevil_c68661/f1p0/1696,i4_LQ_Rweevil_c12774/f1p3/4029,i4_LQ_Rweevil_c10766/f1p0/4817,i2_LQ_Rweevil_c20619/f1p8/2405,i2_LQ_Rweevil_c24190/f1p3/2111,i1_LQ_Rweevil_c67954/f1p0/1785,i1_HQ_Rweevil_c21137/f2p0/1749,i9_LQ_Rweevil_c321/f1p0/9046,…	5	i0_LQ_Rweevil_c74210/f1p0/935,i3_HQ_Rweevil_c3321/f2p1/3132,i4_HQ_Rweevil_c1271/f4p0/4618,i1_HQ_Rweevil_c27822/f2p5/1610,i1_HQ_Rweevil_c67115/f2p0/1678
GO:0016705	oxidoreductase activity, acting on paired donors, with incorporation or reduction of molecular oxygen	molecular_function	5.1689e-22	7.221e-19	49	998	246	27707	48	i3_LQ_Rweevil_c33512/f1p0/3539,i1_HQ_Rweevil_c2301/f6p2/1807,i1_LQ_Rweevil_c68969/f1p0/1581,i2_LQ_Rweevil_c132445/f1p6/2128,i2_LQ_Rweevil_c81934/f1p21/2723,i2_HQ_Rweevil_c24517/f9p1/2309,i7_LQ_Rweevil_c167/f1p0/7559,i1_LQ_Rweevil_c47980/f2p0/1920,i3_LQ_Rweevil_c18526/f1p0/3747,i2_HQ_Rweevil_c102860/f2p3/2222,i1_HQ_Rweevil_c2426/f6p0/1733,i1_LQ_Rweevil_c73474/f1p0/1555,i2_LQ_Rweevil_c36182/f1p6/26…	1	i1_HQ_Rweevil_c67115/f2p0/1678
GO:0055114	oxidation-reduction process	biological_process	5.6793e-18	5.9504e-15	144	998	1787	27707	132	i2_LQ_Rweevil_c5654/f1p93/2503,i1_LQ_Rweevil_c19541/f1p0/1771,i1_LQ_Rweevil_c73864/f1p0/1806,i3_LQ_Rweevil_c10762/f1p0/3243,i3_LQ_Rweevil_c11756/f1p0/3212,i1_LQ_Rweevil_c50237/f1p0/1712,i3_LQ_Rweevil_c6855/f1p0/3795,i2_LQ_Rweevil_c63053/f1p9/2390,i1_LQ_Rweevil_c7807/f1p1/1225,i1_LQ_Rweevil_c70349/f1p0/1719,i1_LQ_Rweevil_c2139/f5p0/1516,i4_LQ_Rweevil_c6069/f1p0/4170,i1_HQ_Rweevil_c19034/f4p5/1623,…	12	i1_HQ_Rweevil_c27822/f2p5/1610,i2_HQ_Rweevil_c148879/f15p11/2221,i3_HQ_Rweevil_c3321/f2p1/3132,i1_HQ_Rweevil_c32966/f2p0/1096,i1_HQ_Rweevil_c19344/f2p0/1981,i1_HQ_Rweevil_c67115/f2p0/1678,i3_LQ_Rweevil_c33844/f1p0/3163,i2_LQ_Rweevil_c37114/f1p136/2538,i2_HQ_Rweevil_c12174/f3p38/2661,i2_HQ_Rweevil_c139139/f3p18/2108,i0_LQ_Rweevil_c14258/f1p0/759,i2_LQ_Rweevil_c5583/f1p2/2763
GO:0016491	oxidoreductase activity	molecular_function	2.7394e-16	2.2962e-13	142	998	1823	27707	130	i2_LQ_Rweevil_c115477/f1p1/2959,i10_LQ_Rweevil_c6/f1p0/10740,i4_LQ_Rweevil_c5176/f1p8/4452,i1_LQ_Rweevil_c76119/f1p0/1602,i2_LQ_Rweevil_c82323/f1p3/2906,i2_LQ_Rweevil_c12437/f1p13/2888,i2_HQ_Rweevil_c102860/f2p3/2222,i2_HQ_Rweevil_c24517/f9p1/2309,i2_LQ_Rweevil_c81934/f1p21/2723,i3_LQ_Rweevil_c21029/f1p0/3424,i2_LQ_Rweevil_c132445/f1p6/2128,i2_HQ_Rweevil_c4595/f4p5/2331,i4_LQ_Rweevil_c12774/f1p3/…	12	i0_LQ_Rweevil_c14258/f1p0/759,i2_HQ_Rweevil_c139139/f3p18/2108,i2_HQ_Rweevil_c12174/f3p38/2661,i2_LQ_Rweevil_c5583/f1p2/2763,i1_HQ_Rweevil_c67115/f2p0/1678,i2_LQ_Rweevil_c37114/f1p136/2538,i2_HQ_Rweevil_c148879/f15p11/2221,i3_LQ_Rweevil_c36162/f1p0/3426,i1_HQ_Rweevil_c19344/f2p0/1981,i3_HQ_Rweevil_c3321/f2p1/3132,i1_HQ_Rweevil_c32966/f2p0/1096,i1_HQ_Rweevil_c27822/f2p5/1610
GO:0044710	single-organism metabolic process	biological_process	6.55e-15	4.5752e-12	249	998	4201	27707	214	i1_HQ_Rweevil_c29789/f4p0/1677,i3_HQ_Rweevil_c33406/f2p0/3767,i4_LQ_Rweevil_c5997/f1p1/4781,i5_LQ_Rweevil_c1325/f1p0/5136,i3_LQ_Rweevil_c26046/f1p0/3181,i2_LQ_Rweevil_c39140/f1p0/2815,i1_LQ_Rweevil_c6613/f1p0/1905,i2_HQ_Rweevil_c99585/f11p2/2242,i4_LQ_Rweevil_c11709/f1p1/4172,i1_LQ_Rweevil_c109217/f3p0/1163,i3_LQ_Rweevil_c36949/f1p0/3881,i3_LQ_Rweevil_c43250/f1p0/3028,i2_LQ_Rweevil_c136378/f1p6/2…	35	i2_LQ_Rweevil_c113245/f1p3/2425,i2_HQ_Rweevil_c118040/f3p3/2072,i2_LQ_Rweevil_c85235/f1p3/2850,i1_HQ_Rweevil_c32966/f2p0/1096,i3_HQ_Rweevil_c3321/f2p1/3132,i1_HQ_Rweevil_c19344/f2p0/1981,i4_LQ_Rweevil_c8895/f1p0/4495,i2_LQ_Rweevil_c106454/f1p7/2160,i2_HQ_Rweevil_c148879/f15p11/2221,i2_LQ_Rweevil_c105755/f1p2/2285,i4_LQ_Rweevil_c6874/f1p0/4695,i1_HQ_Rweevil_c27822/f2p5/1610,i1_LQ_Rweevil_c34927/f1…
GO:0005506	iron ion binding	molecular_function	2.5691e-14	1.5381e-11	50	998	363	27707	48	i1_HQ_Rweevil_c21137/f2p0/1749,i4_LQ_Rweevil_c10766/f1p0/4817,i2_LQ_Rweevil_c24190/f1p3/2111,i2_LQ_Rweevil_c20619/f1p8/2405,i4_LQ_Rweevil_c12774/f1p3/4029,i1_LQ_Rweevil_c68661/f1p0/1696,i3_LQ_Rweevil_c22352/f1p0/3753,i2_HQ_Rweevil_c27394/f2p9/2733,i1_LQ_Rweevil_c8754/f1p0/1885,i1_LQ_Rweevil_c40201/f2p8/1576,i3_HQ_Rweevil_c33406/f2p0/3767,i1_LQ_Rweevil_c31596/f1p0/1758,i2_LQ_Rweevil_c5466/f1p4/246…	2	i9_LQ_Rweevil_c119/f1p0/9611,i1_HQ_Rweevil_c67115/f2p0/1678
GO:0003824	catalytic activity	molecular_function	2.8478e-13	1.4919e-10	527	998	11528	27707	393	i0_HQ_Rweevil_c1337/f12p0/944,i1_HQ_Rweevil_c96541/f4p0/1294,i1_HQ_Rweevil_c84518/f5p0/1048,i0_LQ_Rweevil_c56321/f1p0/619,i1_LQ_Rweevil_c47096/f1p0/1752,i1_HQ_Rweevil_c1992/f6p0/1840,i5_LQ_Rweevil_c1988/f1p0/5442,i3_LQ_Rweevil_c26716/f1p5/3686,i3_LQ_Rweevil_c28294/f1p0/3384,i4_LQ_Rweevil_c3662/f1p1/4638,i1_HQ_Rweevil_c9636/f2p0/1602,i2_LQ_Rweevil_c44995/f1p12/2301,i5_LQ_Rweevil_c1325/f1p0/5136,i3…	134	i2_HQ_Rweevil_c148879/f15p11/2221,i3_LQ_Rweevil_c27779/f1p0/3189,i2_LQ_Rweevil_c61017/f1p6/2339,i3_LQ_Rweevil_c27537/f1p0/3753,i3_LQ_Rweevil_c5643/f1p0/3199,i1_LQ_Rweevil_c82747/f1p0/1922,i4_LQ_Rweevil_c11263/f1p0/4409,i3_LQ_Rweevil_c39564/f1p1/3082,i2_LQ_Rweevil_c14431/f1p0/2069,i2_LQ_Rweevil_c9725/f1p7/2819,i2_LQ_Rweevil_c5147/f1p8/2254,i1_LQ_Rweevil_c25289/f1p0/1177,i4_LQ_Rweevil_c6590/f1p2/41…
GO:0006030	chitin metabolic process	biological_process	8.8686e-10	3.7169e-07	22	998	118	27707	12	i2_LQ_Rweevil_c65537/f1p11/2727,i0_HQ_Rweevil_c686/f13p0/383,i0_HQ_Rweevil_c1801/f2p25/842,i1_LQ_Rweevil_c82662/f1p3/1716,i5_HQ_Rweevil_c5274/f7p0/5405,i1_HQ_Rweevil_c14225/f2p0/1191,i1_LQ_Rweevil_c36647/f1p5/1091,i2_LQ_Rweevil_c34747/f2p9/2361,i0_HQ_Rweevil_c12327/f4p0/876,i5_LQ_Rweevil_c3558/f1p0/5403,i0_LQ_Rweevil_c13953/f1p0/516,i1_LQ_Rweevil_c71187/f1p0/1465	10	i9_LQ_Rweevil_c251/f1p0/9170,i9_LQ_Rweevil_c317/f1p0/9013,i5_LQ_Rweevil_c3151/f1p0/5163,i8_LQ_Rweevil_c220/f1p0/8868,i1_HQ_Rweevil_c18127/f3p9/1760,i2_LQ_Rweevil_c22586/f1p38/2265,i8_LQ_Rweevil_c250/f1p0/8927,i4_LQ_Rweevil_c6590/f1p2/4115,i3_LQ_Rweevil_c6698/f1p23/3444,i9_LQ_Rweevil_c112/f1p0/9092
GO:1901071	glucosamine-containing compound metabolic process	biological_process	8.8686e-10	3.7169e-07	22	998	118	27707	12	i1_LQ_Rweevil_c36647/f1p5/1091,i1_HQ_Rweevil_c14225/f2p0/1191,i5_HQ_Rweevil_c5274/f7p0/5405,i0_HQ_Rweevil_c1801/f2p25/842,i1_LQ_Rweevil_c82662/f1p3/1716,i2_LQ_Rweevil_c65537/f1p11/2727,i0_HQ_Rweevil_c686/f13p0/383,i0_LQ_Rweevil_c13953/f1p0/516,i1_LQ_Rweevil_c71187/f1p0/1465,i5_LQ_Rweevil_c3558/f1p0/5403,i2_LQ_Rweevil_c34747/f2p9/2361,i0_HQ_Rweevil_c12327/f4p0/876	10	i5_LQ_Rweevil_c3151/f1p0/5163,i9_LQ_Rweevil_c317/f1p0/9013,i9_LQ_Rweevil_c251/f1p0/9170,i8_LQ_Rweevil_c250/f1p0/8927,i4_LQ_Rweevil_c6590/f1p2/4115,i3_LQ_Rweevil_c6698/f1p23/3444,i9_LQ_Rweevil_c112/f1p0/9092,i2_LQ_Rweevil_c22586/f1p38/2265,i1_HQ_Rweevil_c18127/f3p9/1760,i8_LQ_Rweevil_c220/f1p0/8868
GO:0008061	chitin binding	molecular_function	1.2766e-09	4.8639e-07	22	998	120	27707	12	i0_HQ_Rweevil_c12327/f4p0/876,i2_LQ_Rweevil_c34747/f2p9/2361,i5_LQ_Rweevil_c3558/f1p0/5403,i1_LQ_Rweevil_c71187/f1p0/1465,i0_LQ_Rweevil_c13953/f1p0/516,i0_HQ_Rweevil_c686/f13p0/383,i2_LQ_Rweevil_c65537/f1p11/2727,i1_LQ_Rweevil_c82662/f1p3/1716,i0_HQ_Rweevil_c1801/f2p25/842,i1_HQ_Rweevil_c14225/f2p0/1191,i5_HQ_Rweevil_c5274/f7p0/5405,i1_LQ_Rweevil_c36647/f1p5/1091	10	i8_LQ_Rweevil_c220/f1p0/8868,i1_HQ_Rweevil_c18127/f3p9/1760,i2_LQ_Rweevil_c22586/f1p38/2265,i9_LQ_Rweevil_c112/f1p0/9092,i3_LQ_Rweevil_c6698/f1p23/3444,i8_LQ_Rweevil_c250/f1p0/8927,i4_LQ_Rweevil_c6590/f1p2/4115,i9_LQ_Rweevil_c251/f1p0/9170,i9_LQ_Rweevil_c317/f1p0/9013,i5_LQ_Rweevil_c3151/f1p0/5163
GO:0006040	amino sugar metabolic process	biological_process	3.1555e-09	1.0733e-06	22	998	126	27707	12	i5_LQ_Rweevil_c3558/f1p0/5403,i1_LQ_Rweevil_c71187/f1p0/1465,i0_LQ_Rweevil_c13953/f1p0/516,i0_HQ_Rweevil_c12327/f4p0/876,i2_LQ_Rweevil_c34747/f2p9/2361,i5_HQ_Rweevil_c5274/f7p0/5405,i1_HQ_Rweevil_c14225/f2p0/1191,i1_LQ_Rweevil_c36647/f1p5/1091,i0_HQ_Rweevil_c686/f13p0/383,i2_LQ_Rweevil_c65537/f1p11/2727,i1_LQ_Rweevil_c82662/f1p3/1716,i0_HQ_Rweevil_c1801/f2p25/842	10	i2_LQ_Rweevil_c22586/f1p38/2265,i9_LQ_Rweevil_c112/f1p0/9092,i3_LQ_Rweevil_c6698/f1p23/3444,i4_LQ_Rweevil_c6590/f1p2/4115,i8_LQ_Rweevil_c250/f1p0/8927,i8_LQ_Rweevil_c220/f1p0/8868,i1_HQ_Rweevil_c18127/f3p9/1760,i9_LQ_Rweevil_c317/f1p0/9013,i5_LQ_Rweevil_c3151/f1p0/5163,i9_LQ_Rweevil_c251/f1p0/9170
GO:0006022	aminoglycan metabolic process	biological_process	3.3293e-09	1.0733e-06	26	998	182	27707	14	i0_HQ_Rweevil_c1801/f2p25/842,i1_LQ_Rweevil_c82662/f1p3/1716,i2_LQ_Rweevil_c65537/f1p11/2727,i0_HQ_Rweevil_c686/f13p0/383,i3_LQ_Rweevil_c5876/f1p0/3592,i1_LQ_Rweevil_c36647/f1p5/1091,i5_HQ_Rweevil_c5274/f7p0/5405,i1_HQ_Rweevil_c14225/f2p0/1191,i5_LQ_Rweevil_c1805/f1p0/5200,i2_LQ_Rweevil_c34747/f2p9/2361,i0_HQ_Rweevil_c12327/f4p0/876,i0_LQ_Rweevil_c13953/f1p0/516,i1_LQ_Rweevil_c71187/f1p0/1465,i5_…	12	i9_LQ_Rweevil_c251/f1p0/9170,i5_LQ_Rweevil_c3151/f1p0/5163,i9_LQ_Rweevil_c317/f1p0/9013,i1_HQ_Rweevil_c18127/f3p9/1760,i4_LQ_Rweevil_c5628/f1p0/4227,i3_LQ_Rweevil_c3936/f1p0/3444,i8_LQ_Rweevil_c220/f1p0/8868,i8_LQ_Rweevil_c250/f1p0/8927,i4_LQ_Rweevil_c6590/f1p2/4115,i9_LQ_Rweevil_c112/f1p0/9092,i3_LQ_Rweevil_c6698/f1p23/3444,i2_LQ_Rweevil_c22586/f1p38/2265
GO:0008152	metabolic process	biological_process	8.783e-09	2.5196e-06	533	998	12270	27707	389	i1_HQ_Rweevil_c2294/f6p0/1312,i2_HQ_Rweevil_c21403/f3p2/2662,i2_HQ_Rweevil_c1999/f7p5/2976,i2_HQ_Rweevil_c12111/f3p2/2797,i0_HQ_Rweevil_c12074/f2p0/940,i3_LQ_Rweevil_c14367/f1p8/3056,i1_LQ_Rweevil_c77146/f1p0/1467,i0_LQ_Rweevil_c21515/f2p0/605,i2_HQ_Rweevil_c122105/f3p2/2656,i3_LQ_Rweevil_c26237/f1p0/3740,i2_HQ_Rweevil_c83199/f3p2/2889,i2_LQ_Rweevil_c81470/f1p2/2287,i0_HQ_Rweevil_c1801/f2p25/842,…	144	i4_HQ_Rweevil_c1398/f3p0/4502,i4_LQ_Rweevil_c6590/f1p2/4115,i2_LQ_Rweevil_c85751/f1p10/2428,i2_LQ_Rweevil_c9725/f1p7/2819,i2_LQ_Rweevil_c5147/f1p8/2254,i3_LQ_Rweevil_c7125/f1p18/3880,i2_LQ_Rweevil_c14431/f1p0/2069,i4_LQ_Rweevil_c11263/f1p0/4409,i1_LQ_Rweevil_c82747/f1p0/1922,i2_HQ_Rweevil_c148879/f15p11/2221,i2_LQ_Rweevil_c61017/f1p6/2339,i3_LQ_Rweevil_c27537/f1p0/3753,i3_LQ_Rweevil_c41846/f1p10/…
GO:0004553	hydrolase activity, hydrolyzing O-glycosyl compounds	molecular_function	9.0179e-09	2.5196e-06	42	998	437	27707	21	i1_HQ_Rweevil_c972/f21p0/1201,i2_LQ_Rweevil_c135603/f1p0/2778,i1_LQ_Rweevil_c31608/f1p0/1672,i2_HQ_Rweevil_c122105/f3p2/2656,i0_HQ_Rweevil_c980/f6p0/765,i1_LQ_Rweevil_c82662/f1p3/1716,i3_LQ_Rweevil_c5740/f1p0/3477,i2_LQ_Rweevil_c38039/f1p2/2219,i1_HQ_Rweevil_c1138/f22p0/1983,i0_HQ_Rweevil_c27697/f3p0/802,i3_LQ_Rweevil_c25739/f1p0/3253,i1_HQ_Rweevil_c1299/f22p7/1921,i1_HQ_Rweevil_c8832/f7p0/1928,i…	21	i8_LQ_Rweevil_c220/f1p0/8868,i4_LQ_Rweevil_c5628/f1p0/4227,i0_LQ_Rweevil_c3133/f1p0/935,i2_LQ_Rweevil_c22586/f1p38/2265,i9_LQ_Rweevil_c112/f1p0/9092,i3_LQ_Rweevil_c6698/f1p23/3444,i8_LQ_Rweevil_c250/f1p0/8927,i4_LQ_Rweevil_c6590/f1p2/4115,i2_LQ_Rweevil_c123072/f1p10/2103,i2_LQ_Rweevil_c38010/f1p4/2512,i2_LQ_Rweevil_c106454/f1p7/2160,i5_LQ_Rweevil_c3151/f1p0/5163,i4_LQ_Rweevil_c5576/f1p0/4591,i2_L…
GO:1901135	carbohydrate derivative metabolic process	biological_process	1.3165e-08	3.4483e-06	65	998	820	27707	41	i1_LQ_Rweevil_c82662/f1p3/1716,i2_HQ_Rweevil_c1999/f7p5/2976,i1_LQ_Rweevil_c75532/f1p0/1942,i2_LQ_Rweevil_c5234/f1p9/2244,i0_HQ_Rweevil_c12327/f4p0/876,i2_LQ_Rweevil_c34747/f2p9/2361,i2_LQ_Rweevil_c49050/f1p10/2052,i2_LQ_Rweevil_c54553/f1p9/2408,i3_LQ_Rweevil_c13816/f1p0/3256,i5_HQ_Rweevil_c536/f2p0/5326,i0_LQ_Rweevil_c13953/f1p0/516,i3_LQ_Rweevil_c24616/f1p1/3601,i4_HQ_Rweevil_c1797/f2p0/4708,i0…	24	i5_LQ_Rweevil_c3151/f1p0/5163,i8_LQ_Rweevil_c220/f1p0/8868,i2_HQ_Rweevil_c148481/f56p0/2908,i3_LQ_Rweevil_c33844/f1p0/3163,i2_LQ_Rweevil_c22586/f1p38/2265,i2_LQ_Rweevil_c52506/f42p0/2174,i3_LQ_Rweevil_c6698/f1p23/3444,i2_LQ_Rweevil_c115091/f1p20/2356,i1_HQ_Rweevil_c121140/f49p0/1116,i4_LQ_Rweevil_c6590/f1p2/4115,i2_LQ_Rweevil_c9725/f1p7/2819,i9_LQ_Rweevil_c317/f1p0/9013,i2_LQ_Rweevil_c44493/f1p1/…
GO:0008236	serine-type peptidase activity	molecular_function	3.1003e-08	7.2184e-06	45	998	493	27707	36	i0_LQ_Rweevil_c35624/f1p0/980,i1_LQ_Rweevil_c13176/f1p0/1813,i1_HQ_Rweevil_c3384/f5p0/1856,i1_LQ_Rweevil_c82061/f1p0/1741,i1_LQ_Rweevil_c30411/f1p0/1750,i2_LQ_Rweevil_c149921/f1p4/2491,i3_LQ_Rweevil_c22263/f1p0/3183,i0_HQ_Rweevil_c12074/f2p0/940,i1_HQ_Rweevil_c800/f21p0/1846,i3_LQ_Rweevil_c39777/f1p0/3032,i2_LQ_Rweevil_c70598/f1p1/2037,i2_LQ_Rweevil_c58608/f1p14/2299,i4_LQ_Rweevil_c6578/f1p60/436…	9	i6_LQ_Rweevil_c438/f1p0/6509,i4_LQ_Rweevil_c9033/f1p1/4584,i2_LQ_Rweevil_c110542/f1p1/2724,i1_HQ_Rweevil_c12995/f2p3/1350,i0_LQ_Rweevil_c56265/f1p0/481,i1_LQ_Rweevil_c4550/f1p4/1686,i2_HQ_Rweevil_c2672/f3p7/2484,i4_LQ_Rweevil_c10327/f1p7/4718,i1_LQ_Rweevil_c30339/f1p0/1320
GO:0017171	serine hydrolase activity	molecular_function	3.1003e-08	7.2184e-06	45	998	493	27707	36	i2_HQ_Rweevil_c23702/f5p5/2607,i2_LQ_Rweevil_c82666/f1p0/2854,i0_LQ_Rweevil_c34658/f1p0/933,i2_HQ_Rweevil_c83199/f3p2/2889,i1_HQ_Rweevil_c17252/f28p0/1441,i3_LQ_Rweevil_c18471/f1p0/3149,i2_LQ_Rweevil_c107815/f1p4/2781,i0_LQ_Rweevil_c28107/f1p3/946,i2_LQ_Rweevil_c4899/f1p4/2657,i2_LQ_Rweevil_c7143/f1p4/2510,i0_HQ_Rweevil_c1337/f12p0/944,i2_HQ_Rweevil_c35889/f2p0/2366,i1_LQ_Rweevil_c47096/f1p0/1752…	9	i2_HQ_Rweevil_c2672/f3p7/2484,i1_LQ_Rweevil_c4550/f1p4/1686,i0_LQ_Rweevil_c56265/f1p0/481,i1_HQ_Rweevil_c12995/f2p3/1350,i1_LQ_Rweevil_c30339/f1p0/1320,i4_LQ_Rweevil_c10327/f1p7/4718,i2_LQ_Rweevil_c110542/f1p1/2724,i4_LQ_Rweevil_c9033/f1p1/4584,i6_LQ_Rweevil_c438/f1p0/6509
GO:0042302	structural constituent of cuticle	molecular_function	3.3947e-08	7.4879e-06	16	998	63	27707	14	i0_HQ_Rweevil_c1831/f3p0/581,i3_HQ_Rweevil_c2104/f2p2/3748,i0_LQ_Rweevil_c65991/f1p0/519,i2_HQ_Rweevil_c73294/f3p1/2173,i0_HQ_Rweevil_c1682/f11p0/425,i0_HQ_Rweevil_c12678/f5p2/423,i0_LQ_Rweevil_c59662/f1p0/523,i0_HQ_Rweevil_c21681/f2p0/644,i0_HQ_Rweevil_c21112/f3p9/541,i0_HQ_Rweevil_c1356/f7p5/539,i0_HQ_Rweevil_c20316/f4p5/564,i1_HQ_Rweevil_c108662/f10p0/1075,i0_LQ_Rweevil_c51557/f1p0/555,i0_LQ_R…	2	i1_LQ_Rweevil_c25289/f1p0/1177,i1_HQ_Rweevil_c2227/f5p0/1890
GO:0016798	hydrolase activity, acting on glycosyl bonds	molecular_function	7.8337e-08	1.6415e-05	42	998	468	27707	21	i0_HQ_Rweevil_c27697/f3p0/802,i5_LQ_Rweevil_c1988/f1p0/5442,i1_HQ_Rweevil_c9226/f2p0/1310,i1_HQ_Rweevil_c8832/f7p0/1928,i1_HQ_Rweevil_c1299/f22p7/1921,i3_LQ_Rweevil_c25739/f1p0/3253,i2_LQ_Rweevil_c88734/f1p4/2287,i2_LQ_Rweevil_c24967/f1p14/2151,i1_LQ_Rweevil_c31483/f1p3/1587,i1_HQ_Rweevil_c1673/f10p0/1519,i0_LQ_Rweevil_c12922/f2p26/838,i1_HQ_Rweevil_c37960/f25p0/1161,i2_HQ_Rweevil_c122105/f3p2/26…	21	i1_HQ_Rweevil_c18127/f3p9/1760,i2_LQ_Rweevil_c2711/f1p4/2895,i4_LQ_Rweevil_c5576/f1p0/4591,i2_HQ_Rweevil_c15650/f10p6/2271,i2_LQ_Rweevil_c61017/f1p6/2339,i3_LQ_Rweevil_c10002/f1p18/3702,i9_LQ_Rweevil_c251/f1p0/9170,i9_LQ_Rweevil_c317/f1p0/9013,i5_HQ_Rweevil_c296/f4p0/5390,i4_LQ_Rweevil_c5628/f1p0/4227,i8_LQ_Rweevil_c220/f1p0/8868,i8_LQ_Rweevil_c250/f1p0/8927,i4_LQ_Rweevil_c6590/f1p2/4115,i9_LQ_Rw…
GO:0044281	small molecule metabolic process	biological_process	1.128e-07	2.2512e-05	82	998	1220	27707	69	i1_LQ_Rweevil_c75532/f1p0/1942,i2_HQ_Rweevil_c1999/f7p5/2976,i3_LQ_Rweevil_c4868/f1p0/3084,i2_LQ_Rweevil_c84245/f1p1/2242,i2_LQ_Rweevil_c88652/f1p0/2188,i2_LQ_Rweevil_c5234/f1p9/2244,i1_HQ_Rweevil_c1216/f13p0/1908,i1_HQ_Rweevil_c2294/f6p0/1312,i1_LQ_Rweevil_c5098/f1p0/1686,i3_LQ_Rweevil_c13816/f1p0/3256,i3_LQ_Rweevil_c9581/f1p8/3698,i0_HQ_Rweevil_c11090/f4p0/886,i2_LQ_Rweevil_c54553/f1p9/2408,i1_…	13	i3_LQ_Rweevil_c33844/f1p0/3163,i2_LQ_Rweevil_c115091/f1p20/2356,i1_HQ_Rweevil_c121140/f49p0/1116,i2_HQ_Rweevil_c148481/f56p0/2908,i2_LQ_Rweevil_c5147/f1p8/2254,i1_HQ_Rweevil_c67115/f2p0/1678,i1_LQ_Rweevil_c34927/f1p56/1047,i2_LQ_Rweevil_c5583/f1p2/2763,i1_HQ_Rweevil_c19344/f2p0/1981,i2_LQ_Rweevil_c113245/f1p3/2425,i0_LQ_Rweevil_c72444/f1p0/790,i2_LQ_Rweevil_c22765/f1p28/2229,i2_HQ_Rweevil_c148879…
GO:1901605	alpha-amino acid metabolic process	biological_process	3.8373e-07	7.31e-05	25	998	215	27707	24	i3_LQ_Rweevil_c10762/f1p0/3243,i3_LQ_Rweevil_c9581/f1p8/3698,i3_LQ_Rweevil_c13673/f2p3/3319,i1_LQ_Rweevil_c58607/f1p0/1080,i3_HQ_Rweevil_c31729/f16p0/3382,i1_LQ_Rweevil_c13220/f1p7/1995,i1_LQ_Rweevil_c85175/f2p0/1041,i2_LQ_Rweevil_c115477/f1p1/2959,i3_LQ_Rweevil_c34133/f1p0/3281,i3_LQ_Rweevil_c14367/f1p8/3056,i1_LQ_Rweevil_c70349/f1p0/1719,i4_LQ_Rweevil_c5997/f1p1/4781,i2_HQ_Rweevil_c99122/f9p1/2…	1	i2_LQ_Rweevil_c22765/f1p28/2229
GO:0006520	cellular amino acid metabolic process	biological_process	2.0475e-06	0.00037308	37	998	433	27707	33	i1_HQ_Rweevil_c2294/f6p0/1312,i5_HQ_Rweevil_c430/f2p0/5534,i3_LQ_Rweevil_c43250/f1p0/3028,i1_LQ_Rweevil_c11458/f1p0/1570,i1_LQ_Rweevil_c108308/f1p0/1753,i1_HQ_Rweevil_c1216/f13p0/1908,i3_LQ_Rweevil_c8072/f1p5/3127,i1_LQ_Rweevil_c53698/f1p0/1596,i2_LQ_Rweevil_c42687/f1p4/2518,i3_LQ_Rweevil_c4868/f1p0/3084,i2_LQ_Rweevil_c88652/f1p0/2188,i3_LQ_Rweevil_c14367/f1p8/3056,i4_LQ_Rweevil_c5997/f1p1/4781,i…	4	i2_LQ_Rweevil_c5147/f1p8/2254,i2_HQ_Rweevil_c148879/f15p11/2221,i1_HQ_Rweevil_c67115/f2p0/1678,i2_LQ_Rweevil_c22765/f1p28/2229
GO:0070011	peptidase activity, acting on L-amino acid peptides	molecular_function	2.5633e-06	0.00044762	78	998	1238	27707	51	i3_LQ_Rweevil_c25394/f1p7/3962,i3_LQ_Rweevil_c22263/f1p0/3183,i0_HQ_Rweevil_c12074/f2p0/940,i1_HQ_Rweevil_c15967/f3p0/1151,i2_LQ_Rweevil_c70598/f1p1/2037,i2_LQ_Rweevil_c58608/f1p14/2299,i2_HQ_Rweevil_c74057/f3p5/2926,i0_HQ_Rweevil_c72143/f15p1/975,i2_HQ_Rweevil_c35889/f2p0/2366,i1_LQ_Rweevil_c21984/f1p0/1790,i3_LQ_Rweevil_c13845/f1p0/3080,i0_LQ_Rweevil_c35763/f1p0/856,i2_LQ_Rweevil_c94128/f1p2/20…	27	i1_LQ_Rweevil_c52819/f1p0/1881,i2_HQ_Rweevil_c148481/f56p0/2908,i3_LQ_Rweevil_c8675/f1p0/3317,i6_LQ_Rweevil_c438/f1p0/6509,i2_HQ_Rweevil_c1723/f3p12/2541,i4_LQ_Rweevil_c9033/f1p1/4584,i2_LQ_Rweevil_c56441/f1p10/2780,i2_LQ_Rweevil_c142681/f1p1/2102,i2_HQ_Rweevil_c28494/f29p1/2077,i0_LQ_Rweevil_c56265/f1p0/481,i3_HQ_Rweevil_c8079/f3p0/3413,i1_LQ_Rweevil_c30339/f1p0/1320,i4_LQ_Rweevil_c5942/f1p0/487…
GO:0008233	peptidase activity	molecular_function	5.34e-06	0.0008952	81	998	1312	27707	53	i4_LQ_Rweevil_c6578/f1p60/4365,i2_HQ_Rweevil_c51476/f23p7/2214,i1_LQ_Rweevil_c50352/f1p1/1545,i1_LQ_Rweevil_c23839/f1p0/1160,i3_LQ_Rweevil_c7081/f1p0/3325,i2_LQ_Rweevil_c86343/f1p12/2953,i1_LQ_Rweevil_c30411/f1p0/1750,i1_HQ_Rweevil_c1738/f19p0/1331,i2_LQ_Rweevil_c149921/f1p4/2491,i2_LQ_Rweevil_c35325/f1p0/2677,i1_HQ_Rweevil_c3384/f5p0/1856,i1_LQ_Rweevil_c13176/f1p0/1813,i0_LQ_Rweevil_c35624/f1p0/…	28	i2_LQ_Rweevil_c110542/f1p1/2724,i5_LQ_Rweevil_c1587/f1p0/5064,i1_HQ_Rweevil_c109553/f4p0/1083,i4_LQ_Rweevil_c5942/f1p0/4871,i4_LQ_Rweevil_c8506/f1p0/4676,i2_LQ_Rweevil_c108752/f1p3/2143,i1_LQ_Rweevil_c13950/f2p0/1618,i1_LQ_Rweevil_c4550/f1p4/1686,i2_HQ_Rweevil_c50782/f36p6/2498,i2_HQ_Rweevil_c2672/f3p7/2484,i1_HQ_Rweevil_c12995/f2p3/1350,i5_HQ_Rweevil_c296/f4p0/5390,i2_LQ_Rweevil_c40775/f1p5/2785…
GO:0019752	carboxylic acid metabolic process	biological_process	8.5044e-06	0.0012814	48	998	666	27707	43	i3_LQ_Rweevil_c10762/f1p0/3243,i2_LQ_Rweevil_c109928/f1p6/2715,i2_LQ_Rweevil_c105589/f1p0/2458,i3_HQ_Rweevil_c31729/f16p0/3382,i1_LQ_Rweevil_c70103/f1p0/1827,i3_LQ_Rweevil_c13673/f2p3/3319,i1_LQ_Rweevil_c70349/f1p0/1719,i1_LQ_Rweevil_c7807/f1p1/1225,i3_LQ_Rweevil_c34133/f1p0/3281,i2_LQ_Rweevil_c115477/f1p1/2959,i1_LQ_Rweevil_c50912/f1p0/1656,i3_LQ_Rweevil_c6668/f1p0/3161,i2_HQ_Rweevil_c99122/f9p1…	5	i2_LQ_Rweevil_c22765/f1p28/2229,i1_HQ_Rweevil_c67115/f2p0/1678,i2_HQ_Rweevil_c148879/f15p11/2221,i2_LQ_Rweevil_c5147/f1p8/2254,i1_HQ_Rweevil_c19344/f2p0/1981
GO:0004252	serine-type endopeptidase activity	molecular_function	8.7497e-06	0.0012814	29	998	316	27707	22	i3_LQ_Rweevil_c39777/f1p0/3032,i2_LQ_Rweevil_c48520/f1p5/2080,i0_LQ_Rweevil_c35763/f1p0/856,i3_LQ_Rweevil_c13845/f1p0/3080,i2_LQ_Rweevil_c9136/f1p0/2640,i3_LQ_Rweevil_c22263/f1p0/3183,i2_LQ_Rweevil_c149921/f1p4/2491,i0_HQ_Rweevil_c12074/f2p0/940,i0_HQ_Rweevil_c1337/f12p0/944,i0_LQ_Rweevil_c35624/f1p0/980,i3_LQ_Rweevil_c18471/f1p0/3149,i1_LQ_Rweevil_c23839/f1p0/1160,i0_HQ_Rweevil_c72143/f15p1/975,…	7	i4_LQ_Rweevil_c9033/f1p1/4584,i1_LQ_Rweevil_c30339/f1p0/1320,i4_LQ_Rweevil_c10327/f1p7/4718,i2_HQ_Rweevil_c2672/f3p7/2484,i1_LQ_Rweevil_c4550/f1p4/1686,i0_LQ_Rweevil_c56265/f1p0/481,i1_HQ_Rweevil_c12995/f2p3/1350
GO:0005975	carbohydrate metabolic process	biological_process	8.8554e-06	0.0012814	66	998	1025	27707	41	i0_HQ_Rweevil_c12426/f4p0/842,i2_HQ_Rweevil_c27394/f2p9/2733,i2_HQ_Rweevil_c126322/f3p8/2120,i1_LQ_Rweevil_c31608/f1p0/1672,i2_HQ_Rweevil_c122105/f3p2/2656,i2_LQ_Rweevil_c56456/f1p2/2300,i1_LQ_Rweevil_c82662/f1p3/1716,i1_HQ_Rweevil_c1138/f22p0/1983,i3_LQ_Rweevil_c25056/f1p0/3522,i0_HQ_Rweevil_c27697/f3p0/802,i2_LQ_Rweevil_c106002/f1p1/2490,i2_LQ_Rweevil_c87181/f1p0/2335,i2_HQ_Rweevil_c56706/f2p0/…	25	i4_LQ_Rweevil_c6874/f1p0/4695,i8_LQ_Rweevil_c220/f1p0/8868,i2_LQ_Rweevil_c22586/f1p38/2265,i2_LQ_Rweevil_c52506/f42p0/2174,i3_LQ_Rweevil_c6698/f1p23/3444,i4_LQ_Rweevil_c6590/f1p2/4115,i2_LQ_Rweevil_c123072/f1p10/2103,i5_LQ_Rweevil_c3151/f1p0/5163,i2_HQ_Rweevil_c15650/f10p6/2271,i2_LQ_Rweevil_c9725/f1p7/2819,i9_LQ_Rweevil_c317/f1p0/9013,i2_LQ_Rweevil_c44493/f1p1/2711,i2_LQ_Rweevil_c85235/f1p3/2850…
GO:1901606	alpha-amino acid catabolic process	biological_process	8.8666e-06	0.0012814	9	998	39	27707	8	i3_LQ_Rweevil_c10762/f1p0/3243,i1_LQ_Rweevil_c11458/f1p0/1570,i1_LQ_Rweevil_c53698/f1p0/1596,i1_LQ_Rweevil_c13220/f1p7/1995,i3_HQ_Rweevil_c31729/f16p0/3382,i3_LQ_Rweevil_c13673/f2p3/3319,i3_LQ_Rweevil_c6668/f1p0/3161,i4_LQ_Rweevil_c5997/f1p1/4781	1	i2_LQ_Rweevil_c22765/f1p28/2229
GO:0009396	folic acid-containing compound biosynthetic process	biological_process	1.1255e-05	0.0015723	13	998	84	27707	13	i2_LQ_Rweevil_c115477/f1p1/2959,i3_LQ_Rweevil_c34133/f1p0/3281,i3_LQ_Rweevil_c14367/f1p8/3056,i1_LQ_Rweevil_c70349/f1p0/1719,i3_LQ_Rweevil_c30941/f1p0/3018,i3_LQ_Rweevil_c43250/f1p0/3028,i2_HQ_Rweevil_c99122/f9p1/2214,i2_LQ_Rweevil_c64972/f1p9/2264,i2_HQ_Rweevil_c50742/f13p0/2929,i3_LQ_Rweevil_c9581/f1p8/3698,i1_LQ_Rweevil_c58607/f1p0/1080,i3_LQ_Rweevil_c4868/f1p0/3084,i3_LQ_Rweevil_c8072/f1p5/31…	0
GO:0042559	pteridine-containing compound biosynthetic process	biological_process	1.3567e-05	0.001822	13	998	85	27707	13	i3_LQ_Rweevil_c9581/f1p8/3698,i2_HQ_Rweevil_c50742/f13p0/2929,i2_LQ_Rweevil_c64972/f1p9/2264,i3_LQ_Rweevil_c8072/f1p5/3127,i3_LQ_Rweevil_c4868/f1p0/3084,i1_LQ_Rweevil_c58607/f1p0/1080,i1_LQ_Rweevil_c70349/f1p0/1719,i3_LQ_Rweevil_c14367/f1p8/3056,i2_LQ_Rweevil_c115477/f1p1/2959,i3_LQ_Rweevil_c34133/f1p0/3281,i2_HQ_Rweevil_c99122/f9p1/2214,i3_LQ_Rweevil_c30941/f1p0/3018,i3_LQ_Rweevil_c43250/f1p0/30…	0
GO:0006760	folic acid-containing compound metabolic process	biological_process	1.3912e-05	0.001822	13	998	86	27707	13	i3_LQ_Rweevil_c43250/f1p0/3028,i3_LQ_Rweevil_c30941/f1p0/3018,i2_HQ_Rweevil_c99122/f9p1/2214,i3_LQ_Rweevil_c14367/f1p8/3056,i3_LQ_Rweevil_c34133/f1p0/3281,i2_LQ_Rweevil_c115477/f1p1/2959,i1_LQ_Rweevil_c70349/f1p0/1719,i1_LQ_Rweevil_c58607/f1p0/1080,i3_LQ_Rweevil_c8072/f1p5/3127,i3_LQ_Rweevil_c4868/f1p0/3084,i2_LQ_Rweevil_c64972/f1p9/2264,i2_HQ_Rweevil_c50742/f13p0/2929,i3_LQ_Rweevil_c9581/f1p8/36…	0
GO:0042558	pteridine-containing compound metabolic process	biological_process	1.6692e-05	0.0020469	13	998	87	27707	13	i2_LQ_Rweevil_c64972/f1p9/2264,i3_LQ_Rweevil_c9581/f1p8/3698,i2_HQ_Rweevil_c50742/f13p0/2929,i1_LQ_Rweevil_c58607/f1p0/1080,i3_LQ_Rweevil_c8072/f1p5/3127,i3_LQ_Rweevil_c4868/f1p0/3084,i3_LQ_Rweevil_c14367/f1p8/3056,i2_LQ_Rweevil_c115477/f1p1/2959,i3_LQ_Rweevil_c34133/f1p0/3281,i1_LQ_Rweevil_c70349/f1p0/1719,i3_LQ_Rweevil_c30941/f1p0/3018,i2_HQ_Rweevil_c99122/f9p1/2214,i3_LQ_Rweevil_c43250/f1p0/30…	0
GO:0006082	organic acid metabolic process	biological_process	1.7094e-05	0.0020469	48	998	687	27707	43	i1_LQ_Rweevil_c7807/f1p1/1225,i2_LQ_Rweevil_c115477/f1p1/2959,i3_LQ_Rweevil_c34133/f1p0/3281,i1_LQ_Rweevil_c70349/f1p0/1719,i2_HQ_Rweevil_c99122/f9p1/2214,i3_LQ_Rweevil_c30941/f1p0/3018,i1_LQ_Rweevil_c50237/f1p0/1712,i1_LQ_Rweevil_c50912/f1p0/1656,i3_LQ_Rweevil_c6668/f1p0/3161,i3_LQ_Rweevil_c10762/f1p0/3243,i3_HQ_Rweevil_c31729/f16p0/3382,i1_LQ_Rweevil_c70103/f1p0/1827,i3_LQ_Rweevil_c13673/f2p3/3…	5	i2_HQ_Rweevil_c148879/f15p11/2221,i1_HQ_Rweevil_c67115/f2p0/1678,i2_LQ_Rweevil_c22765/f1p28/2229,i2_LQ_Rweevil_c5147/f1p8/2254,i1_HQ_Rweevil_c19344/f2p0/1981
GO:0043436	oxoacid metabolic process	biological_process	1.7094e-05	0.0020469	48	998	687	27707	43	i3_LQ_Rweevil_c14367/f1p8/3056,i4_LQ_Rweevil_c5997/f1p1/4781,i7_LQ_Rweevil_c281/f1p0/7941,i1_HQ_Rweevil_c29789/f4p0/1677,i6_LQ_Rweevil_c1386/f1p2/6873,i1_HQ_Rweevil_c19416/f6p0/1759,i0_HQ_Rweevil_c11090/f4p0/886,i3_LQ_Rweevil_c9581/f1p8/3698,i1_LQ_Rweevil_c58607/f1p0/1080,i1_LQ_Rweevil_c13220/f1p7/1995,i1_LQ_Rweevil_c85175/f2p0/1041,i1_HQ_Rweevil_c2294/f6p0/1312,i5_HQ_Rweevil_c430/f2p0/5534,i3_LQ…	5	i1_HQ_Rweevil_c19344/f2p0/1981,i2_HQ_Rweevil_c148879/f15p11/2221,i1_HQ_Rweevil_c67115/f2p0/1678,i2_LQ_Rweevil_c22765/f1p28/2229,i2_LQ_Rweevil_c5147/f1p8/2254
GO:0004180	carboxypeptidase activity	molecular_function	2.5738e-05	0.0029963	12	998	78	27707	7	i2_HQ_Rweevil_c74057/f3p5/2926,i1_LQ_Rweevil_c108022/f1p4/1837,i1_HQ_Rweevil_c7099/f5p0/1390,i1_LQ_Rweevil_c50352/f1p1/1545,i2_LQ_Rweevil_c107815/f1p4/2781,i1_HQ_Rweevil_c17252/f28p0/1441,i1_HQ_Rweevil_c1738/f19p0/1331	5	i1_LQ_Rweevil_c13950/f2p0/1618,i2_HQ_Rweevil_c1723/f3p12/2541,i1_LQ_Rweevil_c52819/f1p0/1881,i2_LQ_Rweevil_c56441/f1p10/2780,i2_HQ_Rweevil_c50782/f36p6/2498
GO:0009063	cellular amino acid catabolic process	biological_process	2.9296e-05	0.0032384	9	998	46	27707	8	i4_LQ_Rweevil_c5997/f1p1/4781,i3_LQ_Rweevil_c6668/f1p0/3161,i3_LQ_Rweevil_c10762/f1p0/3243,i1_LQ_Rweevil_c11458/f1p0/1570,i3_HQ_Rweevil_c31729/f16p0/3382,i3_LQ_Rweevil_c13673/f2p3/3319,i1_LQ_Rweevil_c53698/f1p0/1596,i1_LQ_Rweevil_c13220/f1p7/1995	1	i2_LQ_Rweevil_c22765/f1p28/2229
GO:0044699	single-organism process	biological_process	2.9363e-05	0.0032384	424	998	10026	27707	319	i2_LQ_Rweevil_c94128/f1p2/2098,i1_LQ_Rweevil_c73864/f1p0/1806,i3_LQ_Rweevil_c10762/f1p0/3243,i3_LQ_Rweevil_c11756/f1p0/3212,i2_LQ_Rweevil_c59033/f1p2/2855,i2_LQ_Rweevil_c109267/f1p20/2970,i1_LQ_Rweevil_c70001/f1p1/1527,i2_LQ_Rweevil_c110762/f1p1/2620,i1_LQ_Rweevil_c43574/f1p7/1662,i0_LQ_Rweevil_c6418/f1p0/940,i1_LQ_Rweevil_c2139/f5p0/1516,i1_HQ_Rweevil_c28594/f3p0/1974,i1_LQ_Rweevil_c105557/f1p0/…	105	i2_LQ_Rweevil_c18270/f1p8/2151,i3_HQ_Rweevil_c21996/f2p1/3139,i1_HQ_Rweevil_c44725/f2p0/1516,i3_LQ_Rweevil_c28187/f1p0/3401,i1_LQ_Rweevil_c34927/f1p56/1047,i2_HQ_Rweevil_c81295/f2p0/2832,i5_LQ_Rweevil_c3847/f1p1/5580,i2_LQ_Rweevil_c63508/f1p2/2279,i3_LQ_Rweevil_c11458/f1p0/3726,i1_HQ_Rweevil_c27822/f2p5/1610,i2_LQ_Rweevil_c26163/f1p1/2666,i2_LQ_Rweevil_c56216/f1p1/2256,i3_LQ_Rweevil_c24656/f1p0/3…
GO:1901564	organonitrogen compound metabolic process	biological_process	3.2152e-05	0.0034551	107	998	1861	27707	77	i0_LQ_Rweevil_c13953/f1p0/516,i3_LQ_Rweevil_c24616/f1p1/3601,i1_LQ_Rweevil_c13220/f1p7/1995,i5_HQ_Rweevil_c536/f2p0/5326,i1_LQ_Rweevil_c58607/f1p0/1080,i3_LQ_Rweevil_c13816/f1p0/3256,i3_LQ_Rweevil_c9581/f1p8/3698,i2_LQ_Rweevil_c54553/f1p9/2408,i1_HQ_Rweevil_c19416/f6p0/1759,i2_LQ_Rweevil_c49050/f1p10/2052,i2_LQ_Rweevil_c34747/f2p9/2361,i0_LQ_Rweevil_c21515/f2p0/605,i3_LQ_Rweevil_c14367/f1p8/3056,…	30	i4_LQ_Rweevil_c6590/f1p2/4115,i2_LQ_Rweevil_c115091/f1p20/2356,i1_HQ_Rweevil_c121140/f49p0/1116,i3_LQ_Rweevil_c6698/f1p23/3444,i1_LQ_Rweevil_c103381/f1p0/1865,i3_LQ_Rweevil_c33844/f1p0/3163,i2_LQ_Rweevil_c22586/f1p38/2265,i2_HQ_Rweevil_c148481/f56p0/2908,i8_LQ_Rweevil_c220/f1p0/8868,i5_LQ_Rweevil_c3151/f1p0/5163,i9_LQ_Rweevil_c119/f1p0/9611,i3_LQ_Rweevil_c23712/f1p13/3071,i1_LQ_Rweevil_c34927/f1p…
GO:0004096	catalase activity	molecular_function	5.4077e-05	0.0056659	5	998	12	27707	3	i1_LQ_Rweevil_c67954/f1p0/1785,i2_LQ_Rweevil_c79197/f1p3/1972,i2_HQ_Rweevil_c4595/f4p5/2331	2	i3_HQ_Rweevil_c3321/f2p1/3132,i1_HQ_Rweevil_c27822/f2p5/1610
GO:0046914	transition metal ion binding	molecular_function	5.7878e-05	0.0059162	125	998	2482	27707	86	i3_HQ_Rweevil_c6581/f2p0/3364,i1_LQ_Rweevil_c73864/f1p0/1806,i2_LQ_Rweevil_c8209/f1p11/3003,i2_LQ_Rweevil_c95330/f1p0/2049,i2_LQ_Rweevil_c40549/f1p16/2217,i2_LQ_Rweevil_c54535/f1p11/2668,i2_LQ_Rweevil_c36182/f1p6/2666,i3_LQ_Rweevil_c8386/f1p0/3904,i4_LQ_Rweevil_c3265/f1p2/4867,i0_LQ_Rweevil_c71793/f1p0/696,i1_HQ_Rweevil_c10058/f5p1/1554,i2_LQ_Rweevil_c63053/f1p9/2390,i2_LQ_Rweevil_c40518/f1p23/22…	39	i1_LQ_Rweevil_c14074/f1p0/1776,i2_LQ_Rweevil_c80615/f1p90/3921,i3_LQ_Rweevil_c39564/f1p1/3082,i1_HQ_Rweevil_c67115/f2p0/1678,i1_LQ_Rweevil_c45192/f1p0/1917,i2_LQ_Rweevil_c41421/f1p5/2722,i3_LQ_Rweevil_c7125/f1p18/3880,i2_LQ_Rweevil_c81481/f1p6/2848,i3_HQ_Rweevil_c8079/f3p0/3413,i2_HQ_Rweevil_c1723/f3p12/2541,i3_LQ_Rweevil_c8675/f1p0/3317,i2_LQ_Rweevil_c59738/f1p2/2403,i1_LQ_Rweevil_c52819/f1p0/18…
GO:0048037	cofactor binding	molecular_function	7.0717e-05	0.0070565	51	998	751	27707	48	i2_LQ_Rweevil_c12437/f1p13/2888,i3_LQ_Rweevil_c24999/f1p9/3279,i1_HQ_Rweevil_c430/f29p0/1571,i7_LQ_Rweevil_c251/f1p0/7217,i1_HQ_Rweevil_c9599/f3p1/1602,i2_HQ_Rweevil_c148702/f105p8/2248,i1_HQ_Rweevil_c1881/f9p0/1642,i2_HQ_Rweevil_c36014/f4p25/2315,i1_HQ_Rweevil_c20209/f2p0/1783,i4_LQ_Rweevil_c9306/f1p0/4525,i1_HQ_Rweevil_c19034/f4p5/1623,i1_HQ_Rweevil_c96541/f4p0/1294,i0_LQ_Rweevil_c22453/f1p0/89…	3	i2_LQ_Rweevil_c5147/f1p8/2254,i2_HQ_Rweevil_c148879/f15p11/2221,i1_HQ_Rweevil_c19344/f2p0/1981
GO:0004329	formate-tetrahydrofolate ligase activity	molecular_function	8.7899e-05	0.0085671	8	998	44	27707	8	i3_LQ_Rweevil_c9581/f1p8/3698,i2_HQ_Rweevil_c50742/f13p0/2929,i3_LQ_Rweevil_c4868/f1p0/3084,i3_LQ_Rweevil_c14367/f1p8/3056,i2_LQ_Rweevil_c115477/f1p1/2959,i3_LQ_Rweevil_c30941/f1p0/3018,i3_LQ_Rweevil_c43250/f1p0/3028,i2_HQ_Rweevil_c99122/f9p1/2214	0
GO:0004601	peroxidase activity	molecular_function	9.7752e-05	0.0093109	7	998	27	27707	3	i2_HQ_Rweevil_c4595/f4p5/2331,i2_LQ_Rweevil_c79197/f1p3/1972,i1_LQ_Rweevil_c67954/f1p0/1785	4	i3_HQ_Rweevil_c3321/f2p1/3132,i1_HQ_Rweevil_c27822/f2p5/1610,i0_LQ_Rweevil_c14258/f1p0/759,i2_HQ_Rweevil_c12174/f3p38/2661
GO:0008430	selenium binding	molecular_function	0.00011696	0.010656	5	998	14	27707	5	i1_LQ_Rweevil_c82977/f1p0/1797,i1_LQ_Rweevil_c5886/f1p14/1258,i1_LQ_Rweevil_c24706/f1p0/1767,i4_LQ_Rweevil_c6089/f1p10/4662,i3_LQ_Rweevil_c17521/f2p48/3103	0
GO:0008810	cellulase activity	molecular_function	0.00018639	0.01662	6	998	21	27707	6	i0_LQ_Rweevil_c12922/f2p26/838,i2_LQ_Rweevil_c24967/f1p14/2151,i0_HQ_Rweevil_c980/f6p0/765,i1_HQ_Rweevil_c1299/f22p7/1921,i1_HQ_Rweevil_c8832/f7p0/1928,i0_HQ_Rweevil_c27697/f3p0/802	0
GO:0044282	small molecule catabolic process	biological_process	0.00022322	0.019414	10	998	73	27707	9	i2_HQ_Rweevil_c27394/f2p9/2733,i3_LQ_Rweevil_c6668/f1p0/3161,i4_LQ_Rweevil_c5997/f1p1/4781,i1_LQ_Rweevil_c53698/f1p0/1596,i1_LQ_Rweevil_c13220/f1p7/1995,i3_HQ_Rweevil_c31729/f16p0/3382,i3_LQ_Rweevil_c13673/f2p3/3319,i3_LQ_Rweevil_c10762/f1p0/3243,i1_LQ_Rweevil_c11458/f1p0/1570	1	i2_LQ_Rweevil_c22765/f1p28/2229
GO:0008237	metallopeptidase activity	molecular_function	0.00022699	0.019414	24	998	314	27707	10	i2_LQ_Rweevil_c105491/f1p1/2115,i3_LQ_Rweevil_c4733/f1p1/3201,i2_HQ_Rweevil_c51476/f23p7/2214,i3_LQ_Rweevil_c7081/f1p0/3325,i1_LQ_Rweevil_c108022/f1p4/1837,i1_HQ_Rweevil_c7099/f5p0/1390,i1_HQ_Rweevil_c1738/f19p0/1331,i1_HQ_Rweevil_c19312/f2p0/1734,i3_LQ_Rweevil_c25394/f1p7/3962,i2_LQ_Rweevil_c88832/f1p4/2403	14	i2_LQ_Rweevil_c56441/f1p10/2780,i3_HQ_Rweevil_c8079/f3p0/3413,i2_HQ_Rweevil_c50782/f36p6/2498,i5_HQ_Rweevil_c296/f4p0/5390,i5_LQ_Rweevil_c1587/f1p0/5064,i2_LQ_Rweevil_c108752/f1p3/2143,i2_HQ_Rweevil_c148481/f56p0/2908,i4_LQ_Rweevil_c5942/f1p0/4871,i4_LQ_Rweevil_c8506/f1p0/4676,i2_HQ_Rweevil_c146831/f12p0/2513,i1_LQ_Rweevil_c52819/f1p0/1881,i2_HQ_Rweevil_c1723/f3p12/2541,i1_LQ_Rweevil_c13950/f2p0/…
GO:0008652	cellular amino acid biosynthetic process	biological_process	0.00026724	0.0224	16	998	158	27707	16	i1_HQ_Rweevil_c2294/f6p0/1312,i3_LQ_Rweevil_c43250/f1p0/3028,i2_HQ_Rweevil_c50742/f13p0/2929,i1_LQ_Rweevil_c108308/f1p0/1753,i2_LQ_Rweevil_c64972/f1p9/2264,i3_LQ_Rweevil_c4868/f1p0/3084,i3_LQ_Rweevil_c8072/f1p5/3127,i1_LQ_Rweevil_c70349/f1p0/1719,i3_LQ_Rweevil_c34133/f1p0/3281,i2_LQ_Rweevil_c115477/f1p1/2959,i3_LQ_Rweevil_c14367/f1p8/3056,i1_HQ_Rweevil_c19416/f6p0/1759,i2_HQ_Rweevil_c99122/f9p1/2…	0
GO:0016054	organic acid catabolic process	biological_process	0.00037361	0.030111	9	998	65	27707	8	i1_LQ_Rweevil_c11458/f1p0/1570,i3_LQ_Rweevil_c10762/f1p0/3243,i1_LQ_Rweevil_c13220/f1p7/1995,i1_LQ_Rweevil_c53698/f1p0/1596,i3_LQ_Rweevil_c13673/f2p3/3319,i3_HQ_Rweevil_c31729/f16p0/3382,i3_LQ_Rweevil_c6668/f1p0/3161,i4_LQ_Rweevil_c5997/f1p1/4781	1	i2_LQ_Rweevil_c22765/f1p28/2229
GO:0046395	carboxylic acid catabolic process	biological_process	0.00037361	0.030111	9	998	65	27707	8	i1_LQ_Rweevil_c11458/f1p0/1570,i3_LQ_Rweevil_c10762/f1p0/3243,i3_LQ_Rweevil_c13673/f2p3/3319,i3_HQ_Rweevil_c31729/f16p0/3382,i1_LQ_Rweevil_c13220/f1p7/1995,i1_LQ_Rweevil_c53698/f1p0/1596,i4_LQ_Rweevil_c5997/f1p1/4781,i3_LQ_Rweevil_c6668/f1p0/3161	1	i2_LQ_Rweevil_c22765/f1p28/2229
GO:1901607	alpha-amino acid biosynthetic process	biological_process	0.00044466	0.035162	15	998	149	27707	15	i1_LQ_Rweevil_c58607/f1p0/1080,i3_LQ_Rweevil_c4868/f1p0/3084,i3_LQ_Rweevil_c8072/f1p5/3127,i2_LQ_Rweevil_c64972/f1p9/2264,i2_HQ_Rweevil_c50742/f13p0/2929,i3_LQ_Rweevil_c9581/f1p8/3698,i2_HQ_Rweevil_c99122/f9p1/2214,i3_LQ_Rweevil_c43250/f1p0/3028,i3_LQ_Rweevil_c30941/f1p0/3018,i1_HQ_Rweevil_c19416/f6p0/1759,i2_LQ_Rweevil_c115477/f1p1/2959,i3_LQ_Rweevil_c34133/f1p0/3281,i1_HQ_Rweevil_c2294/f6p0/131…	0
GO:0016684	oxidoreductase activity, acting on peroxide as acceptor	molecular_function	0.00048405	0.036854	7	998	34	27707	3	i1_LQ_Rweevil_c67954/f1p0/1785,i2_HQ_Rweevil_c4595/f4p5/2331,i2_LQ_Rweevil_c79197/f1p3/1972	4	i2_HQ_Rweevil_c12174/f3p38/2661,i0_LQ_Rweevil_c14258/f1p0/759,i1_HQ_Rweevil_c27822/f2p5/1610,i3_HQ_Rweevil_c3321/f2p1/3132
GO:0006575	cellular modified amino acid metabolic process	biological_process	0.00048514	0.036854	15	998	153	27707	14	i3_LQ_Rweevil_c30941/f1p0/3018,i2_HQ_Rweevil_c99122/f9p1/2214,i3_LQ_Rweevil_c43250/f1p0/3028,i3_LQ_Rweevil_c14367/f1p8/3056,i3_LQ_Rweevil_c34133/f1p0/3281,i2_LQ_Rweevil_c115477/f1p1/2959,i1_LQ_Rweevil_c70349/f1p0/1719,i1_LQ_Rweevil_c58607/f1p0/1080,i1_LQ_Rweevil_c53698/f1p0/1596,i3_LQ_Rweevil_c8072/f1p5/3127,i3_LQ_Rweevil_c4868/f1p0/3084,i2_LQ_Rweevil_c64972/f1p9/2264,i3_LQ_Rweevil_c9581/f1p8/369…	1	i2_LQ_Rweevil_c22765/f1p28/2229
GO:0004181	metallocarboxypeptidase activity	molecular_function	0.00050124	0.036854	8	998	53	27707	3	i1_HQ_Rweevil_c7099/f5p0/1390,i1_LQ_Rweevil_c108022/f1p4/1837,i1_HQ_Rweevil_c1738/f19p0/1331	5	i1_LQ_Rweevil_c13950/f2p0/1618,i2_HQ_Rweevil_c1723/f3p12/2541,i1_LQ_Rweevil_c52819/f1p0/1881,i2_HQ_Rweevil_c50782/f36p6/2498,i2_LQ_Rweevil_c56441/f1p10/2780
GO:0008235	metalloexopeptidase activity	molecular_function	0.00050124	0.036854	8	998	53	27707	3	i1_LQ_Rweevil_c108022/f1p4/1837,i1_HQ_Rweevil_c7099/f5p0/1390,i1_HQ_Rweevil_c1738/f19p0/1331	5	i1_LQ_Rweevil_c13950/f2p0/1618,i2_HQ_Rweevil_c1723/f3p12/2541,i1_LQ_Rweevil_c52819/f1p0/1881,i2_LQ_Rweevil_c56441/f1p10/2780,i2_HQ_Rweevil_c50782/f36p6/2498
GO:0003995	acyl-CoA dehydrogenase activity	molecular_function	0.00077293	0.055851	10	998	73	27707	10	i1_HQ_Rweevil_c18889/f3p7/1378,i1_HQ_Rweevil_c430/f29p0/1571,i1_LQ_Rweevil_c8941/f1p85/1467,i1_LQ_Rweevil_c50709/f1p0/1679,i1_LQ_Rweevil_c20674/f1p28/1628,i1_LQ_Rweevil_c77146/f1p0/1467,i1_LQ_Rweevil_c76259/f1p0/1922,i1_LQ_Rweevil_c21982/f1p5/1650,i4_LQ_Rweevil_c11709/f1p1/4172,i1_LQ_Rweevil_c71625/f1p0/1900	0
GO:0004175	endopeptidase activity	molecular_function	0.00080118	0.056911	49	998	821	27707	30	i3_LQ_Rweevil_c18471/f1p0/3149,i2_LQ_Rweevil_c7143/f1p4/2510,i2_LQ_Rweevil_c4899/f1p4/2657,i0_LQ_Rweevil_c28107/f1p3/946,i2_LQ_Rweevil_c105491/f1p1/2115,i2_HQ_Rweevil_c23702/f5p5/2607,i2_LQ_Rweevil_c82666/f1p0/2854,i0_LQ_Rweevil_c34658/f1p0/933,i2_HQ_Rweevil_c83199/f3p2/2889,i2_LQ_Rweevil_c94128/f1p2/2098,i2_LQ_Rweevil_c48520/f1p5/2080,i3_LQ_Rweevil_c13845/f1p0/3080,i2_LQ_Rweevil_c9136/f1p0/2640,…	19	i1_LQ_Rweevil_c30339/f1p0/1320,i2_LQ_Rweevil_c40775/f1p5/2785,i5_HQ_Rweevil_c296/f4p0/5390,i4_LQ_Rweevil_c10327/f1p7/4718,i3_HQ_Rweevil_c8079/f3p0/3413,i1_LQ_Rweevil_c4550/f1p4/1686,i2_HQ_Rweevil_c2672/f3p7/2484,i1_HQ_Rweevil_c12995/f2p3/1350,i0_LQ_Rweevil_c56265/f1p0/481,i2_HQ_Rweevil_c146831/f12p0/2513,i2_HQ_Rweevil_c28494/f29p1/2077,i5_LQ_Rweevil_c1587/f1p0/5064,i1_HQ_Rweevil_c109553/f4p0/1083…
GO:0000774	adenyl-nucleotide exchange factor activity	molecular_function	0.00083934	0.058628	6	998	31	27707	4	i2_LQ_Rweevil_c54535/f1p11/2668,i3_LQ_Rweevil_c28294/f1p0/3384,i1_LQ_Rweevil_c14992/f1p10/1123,i0_LQ_Rweevil_c52297/f1p0/776	2	i7_LQ_Rweevil_c1023/f1p0/7115,i2_LQ_Rweevil_c115091/f1p20/2356
GO:0019049	evasion or tolerance of host defenses by virus	biological_process	0.00086904	0.059707	3	998	7	27707	3	i3_HQ_Rweevil_c5040/f2p0/3247,i4_LQ_Rweevil_c2297/f1p0/4374,i2_LQ_Rweevil_c55603/f1p2/2956	0
GO:0005576	extracellular region	cellular_component	0.00096669	0.065345	55	998	990	27707	29	i1_HQ_Rweevil_c14225/f2p0/1191,i1_LQ_Rweevil_c14992/f1p10/1123,i2_LQ_Rweevil_c134811/f1p6/2729,i5_LQ_Rweevil_c2005/f1p25/5797,i2_LQ_Rweevil_c65537/f1p11/2727,i1_LQ_Rweevil_c82662/f1p3/1716,i2_LQ_Rweevil_c3796/f1p10/2567,i0_HQ_Rweevil_c13223/f3p4/493,i2_LQ_Rweevil_c135861/f1p90/2653,i2_LQ_Rweevil_c135603/f1p0/2778,i0_LQ_Rweevil_c13953/f1p0/516,i2_LQ_Rweevil_c85425/f1p23/2229,i2_LQ_Rweevil_c34747/f…	26	i3_HQ_Rweevil_c37843/f4p8/3049,i2_LQ_Rweevil_c9865/f1p3/2873,i5_LQ_Rweevil_c3151/f1p0/5163,i0_HQ_Rweevil_c1733/f4p0/381,i5_LQ_Rweevil_c2105/f1p0/5117,i2_LQ_Rweevil_c58395/f1p1/2612,i1_LQ_Rweevil_c42845/f1p0/1173,i2_LQ_Rweevil_c111440/f1p5/2407,i2_LQ_Rweevil_c22586/f1p38/2265,i8_LQ_Rweevil_c250/f1p0/8927,i4_LQ_Rweevil_c6590/f1p2/4115,i2_LQ_Rweevil_c115091/f1p20/2356,i3_LQ_Rweevil_c6698/f1p23/3444,…
GO:0043169	cation binding	molecular_function	0.0010044	0.066436	190	998	4352	27707	131	i5_LQ_Rweevil_c4276/f1p0/5488,i5_LQ_Rweevil_c1988/f1p0/5442,i2_LQ_Rweevil_c38856/f1p10/2280,i3_LQ_Rweevil_c36156/f1p44/4001,i3_LQ_Rweevil_c13758/f1p0/3463,i3_LQ_Rweevil_c26716/f1p5/3686,i0_LQ_Rweevil_c6005/f1p3/645,i1_LQ_Rweevil_c69370/f1p4/1609,i4_LQ_Rweevil_c12160/f1p4/4310,i0_LQ_Rweevil_c56321/f1p0/619,i1_LQ_Rweevil_c108022/f1p4/1837,i3_LQ_Rweevil_c33512/f1p0/3539,i1_LQ_Rweevil_c68969/f1p0/158…	59	i4_LQ_Rweevil_c8551/f1p3/4539,i2_HQ_Rweevil_c146601/f28p12/2982,i2_LQ_Rweevil_c59624/f1p8/2467,i3_LQ_Rweevil_c4587/f1p0/3357,i3_LQ_Rweevil_c9661/f1p0/3273,i6_LQ_Rweevil_c1815/f1p0/6340,i2_HQ_Rweevil_c146831/f12p0/2513,i4_LQ_Rweevil_c5653/f1p0/4373,i2_HQ_Rweevil_c118040/f3p3/2072,i2_LQ_Rweevil_c108752/f1p3/2143,i4_LQ_Rweevil_c8506/f1p0/4676,i3_LQ_Rweevil_c22464/f1p56/3446,i4_LQ_Rweevil_c9318/f1p1/…
GO:0042398	cellular modified amino acid biosynthetic process	biological_process	0.0010145	0.066436	13	998	131	27707	13	i3_LQ_Rweevil_c14367/f1p8/3056,i2_LQ_Rweevil_c115477/f1p1/2959,i3_LQ_Rweevil_c34133/f1p0/3281,i1_LQ_Rweevil_c70349/f1p0/1719,i2_HQ_Rweevil_c99122/f9p1/2214,i3_LQ_Rweevil_c30941/f1p0/3018,i3_LQ_Rweevil_c43250/f1p0/3028,i2_LQ_Rweevil_c64972/f1p9/2264,i2_HQ_Rweevil_c50742/f13p0/2929,i3_LQ_Rweevil_c9581/f1p8/3698,i1_LQ_Rweevil_c58607/f1p0/1080,i3_LQ_Rweevil_c8072/f1p5/3127,i3_LQ_Rweevil_c4868/f1p0/30…	0
GO:0050660	flavin adenine dinucleotide binding	molecular_function	0.0010379	0.06692	18	998	207	27707	18	i1_LQ_Rweevil_c21982/f1p5/1650,i1_HQ_Rweevil_c19034/f4p5/1623,i1_LQ_Rweevil_c30758/f1p5/1845,i2_LQ_Rweevil_c12437/f1p13/2888,i1_LQ_Rweevil_c5098/f1p0/1686,i1_HQ_Rweevil_c430/f29p0/1571,i1_HQ_Rweevil_c9599/f3p1/1602,i1_LQ_Rweevil_c20674/f1p28/1628,i4_LQ_Rweevil_c11709/f1p1/4172,i2_LQ_Rweevil_c82323/f1p3/2906,i1_LQ_Rweevil_c70103/f1p0/1827,i1_LQ_Rweevil_c77146/f1p0/1467,i1_LQ_Rweevil_c50709/f1p0/16…	0
GO:0044283	small molecule biosynthetic process	biological_process	0.0011076	0.070335	22	998	286	27707	21	i1_LQ_Rweevil_c70349/f1p0/1719,i3_LQ_Rweevil_c14367/f1p8/3056,i3_LQ_Rweevil_c34133/f1p0/3281,i2_LQ_Rweevil_c115477/f1p1/2959,i1_HQ_Rweevil_c19416/f6p0/1759,i2_HQ_Rweevil_c99122/f9p1/2214,i6_LQ_Rweevil_c1386/f1p2/6873,i3_LQ_Rweevil_c30941/f1p0/3018,i7_LQ_Rweevil_c281/f1p0/7941,i1_LQ_Rweevil_c6613/f1p0/1905,i3_LQ_Rweevil_c9581/f1p8/3698,i1_LQ_Rweevil_c58607/f1p0/1080,i1_HQ_Rweevil_c2294/f6p0/1312,i…	1	i2_LQ_Rweevil_c113245/f1p3/2425
GO:0009074	aromatic amino acid family catabolic process	biological_process	0.0011972	0.07489	6	998	34	27707	5	i1_LQ_Rweevil_c53698/f1p0/1596,i3_LQ_Rweevil_c6668/f1p0/3161,i4_LQ_Rweevil_c5997/f1p1/4781,i3_LQ_Rweevil_c13673/f2p3/3319,i1_LQ_Rweevil_c11458/f1p0/1570	1	i2_LQ_Rweevil_c22765/f1p28/2229
GO:0046872	metal ion binding	molecular_function	0.001325	0.081663	187	998	4303	27707	129	i3_HQ_Rweevil_c15494/f4p0/3868,i3_LQ_Rweevil_c7402/f1p0/3120,i1_LQ_Rweevil_c22458/f1p0/1318,i4_LQ_Rweevil_c6475/f1p0/4084,i1_LQ_Rweevil_c30888/f1p0/1612,i2_LQ_Rweevil_c97475/f1p4/1699,i3_HQ_Rweevil_c32337/f3p3/3143,i0_LQ_Rweevil_c32179/f1p0/625,i1_LQ_Rweevil_c49098/f1p0/1733,i1_HQ_Rweevil_c21137/f2p0/1749,i2_LQ_Rweevil_c133385/f1p5/2769,i0_LQ_Rweevil_c21515/f2p0/605,i3_LQ_Rweevil_c22352/f1p0/3753…	58	i1_LQ_Rweevil_c20373/f1p0/1760,i2_LQ_Rweevil_c142681/f1p1/2102,i3_HQ_Rweevil_c31634/f23p2/3575,i4_LQ_Rweevil_c5460/f1p10/4430,i1_LQ_Rweevil_c25289/f1p0/1177,i2_LQ_Rweevil_c41421/f1p5/2722,i3_LQ_Rweevil_c7125/f1p18/3880,i3_HQ_Rweevil_c8079/f3p0/3413,i2_LQ_Rweevil_c12595/f1p25/2456,i2_LQ_Rweevil_c80615/f1p90/3921,i3_LQ_Rweevil_c39564/f1p1/3082,i8_LQ_Rweevil_c318/f1p0/8294,i2_LQ_Rweevil_c106454/f1p7…
GO:0008924	malate dehydrogenase (quinone) activity	molecular_function	0.0014071	0.084243	3	998	6	27707	3	i1_LQ_Rweevil_c70103/f1p0/1827,i1_HQ_Rweevil_c29789/f4p0/1677,i1_LQ_Rweevil_c5098/f1p0/1686	0
GO:0016901	oxidoreductase activity, acting on the CH-OH group of donors, quinone or similar compound as acceptor	molecular_function	0.0014071	0.084243	3	998	6	27707	3	i1_LQ_Rweevil_c5098/f1p0/1686,i1_LQ_Rweevil_c70103/f1p0/1827,i1_HQ_Rweevil_c29789/f4p0/1677	0
GO:0016053	organic acid biosynthetic process	biological_process	0.0015263	0.088132	18	998	222	27707	18	i3_LQ_Rweevil_c8072/f1p5/3127,i3_LQ_Rweevil_c4868/f1p0/3084,i1_LQ_Rweevil_c108308/f1p0/1753,i2_HQ_Rweevil_c50742/f13p0/2929,i2_LQ_Rweevil_c64972/f1p9/2264,i3_LQ_Rweevil_c43250/f1p0/3028,i1_HQ_Rweevil_c2294/f6p0/1312,i1_LQ_Rweevil_c58607/f1p0/1080,i3_LQ_Rweevil_c9581/f1p8/3698,i1_HQ_Rweevil_c19416/f6p0/1759,i2_HQ_Rweevil_c99122/f9p1/2214,i6_LQ_Rweevil_c1386/f1p2/6873,i3_LQ_Rweevil_c30941/f1p0/3018…	0
GO:0046394	carboxylic acid biosynthetic process	biological_process	0.0015263	0.088132	18	998	222	27707	18	i3_LQ_Rweevil_c8072/f1p5/3127,i3_LQ_Rweevil_c4868/f1p0/3084,i1_LQ_Rweevil_c108308/f1p0/1753,i2_HQ_Rweevil_c50742/f13p0/2929,i2_LQ_Rweevil_c64972/f1p9/2264,i3_LQ_Rweevil_c43250/f1p0/3028,i1_HQ_Rweevil_c2294/f6p0/1312,i1_LQ_Rweevil_c58607/f1p0/1080,i3_LQ_Rweevil_c9581/f1p8/3698,i1_HQ_Rweevil_c19416/f6p0/1759,i6_LQ_Rweevil_c1386/f1p2/6873,i2_HQ_Rweevil_c99122/f9p1/2214,i3_LQ_Rweevil_c30941/f1p0/3018…	0
GO:0016615	malate dehydrogenase activity	molecular_function	0.0015351	0.088132	6	998	34	27707	6	i2_HQ_Rweevil_c127409/f23p5/2284,i1_HQ_Rweevil_c29789/f4p0/1677,i1_LQ_Rweevil_c70103/f1p0/1827,i2_LQ_Rweevil_c136378/f1p6/2452,i2_HQ_Rweevil_c148702/f105p8/2248,i1_LQ_Rweevil_c5098/f1p0/1686	0
GO:0050662	coenzyme binding	molecular_function	0.0015786	0.089407	39	998	611	27707	37	i2_HQ_Rweevil_c148702/f105p8/2248,i7_LQ_Rweevil_c251/f1p0/7217,i1_HQ_Rweevil_c9599/f3p1/1602,i1_HQ_Rweevil_c430/f29p0/1571,i2_LQ_Rweevil_c12437/f1p13/2888,i1_HQ_Rweevil_c19034/f4p5/1623,i2_HQ_Rweevil_c36014/f4p25/2315,i1_HQ_Rweevil_c1881/f9p0/1642,i1_HQ_Rweevil_c20209/f2p0/1783,i4_LQ_Rweevil_c9306/f1p0/4525,i1_LQ_Rweevil_c50709/f1p0/1679,i1_HQ_Rweevil_c18889/f3p7/1378,i1_LQ_Rweevil_c50237/f1p0/17…	2	i2_HQ_Rweevil_c148879/f15p11/2221,i1_HQ_Rweevil_c19344/f2p0/1981
GO:0008238	exopeptidase activity	molecular_function	0.0019078	0.10661	15	998	175	27707	10	i1_LQ_Rweevil_c108022/f1p4/1837,i1_HQ_Rweevil_c7099/f5p0/1390,i2_LQ_Rweevil_c107815/f1p4/2781,i1_LQ_Rweevil_c50352/f1p1/1545,i2_HQ_Rweevil_c74057/f3p5/2926,i2_LQ_Rweevil_c4899/f1p4/2657,i1_HQ_Rweevil_c1738/f19p0/1331,i2_LQ_Rweevil_c149921/f1p4/2491,i1_HQ_Rweevil_c17252/f28p0/1441,i2_HQ_Rweevil_c51476/f23p7/2214	5	i2_HQ_Rweevil_c1723/f3p12/2541,i1_LQ_Rweevil_c13950/f2p0/1618,i2_LQ_Rweevil_c56441/f1p10/2780,i2_HQ_Rweevil_c50782/f36p6/2498,i1_LQ_Rweevil_c52819/f1p0/1881
GO:0030170	pyridoxal phosphate binding	molecular_function	0.0019395	0.10696	12	998	116	27707	11	i3_LQ_Rweevil_c24999/f1p9/3279,i1_LQ_Rweevil_c50912/f1p0/1656,i5_HQ_Rweevil_c430/f2p0/5534,i0_LQ_Rweevil_c32336/f1p0/818,i1_HQ_Rweevil_c1216/f13p0/1908,i3_HQ_Rweevil_c31729/f16p0/3382,i2_LQ_Rweevil_c42687/f1p4/2518,i2_LQ_Rweevil_c88652/f1p0/2188,i2_LQ_Rweevil_c105589/f1p0/2458,i2_LQ_Rweevil_c109928/f1p6/2715,i1_HQ_Rweevil_c11683/f4p0/1270	1	i2_LQ_Rweevil_c5147/f1p8/2254
GO:0004411	homogentisate 1,2-dioxygenase activity	molecular_function	0.0021374	0.10961	4	998	15	27707	4	i1_LQ_Rweevil_c11458/f1p0/1570,i3_LQ_Rweevil_c6668/f1p0/3161,i4_LQ_Rweevil_c5997/f1p1/4781,i3_LQ_Rweevil_c13673/f2p3/3319	0
GO:0006558	L-phenylalanine metabolic process	biological_process	0.0021374	0.10961	4	998	15	27707	4	i1_LQ_Rweevil_c11458/f1p0/1570,i3_LQ_Rweevil_c13673/f2p3/3319,i4_LQ_Rweevil_c5997/f1p1/4781,i3_LQ_Rweevil_c6668/f1p0/3161	0
GO:0006559	L-phenylalanine catabolic process	biological_process	0.0021374	0.10961	4	998	15	27707	4	i1_LQ_Rweevil_c11458/f1p0/1570,i3_LQ_Rweevil_c6668/f1p0/3161,i3_LQ_Rweevil_c13673/f2p3/3319,i4_LQ_Rweevil_c5997/f1p1/4781	0
GO:1902221	erythrose 4-phosphate/phosphoenolpyruvate family amino acid metabolic process	biological_process	0.0021374	0.10961	4	998	15	27707	4	i3_LQ_Rweevil_c13673/f2p3/3319,i4_LQ_Rweevil_c5997/f1p1/4781,i3_LQ_Rweevil_c6668/f1p0/3161,i1_LQ_Rweevil_c11458/f1p0/1570	0
GO:1902222	erythrose 4-phosphate/phosphoenolpyruvate family amino acid catabolic process	biological_process	0.0021374	0.10961	4	998	15	27707	4	i3_LQ_Rweevil_c6668/f1p0/3161,i3_LQ_Rweevil_c13673/f2p3/3319,i4_LQ_Rweevil_c5997/f1p1/4781,i1_LQ_Rweevil_c11458/f1p0/1570	0
GO:0006073	cellular glucan metabolic process	biological_process	0.0021708	0.10961	7	998	47	27707	7	i1_LQ_Rweevil_c26234/f1p1/1898,i2_LQ_Rweevil_c24967/f1p14/2151,i2_LQ_Rweevil_c39140/f1p0/2815,i2_LQ_Rweevil_c78132/f1p10/3000,i2_HQ_Rweevil_c34506/f2p1/2172,i1_HQ_Rweevil_c8832/f7p0/1928,i1_HQ_Rweevil_c1299/f22p7/1921	0
GO:0044042	glucan metabolic process	biological_process	0.0021708	0.10961	7	998	47	27707	7	i2_LQ_Rweevil_c24967/f1p14/2151,i1_LQ_Rweevil_c26234/f1p1/1898,i2_LQ_Rweevil_c78132/f1p10/3000,i1_HQ_Rweevil_c1299/f22p7/1921,i2_HQ_Rweevil_c34506/f2p1/2172,i1_HQ_Rweevil_c8832/f7p0/1928,i2_LQ_Rweevil_c39140/f1p0/2815	0
GO:0016758	transferase activity, transferring hexosyl groups	molecular_function	0.0022602	0.11277	17	998	209	27707	14	i1_LQ_Rweevil_c26816/f1p1/1802,i2_LQ_Rweevil_c106002/f1p1/2490,i1_HQ_Rweevil_c2443/f6p2/1605,i1_HQ_Rweevil_c21299/f2p0/1769,i2_LQ_Rweevil_c39140/f1p0/2815,i2_LQ_Rweevil_c163667/f1p0/2010,i1_LQ_Rweevil_c26234/f1p1/1898,i1_HQ_Rweevil_c18972/f4p0/1927,i1_HQ_Rweevil_c2344/f4p1/1913,i1_HQ_Rweevil_c20496/f3p5/1902,i2_HQ_Rweevil_c34506/f2p1/2172,i2_LQ_Rweevil_c133249/f1p1/2946,i1_LQ_Rweevil_c24236/f1p0/…	3	i2_LQ_Rweevil_c85235/f1p3/2850,i2_LQ_Rweevil_c44493/f1p1/2711,i2_LQ_Rweevil_c9725/f1p7/2819
GO:0005549	odorant binding	molecular_function	0.0024002	0.11834	7	998	41	27707	6	i0_HQ_Rweevil_c966/f6p0/543,i0_LQ_Rweevil_c1199/f4p0/525,i0_LQ_Rweevil_c53303/f1p0/752,i0_HQ_Rweevil_c4778/f3p0/680,i0_HQ_Rweevil_c5178/f9p2/506,i0_LQ_Rweevil_c32114/f1p0/620	1	i0_HQ_Rweevil_c7671/f2p53/965
GO:0009116	nucleoside metabolic process	biological_process	0.0026143	0.12594	27	998	383	27707	21	i2_HQ_Rweevil_c1999/f7p5/2976,i1_LQ_Rweevil_c75532/f1p0/1942,i2_LQ_Rweevil_c14630/f1p6/2131,i2_LQ_Rweevil_c5234/f1p9/2244,i4_LQ_Rweevil_c10006/f1p5/5009,i4_HQ_Rweevil_c1797/f2p0/4708,i1_HQ_Rweevil_c64001/f2p0/1226,i1_LQ_Rweevil_c109217/f3p0/1163,i2_LQ_Rweevil_c54553/f1p9/2408,i3_LQ_Rweevil_c13816/f1p0/3256,i2_HQ_Rweevil_c99585/f11p2/2242,i2_LQ_Rweevil_c5654/f1p93/2503,i4_LQ_Rweevil_c4534/f1p0/479…	6	i2_LQ_Rweevil_c5583/f1p2/2763,i0_LQ_Rweevil_c72444/f1p0/790,i3_LQ_Rweevil_c33844/f1p0/3163,i1_HQ_Rweevil_c121140/f49p0/1116,i2_HQ_Rweevil_c148481/f56p0/2908,i1_LQ_Rweevil_c34927/f1p56/1047
GO:1901657	glycosyl compound metabolic process	biological_process	0.0026143	0.12594	27	998	383	27707	21	i4_LQ_Rweevil_c10006/f1p5/5009,i2_LQ_Rweevil_c5234/f1p9/2244,i1_LQ_Rweevil_c75532/f1p0/1942,i2_LQ_Rweevil_c14630/f1p6/2131,i2_HQ_Rweevil_c1999/f7p5/2976,i1_LQ_Rweevil_c109217/f3p0/1163,i1_HQ_Rweevil_c64001/f2p0/1226,i4_HQ_Rweevil_c1797/f2p0/4708,i5_HQ_Rweevil_c536/f2p0/5326,i2_LQ_Rweevil_c112897/f1p10/2328,i2_LQ_Rweevil_c5654/f1p93/2503,i4_LQ_Rweevil_c4534/f1p0/4791,i3_LQ_Rweevil_c13816/f1p0/3256…	6	i2_LQ_Rweevil_c5583/f1p2/2763,i0_LQ_Rweevil_c72444/f1p0/790,i1_HQ_Rweevil_c121140/f49p0/1116,i3_LQ_Rweevil_c33844/f1p0/3163,i1_LQ_Rweevil_c34927/f1p56/1047,i2_HQ_Rweevil_c148481/f56p0/2908
GO:1901565	organonitrogen compound catabolic process	biological_process	0.0027668	0.13177	11	998	112	27707	9	i3_LQ_Rweevil_c10762/f1p0/3243,i1_LQ_Rweevil_c11458/f1p0/1570,i1_LQ_Rweevil_c53698/f1p0/1596,i1_LQ_Rweevil_c13220/f1p7/1995,i3_HQ_Rweevil_c31729/f16p0/3382,i3_LQ_Rweevil_c13673/f2p3/3319,i5_LQ_Rweevil_c1805/f1p0/5200,i3_LQ_Rweevil_c6668/f1p0/3161,i4_LQ_Rweevil_c5997/f1p1/4781	2	i2_LQ_Rweevil_c22765/f1p28/2229,i3_LQ_Rweevil_c3936/f1p0/3444
GO:0046658	anchored component of plasma membrane	cellular_component	0.0028399	0.13373	2	998	2	27707	2	i0_LQ_Rweevil_c50014/f1p0/452,i0_LQ_Rweevil_c71470/f2p4/391	0
GO:0006869	lipid transport	biological_process	0.0030254	0.14088	16	998	220	27707	10	i2_LQ_Rweevil_c54535/f1p11/2668,i2_LQ_Rweevil_c108705/f1p2/2381,i1_LQ_Rweevil_c87038/f1p0/1094,i0_LQ_Rweevil_c52297/f1p0/776,i4_LQ_Rweevil_c7068/f1p0/4767,i1_LQ_Rweevil_c14992/f1p10/1123,i0_LQ_Rweevil_c11042/f1p3/962,i2_LQ_Rweevil_c36586/f2p13/2865,i3_LQ_Rweevil_c28294/f1p0/3384,i4_LQ_Rweevil_c10342/f1p0/4429	6	i2_HQ_Rweevil_c81295/f2p0/2832,i5_LQ_Rweevil_c3840/f1p0/5104,i2_LQ_Rweevil_c26163/f1p1/2666,i3_HQ_Rweevil_c40362/f2p0/3048,i3_HQ_Rweevil_c37843/f4p8/3049,i2_LQ_Rweevil_c88973/f1p4/2732
GO:0044264	cellular polysaccharide metabolic process	biological_process	0.0030979	0.14267	7	998	50	27707	7	i1_LQ_Rweevil_c26234/f1p1/1898,i2_LQ_Rweevil_c24967/f1p14/2151,i2_LQ_Rweevil_c39140/f1p0/2815,i2_LQ_Rweevil_c78132/f1p10/3000,i2_HQ_Rweevil_c34506/f2p1/2172,i1_HQ_Rweevil_c8832/f7p0/1928,i1_HQ_Rweevil_c1299/f22p7/1921	0
GO:0004488	methylenetetrahydrofolate dehydrogenase (NADP+) activity	molecular_function	0.0033786	0.14616	7	998	51	27707	7	i1_LQ_Rweevil_c58607/f1p0/1080,i3_LQ_Rweevil_c8072/f1p5/3127,i3_LQ_Rweevil_c34133/f1p0/3281,i2_LQ_Rweevil_c115477/f1p1/2959,i2_LQ_Rweevil_c64972/f1p9/2264,i1_LQ_Rweevil_c70349/f1p0/1719,i2_HQ_Rweevil_c50742/f13p0/2929	0
GO:0004375	glycine dehydrogenase (decarboxylating) activity	molecular_function	0.0033829	0.14616	3	998	9	27707	3	i3_LQ_Rweevil_c10762/f1p0/3243,i1_LQ_Rweevil_c13220/f1p7/1995,i3_HQ_Rweevil_c31729/f16p0/3382	0
GO:0006546	glycine catabolic process	biological_process	0.0033829	0.14616	3	998	9	27707	3	i3_LQ_Rweevil_c10762/f1p0/3243,i1_LQ_Rweevil_c13220/f1p7/1995,i3_HQ_Rweevil_c31729/f16p0/3382	0
GO:0009071	serine family amino acid catabolic process	biological_process	0.0033829	0.14616	3	998	9	27707	3	i3_LQ_Rweevil_c10762/f1p0/3243,i3_HQ_Rweevil_c31729/f16p0/3382,i1_LQ_Rweevil_c13220/f1p7/1995	0
GO:0016642	oxidoreductase activity, acting on the CH-NH2 group of donors, disulfide as acceptor	molecular_function	0.0033829	0.14616	3	998	9	27707	3	i3_LQ_Rweevil_c10762/f1p0/3243,i1_LQ_Rweevil_c13220/f1p7/1995,i3_HQ_Rweevil_c31729/f16p0/3382	0
GO:0016787	hydrolase activity	molecular_function	0.0034875	0.14908	225	998	5341	27707	145	i2_HQ_Rweevil_c122105/f3p2/2656,i3_LQ_Rweevil_c25394/f1p7/3962,i0_HQ_Rweevil_c12074/f2p0/940,i1_LQ_Rweevil_c80862/f1p0/1992,i2_HQ_Rweevil_c74057/f3p5/2926,i1_LQ_Rweevil_c22458/f1p0/1318,i1_LQ_Rweevil_c116729/f1p0/1392,i2_HQ_Rweevil_c12111/f3p2/2797,i4_LQ_Rweevil_c12696/f1p0/4078,i2_HQ_Rweevil_c21403/f3p2/2662,i4_LQ_Rweevil_c4567/f1p0/4300,i4_LQ_Rweevil_c13309/f1p0/4015,i3_HQ_Rweevil_c32337/f3p3/3…	80	i3_LQ_Rweevil_c6698/f1p23/3444,i4_LQ_Rweevil_c6590/f1p2/4115,i4_HQ_Rweevil_c1829/f2p7/4745,i4_LQ_Rweevil_c9033/f1p1/4584,i2_LQ_Rweevil_c22586/f1p38/2265,i1_LQ_Rweevil_c25289/f1p0/1177,i3_LQ_Rweevil_c11458/f1p0/3726,i4_LQ_Rweevil_c6874/f1p0/4695,i1_LQ_Rweevil_c20373/f1p0/1760,i2_LQ_Rweevil_c142681/f1p1/2102,i2_LQ_Rweevil_c123072/f1p10/2103,i2_HQ_Rweevil_c15650/f10p6/2271,i1_LQ_Rweevil_c34927/f1p56…
GO:0030145	manganese ion binding	molecular_function	0.0035216	0.14908	5	998	28	27707	4	i2_LQ_Rweevil_c54535/f1p11/2668,i1_LQ_Rweevil_c23395/f1p0/1986,i3_LQ_Rweevil_c28294/f1p0/3384,i0_LQ_Rweevil_c52297/f1p0/776	1	i1_LQ_Rweevil_c25289/f1p0/1177
GO:0006099	tricarboxylic acid cycle	biological_process	0.0045659	0.18761	3	998	9	27707	3	i1_LQ_Rweevil_c70103/f1p0/1827,i1_HQ_Rweevil_c29789/f4p0/1677,i1_LQ_Rweevil_c5098/f1p0/1686	0
GO:0006101	citrate metabolic process	biological_process	0.0045659	0.18761	3	998	9	27707	3	i1_LQ_Rweevil_c5098/f1p0/1686,i1_HQ_Rweevil_c29789/f4p0/1677,i1_LQ_Rweevil_c70103/f1p0/1827	0
GO:0072350	tricarboxylic acid metabolic process	biological_process	0.0045659	0.18761	3	998	9	27707	3	i1_HQ_Rweevil_c29789/f4p0/1677,i1_LQ_Rweevil_c70103/f1p0/1827,i1_LQ_Rweevil_c5098/f1p0/1686	0
GO:0006570	tyrosine metabolic process	biological_process	0.0048337	0.19668	4	998	18	27707	4	i1_LQ_Rweevil_c11458/f1p0/1570,i3_LQ_Rweevil_c6668/f1p0/3161,i4_LQ_Rweevil_c5997/f1p1/4781,i3_LQ_Rweevil_c13673/f2p3/3319	0
GO:0016879	ligase activity, forming carbon-nitrogen bonds	molecular_function	0.0049755	0.2005	15	998	206	27707	14	i2_LQ_Rweevil_c115477/f1p1/2959,i4_LQ_Rweevil_c13812/f1p0/4141,i1_HQ_Rweevil_c2294/f6p0/1312,i3_LQ_Rweevil_c14367/f1p8/3056,i1_HQ_Rweevil_c19416/f6p0/1759,i3_LQ_Rweevil_c30941/f1p0/3018,i2_HQ_Rweevil_c99122/f9p1/2214,i3_LQ_Rweevil_c43250/f1p0/3028,i2_HQ_Rweevil_c99585/f11p2/2242,i2_HQ_Rweevil_c50742/f13p0/2929,i3_LQ_Rweevil_c9581/f1p8/3698,i2_LQ_Rweevil_c14630/f1p6/2131,i4_LQ_Rweevil_c9329/f1p0/4…	1	i2_LQ_Rweevil_c115091/f1p20/2356
GO:0006629	lipid metabolic process	biological_process	0.0050717	0.20243	40	998	696	27707	37	i1_LQ_Rweevil_c7807/f1p1/1225,i1_LQ_Rweevil_c53109/f1p0/1660,i3_LQ_Rweevil_c28648/f1p0/3987,i1_HQ_Rweevil_c8442/f3p0/1304,i1_LQ_Rweevil_c50237/f1p0/1712,i0_LQ_Rweevil_c34548/f1p4/913,i1_LQ_Rweevil_c31559/f1p0/1704,i1_LQ_Rweevil_c76776/f1p0/1590,i1_LQ_Rweevil_c43574/f1p7/1662,i2_LQ_Rweevil_c109656/f1p3/2530,i1_HQ_Rweevil_c9599/f3p1/1602,i0_LQ_Rweevil_c11042/f1p3/962,i2_LQ_Rweevil_c96297/f1p12/2240…	3	i2_LQ_Rweevil_c84789/f1p6/2256,i2_HQ_Rweevil_c24233/f2p1/2962,i1_HQ_Rweevil_c19344/f2p0/1981
GO:0010876	lipid localization	biological_process	0.0053458	0.20795	16	998	230	27707	10	i2_LQ_Rweevil_c108705/f1p2/2381,i1_LQ_Rweevil_c87038/f1p0/1094,i2_LQ_Rweevil_c54535/f1p11/2668,i4_LQ_Rweevil_c10342/f1p0/4429,i2_LQ_Rweevil_c36586/f2p13/2865,i3_LQ_Rweevil_c28294/f1p0/3384,i1_LQ_Rweevil_c14992/f1p10/1123,i0_LQ_Rweevil_c52297/f1p0/776,i4_LQ_Rweevil_c7068/f1p0/4767,i0_LQ_Rweevil_c11042/f1p3/962	6	i2_HQ_Rweevil_c81295/f2p0/2832,i2_LQ_Rweevil_c26163/f1p1/2666,i5_LQ_Rweevil_c3840/f1p0/5104,i2_LQ_Rweevil_c88973/f1p4/2732,i3_HQ_Rweevil_c40362/f2p0/3048,i3_HQ_Rweevil_c37843/f4p8/3049
GO:0031226	intrinsic component of plasma membrane	cellular_component	0.0053523	0.20795	6	998	40	27707	6	i0_LQ_Rweevil_c71470/f2p4/391,i2_LQ_Rweevil_c57653/f1p2/2602,i1_HQ_Rweevil_c1840/f11p57/1508,i0_LQ_Rweevil_c50014/f1p0/452,i1_LQ_Rweevil_c91770/f1p0/1061,i1_LQ_Rweevil_c67716/f1p0/1675	0
GO:0009108	coenzyme biosynthetic process	biological_process	0.0053589	0.20795	16	998	205	27707	13	i3_LQ_Rweevil_c43250/f1p0/3028,i2_HQ_Rweevil_c50742/f13p0/2929,i2_LQ_Rweevil_c64972/f1p9/2264,i3_LQ_Rweevil_c4868/f1p0/3084,i3_LQ_Rweevil_c8072/f1p5/3127,i1_LQ_Rweevil_c70349/f1p0/1719,i2_LQ_Rweevil_c115477/f1p1/2959,i3_LQ_Rweevil_c34133/f1p0/3281,i3_LQ_Rweevil_c14367/f1p8/3056,i2_HQ_Rweevil_c99122/f9p1/2214,i3_LQ_Rweevil_c30941/f1p0/3018,i3_LQ_Rweevil_c9581/f1p8/3698,i1_LQ_Rweevil_c58607/f1p0/10…	3	i1_LQ_Rweevil_c82747/f1p0/1922,i2_LQ_Rweevil_c113245/f1p3/2425,i1_LQ_Rweevil_c103381/f1p0/1865
GO:0006508	proteolysis	biological_process	0.0058132	0.22045	71	998	1426	27707	41	i0_HQ_Rweevil_c1337/f12p0/944,i1_LQ_Rweevil_c68325/f1p0/1743,i1_LQ_Rweevil_c47096/f1p0/1752,i1_HQ_Rweevil_c84518/f5p0/1048,i3_LQ_Rweevil_c18471/f1p0/3149,i1_LQ_Rweevil_c108022/f1p4/1837,i1_HQ_Rweevil_c17252/f28p0/1441,i3_LQ_Rweevil_c39777/f1p0/3032,i2_LQ_Rweevil_c88832/f1p4/2403,i1_HQ_Rweevil_c800/f21p0/1846,i1_LQ_Rweevil_c30411/f1p0/1750,i1_HQ_Rweevil_c1738/f19p0/1331,i2_LQ_Rweevil_c35325/f1p0/2…	30	i2_HQ_Rweevil_c146831/f12p0/2513,i2_LQ_Rweevil_c40775/f1p5/2785,i4_LQ_Rweevil_c10327/f1p7/4718,i2_LQ_Rweevil_c105755/f1p2/2285,i1_LQ_Rweevil_c4550/f1p4/1686,i2_HQ_Rweevil_c50782/f36p6/2498,i2_HQ_Rweevil_c2672/f3p7/2484,i1_HQ_Rweevil_c12995/f2p3/1350,i1_LQ_Rweevil_c13950/f2p0/1618,i4_LQ_Rweevil_c8506/f1p0/4676,i2_LQ_Rweevil_c108752/f1p3/2143,i2_LQ_Rweevil_c110542/f1p1/2724,i1_HQ_Rweevil_c109553/f4…
GO:0006188	IMP biosynthetic process	biological_process	0.0058912	0.22045	3	998	11	27707	3	i2_LQ_Rweevil_c64972/f1p9/2264,i1_LQ_Rweevil_c70349/f1p0/1719,i3_LQ_Rweevil_c24616/f1p1/3601	0
GO:0006189	'de novo' IMP biosynthetic process	biological_process	0.0058912	0.22045	3	998	11	27707	3	i1_LQ_Rweevil_c70349/f1p0/1719,i2_LQ_Rweevil_c64972/f1p9/2264,i3_LQ_Rweevil_c24616/f1p1/3601	0
GO:0046040	IMP metabolic process	biological_process	0.0058912	0.22045	3	998	11	27707	3	i2_LQ_Rweevil_c64972/f1p9/2264,i1_LQ_Rweevil_c70349/f1p0/1719,i3_LQ_Rweevil_c24616/f1p1/3601	0
GO:0031225	anchored component of membrane	cellular_component	0.0060168	0.22315	2	998	3	27707	2	i0_LQ_Rweevil_c71470/f2p4/391,i0_LQ_Rweevil_c50014/f1p0/452	0
GO:0060590	ATPase regulator activity	molecular_function	0.0062838	0.23101	6	998	45	27707	4	i3_LQ_Rweevil_c28294/f1p0/3384,i2_LQ_Rweevil_c54535/f1p11/2668,i0_LQ_Rweevil_c52297/f1p0/776,i1_LQ_Rweevil_c14992/f1p10/1123	2	i7_LQ_Rweevil_c1023/f1p0/7115,i2_LQ_Rweevil_c115091/f1p20/2356
GO:0016646	oxidoreductase activity, acting on the CH-NH group of donors, NAD or NADP as acceptor	molecular_function	0.0065551	0.23889	7	998	57	27707	7	i3_LQ_Rweevil_c34133/f1p0/3281,i2_LQ_Rweevil_c115477/f1p1/2959,i2_LQ_Rweevil_c64972/f1p9/2264,i1_LQ_Rweevil_c70349/f1p0/1719,i2_HQ_Rweevil_c50742/f13p0/2929,i1_LQ_Rweevil_c58607/f1p0/1080,i3_LQ_Rweevil_c8072/f1p5/3127	0
GO:0005976	polysaccharide metabolic process	biological_process	0.0068196	0.24639	8	998	72	27707	7	i2_LQ_Rweevil_c39140/f1p0/2815,i2_LQ_Rweevil_c24967/f1p14/2151,i1_LQ_Rweevil_c26234/f1p1/1898,i2_HQ_Rweevil_c34506/f2p1/2172,i1_HQ_Rweevil_c8832/f7p0/1928,i1_HQ_Rweevil_c1299/f22p7/1921,i2_LQ_Rweevil_c78132/f1p10/3000	1	i2_LQ_Rweevil_c38010/f1p4/2512
GO:0042721	mitochondrial inner membrane protein insertion complex	cellular_component	0.0069757	0.24987	2	998	4	27707	0		2	i4_LQ_Rweevil_c11381/f1p0/4623,i3_LQ_Rweevil_c27537/f1p0/3753
GO:0009072	aromatic amino acid family metabolic process	biological_process	0.0084654	0.29816	6	998	50	27707	5	i1_LQ_Rweevil_c11458/f1p0/1570,i3_LQ_Rweevil_c13673/f2p3/3319,i4_LQ_Rweevil_c5997/f1p1/4781,i3_LQ_Rweevil_c6668/f1p0/3161,i1_LQ_Rweevil_c53698/f1p0/1596	1	i2_LQ_Rweevil_c22765/f1p28/2229
GO:0016645	oxidoreductase activity, acting on the CH-NH group of donors	molecular_function	0.0084661	0.29816	7	998	60	27707	7	i1_LQ_Rweevil_c58607/f1p0/1080,i3_LQ_Rweevil_c8072/f1p5/3127,i3_LQ_Rweevil_c34133/f1p0/3281,i2_LQ_Rweevil_c115477/f1p1/2959,i2_LQ_Rweevil_c64972/f1p9/2264,i2_HQ_Rweevil_c50742/f13p0/2929,i1_LQ_Rweevil_c70349/f1p0/1719	0
GO:0015718	monocarboxylic acid transport	biological_process	0.0086309	0.30143	4	998	20	27707	3	i0_HQ_Rweevil_c989/f12p0/562,i2_LQ_Rweevil_c108705/f1p2/2381,i0_LQ_Rweevil_c11042/f1p3/962	1	i2_LQ_Rweevil_c25895/f3p39/2619
GO:0006544	glycine metabolic process	biological_process	0.0095014	0.3264	3	998	12	27707	3	i3_LQ_Rweevil_c10762/f1p0/3243,i1_LQ_Rweevil_c13220/f1p7/1995,i3_HQ_Rweevil_c31729/f16p0/3382	0
GO:0009069	serine family amino acid metabolic process	biological_process	0.0095014	0.3264	3	998	12	27707	3	i3_LQ_Rweevil_c10762/f1p0/3243,i1_LQ_Rweevil_c13220/f1p7/1995,i3_HQ_Rweevil_c31729/f16p0/3382	0
GO:0055086	nucleobase-containing small molecule metabolic process	biological_process	0.0098137	0.33438	31	998	513	27707	24	i0_HQ_Rweevil_c21585/f4p0/756,i2_LQ_Rweevil_c49050/f1p10/2052,i4_LQ_Rweevil_c9103/f1p0/4252,i2_HQ_Rweevil_c118274/f2p10/2023,i1_HQ_Rweevil_c28594/f3p0/1974,i1_LQ_Rweevil_c80066/f1p2/1624,i1_LQ_Rweevil_c70349/f1p0/1719,i4_LQ_Rweevil_c4534/f1p0/4791,i2_LQ_Rweevil_c5654/f1p93/2503,i3_LQ_Rweevil_c24616/f1p1/3601,i2_LQ_Rweevil_c112897/f1p10/2328,i5_HQ_Rweevil_c536/f2p0/5326,i2_LQ_Rweevil_c54553/f1p9/2…	7	i1_LQ_Rweevil_c34927/f1p56/1047,i2_HQ_Rweevil_c148481/f56p0/2908,i2_LQ_Rweevil_c115091/f1p20/2356,i1_HQ_Rweevil_c121140/f49p0/1116,i3_LQ_Rweevil_c33844/f1p0/3163,i0_LQ_Rweevil_c72444/f1p0/790,i2_LQ_Rweevil_c5583/f1p2/2763
GO:0016757	transferase activity, transferring glycosyl groups	molecular_function	0.011884	0.40167	20	998	306	27707	17	i1_HQ_Rweevil_c20496/f3p5/1902,i1_HQ_Rweevil_c2344/f4p1/1913,i2_HQ_Rweevil_c34506/f2p1/2172,i1_LQ_Rweevil_c24236/f1p0/1922,i2_LQ_Rweevil_c133249/f1p1/2946,i2_LQ_Rweevil_c78132/f1p10/3000,i1_LQ_Rweevil_c26234/f1p1/1898,i1_HQ_Rweevil_c18972/f4p0/1927,i2_LQ_Rweevil_c163667/f1p0/2010,i2_HQ_Rweevil_c99585/f11p2/2242,i1_HQ_Rweevil_c2443/f6p2/1605,i1_HQ_Rweevil_c21299/f2p0/1769,i1_LQ_Rweevil_c26816/f1p1…	3	i2_LQ_Rweevil_c44493/f1p1/2711,i2_LQ_Rweevil_c9725/f1p7/2819,i2_LQ_Rweevil_c85235/f1p3/2850
GO:0005044	scavenger receptor activity	molecular_function	0.012929	0.43004	3	998	15	27707	1	i1_LQ_Rweevil_c3611/f1p1/1639	2	i4_LQ_Rweevil_c7404/f1p0/4653,i1_HQ_Rweevil_c8704/f2p11/1812
GO:0038024	cargo receptor activity	molecular_function	0.012929	0.43004	3	998	15	27707	1	i1_LQ_Rweevil_c3611/f1p1/1639	2	i1_HQ_Rweevil_c8704/f2p11/1812,i4_LQ_Rweevil_c7404/f1p0/4653
GO:0004185	serine-type carboxypeptidase activity	molecular_function	0.014385	0.47471	4	998	24	27707	4	i1_HQ_Rweevil_c17252/f28p0/1441,i2_HQ_Rweevil_c74057/f3p5/2926,i2_LQ_Rweevil_c107815/f1p4/2781,i1_LQ_Rweevil_c50352/f1p1/1545	0
GO:0044275	cellular carbohydrate catabolic process	biological_process	0.014742	0.4827	4	998	24	27707	4	i1_HQ_Rweevil_c8832/f7p0/1928,i1_HQ_Rweevil_c1299/f22p7/1921,i2_LQ_Rweevil_c24967/f1p14/2151,i2_HQ_Rweevil_c27394/f2p9/2733	0
GO:0016638	oxidoreductase activity, acting on the CH-NH2 group of donors	molecular_function	0.019219	0.6244	5	998	41	27707	5	i0_HQ_Rweevil_c12327/f4p0/876,i3_LQ_Rweevil_c10762/f1p0/3243,i1_LQ_Rweevil_c3611/f1p1/1639,i3_HQ_Rweevil_c31729/f16p0/3382,i1_LQ_Rweevil_c13220/f1p7/1995	0
GO:0070008	serine-type exopeptidase activity	molecular_function	0.020945	0.67522	6	998	60	27707	6	i1_HQ_Rweevil_c17252/f28p0/1441,i2_LQ_Rweevil_c4899/f1p4/2657,i2_HQ_Rweevil_c74057/f3p5/2926,i2_LQ_Rweevil_c107815/f1p4/2781,i1_LQ_Rweevil_c50352/f1p1/1545,i2_LQ_Rweevil_c149921/f1p4/2491	0
GO:0051188	cofactor biosynthetic process	biological_process	0.021826	0.69827	18	998	283	27707	14	i1_LQ_Rweevil_c58607/f1p0/1080,i1_LQ_Rweevil_c6613/f1p0/1905,i3_LQ_Rweevil_c9581/f1p8/3698,i2_HQ_Rweevil_c99122/f9p1/2214,i3_LQ_Rweevil_c30941/f1p0/3018,i3_LQ_Rweevil_c34133/f1p0/3281,i2_LQ_Rweevil_c115477/f1p1/2959,i3_LQ_Rweevil_c14367/f1p8/3056,i1_LQ_Rweevil_c70349/f1p0/1719,i3_LQ_Rweevil_c4868/f1p0/3084,i3_LQ_Rweevil_c8072/f1p5/3127,i2_LQ_Rweevil_c64972/f1p9/2264,i2_HQ_Rweevil_c50742/f13p0/292…	4	i1_LQ_Rweevil_c103381/f1p0/1865,i2_LQ_Rweevil_c113245/f1p3/2425,i1_LQ_Rweevil_c82747/f1p0/1922,i4_LQ_Rweevil_c8895/f1p0/4495
GO:0051273	beta-glucan metabolic process	biological_process	0.023385	0.74247	4	998	26	27707	4	i2_LQ_Rweevil_c24967/f1p14/2151,i1_HQ_Rweevil_c8832/f7p0/1928,i2_HQ_Rweevil_c34506/f2p1/2172,i1_HQ_Rweevil_c1299/f22p7/1921	0
GO:0009251	glucan catabolic process	biological_process	0.025438	0.78391	3	998	16	27707	3	i2_LQ_Rweevil_c24967/f1p14/2151,i1_HQ_Rweevil_c8832/f7p0/1928,i1_HQ_Rweevil_c1299/f22p7/1921	0
GO:0030245	cellulose catabolic process	biological_process	0.025438	0.78391	3	998	16	27707	3	i2_LQ_Rweevil_c24967/f1p14/2151,i1_HQ_Rweevil_c8832/f7p0/1928,i1_HQ_Rweevil_c1299/f22p7/1921	0
GO:0044247	cellular polysaccharide catabolic process	biological_process	0.025438	0.78391	3	998	16	27707	3	i1_HQ_Rweevil_c8832/f7p0/1928,i1_HQ_Rweevil_c1299/f22p7/1921,i2_LQ_Rweevil_c24967/f1p14/2151	0
GO:0051275	beta-glucan catabolic process	biological_process	0.025438	0.78391	3	998	16	27707	3	i2_LQ_Rweevil_c24967/f1p14/2151,i1_HQ_Rweevil_c8832/f7p0/1928,i1_HQ_Rweevil_c1299/f22p7/1921	0
GO:0016994	precorrin-6A reductase activity	molecular_function	0.026545	0.81206	2	998	7	27707	2	i2_HQ_Rweevil_c36014/f4p25/2315,i3_HQ_Rweevil_c33424/f2p0/3164	0
GO:0009250	glucan biosynthetic process	biological_process	0.029157	0.85271	4	998	31	27707	4	i2_LQ_Rweevil_c39140/f1p0/2815,i2_HQ_Rweevil_c34506/f2p1/2172,i2_LQ_Rweevil_c78132/f1p10/3000,i1_LQ_Rweevil_c26234/f1p1/1898	0
GO:0005861	troponin complex	cellular_component	0.029502	0.85271	7	998	70	27707	7	i3_LQ_Rweevil_c20492/f1p4/3238,i2_LQ_Rweevil_c132634/f1p76/2650,i3_LQ_Rweevil_c27148/f1p0/3652,i0_LQ_Rweevil_c9200/f1p8/937,i0_LQ_Rweevil_c6640/f1p3/886,i2_HQ_Rweevil_c8163/f2p82/2710,i3_HQ_Rweevil_c6581/f2p0/3364	0
GO:0005865	striated muscle thin filament	cellular_component	0.029502	0.85271	7	998	70	27707	7	i0_LQ_Rweevil_c6640/f1p3/886,i2_HQ_Rweevil_c8163/f2p82/2710,i3_HQ_Rweevil_c6581/f2p0/3364,i3_LQ_Rweevil_c20492/f1p4/3238,i2_LQ_Rweevil_c132634/f1p76/2650,i0_LQ_Rweevil_c9200/f1p8/937,i3_LQ_Rweevil_c27148/f1p0/3652	0
GO:0030016	myofibril	cellular_component	0.029502	0.85271	7	998	70	27707	7	i2_LQ_Rweevil_c132634/f1p76/2650,i3_LQ_Rweevil_c20492/f1p4/3238,i3_LQ_Rweevil_c27148/f1p0/3652,i0_LQ_Rweevil_c9200/f1p8/937,i3_HQ_Rweevil_c6581/f2p0/3364,i0_LQ_Rweevil_c6640/f1p3/886,i2_HQ_Rweevil_c8163/f2p82/2710	0
GO:0030017	sarcomere	cellular_component	0.029502	0.85271	7	998	70	27707	7	i0_LQ_Rweevil_c6640/f1p3/886,i2_HQ_Rweevil_c8163/f2p82/2710,i3_HQ_Rweevil_c6581/f2p0/3364,i3_LQ_Rweevil_c20492/f1p4/3238,i2_LQ_Rweevil_c132634/f1p76/2650,i3_LQ_Rweevil_c27148/f1p0/3652,i0_LQ_Rweevil_c9200/f1p8/937	0
GO:0036379	myofilament	cellular_component	0.029502	0.85271	7	998	70	27707	7	i2_LQ_Rweevil_c132634/f1p76/2650,i3_LQ_Rweevil_c20492/f1p4/3238,i0_LQ_Rweevil_c9200/f1p8/937,i3_LQ_Rweevil_c27148/f1p0/3652,i3_HQ_Rweevil_c6581/f2p0/3364,i0_LQ_Rweevil_c6640/f1p3/886,i2_HQ_Rweevil_c8163/f2p82/2710	0
GO:0043292	contractile fiber	cellular_component	0.029502	0.85271	7	998	70	27707	7	i2_HQ_Rweevil_c8163/f2p82/2710,i0_LQ_Rweevil_c6640/f1p3/886,i3_HQ_Rweevil_c6581/f2p0/3364,i3_LQ_Rweevil_c27148/f1p0/3652,i0_LQ_Rweevil_c9200/f1p8/937,i3_LQ_Rweevil_c20492/f1p4/3238,i2_LQ_Rweevil_c132634/f1p76/2650	0
GO:0044449	contractile fiber part	cellular_component	0.029502	0.85271	7	998	70	27707	7	i3_HQ_Rweevil_c6581/f2p0/3364,i0_LQ_Rweevil_c6640/f1p3/886,i2_HQ_Rweevil_c8163/f2p82/2710,i2_LQ_Rweevil_c132634/f1p76/2650,i3_LQ_Rweevil_c20492/f1p4/3238,i0_LQ_Rweevil_c9200/f1p8/937,i3_LQ_Rweevil_c27148/f1p0/3652	0
GO:0004576	oligosaccharyl transferase activity	molecular_function	0.029781	0.85487	3	998	19	27707	0		3	i2_LQ_Rweevil_c85235/f1p3/2850,i2_LQ_Rweevil_c9725/f1p7/2819,i2_LQ_Rweevil_c44493/f1p1/2711
GO:0004222	metalloendopeptidase activity	molecular_function	0.03064	0.85529	12	998	192	27707	3	i2_LQ_Rweevil_c105491/f1p1/2115,i1_HQ_Rweevil_c19312/f2p0/1734,i2_LQ_Rweevil_c88832/f1p4/2403	9	i2_HQ_Rweevil_c148481/f56p0/2908,i3_HQ_Rweevil_c8079/f3p0/3413,i2_HQ_Rweevil_c146831/f12p0/2513,i4_LQ_Rweevil_c5942/f1p0/4871,i4_LQ_Rweevil_c8506/f1p0/4676,i2_LQ_Rweevil_c108752/f1p3/2143,i5_HQ_Rweevil_c296/f4p0/5390,i3_LQ_Rweevil_c8675/f1p0/3317,i5_LQ_Rweevil_c1587/f1p0/5064
GO:0005829	cytosol	cellular_component	0.030816	0.85529	5	998	47	27707	5	i3_LQ_Rweevil_c18471/f1p0/3149,i0_LQ_Rweevil_c52297/f1p0/776,i1_LQ_Rweevil_c14992/f1p10/1123,i2_LQ_Rweevil_c54535/f1p11/2668,i3_LQ_Rweevil_c28294/f1p0/3384	0
GO:0031082	BLOC complex	cellular_component	0.030816	0.85529	5	998	47	27707	5	i3_LQ_Rweevil_c18471/f1p0/3149,i0_LQ_Rweevil_c52297/f1p0/776,i1_LQ_Rweevil_c14992/f1p10/1123,i3_LQ_Rweevil_c28294/f1p0/3384,i2_LQ_Rweevil_c54535/f1p11/2668	0
GO:0031083	BLOC-1 complex	cellular_component	0.030816	0.85529	5	998	47	27707	5	i3_LQ_Rweevil_c18471/f1p0/3149,i3_LQ_Rweevil_c28294/f1p0/3384,i2_LQ_Rweevil_c54535/f1p11/2668,i1_LQ_Rweevil_c14992/f1p10/1123,i0_LQ_Rweevil_c52297/f1p0/776	0
GO:0044445	cytosolic part	cellular_component	0.030816	0.85529	5	998	47	27707	5	i2_LQ_Rweevil_c54535/f1p11/2668,i3_LQ_Rweevil_c28294/f1p0/3384,i0_LQ_Rweevil_c52297/f1p0/776,i1_LQ_Rweevil_c14992/f1p10/1123,i3_LQ_Rweevil_c18471/f1p0/3149	0
GO:0032886	regulation of microtubule-based process	biological_process	0.03421	0.93708	4	998	37	27707	1	i5_HQ_Rweevil_c560/f2p0/5867	3	i2_HQ_Rweevil_c81295/f2p0/2832,i3_HQ_Rweevil_c37843/f4p8/3049,i3_HQ_Rweevil_c40362/f2p0/3048
GO:0070507	regulation of microtubule cytoskeleton organization	biological_process	0.03421	0.93708	4	998	37	27707	1	i5_HQ_Rweevil_c560/f2p0/5867	3	i2_HQ_Rweevil_c81295/f2p0/2832,i3_HQ_Rweevil_c37843/f4p8/3049,i3_HQ_Rweevil_c40362/f2p0/3048
GO:0030243	cellulose metabolic process	biological_process	0.034896	0.94967	3	998	18	27707	3	i2_LQ_Rweevil_c24967/f1p14/2151,i1_HQ_Rweevil_c1299/f22p7/1921,i1_HQ_Rweevil_c8832/f7p0/1928	0
GO:0017048	Rho GTPase binding	molecular_function	0.036506	0.98474	4	998	39	27707	3	i3_LQ_Rweevil_c17675/f1p0/3958,i4_HQ_Rweevil_c1473/f3p0/4199,i2_LQ_Rweevil_c58744/f1p4/2777	1	i5_LQ_Rweevil_c3847/f1p1/5580
GO:0005886	plasma membrane	cellular_component	0.036747	0.98474	19	998	340	27707	14	i1_HQ_Rweevil_c1840/f11p57/1508,i2_HQ_Rweevil_c23702/f5p5/2607,i2_LQ_Rweevil_c7143/f1p4/2510,i0_LQ_Rweevil_c50014/f1p0/452,i2_LQ_Rweevil_c86343/f1p12/2953,i2_HQ_Rweevil_c34506/f2p1/2172,i2_LQ_Rweevil_c57653/f1p2/2602,i2_LQ_Rweevil_c108705/f1p2/2381,i3_LQ_Rweevil_c22263/f1p0/3183,i1_LQ_Rweevil_c91770/f1p0/1061,i2_LQ_Rweevil_c9136/f1p0/2640,i0_LQ_Rweevil_c71470/f2p4/391,i1_LQ_Rweevil_c67716/f1p0/16…	5	i4_LQ_Rweevil_c5122/f1p0/4699,i2_LQ_Rweevil_c115091/f1p20/2356,i2_LQ_Rweevil_c23007/f1p5/2907,i4_HQ_Rweevil_c744/f9p0/4431,i2_LQ_Rweevil_c25895/f3p39/2619
GO:0016209	antioxidant activity	molecular_function	0.03689	0.98474	8	998	97	27707	3	i2_HQ_Rweevil_c4595/f4p5/2331,i2_LQ_Rweevil_c79197/f1p3/1972,i1_LQ_Rweevil_c67954/f1p0/1785	5	i1_HQ_Rweevil_c27822/f2p5/1610,i2_HQ_Rweevil_c12174/f3p38/2661,i3_HQ_Rweevil_c3321/f2p1/3132,i2_HQ_Rweevil_c139139/f3p18/2108,i0_LQ_Rweevil_c14258/f1p0/759
GO:0016627	oxidoreductase activity, acting on the CH-CH group of donors	molecular_function	0.037446	0.99327	13	998	188	27707	13	i1_LQ_Rweevil_c20674/f1p28/1628,i1_HQ_Rweevil_c430/f29p0/1571,i1_HQ_Rweevil_c18889/f3p7/1378,i1_LQ_Rweevil_c8941/f1p85/1467,i1_LQ_Rweevil_c50709/f1p0/1679,i1_LQ_Rweevil_c76259/f1p0/1922,i2_LQ_Rweevil_c12437/f1p13/2888,i1_LQ_Rweevil_c77146/f1p0/1467,i3_HQ_Rweevil_c33424/f2p0/3164,i4_LQ_Rweevil_c11709/f1p1/4172,i1_LQ_Rweevil_c71625/f1p0/1900,i2_HQ_Rweevil_c36014/f4p25/2315,i1_LQ_Rweevil_c21982/f1p5…	0
GO:0015093	ferrous iron transmembrane transporter activity	molecular_function	0.038213	1	1	998	1	27707	0		1	i2_LQ_Rweevil_c112147/f1p2/2308
GO:0015684	ferrous iron transport	biological_process	0.038213	1	1	998	1	27707	0		1	i2_LQ_Rweevil_c112147/f1p2/2308
GO:0033692	cellular polysaccharide biosynthetic process	biological_process	0.039374	1	4	998	34	27707	4	i1_LQ_Rweevil_c26234/f1p1/1898,i2_LQ_Rweevil_c39140/f1p0/2815,i2_LQ_Rweevil_c78132/f1p10/3000,i2_HQ_Rweevil_c34506/f2p1/2172	0
GO:0003854	3-beta-hydroxy-delta5-steroid dehydrogenase activity	molecular_function	0.041767	1	6	998	63	27707	5	i1_HQ_Rweevil_c1881/f9p0/1642,i0_LQ_Rweevil_c34548/f1p4/913,i2_LQ_Rweevil_c105756/f1p1/2764,i1_LQ_Rweevil_c58607/f1p0/1080,i0_LQ_Rweevil_c1863/f2p2/924	1	i1_HQ_Rweevil_c19344/f2p0/1981
GO:0016229	steroid dehydrogenase activity	molecular_function	0.041767	1	6	998	63	27707	5	i1_HQ_Rweevil_c1881/f9p0/1642,i1_LQ_Rweevil_c58607/f1p0/1080,i0_LQ_Rweevil_c34548/f1p4/913,i2_LQ_Rweevil_c105756/f1p1/2764,i0_LQ_Rweevil_c1863/f2p2/924	1	i1_HQ_Rweevil_c19344/f2p0/1981
GO:0033764	steroid dehydrogenase activity, acting on the CH-OH group of donors, NAD or NADP as acceptor	molecular_function	0.041767	1	6	998	63	27707	5	i1_LQ_Rweevil_c58607/f1p0/1080,i0_LQ_Rweevil_c34548/f1p4/913,i0_LQ_Rweevil_c1863/f2p2/924,i2_LQ_Rweevil_c105756/f1p1/2764,i1_HQ_Rweevil_c1881/f9p0/1642	1	i1_HQ_Rweevil_c19344/f2p0/1981
GO:0042180	cellular ketone metabolic process	biological_process	0.042191	1	3	998	22	27707	1	i1_LQ_Rweevil_c53698/f1p0/1596	2	i2_LQ_Rweevil_c22765/f1p28/2229,i2_LQ_Rweevil_c113245/f1p3/2425
GO:0004867	serine-type endopeptidase inhibitor activity	molecular_function	0.042515	1	4	998	36	27707	3	i0_LQ_Rweevil_c26220/f1p0/412,i0_HQ_Rweevil_c61272/f2p1/408,i0_LQ_Rweevil_c3351/f1p0/787	1	i2_LQ_Rweevil_c104665/f1p0/2774
GO:0001871	pattern binding	molecular_function	0.043364	1	4	998	38	27707	2	i3_HQ_Rweevil_c1848/f3p0/3609,i1_LQ_Rweevil_c26537/f1p6/1987	2	i4_LQ_Rweevil_c7404/f1p0/4653,i1_HQ_Rweevil_c8704/f2p11/1812
GO:0030247	polysaccharide binding	molecular_function	0.043364	1	4	998	38	27707	2	i3_HQ_Rweevil_c1848/f3p0/3609,i1_LQ_Rweevil_c26537/f1p6/1987	2	i1_HQ_Rweevil_c8704/f2p11/1812,i4_LQ_Rweevil_c7404/f1p0/4653
GO:0019439	aromatic compound catabolic process	biological_process	0.044606	1	11	998	172	27707	10	i0_LQ_Rweevil_c9200/f1p8/937,i3_LQ_Rweevil_c13673/f2p3/3319,i1_LQ_Rweevil_c53698/f1p0/1596,i1_LQ_Rweevil_c11458/f1p0/1570,i3_HQ_Rweevil_c6581/f2p0/3364,i4_LQ_Rweevil_c5997/f1p1/4781,i5_LQ_Rweevil_c3378/f1p0/5681,i3_LQ_Rweevil_c6668/f1p0/3161,i2_LQ_Rweevil_c44995/f1p12/2301,i3_HQ_Rweevil_c32337/f3p3/3143	1	i2_LQ_Rweevil_c22765/f1p28/2229
GO:0000287	magnesium ion binding	molecular_function	0.046186	1	7	998	90	27707	6	i3_LQ_Rweevil_c28294/f1p0/3384,i1_LQ_Rweevil_c23395/f1p0/1986,i2_LQ_Rweevil_c54535/f1p11/2668,i7_LQ_Rweevil_c251/f1p0/7217,i0_LQ_Rweevil_c52297/f1p0/776,i2_LQ_Rweevil_c84245/f1p1/2242	1	i1_LQ_Rweevil_c25289/f1p0/1177
GO:0044459	plasma membrane part	cellular_component	0.046802	1	10	998	144	27707	7	i2_HQ_Rweevil_c34506/f2p1/2172,i1_LQ_Rweevil_c67716/f1p0/1675,i0_LQ_Rweevil_c71470/f2p4/391,i0_LQ_Rweevil_c50014/f1p0/452,i1_LQ_Rweevil_c91770/f1p0/1061,i2_LQ_Rweevil_c57653/f1p2/2602,i1_HQ_Rweevil_c1840/f11p57/1508	3	i4_LQ_Rweevil_c5122/f1p0/4699,i2_LQ_Rweevil_c23007/f1p5/2907,i4_HQ_Rweevil_c744/f9p0/4431
GO:0044413	avoidance of host defenses	biological_process	0.047961	1	3	998	21	27707	3	i3_HQ_Rweevil_c5040/f2p0/3247,i2_LQ_Rweevil_c55603/f1p2/2956,i4_LQ_Rweevil_c2297/f1p0/4374	0
GO:0044415	evasion or tolerance of host defenses	biological_process	0.047961	1	3	998	21	27707	3	i3_HQ_Rweevil_c5040/f2p0/3247,i2_LQ_Rweevil_c55603/f1p2/2956,i4_LQ_Rweevil_c2297/f1p0/4374	0
GO:0051832	avoidance of defenses of other organism involved in symbiotic interaction	biological_process	0.047961	1	3	998	21	27707	3	i2_LQ_Rweevil_c55603/f1p2/2956,i4_LQ_Rweevil_c2297/f1p0/4374,i3_HQ_Rweevil_c5040/f2p0/3247	0
GO:0051834	evasion or tolerance of defenses of other organism involved in symbiotic interaction	biological_process	0.047961	1	3	998	21	27707	3	i3_HQ_Rweevil_c5040/f2p0/3247,i4_LQ_Rweevil_c2297/f1p0/4374,i2_LQ_Rweevil_c55603/f1p2/2956	0
GO:0052173	response to defenses of other organism involved in symbiotic interaction	biological_process	0.047961	1	3	998	21	27707	3	i2_LQ_Rweevil_c55603/f1p2/2956,i4_LQ_Rweevil_c2297/f1p0/4374,i3_HQ_Rweevil_c5040/f2p0/3247	0
GO:0052200	response to host defenses	biological_process	0.047961	1	3	998	21	27707	3	i2_LQ_Rweevil_c55603/f1p2/2956,i4_LQ_Rweevil_c2297/f1p0/4374,i3_HQ_Rweevil_c5040/f2p0/3247	0
GO:0075136	response to host	biological_process	0.047961	1	3	998	21	27707	3	i2_LQ_Rweevil_c55603/f1p2/2956,i4_LQ_Rweevil_c2297/f1p0/4374,i3_HQ_Rweevil_c5040/f2p0/3247	0
GO:0004055	argininosuccinate synthase activity	molecular_function	0.048152	1	1	998	1	27707	1	i1_HQ_Rweevil_c2294/f6p0/1312	0
GO:0000272	polysaccharide catabolic process	biological_process	0.048159	1	4	998	35	27707	3	i2_LQ_Rweevil_c24967/f1p14/2151,i1_HQ_Rweevil_c8832/f7p0/1928,i1_HQ_Rweevil_c1299/f22p7/1921	1	i2_LQ_Rweevil_c38010/f1p4/2512
GO:0051493	regulation of cytoskeleton organization	biological_process	0.048925	1	6	998	74	27707	3	i2_HQ_Rweevil_c148076/f22p23/2289,i3_LQ_Rweevil_c11432/f1p0/3270,i5_HQ_Rweevil_c560/f2p0/5867	3	i2_HQ_Rweevil_c81295/f2p0/2832,i3_HQ_Rweevil_c37843/f4p8/3049,i3_HQ_Rweevil_c40362/f2p0/3048
GO:0000271	polysaccharide biosynthetic process	biological_process	0.049162	1	4	998	36	27707	4	i1_LQ_Rweevil_c26234/f1p1/1898,i2_LQ_Rweevil_c39140/f1p0/2815,i2_LQ_Rweevil_c78132/f1p10/3000,i2_HQ_Rweevil_c34506/f2p1/2172	0
GO:0004650	polygalacturonase activity	molecular_function	0.049242	1	1	998	1	27707	1	i1_HQ_Rweevil_c37960/f25p0/1161	0
GO:0016714	oxidoreductase activity, acting on paired donors, with incorporation or reduction of molecular oxygen, reduced pteridine as one donor, and incorporation of one atom of oxygen	molecular_function	0.049312	1	2	998	10	27707	2	i1_LQ_Rweevil_c2139/f5p0/1516,i3_LQ_Rweevil_c18526/f1p0/3747	0
GO:0016701	oxidoreductase activity, acting on single donors with incorporation of molecular oxygen	molecular_function	0.050119	1	7	998	90	27707	7	i3_LQ_Rweevil_c13673/f2p3/3319,i4_LQ_Rweevil_c5997/f1p1/4781,i1_LQ_Rweevil_c56388/f1p0/1048,i3_LQ_Rweevil_c6668/f1p0/3161,i2_HQ_Rweevil_c27394/f2p9/2733,i1_LQ_Rweevil_c53698/f1p0/1596,i1_LQ_Rweevil_c11458/f1p0/1570	0
GO:0016702	oxidoreductase activity, acting on single donors with incorporation of molecular oxygen, incorporation of two atoms of oxygen	molecular_function	0.050123	1	6	998	73	27707	6	i1_LQ_Rweevil_c56388/f1p0/1048,i4_LQ_Rweevil_c5997/f1p1/4781,i3_LQ_Rweevil_c13673/f2p3/3319,i1_LQ_Rweevil_c53698/f1p0/1596,i3_LQ_Rweevil_c6668/f1p0/3161,i1_LQ_Rweevil_c11458/f1p0/1570	0
GO:0042803	protein homodimerization activity	molecular_function	0.050481	1	12	998	200	27707	8	i3_LQ_Rweevil_c28294/f1p0/3384,i3_LQ_Rweevil_c6953/f1p0/3151,i2_LQ_Rweevil_c54535/f1p11/2668,i1_LQ_Rweevil_c14992/f1p10/1123,i0_LQ_Rweevil_c52297/f1p0/776,i1_LQ_Rweevil_c116729/f1p0/1392,i3_LQ_Rweevil_c18471/f1p0/3149,i4_HQ_Rweevil_c1899/f2p3/4252	4	i4_HQ_Rweevil_c721/f9p0/4391,i5_LQ_Rweevil_c4662/f1p0/5091,i3_LQ_Rweevil_c12030/f1p0/3622,i2_LQ_Rweevil_c115091/f1p20/2356
GO:0006694	steroid biosynthetic process	biological_process	0.051374	1	6	998	66	27707	5	i1_HQ_Rweevil_c1881/f9p0/1642,i2_LQ_Rweevil_c105756/f1p1/2764,i0_LQ_Rweevil_c34548/f1p4/913,i1_LQ_Rweevil_c58607/f1p0/1080,i0_LQ_Rweevil_c1863/f2p2/924	1	i1_HQ_Rweevil_c19344/f2p0/1981
GO:1901361	organic cyclic compound catabolic process	biological_process	0.051509	1	11	998	175	27707	10	i0_LQ_Rweevil_c9200/f1p8/937,i3_LQ_Rweevil_c13673/f2p3/3319,i1_LQ_Rweevil_c53698/f1p0/1596,i1_LQ_Rweevil_c11458/f1p0/1570,i3_HQ_Rweevil_c6581/f2p0/3364,i5_LQ_Rweevil_c3378/f1p0/5681,i4_LQ_Rweevil_c5997/f1p1/4781,i3_LQ_Rweevil_c6668/f1p0/3161,i2_LQ_Rweevil_c44995/f1p12/2301,i3_HQ_Rweevil_c32337/f3p3/3143	1	i2_LQ_Rweevil_c22765/f1p28/2229
GO:0006525	arginine metabolic process	biological_process	0.05199	1	2	998	10	27707	2	i1_HQ_Rweevil_c2294/f6p0/1312,i1_LQ_Rweevil_c85175/f2p0/1041	0
GO:0016597	amino acid binding	molecular_function	0.055159	1	3	998	23	27707	2	i3_LQ_Rweevil_c18526/f1p0/3747,i1_LQ_Rweevil_c2139/f5p0/1516	1	i1_LQ_Rweevil_c68499/f1p0/1678
GO:0007605	sensory perception of sound	biological_process	0.057586	1	1	998	2	27707	0		1	i6_LQ_Rweevil_c2185/f1p0/6092
GO:0050954	sensory perception of mechanical stimulus	biological_process	0.057586	1	1	998	2	27707	0		1	i6_LQ_Rweevil_c2185/f1p0/6092
GO:0000226	microtubule cytoskeleton organization	biological_process	0.058067	1	11	998	186	27707	6	i2_LQ_Rweevil_c108705/f1p2/2381,i2_HQ_Rweevil_c83199/f3p2/2889,i4_LQ_Rweevil_c2154/f1p6/4602,i2_LQ_Rweevil_c59033/f1p2/2855,i3_LQ_Rweevil_c18471/f1p0/3149,i5_HQ_Rweevil_c560/f2p0/5867	5	i2_HQ_Rweevil_c81295/f2p0/2832,i4_HQ_Rweevil_c1271/f4p0/4618,i3_HQ_Rweevil_c21996/f2p1/3139,i3_HQ_Rweevil_c40362/f2p0/3048,i3_HQ_Rweevil_c37843/f4p8/3049
GO:0007010	cytoskeleton organization	biological_process	0.058259	1	22	998	433	27707	15	i5_LQ_Rweevil_c4633/f1p18/5328,i2_LQ_Rweevil_c108705/f1p2/2381,i4_HQ_Rweevil_c13573/f12p0/4523,i3_LQ_Rweevil_c17675/f1p0/3958,i4_HQ_Rweevil_c1473/f3p0/4199,i2_LQ_Rweevil_c59033/f1p2/2855,i4_LQ_Rweevil_c2154/f1p6/4602,i3_LQ_Rweevil_c11432/f1p0/3270,i2_HQ_Rweevil_c83199/f3p2/2889,i1_LQ_Rweevil_c116729/f1p0/1392,i3_LQ_Rweevil_c18471/f1p0/3149,i5_HQ_Rweevil_c560/f2p0/5867,i2_HQ_Rweevil_c148076/f22p23…	7	i2_HQ_Rweevil_c81295/f2p0/2832,i3_HQ_Rweevil_c21996/f2p1/3139,i1_LQ_Rweevil_c67604/f1p0/1751,i4_LQ_Rweevil_c2451/f1p0/4298,i4_HQ_Rweevil_c1271/f4p0/4618,i3_HQ_Rweevil_c40362/f2p0/3048,i3_HQ_Rweevil_c37843/f4p8/3049
GO:0031110	regulation of microtubule polymerization or depolymerization	biological_process	0.058907	1	3	998	28	27707	0		3	i2_HQ_Rweevil_c81295/f2p0/2832,i3_HQ_Rweevil_c37843/f4p8/3049,i3_HQ_Rweevil_c40362/f2p0/3048
GO:0044262	cellular carbohydrate metabolic process	biological_process	0.059098	1	8	998	112	27707	8	i2_HQ_Rweevil_c34506/f2p1/2172,i1_HQ_Rweevil_c8832/f7p0/1928,i1_HQ_Rweevil_c1299/f22p7/1921,i2_LQ_Rweevil_c78132/f1p10/3000,i1_LQ_Rweevil_c26234/f1p1/1898,i2_HQ_Rweevil_c27394/f2p9/2733,i2_LQ_Rweevil_c24967/f1p14/2151,i2_LQ_Rweevil_c39140/f1p0/2815	0
GO:0019031	viral envelope	cellular_component	0.059108	1	17	998	322	27707	9	i0_LQ_Rweevil_c52297/f1p0/776,i1_LQ_Rweevil_c14992/f1p10/1123,i3_LQ_Rweevil_c7402/f1p0/3120,i3_LQ_Rweevil_c18471/f1p0/3149,i3_LQ_Rweevil_c28294/f1p0/3384,i2_LQ_Rweevil_c54535/f1p11/2668,i4_LQ_Rweevil_c3493/f1p3/4174,i2_LQ_Rweevil_c135861/f1p90/2653,i2_LQ_Rweevil_c57653/f1p2/2602	8	i2_LQ_Rweevil_c88973/f1p4/2732,i2_LQ_Rweevil_c80615/f1p90/3921,i3_LQ_Rweevil_c4587/f1p0/3357,i2_HQ_Rweevil_c81295/f2p0/2832,i3_LQ_Rweevil_c22464/f1p56/3446,i0_LQ_Rweevil_c24653/f1p9/832,i4_LQ_Rweevil_c3647/f1p11/4174,i5_LQ_Rweevil_c3840/f1p0/5104
GO:0036338	viral membrane	cellular_component	0.059108	1	17	998	322	27707	9	i2_LQ_Rweevil_c57653/f1p2/2602,i2_LQ_Rweevil_c135861/f1p90/2653,i4_LQ_Rweevil_c3493/f1p3/4174,i2_LQ_Rweevil_c54535/f1p11/2668,i3_LQ_Rweevil_c28294/f1p0/3384,i3_LQ_Rweevil_c18471/f1p0/3149,i3_LQ_Rweevil_c7402/f1p0/3120,i1_LQ_Rweevil_c14992/f1p10/1123,i0_LQ_Rweevil_c52297/f1p0/776	8	i5_LQ_Rweevil_c3840/f1p0/5104,i4_LQ_Rweevil_c3647/f1p11/4174,i0_LQ_Rweevil_c24653/f1p9/832,i3_LQ_Rweevil_c22464/f1p56/3446,i2_HQ_Rweevil_c81295/f2p0/2832,i3_LQ_Rweevil_c4587/f1p0/3357,i2_LQ_Rweevil_c80615/f1p90/3921,i2_LQ_Rweevil_c88973/f1p4/2732
GO:0031515	tRNA (m1A) methyltransferase complex	cellular_component	0.061656	1	2	998	11	27707	2	i6_LQ_Rweevil_c1386/f1p2/6873,i2_HQ_Rweevil_c21403/f3p2/2662	0
GO:0034708	methyltransferase complex	cellular_component	0.061656	1	2	998	11	27707	2	i2_HQ_Rweevil_c21403/f3p2/2662,i6_LQ_Rweevil_c1386/f1p2/6873	0
GO:0043527	tRNA methyltransferase complex	cellular_component	0.061656	1	2	998	11	27707	2	i6_LQ_Rweevil_c1386/f1p2/6873,i2_HQ_Rweevil_c21403/f3p2/2662	0
GO:0015095	magnesium ion transmembrane transporter activity	molecular_function	0.063868	1	1	998	2	27707	1	i2_HQ_Rweevil_c18105/f2p35/2673	0
GO:0015693	magnesium ion transport	biological_process	0.063868	1	1	998	2	27707	1	i2_HQ_Rweevil_c18105/f2p35/2673	0
GO:0005887	integral component of plasma membrane	cellular_component	0.065024	1	4	998	38	27707	4	i1_LQ_Rweevil_c67716/f1p0/1675,i1_LQ_Rweevil_c91770/f1p0/1061,i1_HQ_Rweevil_c1840/f11p57/1508,i2_LQ_Rweevil_c57653/f1p2/2602	0
GO:0044033	multi-organism metabolic process	biological_process	0.066693	1	3	998	26	27707	2	i4_LQ_Rweevil_c4567/f1p0/4300,i2_LQ_Rweevil_c79177/f1p0/2681	1	i2_LQ_Rweevil_c142681/f1p1/2102
GO:0003857	3-hydroxyacyl-CoA dehydrogenase activity	molecular_function	0.067601	1	4	998	39	27707	3	i1_LQ_Rweevil_c58607/f1p0/1080,i0_HQ_Rweevil_c11090/f4p0/886,i1_LQ_Rweevil_c7807/f1p1/1225	1	i1_HQ_Rweevil_c19344/f2p0/1981
GO:0042157	lipoprotein metabolic process	biological_process	0.068159	1	9	998	141	27707	5	i3_LQ_Rweevil_c28294/f1p0/3384,i1_LQ_Rweevil_c87038/f1p0/1094,i2_LQ_Rweevil_c54535/f1p11/2668,i0_LQ_Rweevil_c52297/f1p0/776,i1_LQ_Rweevil_c14992/f1p10/1123	4	i5_LQ_Rweevil_c3840/f1p0/5104,i2_HQ_Rweevil_c81295/f2p0/2832,i3_HQ_Rweevil_c37843/f4p8/3049,i3_HQ_Rweevil_c40362/f2p0/3048
GO:0030976	thiamine pyrophosphate binding	molecular_function	0.068635	1	4	998	44	27707	4	i7_LQ_Rweevil_c251/f1p0/7217,i3_HQ_Rweevil_c33424/f2p0/3164,i2_LQ_Rweevil_c84245/f1p1/2242,i2_HQ_Rweevil_c36014/f4p25/2315	0
GO:0003873	6-phosphofructo-2-kinase activity	molecular_function	0.069022	1	4	998	41	27707	2	i3_LQ_Rweevil_c25056/f1p0/3522,i3_LQ_Rweevil_c26046/f1p0/3181	2	i4_LQ_Rweevil_c6874/f1p0/4695,i3_LQ_Rweevil_c33912/f1p0/3517
GO:0006000	fructose metabolic process	biological_process	0.069022	1	4	998	41	27707	2	i3_LQ_Rweevil_c26046/f1p0/3181,i3_LQ_Rweevil_c25056/f1p0/3522	2	i4_LQ_Rweevil_c6874/f1p0/4695,i3_LQ_Rweevil_c33912/f1p0/3517
GO:0006119	oxidative phosphorylation	biological_process	0.069692	1	3	998	26	27707	1	i2_LQ_Rweevil_c5654/f1p93/2503	2	i3_LQ_Rweevil_c33844/f1p0/3163,i2_LQ_Rweevil_c5583/f1p2/2763
GO:0042773	ATP synthesis coupled electron transport	biological_process	0.069692	1	3	998	26	27707	1	i2_LQ_Rweevil_c5654/f1p93/2503	2	i3_LQ_Rweevil_c33844/f1p0/3163,i2_LQ_Rweevil_c5583/f1p2/2763
GO:0051087	chaperone binding	molecular_function	0.070102	1	5	998	59	27707	4	i1_LQ_Rweevil_c14992/f1p10/1123,i0_LQ_Rweevil_c52297/f1p0/776,i2_LQ_Rweevil_c54535/f1p11/2668,i3_LQ_Rweevil_c28294/f1p0/3384	1	i2_LQ_Rweevil_c115091/f1p20/2356
GO:0050151	oleate hydratase activity	molecular_function	0.073469	1	2	998	12	27707	2	i1_HQ_Rweevil_c9599/f3p1/1602,i1_LQ_Rweevil_c50237/f1p0/1712	0
GO:0046527	glucosyltransferase activity	molecular_function	0.074135	1	4	998	44	27707	4	i1_LQ_Rweevil_c26234/f1p1/1898,i2_LQ_Rweevil_c78132/f1p10/3000,i2_HQ_Rweevil_c34506/f2p1/2172,i2_LQ_Rweevil_c39140/f1p0/2815	0
GO:0006569	tryptophan catabolic process	biological_process	0.076091	1	2	998	13	27707	1	i1_LQ_Rweevil_c53698/f1p0/1596	1	i2_LQ_Rweevil_c22765/f1p28/2229
GO:0009310	amine catabolic process	biological_process	0.076091	1	2	998	13	27707	1	i1_LQ_Rweevil_c53698/f1p0/1596	1	i2_LQ_Rweevil_c22765/f1p28/2229
GO:0019441	tryptophan catabolic process to kynurenine	biological_process	0.076091	1	2	998	13	27707	1	i1_LQ_Rweevil_c53698/f1p0/1596	1	i2_LQ_Rweevil_c22765/f1p28/2229
GO:0042402	cellular biogenic amine catabolic process	biological_process	0.076091	1	2	998	13	27707	1	i1_LQ_Rweevil_c53698/f1p0/1596	1	i2_LQ_Rweevil_c22765/f1p28/2229
GO:0042436	indole-containing compound catabolic process	biological_process	0.076091	1	2	998	13	27707	1	i1_LQ_Rweevil_c53698/f1p0/1596	1	i2_LQ_Rweevil_c22765/f1p28/2229
GO:0046218	indolalkylamine catabolic process	biological_process	0.076091	1	2	998	13	27707	1	i1_LQ_Rweevil_c53698/f1p0/1596	1	i2_LQ_Rweevil_c22765/f1p28/2229
GO:0070189	kynurenine metabolic process	biological_process	0.076091	1	2	998	13	27707	1	i1_LQ_Rweevil_c53698/f1p0/1596	1	i2_LQ_Rweevil_c22765/f1p28/2229
GO:0004470	malic enzyme activity	molecular_function	0.081384	1	3	998	28	27707	3	i2_HQ_Rweevil_c127409/f23p5/2284,i2_LQ_Rweevil_c136378/f1p6/2452,i2_HQ_Rweevil_c148702/f105p8/2248	0
GO:0004471	malate dehydrogenase (decarboxylating) (NAD+) activity	molecular_function	0.081384	1	3	998	28	27707	3	i2_HQ_Rweevil_c148702/f105p8/2248,i2_LQ_Rweevil_c136378/f1p6/2452,i2_HQ_Rweevil_c127409/f23p5/2284	0
GO:0034599	cellular response to oxidative stress	biological_process	0.081462	1	3	998	29	27707	3	i5_HQ_Rweevil_c560/f2p0/5867,i2_LQ_Rweevil_c4171/f1p11/3031,i5_LQ_Rweevil_c4622/f1p0/5571	0
GO:0008202	steroid metabolic process	biological_process	0.081494	1	6	998	77	27707	5	i0_LQ_Rweevil_c34548/f1p4/913,i2_LQ_Rweevil_c105756/f1p1/2764,i1_LQ_Rweevil_c58607/f1p0/1080,i0_LQ_Rweevil_c1863/f2p2/924,i1_HQ_Rweevil_c1881/f9p0/1642	1	i1_HQ_Rweevil_c19344/f2p0/1981
GO:0016614	oxidoreductase activity, acting on CH-OH group of donors	molecular_function	0.08156	1	18	998	319	27707	17	i1_HQ_Rweevil_c85050/f3p2/1113,i1_HQ_Rweevil_c20209/f2p0/1783,i1_HQ_Rweevil_c84590/f5p0/1117,i1_HQ_Rweevil_c1881/f9p0/1642,i0_LQ_Rweevil_c1863/f2p2/924,i2_LQ_Rweevil_c136378/f1p6/2452,i2_LQ_Rweevil_c105756/f1p1/2764,i2_HQ_Rweevil_c148702/f105p8/2248,i1_LQ_Rweevil_c5098/f1p0/1686,i2_HQ_Rweevil_c126322/f3p8/2120,i2_HQ_Rweevil_c127409/f23p5/2284,i0_HQ_Rweevil_c11090/f4p0/886,i1_LQ_Rweevil_c58607/f1p…	1	i1_HQ_Rweevil_c19344/f2p0/1981
GO:0019866	organelle inner membrane	cellular_component	0.083665	1	11	998	181	27707	4	i3_LQ_Rweevil_c18471/f1p0/3149,i0_HQ_Rweevil_c989/f12p0/562,i4_LQ_Rweevil_c9103/f1p0/4252,i1_LQ_Rweevil_c5987/f1p0/1730	7	i3_LQ_Rweevil_c27537/f1p0/3753,i3_LQ_Rweevil_c33844/f1p0/3163,i2_LQ_Rweevil_c5583/f1p2/2763,i2_LQ_Rweevil_c9865/f1p3/2873,i1_HQ_Rweevil_c121140/f49p0/1116,i1_LQ_Rweevil_c34927/f1p56/1047,i4_LQ_Rweevil_c11381/f1p0/4623
GO:0042802	identical protein binding	molecular_function	0.08399	1	13	998	246	27707	9	i4_HQ_Rweevil_c1899/f2p3/4252,i1_LQ_Rweevil_c116729/f1p0/1392,i3_LQ_Rweevil_c18471/f1p0/3149,i0_LQ_Rweevil_c52297/f1p0/776,i1_LQ_Rweevil_c14992/f1p10/1123,i2_LQ_Rweevil_c54535/f1p11/2668,i3_LQ_Rweevil_c6953/f1p0/3151,i3_LQ_Rweevil_c28294/f1p0/3384,i5_HQ_Rweevil_c5285/f5p0/5147	4	i2_LQ_Rweevil_c115091/f1p20/2356,i3_LQ_Rweevil_c12030/f1p0/3622,i5_LQ_Rweevil_c4662/f1p0/5091,i4_HQ_Rweevil_c721/f9p0/4391
GO:0030493	bacteriochlorophyll metabolic process	biological_process	0.084766	1	1	998	3	27707	0		1	i4_LQ_Rweevil_c8895/f1p0/4495
GO:0030494	bacteriochlorophyll biosynthetic process	biological_process	0.084766	1	1	998	3	27707	0		1	i4_LQ_Rweevil_c8895/f1p0/4495
GO:0071944	cell periphery	cellular_component	0.086	1	26	998	543	27707	19	i2_HQ_Rweevil_c34506/f2p1/2172,i1_LQ_Rweevil_c116729/f1p0/1392,i2_LQ_Rweevil_c7143/f1p4/2510,i0_LQ_Rweevil_c52297/f1p0/776,i0_LQ_Rweevil_c50014/f1p0/452,i1_LQ_Rweevil_c14992/f1p10/1123,i2_LQ_Rweevil_c86343/f1p12/2953,i1_LQ_Rweevil_c5436/f1p0/1907,i2_HQ_Rweevil_c23702/f5p5/2607,i1_HQ_Rweevil_c1840/f11p57/1508,i3_LQ_Rweevil_c28294/f1p0/3384,i4_LQ_Rweevil_c3493/f1p3/4174,i1_LQ_Rweevil_c67716/f1p0/16…	7	i2_LQ_Rweevil_c5957/f1p1/2558,i4_LQ_Rweevil_c5122/f1p0/4699,i1_LQ_Rweevil_c67604/f1p0/1751,i2_LQ_Rweevil_c115091/f1p20/2356,i2_LQ_Rweevil_c23007/f1p5/2907,i4_HQ_Rweevil_c744/f9p0/4431,i2_LQ_Rweevil_c25895/f3p39/2619
GO:0044711	single-organism biosynthetic process	biological_process	0.088317	1	48	998	1040	27707	38	i3_LQ_Rweevil_c8072/f1p5/3127,i3_HQ_Rweevil_c33424/f2p0/3164,i2_LQ_Rweevil_c84245/f1p1/2242,i3_LQ_Rweevil_c4868/f1p0/3084,i0_LQ_Rweevil_c1863/f2p2/924,i1_LQ_Rweevil_c108308/f1p0/1753,i2_LQ_Rweevil_c14630/f1p6/2131,i2_HQ_Rweevil_c34506/f2p1/2172,i1_LQ_Rweevil_c26234/f1p1/1898,i2_LQ_Rweevil_c105756/f1p1/2764,i3_LQ_Rweevil_c43250/f1p0/3028,i1_LQ_Rweevil_c51784/f1p0/1644,i1_HQ_Rweevil_c2294/f6p0/1312…	10	i4_LQ_Rweevil_c8895/f1p0/4495,i1_HQ_Rweevil_c19344/f2p0/1981,i1_HQ_Rweevil_c121140/f49p0/1116,i2_LQ_Rweevil_c115091/f1p20/2356,i4_LQ_Rweevil_c5628/f1p0/4227,i2_LQ_Rweevil_c113245/f1p3/2425,i2_HQ_Rweevil_c148481/f56p0/2908,i0_LQ_Rweevil_c72444/f1p0/790,i2_LQ_Rweevil_c133781/f1p1/2778,i1_LQ_Rweevil_c34927/f1p56/1047
GO:0031406	carboxylic acid binding	molecular_function	0.089127	1	3	998	28	27707	2	i1_LQ_Rweevil_c2139/f5p0/1516,i3_LQ_Rweevil_c18526/f1p0/3747	1	i1_LQ_Rweevil_c68499/f1p0/1678
GO:0043177	organic acid binding	molecular_function	0.089127	1	3	998	28	27707	2	i1_LQ_Rweevil_c2139/f5p0/1516,i3_LQ_Rweevil_c18526/f1p0/3747	1	i1_LQ_Rweevil_c68499/f1p0/1678
GO:0051213	dioxygenase activity	molecular_function	0.089631	1	6	998	86	27707	6	i1_LQ_Rweevil_c11458/f1p0/1570,i1_LQ_Rweevil_c56388/f1p0/1048,i3_LQ_Rweevil_c13673/f2p3/3319,i4_LQ_Rweevil_c5997/f1p1/4781,i1_LQ_Rweevil_c53698/f1p0/1596,i3_LQ_Rweevil_c6668/f1p0/3161	0
GO:0046834	lipid phosphorylation	biological_process	0.089805	1	2	998	12	27707	2	i1_LQ_Rweevil_c106904/f1p31/1203,i2_LQ_Rweevil_c109656/f1p3/2530	0
GO:0046854	phosphatidylinositol phosphorylation	biological_process	0.089805	1	2	998	12	27707	2	i1_LQ_Rweevil_c106904/f1p31/1203,i2_LQ_Rweevil_c109656/f1p3/2530	0
GO:0071704	organic substance metabolic process	biological_process	0.091895	1	385	998	10050	27707	259	i3_LQ_Rweevil_c26237/f1p0/3740,i2_LQ_Rweevil_c81470/f1p2/2287,i0_HQ_Rweevil_c1801/f2p25/842,i5_LQ_Rweevil_c3378/f1p0/5681,i2_HQ_Rweevil_c83199/f3p2/2889,i1_LQ_Rweevil_c103603/f1p0/1294,i5_HQ_Rweevil_c560/f2p0/5867,i0_LQ_Rweevil_c11042/f1p3/962,i1_HQ_Rweevil_c20209/f2p0/1783,i4_LQ_Rweevil_c2653/f1p0/5028,i1_HQ_Rweevil_c7099/f5p0/1390,i1_HQ_Rweevil_c1673/f10p0/1519,i3_LQ_Rweevil_c5876/f1p0/3592,i0_…	126	i2_LQ_Rweevil_c85751/f1p10/2428,i3_HQ_Rweevil_c8079/f3p0/3413,i2_LQ_Rweevil_c5147/f1p8/2254,i2_LQ_Rweevil_c9725/f1p7/2819,i3_LQ_Rweevil_c7125/f1p18/3880,i1_LQ_Rweevil_c6024/f1p0/1903,i2_LQ_Rweevil_c123280/f1p6/2106,i2_LQ_Rweevil_c142681/f1p1/2102,i4_LQ_Rweevil_c6874/f1p0/4695,i4_HQ_Rweevil_c1398/f3p0/4502,i4_LQ_Rweevil_c6590/f1p2/4115,i3_LQ_Rweevil_c6698/f1p23/3444,i2_HQ_Rweevil_c2672/f3p7/2484,i…
GO:0008218	bioluminescence	biological_process	0.092328	1	2	998	12	27707	2	i1_LQ_Rweevil_c71625/f1p0/1900,i1_LQ_Rweevil_c76259/f1p0/1922	0
GO:0006631	fatty acid metabolic process	biological_process	0.093383	1	8	998	126	27707	7	i1_LQ_Rweevil_c58607/f1p0/1080,i0_HQ_Rweevil_c11090/f4p0/886,i1_HQ_Rweevil_c9599/f3p1/1602,i1_LQ_Rweevil_c50237/f1p0/1712,i7_LQ_Rweevil_c281/f1p0/7941,i6_LQ_Rweevil_c1386/f1p2/6873,i1_LQ_Rweevil_c7807/f1p1/1225	1	i1_HQ_Rweevil_c19344/f2p0/1981
GO:0042775	mitochondrial ATP synthesis coupled electron transport	biological_process	0.095311	1	2	998	14	27707	1	i2_LQ_Rweevil_c5654/f1p93/2503	1	i3_LQ_Rweevil_c33844/f1p0/3163
GO:0016426	tRNA (adenine) methyltransferase activity	molecular_function	0.09573	1	2	998	14	27707	2	i2_HQ_Rweevil_c21403/f3p2/2662,i6_LQ_Rweevil_c1386/f1p2/6873	0
GO:0016429	tRNA (adenine-N1-)-methyltransferase activity	molecular_function	0.09573	1	2	998	14	27707	2	i2_HQ_Rweevil_c21403/f3p2/2662,i6_LQ_Rweevil_c1386/f1p2/6873	0
GO:0022904	respiratory electron transport chain	biological_process	0.097138	1	3	998	30	27707	1	i2_LQ_Rweevil_c5654/f1p93/2503	2	i3_LQ_Rweevil_c33844/f1p0/3163,i2_LQ_Rweevil_c5583/f1p2/2763
GO:0017016	Ras GTPase binding	molecular_function	0.097138	1	5	998	78	27707	4	i3_LQ_Rweevil_c27953/f1p0/3321,i4_HQ_Rweevil_c1473/f3p0/4199,i2_LQ_Rweevil_c58744/f1p4/2777,i3_LQ_Rweevil_c17675/f1p0/3958	1	i5_LQ_Rweevil_c3847/f1p1/5580
GO:0031267	small GTPase binding	molecular_function	0.097138	1	5	998	78	27707	4	i2_LQ_Rweevil_c58744/f1p4/2777,i3_LQ_Rweevil_c27953/f1p0/3321,i4_HQ_Rweevil_c1473/f3p0/4199,i3_LQ_Rweevil_c17675/f1p0/3958	1	i5_LQ_Rweevil_c3847/f1p1/5580
GO:0051020	GTPase binding	molecular_function	0.097138	1	5	998	78	27707	4	i2_LQ_Rweevil_c58744/f1p4/2777,i4_HQ_Rweevil_c1473/f3p0/4199,i3_LQ_Rweevil_c27953/f1p0/3321,i3_LQ_Rweevil_c17675/f1p0/3958	1	i5_LQ_Rweevil_c3847/f1p1/5580
GO:0016829	lyase activity	molecular_function	0.10053	1	20	998	400	27707	16	i5_HQ_Rweevil_c430/f2p0/5534,i5_LQ_Rweevil_c1961/f1p0/5467,i1_HQ_Rweevil_c9599/f3p1/1602,i1_HQ_Rweevil_c1216/f13p0/1908,i2_LQ_Rweevil_c88652/f1p0/2188,i2_LQ_Rweevil_c42687/f1p4/2518,i1_LQ_Rweevil_c80066/f1p2/1624,i3_HQ_Rweevil_c11859/f2p0/3954,i1_LQ_Rweevil_c50237/f1p0/1712,i0_LQ_Rweevil_c11763/f1p52/874,i4_LQ_Rweevil_c9103/f1p0/4252,i1_LQ_Rweevil_c50912/f1p0/1656,i3_LQ_Rweevil_c10762/f1p0/3243,i…	4	i2_LQ_Rweevil_c133781/f1p1/2778,i2_LQ_Rweevil_c5147/f1p8/2254,i2_HQ_Rweevil_c24233/f2p1/2962,i2_LQ_Rweevil_c115091/f1p20/2356
GO:0004602	glutathione peroxidase activity	molecular_function	0.10144	1	2	998	12	27707	0		2	i2_HQ_Rweevil_c12174/f3p38/2661,i0_LQ_Rweevil_c14258/f1p0/759
GO:0006213	pyrimidine nucleoside metabolic process	biological_process	0.10528	1	2	998	12	27707	2	i2_HQ_Rweevil_c99585/f11p2/2242,i0_HQ_Rweevil_c21585/f4p0/756	0
GO:0006732	coenzyme metabolic process	biological_process	0.10625	1	16	998	298	27707	13	i3_LQ_Rweevil_c14367/f1p8/3056,i2_LQ_Rweevil_c115477/f1p1/2959,i3_LQ_Rweevil_c34133/f1p0/3281,i1_LQ_Rweevil_c70349/f1p0/1719,i2_HQ_Rweevil_c99122/f9p1/2214,i3_LQ_Rweevil_c30941/f1p0/3018,i3_LQ_Rweevil_c9581/f1p8/3698,i1_LQ_Rweevil_c58607/f1p0/1080,i3_LQ_Rweevil_c43250/f1p0/3028,i2_LQ_Rweevil_c64972/f1p9/2264,i2_HQ_Rweevil_c50742/f13p0/2929,i3_LQ_Rweevil_c8072/f1p5/3127,i3_LQ_Rweevil_c4868/f1p0/30…	3	i2_LQ_Rweevil_c113245/f1p3/2425,i1_LQ_Rweevil_c82747/f1p0/1922,i1_LQ_Rweevil_c103381/f1p0/1865
GO:0019799	tubulin N-acetyltransferase activity	molecular_function	0.10806	1	1	998	3	27707	1	i2_LQ_Rweevil_c97945/f1p1/2107	0
GO:0071929	alpha-tubulin acetylation	biological_process	0.10806	1	1	998	3	27707	1	i2_LQ_Rweevil_c97945/f1p1/2107	0
GO:0015629	actin cytoskeleton	cellular_component	0.10884	1	18	998	377	27707	15	i4_LQ_Rweevil_c12696/f1p0/4078,i3_LQ_Rweevil_c18471/f1p0/3149,i2_HQ_Rweevil_c8163/f2p82/2710,i3_LQ_Rweevil_c27148/f1p0/3652,i3_LQ_Rweevil_c11432/f1p0/3270,i0_LQ_Rweevil_c6640/f1p3/886,i6_LQ_Rweevil_c1668/f1p0/6235,i2_LQ_Rweevil_c132634/f1p76/2650,i3_HQ_Rweevil_c6581/f2p0/3364,i3_LQ_Rweevil_c34446/f1p2/3132,i2_LQ_Rweevil_c8029/f1p66/2558,i0_LQ_Rweevil_c9200/f1p8/937,i2_LQ_Rweevil_c44631/f1p79/2754…	3	i3_HQ_Rweevil_c17415/f2p0/3076,i3_LQ_Rweevil_c9525/f1p0/3755,i1_LQ_Rweevil_c67604/f1p0/1751
GO:0071949	FAD binding	molecular_function	0.11048	1	6	998	89	27707	6	i2_LQ_Rweevil_c82323/f1p3/2906,i1_HQ_Rweevil_c9599/f3p1/1602,i1_LQ_Rweevil_c5098/f1p0/1686,i1_HQ_Rweevil_c29789/f4p0/1677,i1_LQ_Rweevil_c70103/f1p0/1827,i1_LQ_Rweevil_c50237/f1p0/1712	0
GO:0006979	response to oxidative stress	biological_process	0.11225	1	5	998	70	27707	3	i5_LQ_Rweevil_c4622/f1p0/5571,i2_LQ_Rweevil_c4171/f1p11/3031,i5_HQ_Rweevil_c560/f2p0/5867	2	i2_HQ_Rweevil_c12174/f3p38/2661,i0_LQ_Rweevil_c14258/f1p0/759
GO:0033043	regulation of organelle organization	biological_process	0.11413	1	9	998	162	27707	4	i3_LQ_Rweevil_c11432/f1p0/3270,i2_HQ_Rweevil_c148076/f22p23/2289,i5_HQ_Rweevil_c560/f2p0/5867,i3_LQ_Rweevil_c18471/f1p0/3149	5	i2_HQ_Rweevil_c81295/f2p0/2832,i1_LQ_Rweevil_c67604/f1p0/1751,i2_LQ_Rweevil_c105755/f1p2/2285,i3_HQ_Rweevil_c40362/f2p0/3048,i3_HQ_Rweevil_c37843/f4p8/3049
GO:0019321	pentose metabolic process	biological_process	0.11615	1	1	998	3	27707	1	i1_HQ_Rweevil_c9226/f2p0/1310	0
GO:0019566	arabinose metabolic process	biological_process	0.11615	1	1	998	3	27707	1	i1_HQ_Rweevil_c9226/f2p0/1310	0
GO:0046373	L-arabinose metabolic process	biological_process	0.11615	1	1	998	3	27707	1	i1_HQ_Rweevil_c9226/f2p0/1310	0
GO:0046556	alpha-L-arabinofuranosidase activity	molecular_function	0.11615	1	1	998	3	27707	1	i1_HQ_Rweevil_c9226/f2p0/1310	0
GO:0006743	ubiquinone metabolic process	biological_process	0.11767	1	1	998	3	27707	0		1	i2_LQ_Rweevil_c113245/f1p3/2425
GO:0006744	ubiquinone biosynthetic process	biological_process	0.11767	1	1	998	3	27707	0		1	i2_LQ_Rweevil_c113245/f1p3/2425
GO:0042181	ketone biosynthetic process	biological_process	0.11767	1	1	998	3	27707	0		1	i2_LQ_Rweevil_c113245/f1p3/2425
GO:1901661	quinone metabolic process	biological_process	0.11767	1	1	998	3	27707	0		1	i2_LQ_Rweevil_c113245/f1p3/2425
GO:1901663	quinone biosynthetic process	biological_process	0.11767	1	1	998	3	27707	0		1	i2_LQ_Rweevil_c113245/f1p3/2425
GO:0005743	mitochondrial inner membrane	cellular_component	0.11805	1	10	998	170	27707	4	i3_LQ_Rweevil_c18471/f1p0/3149,i0_HQ_Rweevil_c989/f12p0/562,i4_LQ_Rweevil_c9103/f1p0/4252,i1_LQ_Rweevil_c5987/f1p0/1730	6	i3_LQ_Rweevil_c27537/f1p0/3753,i3_LQ_Rweevil_c33844/f1p0/3163,i2_LQ_Rweevil_c5583/f1p2/2763,i1_HQ_Rweevil_c121140/f49p0/1116,i1_LQ_Rweevil_c34927/f1p56/1047,i4_LQ_Rweevil_c11381/f1p0/4623
GO:0015225	biotin transporter activity	molecular_function	0.11851	1	1	998	3	27707	0		1	i2_LQ_Rweevil_c25895/f3p39/2619
GO:0015878	biotin transport	biological_process	0.11851	1	1	998	3	27707	0		1	i2_LQ_Rweevil_c25895/f3p39/2619
GO:0006486	protein glycosylation	biological_process	0.11885	1	6	998	93	27707	2	i2_LQ_Rweevil_c133249/f1p1/2946,i2_LQ_Rweevil_c106002/f1p1/2490	4	i2_LQ_Rweevil_c52506/f42p0/2174,i2_LQ_Rweevil_c9725/f1p7/2819,i2_LQ_Rweevil_c85235/f1p3/2850,i2_LQ_Rweevil_c44493/f1p1/2711
GO:0043413	macromolecule glycosylation	biological_process	0.11885	1	6	998	93	27707	2	i2_LQ_Rweevil_c106002/f1p1/2490,i2_LQ_Rweevil_c133249/f1p1/2946	4	i2_LQ_Rweevil_c44493/f1p1/2711,i2_LQ_Rweevil_c52506/f42p0/2174,i2_LQ_Rweevil_c9725/f1p7/2819,i2_LQ_Rweevil_c85235/f1p3/2850
GO:0070085	glycosylation	biological_process	0.11885	1	6	998	93	27707	2	i2_LQ_Rweevil_c106002/f1p1/2490,i2_LQ_Rweevil_c133249/f1p1/2946	4	i2_LQ_Rweevil_c44493/f1p1/2711,i2_LQ_Rweevil_c85235/f1p3/2850,i2_LQ_Rweevil_c9725/f1p7/2819,i2_LQ_Rweevil_c52506/f42p0/2174
GO:0007586	digestion	biological_process	0.1191	1	1	998	3	27707	1	i0_HQ_Rweevil_c11487/f2p22/580	0
GO:0032786	positive regulation of DNA-templated transcription, elongation	biological_process	0.12158	1	2	998	18	27707	2	i2_LQ_Rweevil_c4171/f1p11/3031,i5_HQ_Rweevil_c560/f2p0/5867	0
GO:0032968	positive regulation of transcription elongation from RNA polymerase II promoter	biological_process	0.12158	1	2	998	18	27707	2	i5_HQ_Rweevil_c560/f2p0/5867,i2_LQ_Rweevil_c4171/f1p11/3031	0
GO:0034243	regulation of transcription elongation from RNA polymerase II promoter	biological_process	0.12158	1	2	998	18	27707	2	i2_LQ_Rweevil_c4171/f1p11/3031,i5_HQ_Rweevil_c560/f2p0/5867	0
GO:0008716	D-alanine-D-alanine ligase activity	molecular_function	0.12374	1	3	998	40	27707	3	i4_LQ_Rweevil_c13812/f1p0/4141,i4_LQ_Rweevil_c9329/f1p0/4224,i2_HQ_Rweevil_c99585/f11p2/2242	0
GO:0015995	chlorophyll biosynthetic process	biological_process	0.12391	1	1	998	4	27707	0		1	i4_LQ_Rweevil_c8895/f1p0/4495
GO:0030599	pectinesterase activity	molecular_function	0.12662	1	1	998	3	27707	1	i1_LQ_Rweevil_c5436/f1p0/1907	0
GO:0042545	cell wall modification	biological_process	0.12662	1	1	998	3	27707	1	i1_LQ_Rweevil_c5436/f1p0/1907	0
GO:0003993	acid phosphatase activity	molecular_function	0.12691	1	9	998	178	27707	7	i1_LQ_Rweevil_c18955/f3p18/1576,i2_LQ_Rweevil_c11898/f1p0/2539,i1_LQ_Rweevil_c25299/f1p0/1383,i1_HQ_Rweevil_c9226/f2p0/1310,i9_LQ_Rweevil_c177/f1p0/9901,i8_LQ_Rweevil_c255/f1p0/8758,i1_LQ_Rweevil_c26882/f1p0/1450	2	i5_LQ_Rweevil_c871/f1p3/5246,i3_LQ_Rweevil_c22464/f1p56/3446
GO:0031109	microtubule polymerization or depolymerization	biological_process	0.12714	1	3	998	39	27707	0		3	i2_HQ_Rweevil_c81295/f2p0/2832,i3_HQ_Rweevil_c37843/f4p8/3049,i3_HQ_Rweevil_c40362/f2p0/3048
GO:0005750	mitochondrial respiratory chain complex III	cellular_component	0.1298	1	1	998	3	27707	0		1	i3_LQ_Rweevil_c33844/f1p0/3163
GO:0006122	mitochondrial electron transport, ubiquinol to cytochrome c	biological_process	0.1298	1	1	998	3	27707	0		1	i3_LQ_Rweevil_c33844/f1p0/3163
GO:0045275	respiratory chain complex III	cellular_component	0.1298	1	1	998	3	27707	0		1	i3_LQ_Rweevil_c33844/f1p0/3163
GO:0055085	transmembrane transport	biological_process	0.13001	1	68	998	1646	27707	52	i1_LQ_Rweevil_c116729/f1p0/1392,i3_LQ_Rweevil_c4368/f1p34/3174,i3_HQ_Rweevil_c11677/f2p0/3953,i1_HQ_Rweevil_c18871/f6p17/1441,i2_LQ_Rweevil_c4171/f1p11/3031,i2_LQ_Rweevil_c41702/f1p0/2226,i2_LQ_Rweevil_c18587/f1p0/2749,i2_LQ_Rweevil_c109630/f1p1/2996,i1_LQ_Rweevil_c2204/f6p12/1828,i2_HQ_Rweevil_c9166/f4p0/2604,i4_HQ_Rweevil_c1144/f4p0/4139,i2_HQ_Rweevil_c126549/f5p0/2165,i3_LQ_Rweevil_c17837/f1p0…	16	i4_LQ_Rweevil_c11680/f1p0/4123,i2_HQ_Rweevil_c148481/f56p0/2908,i2_LQ_Rweevil_c37114/f1p136/2538,i1_LQ_Rweevil_c73447/f1p5/1598,i1_HQ_Rweevil_c121140/f49p0/1116,i5_LQ_Rweevil_c2129/f1p0/5436,i1_LQ_Rweevil_c34927/f1p56/1047,i1_LQ_Rweevil_c45899/f1p0/1916,i2_LQ_Rweevil_c62614/f1p0/2513,i2_LQ_Rweevil_c104312/f1p2/2316,i2_HQ_Rweevil_c58281/f2p4/2162,i2_HQ_Rweevil_c77071/f2p2/2359,i2_LQ_Rweevil_c14210…
GO:0019842	vitamin binding	molecular_function	0.13074	1	4	998	54	27707	4	i7_LQ_Rweevil_c251/f1p0/7217,i3_HQ_Rweevil_c33424/f2p0/3164,i2_LQ_Rweevil_c84245/f1p1/2242,i2_HQ_Rweevil_c36014/f4p25/2315	0
GO:0004061	arylformamidase activity	molecular_function	0.13186	1	1	998	3	27707	0		1	i2_LQ_Rweevil_c22765/f1p28/2229
GO:0005335	serotonin:sodium symporter activity	molecular_function	0.13459	1	1	998	3	27707	1	i1_LQ_Rweevil_c67716/f1p0/1675	0
GO:0008504	monoamine transmembrane transporter activity	molecular_function	0.13459	1	1	998	3	27707	1	i1_LQ_Rweevil_c67716/f1p0/1675	0
GO:0015222	serotonin transmembrane transporter activity	molecular_function	0.13459	1	1	998	3	27707	1	i1_LQ_Rweevil_c67716/f1p0/1675	0
GO:1901618	organic hydroxy compound transmembrane transporter activity	molecular_function	0.13459	1	1	998	3	27707	1	i1_LQ_Rweevil_c67716/f1p0/1675	0
GO:0009975	cyclase activity	molecular_function	0.13469	1	2	998	20	27707	0		2	i2_LQ_Rweevil_c115091/f1p20/2356,i2_HQ_Rweevil_c24233/f2p1/2962
GO:0044238	primary metabolic process	biological_process	0.1356	1	364	998	9582	27707	244	i1_LQ_Rweevil_c31019/f1p0/1961,i2_LQ_Rweevil_c12908/f1p11/2911,i2_LQ_Rweevil_c78132/f1p10/3000,i2_LQ_Rweevil_c64972/f1p9/2264,i2_HQ_Rweevil_c148654/f3p3/2339,i1_HQ_Rweevil_c9599/f3p1/1602,i1_LQ_Rweevil_c31483/f1p3/1587,i2_LQ_Rweevil_c84552/f1p1/2275,i1_LQ_Rweevil_c48933/f1p0/1682,i4_HQ_Rweevil_c1797/f2p0/4708,i2_LQ_Rweevil_c109928/f1p6/2715,i2_LQ_Rweevil_c54535/f1p11/2668,i0_LQ_Rweevil_c35763/f1p…	120	i2_LQ_Rweevil_c44493/f1p1/2711,i3_HQ_Rweevil_c40362/f2p0/3048,i0_LQ_Rweevil_c56265/f1p0/481,i2_LQ_Rweevil_c84789/f1p6/2256,i5_LQ_Rweevil_c3151/f1p0/5163,i2_LQ_Rweevil_c126642/f1p4/2751,i2_HQ_Rweevil_c21566/f2p1/2268,i3_LQ_Rweevil_c4961/f1p0/3133,i3_LQ_Rweevil_c8998/f1p10/3610,i2_LQ_Rweevil_c56441/f1p10/2780,i2_LQ_Rweevil_c115091/f1p20/2356,i1_HQ_Rweevil_c121140/f49p0/1116,i3_LQ_Rweevil_c8675/f1p0…
GO:0005996	monosaccharide metabolic process	biological_process	0.13626	1	9	998	162	27707	5	i3_LQ_Rweevil_c26046/f1p0/3181,i3_LQ_Rweevil_c25056/f1p0/3522,i1_HQ_Rweevil_c9226/f2p0/1310,i5_LQ_Rweevil_c1988/f1p0/5442,i2_HQ_Rweevil_c126322/f3p8/2120	4	i2_LQ_Rweevil_c133781/f1p1/2778,i3_LQ_Rweevil_c33912/f1p0/3517,i4_LQ_Rweevil_c6874/f1p0/4695,i2_LQ_Rweevil_c106454/f1p7/2160
GO:0005198	structural molecule activity	molecular_function	0.13646	1	45	998	977	27707	31	i2_LQ_Rweevil_c84552/f1p1/2275,i3_LQ_Rweevil_c28294/f1p0/3384,i0_HQ_Rweevil_c21112/f3p9/541,i0_HQ_Rweevil_c21681/f2p0/644,i0_HQ_Rweevil_c1356/f7p5/539,i6_LQ_Rweevil_c1668/f1p0/6235,i4_LQ_Rweevil_c2154/f1p6/4602,i1_HQ_Rweevil_c108662/f10p0/1075,i0_LQ_Rweevil_c52297/f1p0/776,i3_LQ_Rweevil_c18471/f1p0/3149,i0_LQ_Rweevil_c6117/f1p1/416,i0_LQ_Rweevil_c51557/f1p0/555,i2_LQ_Rweevil_c54535/f1p11/2668,i0_…	14	i2_LQ_Rweevil_c88973/f1p4/2732,i2_LQ_Rweevil_c85751/f1p10/2428,i3_LQ_Rweevil_c9525/f1p0/3755,i3_HQ_Rweevil_c17415/f2p0/3076,i2_HQ_Rweevil_c81295/f2p0/2832,i3_HQ_Rweevil_c1690/f6p0/3777,i4_LQ_Rweevil_c3647/f1p11/4174,i2_LQ_Rweevil_c80615/f1p90/3921,i3_LQ_Rweevil_c4587/f1p0/3357,i9_LQ_Rweevil_c119/f1p0/9611,i4_HQ_Rweevil_c1271/f4p0/4618,i1_HQ_Rweevil_c2227/f5p0/1890,i1_LQ_Rweevil_c25289/f1p0/1177,i…
GO:0031023	microtubule organizing center organization	biological_process	0.13721	1	4	998	59	27707	3	i2_LQ_Rweevil_c108705/f1p2/2381,i4_LQ_Rweevil_c2154/f1p6/4602,i5_HQ_Rweevil_c560/f2p0/5867	1	i4_HQ_Rweevil_c1271/f4p0/4618
GO:0047429	nucleoside-triphosphate diphosphatase activity	molecular_function	0.1391	1	1	998	3	27707	1	i1_HQ_Rweevil_c9636/f2p0/1602	0
GO:0010942	positive regulation of cell death	biological_process	0.13971	1	2	998	16	27707	1	i1_LQ_Rweevil_c22697/f1p0/1478	1	i1_HQ_Rweevil_c37687/f25p0/1373
GO:0043065	positive regulation of apoptotic process	biological_process	0.13971	1	2	998	16	27707	1	i1_LQ_Rweevil_c22697/f1p0/1478	1	i1_HQ_Rweevil_c37687/f25p0/1373
GO:0043068	positive regulation of programmed cell death	biological_process	0.13971	1	2	998	16	27707	1	i1_LQ_Rweevil_c22697/f1p0/1478	1	i1_HQ_Rweevil_c37687/f25p0/1373
GO:1901068	guanosine-containing compound metabolic process	biological_process	0.14122	1	2	998	17	27707	2	i2_LQ_Rweevil_c14630/f1p6/2131,i0_HQ_Rweevil_c21585/f4p0/756	0
GO:1901070	guanosine-containing compound biosynthetic process	biological_process	0.14122	1	2	998	17	27707	2	i2_LQ_Rweevil_c14630/f1p6/2131,i0_HQ_Rweevil_c21585/f4p0/756	0
GO:0007283	spermatogenesis	biological_process	0.14171	1	1	998	5	27707	0		1	i3_LQ_Rweevil_c9661/f1p0/3273
GO:0048232	male gamete generation	biological_process	0.14171	1	1	998	5	27707	0		1	i3_LQ_Rweevil_c9661/f1p0/3273
GO:0019083	viral transcription	biological_process	0.14215	1	2	998	19	27707	2	i2_LQ_Rweevil_c79177/f1p0/2681,i4_LQ_Rweevil_c4567/f1p0/4300	0
GO:0016011	dystroglycan complex	cellular_component	0.14276	1	2	998	18	27707	0		2	i4_LQ_Rweevil_c5122/f1p0/4699,i4_HQ_Rweevil_c744/f9p0/4431
GO:0016012	sarcoglycan complex	cellular_component	0.14276	1	2	998	18	27707	0		2	i4_HQ_Rweevil_c744/f9p0/4431,i4_LQ_Rweevil_c5122/f1p0/4699
GO:0008483	transaminase activity	molecular_function	0.14284	1	2	998	18	27707	2	i1_LQ_Rweevil_c50912/f1p0/1656,i2_LQ_Rweevil_c109928/f1p6/2715	0
GO:0019385	methanogenesis, from acetate	biological_process	0.14284	1	1	998	4	27707	1	i2_LQ_Rweevil_c84245/f1p1/2242	0
GO:0047396	glycosylphosphatidylinositol diacylglycerol-lyase activity	molecular_function	0.14471	1	1	998	5	27707	0		1	i2_HQ_Rweevil_c24233/f2p1/2962
GO:0044030	regulation of DNA methylation	biological_process	0.14493	1	1	998	4	27707	1	i2_HQ_Rweevil_c77049/f3p5/2228	0
GO:0044432	endoplasmic reticulum part	cellular_component	0.14754	1	10	998	176	27707	6	i2_LQ_Rweevil_c4171/f1p11/3031,i5_LQ_Rweevil_c4622/f1p0/5571,i1_LQ_Rweevil_c49093/f1p0/1366,i4_LQ_Rweevil_c9103/f1p0/4252,i5_HQ_Rweevil_c560/f2p0/5867,i3_LQ_Rweevil_c6096/f1p0/3463	4	i2_LQ_Rweevil_c96006/f1p27/2086,i2_HQ_Rweevil_c139139/f3p18/2108,i3_LQ_Rweevil_c23712/f1p13/3071,i2_LQ_Rweevil_c52506/f42p0/2174
GO:0007017	microtubule-based process	biological_process	0.1508	1	13	998	274	27707	7	i4_LQ_Rweevil_c2154/f1p6/4602,i0_LQ_Rweevil_c6005/f1p3/645,i2_HQ_Rweevil_c83199/f3p2/2889,i2_LQ_Rweevil_c108705/f1p2/2381,i3_LQ_Rweevil_c18471/f1p0/3149,i5_HQ_Rweevil_c560/f2p0/5867,i2_LQ_Rweevil_c59033/f1p2/2855	6	i3_LQ_Rweevil_c11458/f1p0/3726,i2_HQ_Rweevil_c81295/f2p0/2832,i4_HQ_Rweevil_c1271/f4p0/4618,i3_HQ_Rweevil_c21996/f2p1/3139,i3_HQ_Rweevil_c40362/f2p0/3048,i3_HQ_Rweevil_c37843/f4p8/3049
GO:0072527	pyrimidine-containing compound metabolic process	biological_process	0.1514	1	3	998	33	27707	3	i1_LQ_Rweevil_c80066/f1p2/1624,i2_HQ_Rweevil_c99585/f11p2/2242,i0_HQ_Rweevil_c21585/f4p0/756	0
GO:0019080	viral gene expression	biological_process	0.15229	1	2	998	20	27707	2	i4_LQ_Rweevil_c4567/f1p0/4300,i2_LQ_Rweevil_c79177/f1p0/2681	0
GO:0009101	glycoprotein biosynthetic process	biological_process	0.15275	1	6	998	101	27707	2	i2_LQ_Rweevil_c133249/f1p1/2946,i2_LQ_Rweevil_c106002/f1p1/2490	4	i2_LQ_Rweevil_c52506/f42p0/2174,i2_LQ_Rweevil_c85235/f1p3/2850,i2_LQ_Rweevil_c9725/f1p7/2819,i2_LQ_Rweevil_c44493/f1p1/2711
GO:0006568	tryptophan metabolic process	biological_process	0.15288	1	2	998	21	27707	1	i1_LQ_Rweevil_c53698/f1p0/1596	1	i2_LQ_Rweevil_c22765/f1p28/2229
GO:0006586	indolalkylamine metabolic process	biological_process	0.15288	1	2	998	21	27707	1	i1_LQ_Rweevil_c53698/f1p0/1596	1	i2_LQ_Rweevil_c22765/f1p28/2229
GO:0042430	indole-containing compound metabolic process	biological_process	0.15288	1	2	998	21	27707	1	i1_LQ_Rweevil_c53698/f1p0/1596	1	i2_LQ_Rweevil_c22765/f1p28/2229
GO:0031967	organelle envelope	cellular_component	0.15458	1	17	998	340	27707	7	i0_HQ_Rweevil_c989/f12p0/562,i0_HQ_Rweevil_c21555/f2p20/734,i3_LQ_Rweevil_c18471/f1p0/3149,i1_LQ_Rweevil_c5987/f1p0/1730,i1_LQ_Rweevil_c22697/f1p0/1478,i4_LQ_Rweevil_c9103/f1p0/4252,i1_HQ_Rweevil_c85015/f3p0/1064	10	i2_LQ_Rweevil_c9865/f1p3/2873,i2_LQ_Rweevil_c5583/f1p2/2763,i2_LQ_Rweevil_c88973/f1p4/2732,i4_LQ_Rweevil_c11381/f1p0/4623,i3_LQ_Rweevil_c9466/f1p3/3145,i1_HQ_Rweevil_c37687/f25p0/1373,i1_HQ_Rweevil_c121140/f49p0/1116,i3_LQ_Rweevil_c33844/f1p0/3163,i3_LQ_Rweevil_c27537/f1p0/3753,i1_LQ_Rweevil_c34927/f1p56/1047
GO:0008661	1-deoxy-D-xylulose-5-phosphate synthase activity	molecular_function	0.15683	1	2	998	18	27707	2	i2_HQ_Rweevil_c36014/f4p25/2315,i3_HQ_Rweevil_c33424/f2p0/3164	0
GO:0016744	transferase activity, transferring aldehyde or ketonic groups	molecular_function	0.15683	1	2	998	18	27707	2	i3_HQ_Rweevil_c33424/f2p0/3164,i2_HQ_Rweevil_c36014/f4p25/2315	0
GO:0030203	glycosaminoglycan metabolic process	biological_process	0.15868	1	4	998	64	27707	2	i5_LQ_Rweevil_c1805/f1p0/5200,i3_LQ_Rweevil_c5876/f1p0/3592	2	i3_LQ_Rweevil_c3936/f1p0/3444,i4_LQ_Rweevil_c5628/f1p0/4227
GO:0031386	protein tag	molecular_function	0.16167	1	1	998	5	27707	0		1	i2_LQ_Rweevil_c115091/f1p20/2356
GO:0006526	arginine biosynthetic process	biological_process	0.16173	1	1	998	5	27707	1	i1_HQ_Rweevil_c2294/f6p0/1312	0
GO:0042537	benzene-containing compound metabolic process	biological_process	0.16406	1	2	998	22	27707	1	i1_LQ_Rweevil_c53698/f1p0/1596	1	i2_LQ_Rweevil_c22765/f1p28/2229
GO:0003942	N-acetyl-gamma-glutamyl-phosphate reductase activity	molecular_function	0.16425	1	1	998	4	27707	1	i1_LQ_Rweevil_c108308/f1p0/1753	0
GO:0015980	energy derivation by oxidation of organic compounds	biological_process	0.16494	1	8	998	135	27707	6	i2_LQ_Rweevil_c27162/f1p2/2814,i2_LQ_Rweevil_c84245/f1p1/2242,i1_LQ_Rweevil_c70103/f1p0/1827,i2_LQ_Rweevil_c5654/f1p93/2503,i1_LQ_Rweevil_c5098/f1p0/1686,i1_HQ_Rweevil_c29789/f4p0/1677	2	i3_LQ_Rweevil_c33844/f1p0/3163,i2_LQ_Rweevil_c5583/f1p2/2763
GO:0005777	peroxisome	cellular_component	0.16628	1	5	998	77	27707	5	i0_LQ_Rweevil_c52297/f1p0/776,i1_LQ_Rweevil_c14992/f1p10/1123,i3_LQ_Rweevil_c28294/f1p0/3384,i2_LQ_Rweevil_c108705/f1p2/2381,i2_LQ_Rweevil_c54535/f1p11/2668	0
GO:0042579	microbody	cellular_component	0.16628	1	5	998	77	27707	5	i0_LQ_Rweevil_c52297/f1p0/776,i1_LQ_Rweevil_c14992/f1p10/1123,i2_LQ_Rweevil_c108705/f1p2/2381,i3_LQ_Rweevil_c28294/f1p0/3384,i2_LQ_Rweevil_c54535/f1p11/2668	0
GO:0006083	acetate metabolic process	biological_process	0.16778	1	1	998	5	27707	1	i2_LQ_Rweevil_c84245/f1p1/2242	0
GO:0005740	mitochondrial envelope	cellular_component	0.17039	1	15	998	293	27707	7	i1_HQ_Rweevil_c85015/f3p0/1064,i4_LQ_Rweevil_c9103/f1p0/4252,i1_LQ_Rweevil_c5987/f1p0/1730,i1_LQ_Rweevil_c22697/f1p0/1478,i3_LQ_Rweevil_c18471/f1p0/3149,i0_HQ_Rweevil_c989/f12p0/562,i0_HQ_Rweevil_c21555/f2p20/734	8	i4_LQ_Rweevil_c11381/f1p0/4623,i1_LQ_Rweevil_c34927/f1p56/1047,i2_LQ_Rweevil_c88973/f1p4/2732,i3_LQ_Rweevil_c33844/f1p0/3163,i3_LQ_Rweevil_c27537/f1p0/3753,i2_LQ_Rweevil_c5583/f1p2/2763,i1_HQ_Rweevil_c121140/f49p0/1116,i1_HQ_Rweevil_c37687/f25p0/1373
GO:0045944	positive regulation of transcription from RNA polymerase II promoter	biological_process	0.17196	1	2	998	23	27707	2	i5_HQ_Rweevil_c560/f2p0/5867,i2_LQ_Rweevil_c4171/f1p11/3031	0
GO:0016769	transferase activity, transferring nitrogenous groups	molecular_function	0.17338	1	2	998	20	27707	2	i2_LQ_Rweevil_c109928/f1p6/2715,i1_LQ_Rweevil_c50912/f1p0/1656	0
GO:0006402	mRNA catabolic process	biological_process	0.17753	1	5	998	86	27707	5	i2_LQ_Rweevil_c44995/f1p12/2301,i3_HQ_Rweevil_c6581/f2p0/3364,i3_HQ_Rweevil_c32337/f3p3/3143,i0_LQ_Rweevil_c9200/f1p8/937,i5_LQ_Rweevil_c3378/f1p0/5681	0
GO:0016874	ligase activity	molecular_function	0.17941	1	20	998	449	27707	18	i4_LQ_Rweevil_c9329/f1p0/4224,i2_LQ_Rweevil_c14630/f1p6/2131,i2_HQ_Rweevil_c50742/f13p0/2929,i3_LQ_Rweevil_c4868/f1p0/3084,i1_HQ_Rweevil_c2294/f6p0/1312,i3_LQ_Rweevil_c43250/f1p0/3028,i2_LQ_Rweevil_c81470/f1p2/2287,i1_HQ_Rweevil_c9599/f3p1/1602,i2_HQ_Rweevil_c99585/f11p2/2242,i3_LQ_Rweevil_c9581/f1p8/3698,i3_LQ_Rweevil_c14367/f1p8/3056,i4_LQ_Rweevil_c13812/f1p0/4141,i2_LQ_Rweevil_c115477/f1p1/295…	2	i2_LQ_Rweevil_c115091/f1p20/2356,i1_HQ_Rweevil_c67115/f2p0/1678
GO:0016616	oxidoreductase activity, acting on the CH-OH group of donors, NAD or NADP as acceptor	molecular_function	0.17986	1	15	998	291	27707	14	i1_HQ_Rweevil_c84590/f5p0/1117,i1_HQ_Rweevil_c1881/f9p0/1642,i1_HQ_Rweevil_c20209/f2p0/1783,i2_HQ_Rweevil_c127409/f23p5/2284,i0_HQ_Rweevil_c11090/f4p0/886,i2_HQ_Rweevil_c126322/f3p8/2120,i1_HQ_Rweevil_c85050/f3p2/1113,i1_LQ_Rweevil_c58607/f1p0/1080,i0_LQ_Rweevil_c1863/f2p2/924,i1_LQ_Rweevil_c7807/f1p1/1225,i2_HQ_Rweevil_c148702/f105p8/2248,i0_LQ_Rweevil_c34548/f1p4/913,i2_LQ_Rweevil_c105756/f1p1/…	1	i1_HQ_Rweevil_c19344/f2p0/1981
GO:0032784	regulation of DNA-templated transcription, elongation	biological_process	0.18127	1	2	998	23	27707	2	i2_LQ_Rweevil_c4171/f1p11/3031,i5_HQ_Rweevil_c560/f2p0/5867	0
GO:0009084	glutamine family amino acid biosynthetic process	biological_process	0.18162	1	2	998	21	27707	2	i1_HQ_Rweevil_c2294/f6p0/1312,i1_HQ_Rweevil_c19416/f6p0/1759	0
GO:0007099	centriole replication	biological_process	0.18283	1	1	998	6	27707	1	i5_HQ_Rweevil_c560/f2p0/5867	0
GO:0046599	regulation of centriole replication	biological_process	0.18283	1	1	998	6	27707	1	i5_HQ_Rweevil_c560/f2p0/5867	0
GO:0046600	negative regulation of centriole replication	biological_process	0.18283	1	1	998	6	27707	1	i5_HQ_Rweevil_c560/f2p0/5867	0
GO:0098534	centriole assembly	biological_process	0.18283	1	1	998	6	27707	1	i5_HQ_Rweevil_c560/f2p0/5867	0
GO:1902116	negative regulation of organelle assembly	biological_process	0.18283	1	1	998	6	27707	1	i5_HQ_Rweevil_c560/f2p0/5867	0
GO:0006298	mismatch repair	biological_process	0.18439	1	2	998	24	27707	2	i4_LQ_Rweevil_c8247/f1p0/4800,i4_LQ_Rweevil_c2180/f1p0/5006	0
GO:0015926	glucosidase activity	molecular_function	0.18503	1	1	998	5	27707	0		1	i2_LQ_Rweevil_c61017/f1p6/2339
GO:0005215	transporter activity	molecular_function	0.18617	1	85	998	2136	27707	57	i4_LQ_Rweevil_c7068/f1p0/4767,i1_HQ_Rweevil_c18871/f6p17/1441,i3_HQ_Rweevil_c11677/f2p0/3953,i1_LQ_Rweevil_c116729/f1p0/1392,i3_LQ_Rweevil_c4368/f1p34/3174,i2_LQ_Rweevil_c8029/f1p66/2558,i4_HQ_Rweevil_c1144/f4p0/4139,i2_HQ_Rweevil_c9166/f4p0/2604,i1_LQ_Rweevil_c2204/f6p12/1828,i2_LQ_Rweevil_c18587/f1p0/2749,i2_LQ_Rweevil_c109630/f1p1/2996,i2_LQ_Rweevil_c41702/f1p0/2226,i2_LQ_Rweevil_c4171/f1p11/3…	28	i2_HQ_Rweevil_c1523/f12p3/2257,i4_LQ_Rweevil_c11680/f1p0/4123,i2_LQ_Rweevil_c9865/f1p3/2873,i1_HQ_Rweevil_c121140/f49p0/1116,i2_LQ_Rweevil_c63508/f1p2/2279,i1_LQ_Rweevil_c73447/f1p5/1598,i2_LQ_Rweevil_c37114/f1p136/2538,i2_HQ_Rweevil_c148481/f56p0/2908,i2_LQ_Rweevil_c112147/f1p2/2308,i2_LQ_Rweevil_c62614/f1p0/2513,i1_HQ_Rweevil_c44725/f2p0/1516,i1_LQ_Rweevil_c45899/f1p0/1916,i2_LQ_Rweevil_c43245/…
GO:0016857	racemase and epimerase activity, acting on carbohydrates and derivatives	molecular_function	0.18837	1	2	998	23	27707	1	i3_LQ_Rweevil_c5876/f1p0/3592	1	i4_LQ_Rweevil_c5628/f1p0/4227
GO:0006401	RNA catabolic process	biological_process	0.18887	1	5	998	88	27707	5	i3_HQ_Rweevil_c6581/f2p0/3364,i3_HQ_Rweevil_c32337/f3p3/3143,i2_LQ_Rweevil_c44995/f1p12/2301,i5_LQ_Rweevil_c3378/f1p0/5681,i0_LQ_Rweevil_c9200/f1p8/937	0
GO:0044723	single-organism carbohydrate metabolic process	biological_process	0.18931	1	20	998	439	27707	12	i1_LQ_Rweevil_c26234/f1p1/1898,i2_HQ_Rweevil_c34506/f2p1/2172,i2_LQ_Rweevil_c133249/f1p1/2946,i2_LQ_Rweevil_c78132/f1p10/3000,i3_LQ_Rweevil_c25056/f1p0/3522,i3_LQ_Rweevil_c26046/f1p0/3181,i2_LQ_Rweevil_c39140/f1p0/2815,i2_HQ_Rweevil_c27394/f2p9/2733,i2_LQ_Rweevil_c106002/f1p1/2490,i2_HQ_Rweevil_c126322/f3p8/2120,i1_HQ_Rweevil_c9226/f2p0/1310,i5_LQ_Rweevil_c1988/f1p0/5442	8	i2_LQ_Rweevil_c133781/f1p1/2778,i3_LQ_Rweevil_c33912/f1p0/3517,i2_LQ_Rweevil_c106454/f1p7/2160,i2_LQ_Rweevil_c9725/f1p7/2819,i2_LQ_Rweevil_c44493/f1p1/2711,i4_LQ_Rweevil_c6874/f1p0/4695,i2_LQ_Rweevil_c52506/f42p0/2174,i2_LQ_Rweevil_c85235/f1p3/2850
GO:0005201	extracellular matrix structural constituent	molecular_function	0.18934	1	2	998	25	27707	2	i5_LQ_Rweevil_c4991/f1p0/5026,i4_LQ_Rweevil_c4302/f1p0/4977	0
GO:0005816	spindle pole body	cellular_component	0.19134	1	2	998	26	27707	1	i4_LQ_Rweevil_c2154/f1p6/4602	1	i4_HQ_Rweevil_c1271/f4p0/4618
GO:0005823	central plaque of spindle pole body	cellular_component	0.19134	1	2	998	26	27707	1	i4_LQ_Rweevil_c2154/f1p6/4602	1	i4_HQ_Rweevil_c1271/f4p0/4618
GO:0044450	microtubule organizing center part	cellular_component	0.19134	1	2	998	26	27707	1	i4_LQ_Rweevil_c2154/f1p6/4602	1	i4_HQ_Rweevil_c1271/f4p0/4618
GO:0007156	homophilic cell adhesion via plasma membrane adhesion molecules	biological_process	0.19252	1	3	998	51	27707	0		3	i3_LQ_Rweevil_c19841/f1p0/3080,i4_LQ_Rweevil_c5576/f1p0/4591,i5_HQ_Rweevil_c296/f4p0/5390
GO:1901575	organic substance catabolic process	biological_process	0.19273	1	32	998	741	27707	22	i3_HQ_Rweevil_c32337/f3p3/3143,i1_LQ_Rweevil_c11458/f1p0/1570,i1_LQ_Rweevil_c53698/f1p0/1596,i2_LQ_Rweevil_c44995/f1p12/2301,i4_LQ_Rweevil_c5997/f1p1/4781,i0_HQ_Rweevil_c11487/f2p22/580,i2_LQ_Rweevil_c56857/f1p3/2330,i2_HQ_Rweevil_c27394/f2p9/2733,i0_LQ_Rweevil_c9200/f1p8/937,i1_LQ_Rweevil_c13220/f1p7/1995,i5_LQ_Rweevil_c3378/f1p0/5681,i2_LQ_Rweevil_c24967/f1p14/2151,i1_HQ_Rweevil_c20209/f2p0/178…	10	i1_HQ_Rweevil_c19344/f2p0/1981,i2_LQ_Rweevil_c38010/f1p4/2512,i2_LQ_Rweevil_c9865/f1p3/2873,i1_HQ_Rweevil_c109553/f4p0/1083,i3_LQ_Rweevil_c3936/f1p0/3444,i2_LQ_Rweevil_c105755/f1p2/2285,i1_LQ_Rweevil_c67604/f1p0/1751,i3_LQ_Rweevil_c4854/f1p40/3986,i1_LQ_Rweevil_c45192/f1p0/1917,i2_LQ_Rweevil_c22765/f1p28/2229
GO:0008378	galactosyltransferase activity	molecular_function	0.19296	1	2	998	21	27707	2	i2_LQ_Rweevil_c133249/f1p1/2946,i2_LQ_Rweevil_c106002/f1p1/2490	0
GO:0031975	envelope	cellular_component	0.19424	1	17	998	353	27707	7	i1_LQ_Rweevil_c5987/f1p0/1730,i0_HQ_Rweevil_c21555/f2p20/734,i0_HQ_Rweevil_c989/f12p0/562,i3_LQ_Rweevil_c18471/f1p0/3149,i4_LQ_Rweevil_c9103/f1p0/4252,i1_HQ_Rweevil_c85015/f3p0/1064,i1_LQ_Rweevil_c22697/f1p0/1478	10	i4_LQ_Rweevil_c11381/f1p0/4623,i2_LQ_Rweevil_c88973/f1p4/2732,i2_LQ_Rweevil_c9865/f1p3/2873,i2_LQ_Rweevil_c5583/f1p2/2763,i1_LQ_Rweevil_c34927/f1p56/1047,i1_HQ_Rweevil_c121140/f49p0/1116,i1_HQ_Rweevil_c37687/f25p0/1373,i3_LQ_Rweevil_c9466/f1p3/3145,i3_LQ_Rweevil_c27537/f1p0/3753,i3_LQ_Rweevil_c33844/f1p0/3163
GO:0006542	glutamine biosynthetic process	biological_process	0.19486	1	1	998	5	27707	1	i1_HQ_Rweevil_c19416/f6p0/1759	0
GO:0015721	bile acid and bile salt transport	biological_process	0.19536	1	1	998	6	27707	1	i2_LQ_Rweevil_c108705/f1p2/2381	0
GO:0015850	organic hydroxy compound transport	biological_process	0.19536	1	1	998	6	27707	1	i2_LQ_Rweevil_c108705/f1p2/2381	0
GO:0046982	protein heterodimerization activity	molecular_function	0.19536	1	1	998	6	27707	1	i2_LQ_Rweevil_c108705/f1p2/2381	0
GO:0072348	sulfur compound transport	biological_process	0.19849	1	3	998	42	27707	2	i2_LQ_Rweevil_c108425/f1p2/2605,i2_LQ_Rweevil_c79177/f1p0/2681	1	i2_LQ_Rweevil_c25895/f3p39/2619
GO:0016010	dystrophin-associated glycoprotein complex	cellular_component	0.19935	1	2	998	22	27707	0		2	i4_HQ_Rweevil_c744/f9p0/4431,i4_LQ_Rweevil_c5122/f1p0/4699
GO:0032801	receptor catabolic process	biological_process	0.20022	1	2	998	23	27707	1	i2_LQ_Rweevil_c56857/f1p3/2330	1	i2_LQ_Rweevil_c9865/f1p3/2873
GO:0004623	phospholipase A2 activity	molecular_function	0.20102	1	1	998	5	27707	1	i0_LQ_Rweevil_c11042/f1p3/962	0
GO:0015908	fatty acid transport	biological_process	0.20102	1	1	998	5	27707	1	i0_LQ_Rweevil_c11042/f1p3/962	0
GO:0015909	long-chain fatty acid transport	biological_process	0.20102	1	1	998	5	27707	1	i0_LQ_Rweevil_c11042/f1p3/962	0
GO:0032309	icosanoid secretion	biological_process	0.20102	1	1	998	5	27707	1	i0_LQ_Rweevil_c11042/f1p3/962	0
GO:0046717	acid secretion	biological_process	0.20102	1	1	998	5	27707	1	i0_LQ_Rweevil_c11042/f1p3/962	0
GO:0050482	arachidonic acid secretion	biological_process	0.20102	1	1	998	5	27707	1	i0_LQ_Rweevil_c11042/f1p3/962	0
GO:0071715	icosanoid transport	biological_process	0.20102	1	1	998	5	27707	1	i0_LQ_Rweevil_c11042/f1p3/962	0
GO:1901571	fatty acid derivative transport	biological_process	0.20102	1	1	998	5	27707	1	i0_LQ_Rweevil_c11042/f1p3/962	0
GO:1903963	arachidonate transport	biological_process	0.20102	1	1	998	5	27707	1	i0_LQ_Rweevil_c11042/f1p3/962	0
GO:0051183	vitamin transporter activity	molecular_function	0.20129	1	1	998	5	27707	0		1	i2_LQ_Rweevil_c25895/f3p39/2619
GO:0009100	glycoprotein metabolic process	biological_process	0.2018	1	6	998	109	27707	2	i2_LQ_Rweevil_c133249/f1p1/2946,i2_LQ_Rweevil_c106002/f1p1/2490	4	i2_LQ_Rweevil_c85235/f1p3/2850,i2_LQ_Rweevil_c9725/f1p7/2819,i2_LQ_Rweevil_c52506/f42p0/2174,i2_LQ_Rweevil_c44493/f1p1/2711
GO:0016849	phosphorus-oxygen lyase activity	molecular_function	0.20213	1	2	998	26	27707	0		2	i2_LQ_Rweevil_c115091/f1p20/2356,i2_HQ_Rweevil_c24233/f2p1/2962
GO:0006013	mannose metabolic process	biological_process	0.20238	1	2	998	26	27707	1	i5_LQ_Rweevil_c1988/f1p0/5442	1	i2_LQ_Rweevil_c106454/f1p7/2160
GO:0045333	cellular respiration	biological_process	0.20311	1	7	998	119	27707	5	i2_LQ_Rweevil_c84245/f1p1/2242,i1_LQ_Rweevil_c5098/f1p0/1686,i1_HQ_Rweevil_c29789/f4p0/1677,i1_LQ_Rweevil_c70103/f1p0/1827,i2_LQ_Rweevil_c5654/f1p93/2503	2	i3_LQ_Rweevil_c33844/f1p0/3163,i2_LQ_Rweevil_c5583/f1p2/2763
GO:0004559	alpha-mannosidase activity	molecular_function	0.20332	1	3	998	49	27707	1	i5_LQ_Rweevil_c1988/f1p0/5442	2	i2_LQ_Rweevil_c106454/f1p7/2160,i4_LQ_Rweevil_c5628/f1p0/4227
GO:0009152	purine ribonucleotide biosynthetic process	biological_process	0.20347	1	11	998	209	27707	6	i0_HQ_Rweevil_c21585/f4p0/756,i4_LQ_Rweevil_c9103/f1p0/4252,i1_LQ_Rweevil_c70349/f1p0/1719,i3_LQ_Rweevil_c24616/f1p1/3601,i2_LQ_Rweevil_c64972/f1p9/2264,i2_LQ_Rweevil_c14630/f1p6/2131	5	i0_LQ_Rweevil_c72444/f1p0/790,i1_LQ_Rweevil_c34927/f1p56/1047,i2_HQ_Rweevil_c148481/f56p0/2908,i1_HQ_Rweevil_c121140/f49p0/1116,i2_LQ_Rweevil_c115091/f1p20/2356
GO:0009260	ribonucleotide biosynthetic process	biological_process	0.20347	1	11	998	209	27707	6	i1_LQ_Rweevil_c70349/f1p0/1719,i4_LQ_Rweevil_c9103/f1p0/4252,i0_HQ_Rweevil_c21585/f4p0/756,i2_LQ_Rweevil_c14630/f1p6/2131,i2_LQ_Rweevil_c64972/f1p9/2264,i3_LQ_Rweevil_c24616/f1p1/3601	5	i2_HQ_Rweevil_c148481/f56p0/2908,i1_LQ_Rweevil_c34927/f1p56/1047,i0_LQ_Rweevil_c72444/f1p0/790,i2_LQ_Rweevil_c115091/f1p20/2356,i1_HQ_Rweevil_c121140/f49p0/1116
GO:0046390	ribose phosphate biosynthetic process	biological_process	0.20347	1	11	998	209	27707	6	i3_LQ_Rweevil_c24616/f1p1/3601,i2_LQ_Rweevil_c14630/f1p6/2131,i2_LQ_Rweevil_c64972/f1p9/2264,i4_LQ_Rweevil_c9103/f1p0/4252,i0_HQ_Rweevil_c21585/f4p0/756,i1_LQ_Rweevil_c70349/f1p0/1719	5	i2_LQ_Rweevil_c115091/f1p20/2356,i1_HQ_Rweevil_c121140/f49p0/1116,i0_LQ_Rweevil_c72444/f1p0/790,i2_HQ_Rweevil_c148481/f56p0/2908,i1_LQ_Rweevil_c34927/f1p56/1047
GO:0044255	cellular lipid metabolic process	biological_process	0.20418	1	16	998	345	27707	14	i2_LQ_Rweevil_c39670/f1p7/2271,i0_HQ_Rweevil_c11090/f4p0/886,i1_LQ_Rweevil_c58607/f1p0/1080,i1_LQ_Rweevil_c7807/f1p1/1225,i1_LQ_Rweevil_c106904/f1p31/1203,i6_LQ_Rweevil_c1386/f1p2/6873,i7_LQ_Rweevil_c281/f1p0/7941,i1_LQ_Rweevil_c50237/f1p0/1712,i2_HQ_Rweevil_c36014/f4p25/2315,i0_LQ_Rweevil_c11042/f1p3/962,i3_HQ_Rweevil_c33424/f2p0/3164,i1_LQ_Rweevil_c51784/f1p0/1644,i1_HQ_Rweevil_c9599/f3p1/1602,…	2	i2_HQ_Rweevil_c24233/f2p1/2962,i1_HQ_Rweevil_c19344/f2p0/1981
GO:0006848	pyruvate transport	biological_process	0.20695	1	1	998	5	27707	1	i0_HQ_Rweevil_c989/f12p0/562	0
GO:0006850	mitochondrial pyruvate transport	biological_process	0.20695	1	1	998	5	27707	1	i0_HQ_Rweevil_c989/f12p0/562	0
GO:0000184	nuclear-transcribed mRNA catabolic process, nonsense-mediated decay	biological_process	0.2077	1	2	998	25	27707	2	i3_HQ_Rweevil_c6581/f2p0/3364,i0_LQ_Rweevil_c9200/f1p8/937	0
GO:0008250	oligosaccharyltransferase complex	cellular_component	0.20848	1	1	998	6	27707	0		1	i2_LQ_Rweevil_c52506/f42p0/2174
GO:0016854	racemase and epimerase activity	molecular_function	0.21054	1	2	998	25	27707	1	i3_LQ_Rweevil_c5876/f1p0/3592	1	i4_LQ_Rweevil_c5628/f1p0/4227
GO:0019076	viral release from host cell	biological_process	0.21109	1	2	998	24	27707	1	i2_LQ_Rweevil_c56857/f1p3/2330	1	i2_LQ_Rweevil_c9865/f1p3/2873
GO:0005789	endoplasmic reticulum membrane	cellular_component	0.2113	1	9	998	169	27707	6	i5_HQ_Rweevil_c560/f2p0/5867,i3_LQ_Rweevil_c6096/f1p0/3463,i2_LQ_Rweevil_c4171/f1p11/3031,i5_LQ_Rweevil_c4622/f1p0/5571,i1_LQ_Rweevil_c49093/f1p0/1366,i4_LQ_Rweevil_c9103/f1p0/4252	3	i2_LQ_Rweevil_c52506/f42p0/2174,i3_LQ_Rweevil_c23712/f1p13/3071,i2_LQ_Rweevil_c96006/f1p27/2086
GO:0006432	phenylalanyl-tRNA aminoacylation	biological_process	0.21144	1	1	998	6	27707	0		1	i1_HQ_Rweevil_c67115/f2p0/1678
GO:0009064	glutamine family amino acid metabolic process	biological_process	0.21166	1	3	998	44	27707	3	i1_HQ_Rweevil_c2294/f6p0/1312,i1_LQ_Rweevil_c85175/f2p0/1041,i1_HQ_Rweevil_c19416/f6p0/1759	0
GO:0001504	neurotransmitter uptake	biological_process	0.21166	1	1	998	8	27707	0		1	i5_HQ_Rweevil_c296/f4p0/5390
GO:0001505	regulation of neurotransmitter levels	biological_process	0.21166	1	1	998	8	27707	0		1	i5_HQ_Rweevil_c296/f4p0/5390
GO:0050805	negative regulation of synaptic transmission	biological_process	0.21166	1	1	998	8	27707	0		1	i5_HQ_Rweevil_c296/f4p0/5390
GO:0051580	regulation of neurotransmitter uptake	biological_process	0.21166	1	1	998	8	27707	0		1	i5_HQ_Rweevil_c296/f4p0/5390
GO:0051581	negative regulation of neurotransmitter uptake	biological_process	0.21166	1	1	998	8	27707	0		1	i5_HQ_Rweevil_c296/f4p0/5390
GO:0051588	regulation of neurotransmitter transport	biological_process	0.21166	1	1	998	8	27707	0		1	i5_HQ_Rweevil_c296/f4p0/5390
GO:0051589	negative regulation of neurotransmitter transport	biological_process	0.21166	1	1	998	8	27707	0		1	i5_HQ_Rweevil_c296/f4p0/5390
GO:0051609	inhibition of neurotransmitter uptake	biological_process	0.21166	1	1	998	8	27707	0		1	i5_HQ_Rweevil_c296/f4p0/5390
GO:0006023	aminoglycan biosynthetic process	biological_process	0.21233	1	2	998	27	27707	1	i3_LQ_Rweevil_c5876/f1p0/3592	1	i4_LQ_Rweevil_c5628/f1p0/4227
GO:0006024	glycosaminoglycan biosynthetic process	biological_process	0.21233	1	2	998	27	27707	1	i3_LQ_Rweevil_c5876/f1p0/3592	1	i4_LQ_Rweevil_c5628/f1p0/4227
GO:0003796	lysozyme activity	molecular_function	0.21403	1	1	998	5	27707	0		1	i0_LQ_Rweevil_c3133/f1p0/935
GO:0006915	apoptotic process	biological_process	0.21498	1	3	998	40	27707	1	i1_LQ_Rweevil_c22697/f1p0/1478	2	i1_HQ_Rweevil_c37687/f25p0/1373,i2_LQ_Rweevil_c113245/f1p3/2425
GO:0008219	cell death	biological_process	0.21498	1	3	998	40	27707	1	i1_LQ_Rweevil_c22697/f1p0/1478	2	i2_LQ_Rweevil_c113245/f1p3/2425,i1_HQ_Rweevil_c37687/f25p0/1373
GO:0012501	programmed cell death	biological_process	0.21498	1	3	998	40	27707	1	i1_LQ_Rweevil_c22697/f1p0/1478	2	i1_HQ_Rweevil_c37687/f25p0/1373,i2_LQ_Rweevil_c113245/f1p3/2425
GO:0016265	death	biological_process	0.21498	1	3	998	40	27707	1	i1_LQ_Rweevil_c22697/f1p0/1478	2	i1_HQ_Rweevil_c37687/f25p0/1373,i2_LQ_Rweevil_c113245/f1p3/2425
GO:0008519	ammonium transmembrane transporter activity	molecular_function	0.21624	1	1	998	6	27707	1	i1_LQ_Rweevil_c67716/f1p0/1675	0
GO:0009124	nucleoside monophosphate biosynthetic process	biological_process	0.21771	1	9	998	167	27707	5	i1_LQ_Rweevil_c70349/f1p0/1719,i4_LQ_Rweevil_c9103/f1p0/4252,i2_LQ_Rweevil_c14630/f1p6/2131,i2_LQ_Rweevil_c64972/f1p9/2264,i3_LQ_Rweevil_c24616/f1p1/3601	4	i1_LQ_Rweevil_c34927/f1p56/1047,i2_HQ_Rweevil_c148481/f56p0/2908,i0_LQ_Rweevil_c72444/f1p0/790,i1_HQ_Rweevil_c121140/f49p0/1116
GO:0009127	purine nucleoside monophosphate biosynthetic process	biological_process	0.21771	1	9	998	167	27707	5	i1_LQ_Rweevil_c70349/f1p0/1719,i4_LQ_Rweevil_c9103/f1p0/4252,i2_LQ_Rweevil_c14630/f1p6/2131,i2_LQ_Rweevil_c64972/f1p9/2264,i3_LQ_Rweevil_c24616/f1p1/3601	4	i2_HQ_Rweevil_c148481/f56p0/2908,i1_LQ_Rweevil_c34927/f1p56/1047,i0_LQ_Rweevil_c72444/f1p0/790,i1_HQ_Rweevil_c121140/f49p0/1116
GO:0009156	ribonucleoside monophosphate biosynthetic process	biological_process	0.21771	1	9	998	167	27707	5	i3_LQ_Rweevil_c24616/f1p1/3601,i2_LQ_Rweevil_c14630/f1p6/2131,i2_LQ_Rweevil_c64972/f1p9/2264,i4_LQ_Rweevil_c9103/f1p0/4252,i1_LQ_Rweevil_c70349/f1p0/1719	4	i1_HQ_Rweevil_c121140/f49p0/1116,i0_LQ_Rweevil_c72444/f1p0/790,i2_HQ_Rweevil_c148481/f56p0/2908,i1_LQ_Rweevil_c34927/f1p56/1047
GO:0009168	purine ribonucleoside monophosphate biosynthetic process	biological_process	0.21771	1	9	998	167	27707	5	i2_LQ_Rweevil_c64972/f1p9/2264,i2_LQ_Rweevil_c14630/f1p6/2131,i3_LQ_Rweevil_c24616/f1p1/3601,i1_LQ_Rweevil_c70349/f1p0/1719,i4_LQ_Rweevil_c9103/f1p0/4252	4	i1_HQ_Rweevil_c121140/f49p0/1116,i2_HQ_Rweevil_c148481/f56p0/2908,i1_LQ_Rweevil_c34927/f1p56/1047,i0_LQ_Rweevil_c72444/f1p0/790
GO:0006171	cAMP biosynthetic process	biological_process	0.21815	1	1	998	8	27707	0		1	i2_LQ_Rweevil_c115091/f1p20/2356
GO:0046058	cAMP metabolic process	biological_process	0.21815	1	1	998	8	27707	0		1	i2_LQ_Rweevil_c115091/f1p20/2356
GO:1902115	regulation of organelle assembly	biological_process	0.2198	1	1	998	7	27707	1	i5_HQ_Rweevil_c560/f2p0/5867	0
GO:0098800	inner mitochondrial membrane protein complex	cellular_component	0.22018	1	7	998	128	27707	2	i4_LQ_Rweevil_c9103/f1p0/4252,i3_LQ_Rweevil_c18471/f1p0/3149	5	i1_HQ_Rweevil_c121140/f49p0/1116,i3_LQ_Rweevil_c27537/f1p0/3753,i1_LQ_Rweevil_c34927/f1p56/1047,i4_LQ_Rweevil_c11381/f1p0/4623,i3_LQ_Rweevil_c33844/f1p0/3163
GO:0019318	hexose metabolic process	biological_process	0.22026	1	8	998	159	27707	4	i3_LQ_Rweevil_c26046/f1p0/3181,i2_HQ_Rweevil_c126322/f3p8/2120,i5_LQ_Rweevil_c1988/f1p0/5442,i3_LQ_Rweevil_c25056/f1p0/3522	4	i4_LQ_Rweevil_c6874/f1p0/4695,i3_LQ_Rweevil_c33912/f1p0/3517,i2_LQ_Rweevil_c133781/f1p1/2778,i2_LQ_Rweevil_c106454/f1p7/2160
GO:0006839	mitochondrial transport	biological_process	0.22118	1	3	998	38	27707	3	i1_HQ_Rweevil_c85015/f3p0/1064,i0_HQ_Rweevil_c989/f12p0/562,i0_HQ_Rweevil_c21555/f2p20/734	0
GO:2001070	starch binding	molecular_function	0.22154	1	2	998	26	27707	2	i3_HQ_Rweevil_c1848/f3p0/3609,i1_LQ_Rweevil_c26537/f1p6/1987	0
GO:0016620	oxidoreductase activity, acting on the aldehyde or oxo group of donors, NAD or NADP as acceptor	molecular_function	0.22229	1	3	998	41	27707	3	i1_HQ_Rweevil_c1881/f9p0/1642,i1_LQ_Rweevil_c108308/f1p0/1753,i2_LQ_Rweevil_c105756/f1p1/2764	0
GO:0098609	cell-cell adhesion	biological_process	0.22248	1	3	998	54	27707	0		3	i4_LQ_Rweevil_c5576/f1p0/4591,i5_HQ_Rweevil_c296/f4p0/5390,i3_LQ_Rweevil_c19841/f1p0/3080
GO:0098742	cell-cell adhesion via plasma-membrane adhesion molecules	biological_process	0.22248	1	3	998	54	27707	0		3	i3_LQ_Rweevil_c19841/f1p0/3080,i4_LQ_Rweevil_c5576/f1p0/4591,i5_HQ_Rweevil_c296/f4p0/5390
GO:0042175	nuclear outer membrane-endoplasmic reticulum membrane network	cellular_component	0.22309	1	9	998	171	27707	6	i5_HQ_Rweevil_c560/f2p0/5867,i3_LQ_Rweevil_c6096/f1p0/3463,i2_LQ_Rweevil_c4171/f1p11/3031,i5_LQ_Rweevil_c4622/f1p0/5571,i1_LQ_Rweevil_c49093/f1p0/1366,i4_LQ_Rweevil_c9103/f1p0/4252	3	i2_LQ_Rweevil_c52506/f42p0/2174,i3_LQ_Rweevil_c23712/f1p13/3071,i2_LQ_Rweevil_c96006/f1p27/2086
GO:0019784	NEDD8-specific protease activity	molecular_function	0.22363	1	1	998	6	27707	0		1	i2_LQ_Rweevil_c142681/f1p1/2102
GO:0039693	viral DNA genome replication	biological_process	0.22363	1	1	998	6	27707	0		1	i2_LQ_Rweevil_c142681/f1p1/2102
GO:0044034	multi-organism biosynthetic process	biological_process	0.22363	1	1	998	6	27707	0		1	i2_LQ_Rweevil_c142681/f1p1/2102
GO:0051128	regulation of cellular component organization	biological_process	0.22436	1	10	998	208	27707	5	i0_HQ_Rweevil_c13223/f3p4/493,i3_LQ_Rweevil_c11432/f1p0/3270,i2_HQ_Rweevil_c148076/f22p23/2289,i3_LQ_Rweevil_c18471/f1p0/3149,i5_HQ_Rweevil_c560/f2p0/5867	5	i2_HQ_Rweevil_c81295/f2p0/2832,i2_LQ_Rweevil_c105755/f1p2/2285,i1_LQ_Rweevil_c67604/f1p0/1751,i3_HQ_Rweevil_c37843/f4p8/3049,i3_HQ_Rweevil_c40362/f2p0/3048
GO:0006720	isoprenoid metabolic process	biological_process	0.22738	1	3	998	44	27707	3	i3_HQ_Rweevil_c33424/f2p0/3164,i2_HQ_Rweevil_c36014/f4p25/2315,i1_LQ_Rweevil_c51784/f1p0/1644	0
GO:0008299	isoprenoid biosynthetic process	biological_process	0.22738	1	3	998	44	27707	3	i2_HQ_Rweevil_c36014/f4p25/2315,i1_LQ_Rweevil_c51784/f1p0/1644,i3_HQ_Rweevil_c33424/f2p0/3164	0
GO:0046983	protein dimerization activity	molecular_function	0.22869	1	17	998	399	27707	12	i3_LQ_Rweevil_c6953/f1p0/3151,i2_LQ_Rweevil_c108705/f1p2/2381,i4_HQ_Rweevil_c1899/f2p3/4252,i2_LQ_Rweevil_c54535/f1p11/2668,i5_LQ_Rweevil_c4449/f1p12/5814,i5_HQ_Rweevil_c5285/f5p0/5147,i3_LQ_Rweevil_c28294/f1p0/3384,i3_LQ_Rweevil_c18471/f1p0/3149,i1_LQ_Rweevil_c116729/f1p0/1392,i1_LQ_Rweevil_c108308/f1p0/1753,i1_LQ_Rweevil_c14992/f1p10/1123,i0_LQ_Rweevil_c52297/f1p0/776	5	i2_LQ_Rweevil_c115091/f1p20/2356,i3_LQ_Rweevil_c12030/f1p0/3622,i4_HQ_Rweevil_c721/f9p0/4391,i5_LQ_Rweevil_c4662/f1p0/5091,i4_HQ_Rweevil_c13821/f2p0/4086
GO:0051180	vitamin transport	biological_process	0.22878	1	1	998	6	27707	0		1	i2_LQ_Rweevil_c25895/f3p39/2619
GO:0008484	sulfuric ester hydrolase activity	molecular_function	0.23055	1	3	998	47	27707	1	i4_LQ_Rweevil_c2421/f1p0/4406	2	i3_LQ_Rweevil_c5892/f1p2/3893,i3_LQ_Rweevil_c9661/f1p0/3273
GO:0030488	tRNA methylation	biological_process	0.23161	1	2	998	27	27707	2	i2_HQ_Rweevil_c21403/f3p2/2662,i6_LQ_Rweevil_c1386/f1p2/6873	0
GO:0009236	cobalamin biosynthetic process	biological_process	0.2327	1	3	998	46	27707	3	i3_HQ_Rweevil_c33424/f2p0/3164,i1_LQ_Rweevil_c6613/f1p0/1905,i2_HQ_Rweevil_c36014/f4p25/2315	0
GO:0008443	phosphofructokinase activity	molecular_function	0.23284	1	4	998	67	27707	2	i3_LQ_Rweevil_c25056/f1p0/3522,i3_LQ_Rweevil_c26046/f1p0/3181	2	i3_LQ_Rweevil_c33912/f1p0/3517,i4_LQ_Rweevil_c6874/f1p0/4695
GO:0019200	carbohydrate kinase activity	molecular_function	0.23284	1	4	998	67	27707	2	i3_LQ_Rweevil_c25056/f1p0/3522,i3_LQ_Rweevil_c26046/f1p0/3181	2	i3_LQ_Rweevil_c33912/f1p0/3517,i4_LQ_Rweevil_c6874/f1p0/4695
GO:0043112	receptor metabolic process	biological_process	0.23454	1	2	998	25	27707	1	i2_LQ_Rweevil_c56857/f1p3/2330	1	i2_LQ_Rweevil_c9865/f1p3/2873
GO:0051051	negative regulation of transport	biological_process	0.23461	1	1	998	9	27707	0		1	i5_HQ_Rweevil_c296/f4p0/5390
GO:0051186	cofactor metabolic process	biological_process	0.23863	1	18	998	393	27707	14	i3_LQ_Rweevil_c43250/f1p0/3028,i3_LQ_Rweevil_c8072/f1p5/3127,i3_LQ_Rweevil_c4868/f1p0/3084,i2_LQ_Rweevil_c64972/f1p9/2264,i2_HQ_Rweevil_c50742/f13p0/2929,i2_HQ_Rweevil_c99122/f9p1/2214,i3_LQ_Rweevil_c30941/f1p0/3018,i3_LQ_Rweevil_c14367/f1p8/3056,i2_LQ_Rweevil_c115477/f1p1/2959,i3_LQ_Rweevil_c34133/f1p0/3281,i1_LQ_Rweevil_c70349/f1p0/1719,i1_LQ_Rweevil_c58607/f1p0/1080,i3_LQ_Rweevil_c9581/f1p8/36…	4	i4_LQ_Rweevil_c8895/f1p0/4495,i2_LQ_Rweevil_c113245/f1p3/2425,i1_LQ_Rweevil_c82747/f1p0/1922,i1_LQ_Rweevil_c103381/f1p0/1865
GO:0005788	endoplasmic reticulum lumen	cellular_component	0.24022	1	1	998	7	27707	0		1	i2_HQ_Rweevil_c139139/f3p18/2108
GO:0034637	cellular carbohydrate biosynthetic process	biological_process	0.24035	1	4	998	67	27707	4	i2_LQ_Rweevil_c78132/f1p10/3000,i2_HQ_Rweevil_c34506/f2p1/2172,i2_LQ_Rweevil_c39140/f1p0/2815,i1_LQ_Rweevil_c26234/f1p1/1898	0
GO:0022857	transmembrane transporter activity	molecular_function	0.24378	1	70	998	1779	27707	49	i5_HQ_Rweevil_c560/f2p0/5867,i3_LQ_Rweevil_c10052/f1p17/3107,i1_LQ_Rweevil_c5987/f1p0/1730,i1_HQ_Rweevil_c1840/f11p57/1508,i1_HQ_Rweevil_c1753/f10p3/1709,i3_LQ_Rweevil_c17837/f1p0/3872,i1_LQ_Rweevil_c70001/f1p1/1527,i3_LQ_Rweevil_c13845/f1p0/3080,i2_LQ_Rweevil_c109267/f1p20/2970,i1_LQ_Rweevil_c68913/f1p0/1942,i1_LQ_Rweevil_c7733/f1p0/1575,i1_LQ_Rweevil_c67716/f1p0/1675,i2_LQ_Rweevil_c94128/f1p2/2…	21	i2_LQ_Rweevil_c62614/f1p0/2513,i1_HQ_Rweevil_c44725/f2p0/1516,i1_LQ_Rweevil_c45899/f1p0/1916,i2_LQ_Rweevil_c43245/f1p1/2276,i1_LQ_Rweevil_c34927/f1p56/1047,i2_LQ_Rweevil_c9865/f1p3/2873,i2_LQ_Rweevil_c63508/f1p2/2279,i1_HQ_Rweevil_c121140/f49p0/1116,i1_LQ_Rweevil_c73447/f1p5/1598,i2_LQ_Rweevil_c37114/f1p136/2538,i2_LQ_Rweevil_c112147/f1p2/2308,i2_HQ_Rweevil_c148481/f56p0/2908,i1_LQ_Rweevil_c77054…
GO:0006721	terpenoid metabolic process	biological_process	0.24447	1	2	998	25	27707	2	i2_HQ_Rweevil_c36014/f4p25/2315,i3_HQ_Rweevil_c33424/f2p0/3164	0
GO:0016114	terpenoid biosynthetic process	biological_process	0.24447	1	2	998	25	27707	2	i3_HQ_Rweevil_c33424/f2p0/3164,i2_HQ_Rweevil_c36014/f4p25/2315	0
GO:0040007	growth	biological_process	0.24477	1	2	998	23	27707	1	i0_HQ_Rweevil_c13223/f3p4/493	1	i2_HQ_Rweevil_c58281/f2p4/2162
GO:0006270	DNA replication initiation	biological_process	0.24533	1	7	998	140	27707	4	i0_LQ_Rweevil_c56803/f1p2/844,i5_LQ_Rweevil_c4622/f1p0/5571,i2_LQ_Rweevil_c4171/f1p11/3031,i5_HQ_Rweevil_c560/f2p0/5867	3	i2_LQ_Rweevil_c123280/f1p6/2106,i1_HQ_Rweevil_c1710/f8p0/1872,i2_LQ_Rweevil_c44678/f1p2/2232
GO:0044429	mitochondrial part	cellular_component	0.24702	1	15	998	313	27707	7	i0_HQ_Rweevil_c21555/f2p20/734,i0_HQ_Rweevil_c989/f12p0/562,i3_LQ_Rweevil_c18471/f1p0/3149,i1_LQ_Rweevil_c22697/f1p0/1478,i4_LQ_Rweevil_c9103/f1p0/4252,i1_LQ_Rweevil_c5987/f1p0/1730,i1_HQ_Rweevil_c85015/f3p0/1064	8	i1_HQ_Rweevil_c121140/f49p0/1116,i1_HQ_Rweevil_c37687/f25p0/1373,i3_LQ_Rweevil_c27537/f1p0/3753,i3_LQ_Rweevil_c33844/f1p0/3163,i2_LQ_Rweevil_c5583/f1p2/2763,i1_LQ_Rweevil_c34927/f1p56/1047,i4_LQ_Rweevil_c11381/f1p0/4623,i2_LQ_Rweevil_c88973/f1p4/2732
GO:0044455	mitochondrial membrane part	cellular_component	0.24941	1	8	998	154	27707	3	i3_LQ_Rweevil_c18471/f1p0/3149,i4_LQ_Rweevil_c9103/f1p0/4252,i1_LQ_Rweevil_c5987/f1p0/1730	5	i3_LQ_Rweevil_c33844/f1p0/3163,i3_LQ_Rweevil_c27537/f1p0/3753,i1_HQ_Rweevil_c121140/f49p0/1116,i4_LQ_Rweevil_c11381/f1p0/4623,i1_LQ_Rweevil_c34927/f1p56/1047
GO:0019008	molybdopterin synthase complex	cellular_component	0.24996	1	1	998	7	27707	0		1	i1_LQ_Rweevil_c103381/f1p0/1865
GO:0051536	iron-sulfur cluster binding	molecular_function	0.25295	1	4	998	63	27707	3	i1_LQ_Rweevil_c21794/f1p1/1618,i4_LQ_Rweevil_c6475/f1p0/4084,i4_LQ_Rweevil_c6069/f1p0/4170	1	i1_LQ_Rweevil_c103381/f1p0/1865
GO:0051540	metal cluster binding	molecular_function	0.25295	1	4	998	63	27707	3	i1_LQ_Rweevil_c21794/f1p1/1618,i4_LQ_Rweevil_c6475/f1p0/4084,i4_LQ_Rweevil_c6069/f1p0/4170	1	i1_LQ_Rweevil_c103381/f1p0/1865
GO:0008289	lipid binding	molecular_function	0.25318	1	15	998	351	27707	7	i6_LQ_Rweevil_c1533/f1p0/6567,i3_LQ_Rweevil_c28294/f1p0/3384,i1_LQ_Rweevil_c87038/f1p0/1094,i2_LQ_Rweevil_c36586/f2p13/2865,i1_LQ_Rweevil_c14992/f1p10/1123,i0_LQ_Rweevil_c52297/f1p0/776,i2_LQ_Rweevil_c54535/f1p11/2668	8	i2_HQ_Rweevil_c81295/f2p0/2832,i2_LQ_Rweevil_c88973/f1p4/2732,i5_LQ_Rweevil_c3840/f1p0/5104,i3_LQ_Rweevil_c29943/f1p0/3019,i3_HQ_Rweevil_c37843/f4p8/3049,i3_LQ_Rweevil_c33844/f1p0/3163,i3_HQ_Rweevil_c40362/f2p0/3048,i2_LQ_Rweevil_c57333/f1p4/2657
GO:0004590	orotidine-5'-phosphate decarboxylase activity	molecular_function	0.25467	1	1	998	8	27707	1	i1_LQ_Rweevil_c80066/f1p2/1624	0
GO:0006207	'de novo' pyrimidine nucleobase biosynthetic process	biological_process	0.25467	1	1	998	8	27707	1	i1_LQ_Rweevil_c80066/f1p2/1624	0
GO:0005746	mitochondrial respiratory chain	cellular_component	0.25774	1	2	998	23	27707	1	i1_LQ_Rweevil_c5987/f1p0/1730	1	i3_LQ_Rweevil_c33844/f1p0/3163
GO:0070469	respiratory chain	cellular_component	0.25774	1	2	998	23	27707	1	i1_LQ_Rweevil_c5987/f1p0/1730	1	i3_LQ_Rweevil_c33844/f1p0/3163
GO:0005267	potassium channel activity	molecular_function	0.25825	1	2	998	26	27707	1	i3_LQ_Rweevil_c36265/f1p0/3285	1	i1_LQ_Rweevil_c77054/f1p0/1592
GO:0005727	extrachromosomal circular DNA	cellular_component	0.25835	1	1	998	8	27707	1	i0_LQ_Rweevil_c6005/f1p3/645	0
GO:0046821	extrachromosomal DNA	cellular_component	0.25835	1	1	998	8	27707	1	i0_LQ_Rweevil_c6005/f1p3/645	0
GO:0044712	single-organism catabolic process	biological_process	0.25861	1	14	998	314	27707	11	i2_HQ_Rweevil_c27394/f2p9/2733,i3_LQ_Rweevil_c6668/f1p0/3161,i0_HQ_Rweevil_c11487/f2p22/580,i4_LQ_Rweevil_c5997/f1p1/4781,i1_LQ_Rweevil_c13220/f1p7/1995,i1_LQ_Rweevil_c53698/f1p0/1596,i3_LQ_Rweevil_c13673/f2p3/3319,i3_HQ_Rweevil_c31729/f16p0/3382,i1_LQ_Rweevil_c11458/f1p0/1570,i3_LQ_Rweevil_c10762/f1p0/3243,i3_LQ_Rweevil_c18471/f1p0/3149	3	i2_LQ_Rweevil_c105755/f1p2/2285,i1_LQ_Rweevil_c67604/f1p0/1751,i2_LQ_Rweevil_c22765/f1p28/2229
GO:0009611	response to wounding	biological_process	0.25939	1	12	998	276	27707	5	i3_LQ_Rweevil_c28294/f1p0/3384,i2_LQ_Rweevil_c54535/f1p11/2668,i0_LQ_Rweevil_c52297/f1p0/776,i2_LQ_Rweevil_c135861/f1p90/2653,i3_LQ_Rweevil_c18471/f1p0/3149	7	i1_LQ_Rweevil_c42845/f1p0/1173,i2_HQ_Rweevil_c58281/f2p4/2162,i2_LQ_Rweevil_c58395/f1p1/2612,i5_LQ_Rweevil_c2105/f1p0/5117,i2_LQ_Rweevil_c40060/f1p14/2578,i2_LQ_Rweevil_c115091/f1p20/2356,i2_LQ_Rweevil_c9865/f1p3/2873
GO:0042060	wound healing	biological_process	0.25939	1	12	998	276	27707	5	i2_LQ_Rweevil_c135861/f1p90/2653,i3_LQ_Rweevil_c18471/f1p0/3149,i2_LQ_Rweevil_c54535/f1p11/2668,i0_LQ_Rweevil_c52297/f1p0/776,i3_LQ_Rweevil_c28294/f1p0/3384	7	i2_LQ_Rweevil_c9865/f1p3/2873,i2_LQ_Rweevil_c40060/f1p14/2578,i2_LQ_Rweevil_c115091/f1p20/2356,i5_LQ_Rweevil_c2105/f1p0/5117,i1_LQ_Rweevil_c42845/f1p0/1173,i2_HQ_Rweevil_c58281/f2p4/2162,i2_LQ_Rweevil_c58395/f1p1/2612
GO:0008113	peptide-methionine (S)-S-oxide reductase activity	molecular_function	0.25939	1	1	998	7	27707	1	i3_LQ_Rweevil_c21029/f1p0/3424	0
GO:0033176	proton-transporting V-type ATPase complex	cellular_component	0.2597	1	10	998	230	27707	4	i2_LQ_Rweevil_c109630/f1p1/2996,i4_HQ_Rweevil_c1473/f3p0/4199,i2_HQ_Rweevil_c8163/f2p82/2710,i1_LQ_Rweevil_c116729/f1p0/1392	6	i2_LQ_Rweevil_c37114/f1p136/2538,i4_LQ_Rweevil_c6588/f1p0/4233,i2_LQ_Rweevil_c62614/f1p0/2513,i2_LQ_Rweevil_c22765/f1p28/2229,i2_LQ_Rweevil_c14210/f1p8/1974,i1_LQ_Rweevil_c73447/f1p5/1598
GO:0016559	peroxisome fission	biological_process	0.26028	1	1	998	7	27707	1	i2_LQ_Rweevil_c108705/f1p2/2381	0
GO:0016868	intramolecular transferase activity, phosphotransferases	molecular_function	0.26028	1	2	998	26	27707	2	i2_LQ_Rweevil_c87181/f1p0/2335,i2_HQ_Rweevil_c56706/f2p0/2274	0
GO:0019825	oxygen binding	molecular_function	0.26208	1	1	998	7	27707	1	i0_HQ_Rweevil_c12426/f4p0/842	0
GO:0051181	cofactor transport	biological_process	0.26434	1	1	998	8	27707	0		1	i2_LQ_Rweevil_c25895/f3p39/2619
GO:0000346	transcription export complex	cellular_component	0.26448	1	2	998	30	27707	1	i4_LQ_Rweevil_c2154/f1p6/4602	1	i2_LQ_Rweevil_c38010/f1p4/2512
GO:0000347	THO complex	cellular_component	0.26448	1	2	998	30	27707	1	i4_LQ_Rweevil_c2154/f1p6/4602	1	i2_LQ_Rweevil_c38010/f1p4/2512
GO:0000445	THO complex part of transcription export complex	cellular_component	0.26448	1	2	998	30	27707	1	i4_LQ_Rweevil_c2154/f1p6/4602	1	i2_LQ_Rweevil_c38010/f1p4/2512
GO:0002685	regulation of leukocyte migration	biological_process	0.2661	1	1	998	9	27707	0		1	i3_LQ_Rweevil_c19966/f1p0/3112
GO:0050853	B cell receptor signaling pathway	biological_process	0.2661	1	1	998	9	27707	0		1	i3_LQ_Rweevil_c19966/f1p0/3112
GO:0050854	regulation of antigen receptor-mediated signaling pathway	biological_process	0.2661	1	1	998	9	27707	0		1	i3_LQ_Rweevil_c19966/f1p0/3112
GO:0050855	regulation of B cell receptor signaling pathway	biological_process	0.2661	1	1	998	9	27707	0		1	i3_LQ_Rweevil_c19966/f1p0/3112
GO:0050900	leukocyte migration	biological_process	0.2661	1	1	998	9	27707	0		1	i3_LQ_Rweevil_c19966/f1p0/3112
GO:0072676	lymphocyte migration	biological_process	0.2661	1	1	998	9	27707	0		1	i3_LQ_Rweevil_c19966/f1p0/3112
GO:2000401	regulation of lymphocyte migration	biological_process	0.2661	1	1	998	9	27707	0		1	i3_LQ_Rweevil_c19966/f1p0/3112
GO:0051494	negative regulation of cytoskeleton organization	biological_process	0.26671	1	2	998	27	27707	2	i5_HQ_Rweevil_c560/f2p0/5867,i2_HQ_Rweevil_c148076/f22p23/2289	0
GO:0005200	structural constituent of cytoskeleton	molecular_function	0.26711	1	2	998	32	27707	1	i4_LQ_Rweevil_c2154/f1p6/4602	1	i4_HQ_Rweevil_c1271/f4p0/4618
GO:0015923	mannosidase activity	molecular_function	0.26771	1	3	998	56	27707	1	i5_LQ_Rweevil_c1988/f1p0/5442	2	i2_LQ_Rweevil_c106454/f1p7/2160,i4_LQ_Rweevil_c5628/f1p0/4227
GO:0004550	nucleoside diphosphate kinase activity	molecular_function	0.26875	1	1	998	6	27707	1	i0_HQ_Rweevil_c21585/f4p0/756	0
GO:0006183	GTP biosynthetic process	biological_process	0.26875	1	1	998	6	27707	1	i0_HQ_Rweevil_c21585/f4p0/756	0
GO:0006228	UTP biosynthetic process	biological_process	0.26875	1	1	998	6	27707	1	i0_HQ_Rweevil_c21585/f4p0/756	0
GO:0006241	CTP biosynthetic process	biological_process	0.26875	1	1	998	6	27707	1	i0_HQ_Rweevil_c21585/f4p0/756	0
GO:0009147	pyrimidine nucleoside triphosphate metabolic process	biological_process	0.26875	1	1	998	6	27707	1	i0_HQ_Rweevil_c21585/f4p0/756	0
GO:0009148	pyrimidine nucleoside triphosphate biosynthetic process	biological_process	0.26875	1	1	998	6	27707	1	i0_HQ_Rweevil_c21585/f4p0/756	0
GO:0009208	pyrimidine ribonucleoside triphosphate metabolic process	biological_process	0.26875	1	1	998	6	27707	1	i0_HQ_Rweevil_c21585/f4p0/756	0
GO:0009209	pyrimidine ribonucleoside triphosphate biosynthetic process	biological_process	0.26875	1	1	998	6	27707	1	i0_HQ_Rweevil_c21585/f4p0/756	0
GO:0009218	pyrimidine ribonucleotide metabolic process	biological_process	0.26875	1	1	998	6	27707	1	i0_HQ_Rweevil_c21585/f4p0/756	0
GO:0009220	pyrimidine ribonucleotide biosynthetic process	biological_process	0.26875	1	1	998	6	27707	1	i0_HQ_Rweevil_c21585/f4p0/756	0
GO:0046036	CTP metabolic process	biological_process	0.26875	1	1	998	6	27707	1	i0_HQ_Rweevil_c21585/f4p0/756	0
GO:0046039	GTP metabolic process	biological_process	0.26875	1	1	998	6	27707	1	i0_HQ_Rweevil_c21585/f4p0/756	0
GO:0046051	UTP metabolic process	biological_process	0.26875	1	1	998	6	27707	1	i0_HQ_Rweevil_c21585/f4p0/756	0
GO:0046132	pyrimidine ribonucleoside biosynthetic process	biological_process	0.26875	1	1	998	6	27707	1	i0_HQ_Rweevil_c21585/f4p0/756	0
GO:0046134	pyrimidine nucleoside biosynthetic process	biological_process	0.26875	1	1	998	6	27707	1	i0_HQ_Rweevil_c21585/f4p0/756	0
GO:0031966	mitochondrial membrane	cellular_component	0.27083	1	13	998	277	27707	6	i0_HQ_Rweevil_c21555/f2p20/734,i0_HQ_Rweevil_c989/f12p0/562,i3_LQ_Rweevil_c18471/f1p0/3149,i1_LQ_Rweevil_c5987/f1p0/1730,i4_LQ_Rweevil_c9103/f1p0/4252,i1_HQ_Rweevil_c85015/f3p0/1064	7	i1_HQ_Rweevil_c121140/f49p0/1116,i2_LQ_Rweevil_c5583/f1p2/2763,i3_LQ_Rweevil_c27537/f1p0/3753,i3_LQ_Rweevil_c33844/f1p0/3163,i2_LQ_Rweevil_c88973/f1p4/2732,i1_LQ_Rweevil_c34927/f1p56/1047,i4_LQ_Rweevil_c11381/f1p0/4623
GO:0016881	acid-amino acid ligase activity	molecular_function	0.27168	1	4	998	79	27707	3	i4_LQ_Rweevil_c13812/f1p0/4141,i4_LQ_Rweevil_c9329/f1p0/4224,i2_HQ_Rweevil_c99585/f11p2/2242	1	i2_LQ_Rweevil_c115091/f1p20/2356
GO:1901137	carbohydrate derivative biosynthetic process	biological_process	0.27186	1	19	998	425	27707	9	i2_LQ_Rweevil_c106002/f1p1/2490,i4_LQ_Rweevil_c9103/f1p0/4252,i0_HQ_Rweevil_c21585/f4p0/756,i1_LQ_Rweevil_c70349/f1p0/1719,i3_LQ_Rweevil_c24616/f1p1/3601,i3_LQ_Rweevil_c5876/f1p0/3592,i2_LQ_Rweevil_c14630/f1p6/2131,i2_LQ_Rweevil_c133249/f1p1/2946,i2_LQ_Rweevil_c64972/f1p9/2264	10	i4_LQ_Rweevil_c5628/f1p0/4227,i1_LQ_Rweevil_c34927/f1p56/1047,i2_HQ_Rweevil_c148481/f56p0/2908,i1_HQ_Rweevil_c121140/f49p0/1116,i2_LQ_Rweevil_c115091/f1p20/2356,i2_LQ_Rweevil_c52506/f42p0/2174,i2_LQ_Rweevil_c85235/f1p3/2850,i0_LQ_Rweevil_c72444/f1p0/790,i2_LQ_Rweevil_c44493/f1p1/2711,i2_LQ_Rweevil_c9725/f1p7/2819
GO:0004826	phenylalanine-tRNA ligase activity	molecular_function	0.27189	1	1	998	8	27707	0		1	i1_HQ_Rweevil_c67115/f2p0/1678
GO:0009847	spore germination	biological_process	0.27276	1	1	998	9	27707	0		1	i3_LQ_Rweevil_c28187/f1p0/3401
GO:0009235	cobalamin metabolic process	biological_process	0.27388	1	3	998	49	27707	3	i1_LQ_Rweevil_c6613/f1p0/1905,i2_HQ_Rweevil_c36014/f4p25/2315,i3_HQ_Rweevil_c33424/f2p0/3164	0
GO:0044270	cellular nitrogen compound catabolic process	biological_process	0.27403	1	7	998	145	27707	6	i2_LQ_Rweevil_c44995/f1p12/2301,i3_HQ_Rweevil_c32337/f3p3/3143,i3_HQ_Rweevil_c6581/f2p0/3364,i5_LQ_Rweevil_c3378/f1p0/5681,i0_LQ_Rweevil_c9200/f1p8/937,i1_LQ_Rweevil_c53698/f1p0/1596	1	i2_LQ_Rweevil_c22765/f1p28/2229
GO:0046700	heterocycle catabolic process	biological_process	0.27403	1	7	998	145	27707	6	i2_LQ_Rweevil_c44995/f1p12/2301,i3_HQ_Rweevil_c32337/f3p3/3143,i3_HQ_Rweevil_c6581/f2p0/3364,i5_LQ_Rweevil_c3378/f1p0/5681,i0_LQ_Rweevil_c9200/f1p8/937,i1_LQ_Rweevil_c53698/f1p0/1596	1	i2_LQ_Rweevil_c22765/f1p28/2229
GO:0043207	response to external biotic stimulus	biological_process	0.27418	1	8	998	162	27707	7	i1_LQ_Rweevil_c116729/f1p0/1392,i3_LQ_Rweevil_c18471/f1p0/3149,i4_LQ_Rweevil_c2297/f1p0/4374,i1_LQ_Rweevil_c103603/f1p0/1294,i2_LQ_Rweevil_c55603/f1p2/2956,i3_HQ_Rweevil_c5040/f2p0/3247,i2_LQ_Rweevil_c11983/f1p4/2252	1	i2_LQ_Rweevil_c6590/f1p2/2554
GO:0051707	response to other organism	biological_process	0.27418	1	8	998	162	27707	7	i2_LQ_Rweevil_c55603/f1p2/2956,i1_LQ_Rweevil_c103603/f1p0/1294,i1_LQ_Rweevil_c116729/f1p0/1392,i4_LQ_Rweevil_c2297/f1p0/4374,i3_LQ_Rweevil_c18471/f1p0/3149,i3_HQ_Rweevil_c5040/f2p0/3247,i2_LQ_Rweevil_c11983/f1p4/2252	1	i2_LQ_Rweevil_c6590/f1p2/2554
GO:0019310	inositol catabolic process	biological_process	0.27633	1	1	998	8	27707	1	i2_HQ_Rweevil_c27394/f2p9/2733	0
GO:0046164	alcohol catabolic process	biological_process	0.27633	1	1	998	8	27707	1	i2_HQ_Rweevil_c27394/f2p9/2733	0
GO:0046174	polyol catabolic process	biological_process	0.27633	1	1	998	8	27707	1	i2_HQ_Rweevil_c27394/f2p9/2733	0
GO:0050113	inositol oxygenase activity	molecular_function	0.27633	1	1	998	8	27707	1	i2_HQ_Rweevil_c27394/f2p9/2733	0
GO:1901616	organic hydroxy compound catabolic process	biological_process	0.27633	1	1	998	8	27707	1	i2_HQ_Rweevil_c27394/f2p9/2733	0
GO:0006261	DNA-dependent DNA replication	biological_process	0.27637	1	8	998	165	27707	4	i5_LQ_Rweevil_c4622/f1p0/5571,i2_LQ_Rweevil_c4171/f1p11/3031,i5_HQ_Rweevil_c560/f2p0/5867,i0_LQ_Rweevil_c56803/f1p2/844	4	i2_LQ_Rweevil_c44678/f1p2/2232,i1_HQ_Rweevil_c1710/f8p0/1872,i2_LQ_Rweevil_c142681/f1p1/2102,i2_LQ_Rweevil_c123280/f1p6/2106
GO:0007160	cell-matrix adhesion	biological_process	0.27731	1	1	998	11	27707	1	i4_LQ_Rweevil_c9103/f1p0/4252	0
GO:0051258	protein polymerization	biological_process	0.27739	1	13	998	306	27707	7	i3_LQ_Rweevil_c11432/f1p0/3270,i3_LQ_Rweevil_c28294/f1p0/3384,i3_LQ_Rweevil_c18471/f1p0/3149,i2_LQ_Rweevil_c135861/f1p90/2653,i2_HQ_Rweevil_c148076/f22p23/2289,i2_LQ_Rweevil_c54535/f1p11/2668,i0_LQ_Rweevil_c52297/f1p0/776	6	i5_LQ_Rweevil_c2105/f1p0/5117,i1_LQ_Rweevil_c42845/f1p0/1173,i2_LQ_Rweevil_c58395/f1p1/2612,i2_LQ_Rweevil_c9865/f1p3/2873,i2_LQ_Rweevil_c40060/f1p14/2578,i2_LQ_Rweevil_c115091/f1p20/2356
GO:0033179	proton-transporting V-type ATPase, V0 domain	cellular_component	0.28037	1	6	998	128	27707	3	i2_HQ_Rweevil_c8163/f2p82/2710,i1_LQ_Rweevil_c116729/f1p0/1392,i2_LQ_Rweevil_c109630/f1p1/2996	3	i2_LQ_Rweevil_c22765/f1p28/2229,i1_LQ_Rweevil_c73447/f1p5/1598,i2_LQ_Rweevil_c37114/f1p136/2538
GO:0004833	tryptophan 2,3-dioxygenase activity	molecular_function	0.28078	1	1	998	10	27707	1	i1_LQ_Rweevil_c53698/f1p0/1596	0
GO:0004535	poly(A)-specific ribonuclease activity	molecular_function	0.28302	1	3	998	54	27707	3	i5_LQ_Rweevil_c3378/f1p0/5681,i2_LQ_Rweevil_c44995/f1p12/2301,i3_HQ_Rweevil_c32337/f3p3/3143	0
GO:0004345	glucose-6-phosphate dehydrogenase activity	molecular_function	0.2833	1	1	998	9	27707	1	i2_HQ_Rweevil_c126322/f3p8/2120	0
GO:0048040	UDP-glucuronate decarboxylase activity	molecular_function	0.28444	1	1	998	11	27707	1	i5_LQ_Rweevil_c1961/f1p0/5467	0
GO:0005577	fibrinogen complex	cellular_component	0.28629	1	11	998	258	27707	5	i3_LQ_Rweevil_c18471/f1p0/3149,i2_LQ_Rweevil_c135861/f1p90/2653,i0_LQ_Rweevil_c52297/f1p0/776,i2_LQ_Rweevil_c54535/f1p11/2668,i3_LQ_Rweevil_c28294/f1p0/3384	6	i2_LQ_Rweevil_c9865/f1p3/2873,i2_LQ_Rweevil_c115091/f1p20/2356,i2_LQ_Rweevil_c40060/f1p14/2578,i5_LQ_Rweevil_c2105/f1p0/5117,i2_LQ_Rweevil_c58395/f1p1/2612,i1_LQ_Rweevil_c42845/f1p0/1173
GO:0030168	platelet activation	biological_process	0.28629	1	11	998	258	27707	5	i3_LQ_Rweevil_c28294/f1p0/3384,i3_LQ_Rweevil_c18471/f1p0/3149,i2_LQ_Rweevil_c135861/f1p90/2653,i0_LQ_Rweevil_c52297/f1p0/776,i2_LQ_Rweevil_c54535/f1p11/2668	6	i5_LQ_Rweevil_c2105/f1p0/5117,i2_LQ_Rweevil_c58395/f1p1/2612,i1_LQ_Rweevil_c42845/f1p0/1173,i2_LQ_Rweevil_c9865/f1p3/2873,i2_LQ_Rweevil_c115091/f1p20/2356,i2_LQ_Rweevil_c40060/f1p14/2578
GO:0004016	adenylate cyclase activity	molecular_function	0.28866	1	1	998	10	27707	0		1	i2_LQ_Rweevil_c115091/f1p20/2356
GO:0004930	G-protein coupled receptor activity	molecular_function	0.28911	1	9	998	201	27707	4	i2_HQ_Rweevil_c34506/f2p1/2172,i3_LQ_Rweevil_c22263/f1p0/3183,i2_LQ_Rweevil_c135784/f1p3/2232,i4_LQ_Rweevil_c9103/f1p0/4252	5	i3_LQ_Rweevil_c23712/f1p13/3071,i0_LQ_Rweevil_c31771/f1p0/549,i1_LQ_Rweevil_c68499/f1p0/1678,i4_LQ_Rweevil_c5458/f1p0/4730,i2_HQ_Rweevil_c39135/f2p9/2771
GO:0008677	2-dehydropantoate 2-reductase activity	molecular_function	0.28919	1	2	998	26	27707	2	i1_HQ_Rweevil_c84590/f5p0/1117,i1_LQ_Rweevil_c58607/f1p0/1080	0
GO:0006368	transcription elongation from RNA polymerase II promoter	biological_process	0.28951	1	2	998	32	27707	2	i5_HQ_Rweevil_c560/f2p0/5867,i2_LQ_Rweevil_c4171/f1p11/3031	0
GO:0016903	oxidoreductase activity, acting on the aldehyde or oxo group of donors	molecular_function	0.28999	1	5	998	99	27707	5	i2_LQ_Rweevil_c105756/f1p1/2764,i3_HQ_Rweevil_c33424/f2p0/3164,i1_HQ_Rweevil_c1881/f9p0/1642,i2_HQ_Rweevil_c36014/f4p25/2315,i1_LQ_Rweevil_c108308/f1p0/1753	0
GO:0006164	purine nucleotide biosynthetic process	biological_process	0.29031	1	11	998	228	27707	6	i1_LQ_Rweevil_c70349/f1p0/1719,i4_LQ_Rweevil_c9103/f1p0/4252,i0_HQ_Rweevil_c21585/f4p0/756,i2_LQ_Rweevil_c14630/f1p6/2131,i2_LQ_Rweevil_c64972/f1p9/2264,i3_LQ_Rweevil_c24616/f1p1/3601	5	i1_LQ_Rweevil_c34927/f1p56/1047,i2_HQ_Rweevil_c148481/f56p0/2908,i0_LQ_Rweevil_c72444/f1p0/790,i1_HQ_Rweevil_c121140/f49p0/1116,i2_LQ_Rweevil_c115091/f1p20/2356
GO:0071555	cell wall organization	biological_process	0.2907	1	1	998	9	27707	1	i1_LQ_Rweevil_c5436/f1p0/1907	0
GO:0015103	inorganic anion transmembrane transporter activity	molecular_function	0.29247	1	4	998	81	27707	4	i3_LQ_Rweevil_c4368/f1p34/3174,i1_HQ_Rweevil_c1753/f10p3/1709,i2_LQ_Rweevil_c79177/f1p0/2681,i2_LQ_Rweevil_c108425/f1p2/2605	0
GO:0007596	blood coagulation	biological_process	0.29329	1	11	998	260	27707	5	i3_LQ_Rweevil_c18471/f1p0/3149,i2_LQ_Rweevil_c135861/f1p90/2653,i2_LQ_Rweevil_c54535/f1p11/2668,i0_LQ_Rweevil_c52297/f1p0/776,i3_LQ_Rweevil_c28294/f1p0/3384	6	i2_LQ_Rweevil_c9865/f1p3/2873,i2_LQ_Rweevil_c40060/f1p14/2578,i2_LQ_Rweevil_c115091/f1p20/2356,i5_LQ_Rweevil_c2105/f1p0/5117,i1_LQ_Rweevil_c42845/f1p0/1173,i2_LQ_Rweevil_c58395/f1p1/2612
GO:0004565	beta-galactosidase activity	molecular_function	0.29368	1	1	998	10	27707	1	i2_LQ_Rweevil_c38039/f1p2/2219	0
GO:0009341	beta-galactosidase complex	cellular_component	0.29368	1	1	998	10	27707	1	i2_LQ_Rweevil_c38039/f1p2/2219	0
GO:0044765	single-organism transport	biological_process	0.29386	1	110	998	2919	27707	72	i4_LQ_Rweevil_c7068/f1p0/4767,i1_LQ_Rweevil_c14992/f1p10/1123,i1_HQ_Rweevil_c18871/f6p17/1441,i3_HQ_Rweevil_c11677/f2p0/3953,i1_LQ_Rweevil_c116729/f1p0/1392,i3_LQ_Rweevil_c4368/f1p34/3174,i2_HQ_Rweevil_c9166/f4p0/2604,i1_LQ_Rweevil_c2204/f6p12/1828,i2_LQ_Rweevil_c18587/f1p0/2749,i2_LQ_Rweevil_c109630/f1p1/2996,i2_LQ_Rweevil_c4171/f1p11/3031,i2_LQ_Rweevil_c41702/f1p0/2226,i4_HQ_Rweevil_c1144/f4p0/…	38	i3_LQ_Rweevil_c12030/f1p0/3622,i2_LQ_Rweevil_c5957/f1p1/2558,i4_LQ_Rweevil_c11680/f1p0/4123,i2_LQ_Rweevil_c37114/f1p136/2538,i2_HQ_Rweevil_c148481/f56p0/2908,i2_LQ_Rweevil_c112147/f1p2/2308,i1_HQ_Rweevil_c121140/f49p0/1116,i2_LQ_Rweevil_c63508/f1p2/2279,i1_LQ_Rweevil_c73447/f1p5/1598,i5_LQ_Rweevil_c2129/f1p0/5436,i3_HQ_Rweevil_c40362/f2p0/3048,i2_HQ_Rweevil_c81295/f2p0/2832,i1_LQ_Rweevil_c34927/f…
GO:0007098	centrosome cycle	biological_process	0.2945	1	1	998	9	27707	1	i5_HQ_Rweevil_c560/f2p0/5867	0
GO:0010824	regulation of centrosome duplication	biological_process	0.2945	1	1	998	9	27707	1	i5_HQ_Rweevil_c560/f2p0/5867	0
GO:0010826	negative regulation of centrosome duplication	biological_process	0.2945	1	1	998	9	27707	1	i5_HQ_Rweevil_c560/f2p0/5867	0
GO:0046605	regulation of centrosome cycle	biological_process	0.2945	1	1	998	9	27707	1	i5_HQ_Rweevil_c560/f2p0/5867	0
GO:0046606	negative regulation of centrosome cycle	biological_process	0.2945	1	1	998	9	27707	1	i5_HQ_Rweevil_c560/f2p0/5867	0
GO:0051297	centrosome organization	biological_process	0.2945	1	1	998	9	27707	1	i5_HQ_Rweevil_c560/f2p0/5867	0
GO:0051298	centrosome duplication	biological_process	0.2945	1	1	998	9	27707	1	i5_HQ_Rweevil_c560/f2p0/5867	0
GO:0004866	endopeptidase inhibitor activity	molecular_function	0.29471	1	5	998	110	27707	3	i0_HQ_Rweevil_c61272/f2p1/408,i0_LQ_Rweevil_c3351/f1p0/787,i0_LQ_Rweevil_c26220/f1p0/412	2	i2_LQ_Rweevil_c104665/f1p0/2774,i6_LQ_Rweevil_c1568/f1p0/6468
GO:0061135	endopeptidase regulator activity	molecular_function	0.29471	1	5	998	110	27707	3	i0_LQ_Rweevil_c3351/f1p0/787,i0_HQ_Rweevil_c61272/f2p1/408,i0_LQ_Rweevil_c26220/f1p0/412	2	i2_LQ_Rweevil_c104665/f1p0/2774,i6_LQ_Rweevil_c1568/f1p0/6468
GO:0005637	nuclear inner membrane	cellular_component	0.29848	1	1	998	11	27707	0		1	i2_LQ_Rweevil_c9865/f1p3/2873
GO:0005639	integral component of nuclear inner membrane	cellular_component	0.29848	1	1	998	11	27707	0		1	i2_LQ_Rweevil_c9865/f1p3/2873
GO:0031229	intrinsic component of nuclear inner membrane	cellular_component	0.29848	1	1	998	11	27707	0		1	i2_LQ_Rweevil_c9865/f1p3/2873
GO:0044453	nuclear membrane part	cellular_component	0.29848	1	1	998	11	27707	0		1	i2_LQ_Rweevil_c9865/f1p3/2873
GO:0036442	hydrogen-exporting ATPase activity	molecular_function	0.29861	1	1	998	8	27707	0		1	i2_LQ_Rweevil_c62614/f1p0/2513
GO:0046961	proton-transporting ATPase activity, rotational mechanism	molecular_function	0.29861	1	1	998	8	27707	0		1	i2_LQ_Rweevil_c62614/f1p0/2513
GO:0016272	prefoldin complex	cellular_component	0.29901	1	3	998	55	27707	1	i3_LQ_Rweevil_c18471/f1p0/3149	2	i2_LQ_Rweevil_c115091/f1p20/2356,i4_LQ_Rweevil_c3647/f1p11/4174
GO:0072528	pyrimidine-containing compound biosynthetic process	biological_process	0.30033	1	2	998	27	27707	2	i1_LQ_Rweevil_c80066/f1p2/1624,i0_HQ_Rweevil_c21585/f4p0/756	0
GO:0010648	negative regulation of cell communication	biological_process	0.30148	1	3	998	52	27707	2	i2_LQ_Rweevil_c5681/f1p7/2655,i2_HQ_Rweevil_c77049/f3p5/2228	1	i5_HQ_Rweevil_c296/f4p0/5390
GO:0023057	negative regulation of signaling	biological_process	0.30148	1	3	998	52	27707	2	i2_HQ_Rweevil_c77049/f3p5/2228,i2_LQ_Rweevil_c5681/f1p7/2655	1	i5_HQ_Rweevil_c296/f4p0/5390
GO:0030246	carbohydrate binding	molecular_function	0.30166	1	5	998	100	27707	3	i3_HQ_Rweevil_c1848/f3p0/3609,i1_LQ_Rweevil_c26537/f1p6/1987,i0_HQ_Rweevil_c1793/f9p1/824	2	i1_HQ_Rweevil_c8704/f2p11/1812,i4_LQ_Rweevil_c7404/f1p0/4653
GO:0031589	cell-substrate adhesion	biological_process	0.30207	1	1	998	12	27707	1	i4_LQ_Rweevil_c9103/f1p0/4252	0
GO:0030674	protein binding, bridging	molecular_function	0.30386	1	11	998	262	27707	5	i3_LQ_Rweevil_c28294/f1p0/3384,i0_LQ_Rweevil_c52297/f1p0/776,i2_LQ_Rweevil_c54535/f1p11/2668,i3_LQ_Rweevil_c18471/f1p0/3149,i2_LQ_Rweevil_c135861/f1p90/2653	6	i2_LQ_Rweevil_c58395/f1p1/2612,i1_LQ_Rweevil_c42845/f1p0/1173,i5_LQ_Rweevil_c2105/f1p0/5117,i2_LQ_Rweevil_c115091/f1p20/2356,i2_LQ_Rweevil_c40060/f1p14/2578,i2_LQ_Rweevil_c9865/f1p3/2873
GO:0060090	binding, bridging	molecular_function	0.30386	1	11	998	262	27707	5	i2_LQ_Rweevil_c135861/f1p90/2653,i3_LQ_Rweevil_c18471/f1p0/3149,i0_LQ_Rweevil_c52297/f1p0/776,i2_LQ_Rweevil_c54535/f1p11/2668,i3_LQ_Rweevil_c28294/f1p0/3384	6	i2_LQ_Rweevil_c9865/f1p3/2873,i2_LQ_Rweevil_c115091/f1p20/2356,i2_LQ_Rweevil_c40060/f1p14/2578,i5_LQ_Rweevil_c2105/f1p0/5117,i2_LQ_Rweevil_c58395/f1p1/2612,i1_LQ_Rweevil_c42845/f1p0/1173
GO:0043752	adenosylcobinamide kinase activity	molecular_function	0.3043	1	1	998	10	27707	1	i1_LQ_Rweevil_c6613/f1p0/1905	0
GO:0019048	modulation by virus of host morphology or physiology	biological_process	0.30521	1	3	998	51	27707	3	i4_LQ_Rweevil_c2297/f1p0/4374,i2_LQ_Rweevil_c55603/f1p2/2956,i3_HQ_Rweevil_c5040/f2p0/3247	0
GO:0003922	GMP synthase (glutamine-hydrolyzing) activity	molecular_function	0.30592	1	1	998	11	27707	1	i2_LQ_Rweevil_c14630/f1p6/2131	0
GO:0006177	GMP biosynthetic process	biological_process	0.30592	1	1	998	11	27707	1	i2_LQ_Rweevil_c14630/f1p6/2131	0
GO:0046037	GMP metabolic process	biological_process	0.30592	1	1	998	11	27707	1	i2_LQ_Rweevil_c14630/f1p6/2131	0
GO:0033177	proton-transporting two-sector ATPase complex, proton-transporting domain	cellular_component	0.30726	1	11	998	243	27707	4	i2_LQ_Rweevil_c109630/f1p1/2996,i4_LQ_Rweevil_c9103/f1p0/4252,i1_LQ_Rweevil_c116729/f1p0/1392,i2_HQ_Rweevil_c8163/f2p82/2710	7	i1_LQ_Rweevil_c34927/f1p56/1047,i2_HQ_Rweevil_c148481/f56p0/2908,i2_LQ_Rweevil_c37114/f1p136/2538,i0_LQ_Rweevil_c72444/f1p0/790,i1_LQ_Rweevil_c73447/f1p5/1598,i2_LQ_Rweevil_c22765/f1p28/2229,i1_HQ_Rweevil_c121140/f49p0/1116
GO:0046131	pyrimidine ribonucleoside metabolic process	biological_process	0.30737	1	1	998	7	27707	1	i0_HQ_Rweevil_c21585/f4p0/756	0
GO:0015711	organic anion transport	biological_process	0.30896	1	7	998	151	27707	6	i0_HQ_Rweevil_c989/f12p0/562,i2_LQ_Rweevil_c108705/f1p2/2381,i4_HQ_Rweevil_c1473/f3p0/4199,i2_LQ_Rweevil_c20965/f2p0/2428,i1_LQ_Rweevil_c105557/f1p0/1697,i0_LQ_Rweevil_c11042/f1p3/962	1	i2_LQ_Rweevil_c25895/f3p39/2619
GO:0015849	organic acid transport	biological_process	0.30896	1	7	998	151	27707	6	i0_HQ_Rweevil_c989/f12p0/562,i4_HQ_Rweevil_c1473/f3p0/4199,i2_LQ_Rweevil_c108705/f1p2/2381,i2_LQ_Rweevil_c20965/f2p0/2428,i1_LQ_Rweevil_c105557/f1p0/1697,i0_LQ_Rweevil_c11042/f1p3/962	1	i2_LQ_Rweevil_c25895/f3p39/2619
GO:0046942	carboxylic acid transport	biological_process	0.30896	1	7	998	151	27707	6	i2_LQ_Rweevil_c20965/f2p0/2428,i4_HQ_Rweevil_c1473/f3p0/4199,i2_LQ_Rweevil_c108705/f1p2/2381,i0_HQ_Rweevil_c989/f12p0/562,i0_LQ_Rweevil_c11042/f1p3/962,i1_LQ_Rweevil_c105557/f1p0/1697	1	i2_LQ_Rweevil_c25895/f3p39/2619
GO:0001775	cell activation	biological_process	0.3097	1	11	998	263	27707	5	i2_LQ_Rweevil_c135861/f1p90/2653,i3_LQ_Rweevil_c18471/f1p0/3149,i2_LQ_Rweevil_c54535/f1p11/2668,i0_LQ_Rweevil_c52297/f1p0/776,i3_LQ_Rweevil_c28294/f1p0/3384	6	i2_LQ_Rweevil_c9865/f1p3/2873,i2_LQ_Rweevil_c40060/f1p14/2578,i2_LQ_Rweevil_c115091/f1p20/2356,i5_LQ_Rweevil_c2105/f1p0/5117,i1_LQ_Rweevil_c42845/f1p0/1173,i2_LQ_Rweevil_c58395/f1p1/2612
GO:0009607	response to biotic stimulus	biological_process	0.31045	1	8	998	168	27707	7	i3_HQ_Rweevil_c5040/f2p0/3247,i2_LQ_Rweevil_c55603/f1p2/2956,i1_LQ_Rweevil_c103603/f1p0/1294,i1_LQ_Rweevil_c116729/f1p0/1392,i3_LQ_Rweevil_c18471/f1p0/3149,i4_LQ_Rweevil_c2297/f1p0/4374,i2_LQ_Rweevil_c11983/f1p4/2252	1	i2_LQ_Rweevil_c6590/f1p2/2554
GO:0051287	NAD binding	molecular_function	0.3135	1	11	998	243	27707	9	i2_HQ_Rweevil_c148702/f105p8/2248,i2_LQ_Rweevil_c136378/f1p6/2452,i2_LQ_Rweevil_c105756/f1p1/2764,i1_HQ_Rweevil_c1881/f9p0/1642,i3_LQ_Rweevil_c11756/f1p0/3212,i4_LQ_Rweevil_c9306/f1p0/4525,i2_HQ_Rweevil_c127409/f23p5/2284,i1_HQ_Rweevil_c20209/f2p0/1783,i1_LQ_Rweevil_c58607/f1p0/1080	2	i1_HQ_Rweevil_c19344/f2p0/1981,i2_HQ_Rweevil_c148879/f15p11/2221
GO:0006487	protein N-linked glycosylation	biological_process	0.31467	1	1	998	10	27707	0		1	i2_LQ_Rweevil_c52506/f42p0/2174
GO:0005509	calcium ion binding	molecular_function	0.31664	1	26	998	635	27707	18	i3_LQ_Rweevil_c6953/f1p0/3151,i0_LQ_Rweevil_c21515/f2p0/605,i0_LQ_Rweevil_c6005/f1p3/645,i3_HQ_Rweevil_c1623/f8p0/3775,i0_LQ_Rweevil_c25230/f1p17/708,i3_LQ_Rweevil_c15056/f1p0/3022,i0_LQ_Rweevil_c47770/f2p0/929,i1_LQ_Rweevil_c49098/f1p0/1733,i0_LQ_Rweevil_c32179/f1p0/625,i2_LQ_Rweevil_c106845/f1p16/2937,i5_LQ_Rweevil_c4017/f1p0/5765,i3_LQ_Rweevil_c7782/f1p0/3675,i4_LQ_Rweevil_c2588/f1p3/4564,i0_L…	8	i4_LQ_Rweevil_c5628/f1p0/4227,i3_LQ_Rweevil_c19841/f1p0/3080,i4_LQ_Rweevil_c5576/f1p0/4591,i2_LQ_Rweevil_c12595/f1p25/2456,i2_LQ_Rweevil_c38010/f1p4/2512,i0_LQ_Rweevil_c14258/f1p0/759,i2_LQ_Rweevil_c142681/f1p1/2102,i5_HQ_Rweevil_c296/f4p0/5390
GO:0015098	molybdate ion transmembrane transporter activity	molecular_function	0.3168	1	1	998	11	27707	1	i1_HQ_Rweevil_c1753/f10p3/1709	0
GO:0015689	molybdate ion transport	biological_process	0.3168	1	1	998	11	27707	1	i1_HQ_Rweevil_c1753/f10p3/1709	0
GO:0007599	hemostasis	biological_process	0.31857	1	11	998	265	27707	5	i3_LQ_Rweevil_c28294/f1p0/3384,i2_LQ_Rweevil_c54535/f1p11/2668,i0_LQ_Rweevil_c52297/f1p0/776,i2_LQ_Rweevil_c135861/f1p90/2653,i3_LQ_Rweevil_c18471/f1p0/3149	6	i1_LQ_Rweevil_c42845/f1p0/1173,i2_LQ_Rweevil_c58395/f1p1/2612,i5_LQ_Rweevil_c2105/f1p0/5117,i2_LQ_Rweevil_c40060/f1p14/2578,i2_LQ_Rweevil_c115091/f1p20/2356,i2_LQ_Rweevil_c9865/f1p3/2873
GO:0050878	regulation of body fluid levels	biological_process	0.31857	1	11	998	265	27707	5	i3_LQ_Rweevil_c18471/f1p0/3149,i2_LQ_Rweevil_c135861/f1p90/2653,i2_LQ_Rweevil_c54535/f1p11/2668,i0_LQ_Rweevil_c52297/f1p0/776,i3_LQ_Rweevil_c28294/f1p0/3384	6	i2_LQ_Rweevil_c9865/f1p3/2873,i2_LQ_Rweevil_c40060/f1p14/2578,i2_LQ_Rweevil_c115091/f1p20/2356,i5_LQ_Rweevil_c2105/f1p0/5117,i1_LQ_Rweevil_c42845/f1p0/1173,i2_LQ_Rweevil_c58395/f1p1/2612
GO:0000148	1,3-beta-D-glucan synthase complex	cellular_component	0.32015	1	1	998	8	27707	1	i2_HQ_Rweevil_c34506/f2p1/2172	0
GO:0003843	1,3-beta-D-glucan synthase activity	molecular_function	0.32015	1	1	998	8	27707	1	i2_HQ_Rweevil_c34506/f2p1/2172	0
GO:0006074	(1->3)-beta-D-glucan metabolic process	biological_process	0.32015	1	1	998	8	27707	1	i2_HQ_Rweevil_c34506/f2p1/2172	0
GO:0006075	(1->3)-beta-D-glucan biosynthetic process	biological_process	0.32015	1	1	998	8	27707	1	i2_HQ_Rweevil_c34506/f2p1/2172	0
GO:0004144	diacylglycerol O-acyltransferase activity	molecular_function	0.32032	1	1	998	11	27707	1	i2_LQ_Rweevil_c82047/f1p6/2240	0
GO:0016411	acylglycerol O-acyltransferase activity	molecular_function	0.32032	1	1	998	11	27707	1	i2_LQ_Rweevil_c82047/f1p6/2240	0
GO:0000922	spindle pole	cellular_component	0.321	1	2	998	37	27707	1	i4_LQ_Rweevil_c2154/f1p6/4602	1	i4_HQ_Rweevil_c1271/f4p0/4618
GO:0044003	modification by symbiont of host morphology or physiology	biological_process	0.32129	1	3	998	53	27707	3	i4_LQ_Rweevil_c2297/f1p0/4374,i2_LQ_Rweevil_c55603/f1p2/2956,i3_HQ_Rweevil_c5040/f2p0/3247	0
GO:0051817	modification of morphology or physiology of other organism involved in symbiotic interaction	biological_process	0.32129	1	3	998	53	27707	3	i3_HQ_Rweevil_c5040/f2p0/3247,i4_LQ_Rweevil_c2297/f1p0/4374,i2_LQ_Rweevil_c55603/f1p2/2956	0
GO:0000175	3'-5'-exoribonuclease activity	molecular_function	0.32315	1	3	998	58	27707	3	i5_LQ_Rweevil_c3378/f1p0/5681,i3_HQ_Rweevil_c32337/f3p3/3143,i2_LQ_Rweevil_c44995/f1p12/2301	0
GO:0004532	exoribonuclease activity	molecular_function	0.32315	1	3	998	58	27707	3	i5_LQ_Rweevil_c3378/f1p0/5681,i3_HQ_Rweevil_c32337/f3p3/3143,i2_LQ_Rweevil_c44995/f1p12/2301	0
GO:0016896	exoribonuclease activity, producing 5'-phosphomonoesters	molecular_function	0.32315	1	3	998	58	27707	3	i5_LQ_Rweevil_c3378/f1p0/5681,i2_LQ_Rweevil_c44995/f1p12/2301,i3_HQ_Rweevil_c32337/f3p3/3143	0
GO:0003989	acetyl-CoA carboxylase activity	molecular_function	0.32709	1	1	998	12	27707	1	i7_LQ_Rweevil_c281/f1p0/7941	0
GO:0016421	CoA carboxylase activity	molecular_function	0.32709	1	1	998	12	27707	1	i7_LQ_Rweevil_c281/f1p0/7941	0
GO:0016885	ligase activity, forming carbon-carbon bonds	molecular_function	0.32709	1	1	998	12	27707	1	i7_LQ_Rweevil_c281/f1p0/7941	0
GO:0006120	mitochondrial electron transport, NADH to ubiquinone	biological_process	0.32797	1	1	998	11	27707	1	i2_LQ_Rweevil_c5654/f1p93/2503	0
GO:0050817	coagulation	biological_process	0.32875	1	11	998	267	27707	5	i3_LQ_Rweevil_c28294/f1p0/3384,i2_LQ_Rweevil_c135861/f1p90/2653,i3_LQ_Rweevil_c18471/f1p0/3149,i0_LQ_Rweevil_c52297/f1p0/776,i2_LQ_Rweevil_c54535/f1p11/2668	6	i5_LQ_Rweevil_c2105/f1p0/5117,i2_LQ_Rweevil_c58395/f1p1/2612,i1_LQ_Rweevil_c42845/f1p0/1173,i2_LQ_Rweevil_c9865/f1p3/2873,i2_LQ_Rweevil_c115091/f1p20/2356,i2_LQ_Rweevil_c40060/f1p14/2578
GO:0043167	ion binding	molecular_function	0.33078	1	292	998	8111	27707	207	i2_LQ_Rweevil_c36182/f1p6/2666,i3_HQ_Rweevil_c31729/f16p0/3382,i2_LQ_Rweevil_c95330/f1p0/2049,i4_LQ_Rweevil_c13812/f1p0/4141,i2_HQ_Rweevil_c99122/f9p1/2214,i2_HQ_Rweevil_c36014/f4p25/2315,i7_LQ_Rweevil_c167/f1p0/7559,i4_LQ_Rweevil_c8461/f1p29/4244,i1_LQ_Rweevil_c73474/f1p0/1555,i4_LQ_Rweevil_c10766/f1p0/4817,i1_LQ_Rweevil_c29327/f1p3/1474,i3_HQ_Rweevil_c1623/f8p0/3775,i3_HQ_Rweevil_c27558/f2p22/3…	85	i1_HQ_Rweevil_c67115/f2p0/1678,i1_LQ_Rweevil_c45192/f1p0/1917,i3_LQ_Rweevil_c33844/f1p0/3163,i2_HQ_Rweevil_c1723/f3p12/2541,i5_HQ_Rweevil_c5302/f3p0/5391,i2_LQ_Rweevil_c59738/f1p2/2403,i4_LQ_Rweevil_c2451/f1p0/4298,i9_LQ_Rweevil_c119/f1p0/9611,i4_LQ_Rweevil_c5576/f1p0/4591,i5_HQ_Rweevil_c296/f4p0/5390,i1_LQ_Rweevil_c77054/f1p0/1592,i2_LQ_Rweevil_c8945/f1p4/2193,i3_LQ_Rweevil_c19653/f1p0/3960,i4_H…
GO:0044087	regulation of cellular component biogenesis	biological_process	0.33198	1	3	998	54	27707	3	i5_HQ_Rweevil_c560/f2p0/5867,i3_LQ_Rweevil_c11432/f1p0/3270,i2_HQ_Rweevil_c148076/f22p23/2289	0
GO:0005516	calmodulin binding	molecular_function	0.33258	1	2	998	36	27707	1	i5_HQ_Rweevil_c558/f2p0/5401	1	i4_LQ_Rweevil_c13321/f1p11/4042
GO:0052652	cyclic purine nucleotide metabolic process	biological_process	0.33262	1	1	998	13	27707	0		1	i2_LQ_Rweevil_c115091/f1p20/2356
GO:0006026	aminoglycan catabolic process	biological_process	0.33271	1	2	998	35	27707	1	i5_LQ_Rweevil_c1805/f1p0/5200	1	i3_LQ_Rweevil_c3936/f1p0/3444
GO:0006027	glycosaminoglycan catabolic process	biological_process	0.33271	1	2	998	35	27707	1	i5_LQ_Rweevil_c1805/f1p0/5200	1	i3_LQ_Rweevil_c3936/f1p0/3444
GO:0008745	N-acetylmuramoyl-L-alanine amidase activity	molecular_function	0.33271	1	2	998	35	27707	1	i5_LQ_Rweevil_c1805/f1p0/5200	1	i3_LQ_Rweevil_c3936/f1p0/3444
GO:0009253	peptidoglycan catabolic process	biological_process	0.33271	1	2	998	35	27707	1	i5_LQ_Rweevil_c1805/f1p0/5200	1	i3_LQ_Rweevil_c3936/f1p0/3444
GO:0030474	spindle pole body duplication	biological_process	0.33474	1	2	998	37	27707	1	i4_LQ_Rweevil_c2154/f1p6/4602	1	i4_HQ_Rweevil_c1271/f4p0/4618
GO:0051300	spindle pole body organization	biological_process	0.33474	1	2	998	37	27707	1	i4_LQ_Rweevil_c2154/f1p6/4602	1	i4_HQ_Rweevil_c1271/f4p0/4618
GO:0045263	proton-transporting ATP synthase complex, coupling factor F(o)	cellular_component	0.33585	1	5	998	96	27707	1	i4_LQ_Rweevil_c9103/f1p0/4252	4	i1_HQ_Rweevil_c121140/f49p0/1116,i0_LQ_Rweevil_c72444/f1p0/790,i2_HQ_Rweevil_c148481/f56p0/2908,i1_LQ_Rweevil_c34927/f1p56/1047
GO:0002429	immune response-activating cell surface receptor signaling pathway	biological_process	0.33592	1	1	998	11	27707	0		1	i3_LQ_Rweevil_c19966/f1p0/3112
GO:0002757	immune response-activating signal transduction	biological_process	0.33592	1	1	998	11	27707	0		1	i3_LQ_Rweevil_c19966/f1p0/3112
GO:0002768	immune response-regulating cell surface receptor signaling pathway	biological_process	0.33592	1	1	998	11	27707	0		1	i3_LQ_Rweevil_c19966/f1p0/3112
GO:0050851	antigen receptor-mediated signaling pathway	biological_process	0.33592	1	1	998	11	27707	0		1	i3_LQ_Rweevil_c19966/f1p0/3112
GO:0015079	potassium ion transmembrane transporter activity	molecular_function	0.33597	1	2	998	31	27707	1	i3_LQ_Rweevil_c36265/f1p0/3285	1	i1_LQ_Rweevil_c77054/f1p0/1592
GO:0006473	protein acetylation	biological_process	0.33605	1	1	998	12	27707	1	i2_LQ_Rweevil_c97945/f1p1/2107	0
GO:0006475	internal protein amino acid acetylation	biological_process	0.33605	1	1	998	12	27707	1	i2_LQ_Rweevil_c97945/f1p1/2107	0
GO:0018393	internal peptidyl-lysine acetylation	biological_process	0.33605	1	1	998	12	27707	1	i2_LQ_Rweevil_c97945/f1p1/2107	0
GO:0018394	peptidyl-lysine acetylation	biological_process	0.33605	1	1	998	12	27707	1	i2_LQ_Rweevil_c97945/f1p1/2107	0
GO:0043543	protein acylation	biological_process	0.33605	1	1	998	12	27707	1	i2_LQ_Rweevil_c97945/f1p1/2107	0
GO:0019028	viral capsid	cellular_component	0.33771	1	18	998	465	27707	8	i2_LQ_Rweevil_c135861/f1p90/2653,i4_LQ_Rweevil_c3493/f1p3/4174,i2_LQ_Rweevil_c54535/f1p11/2668,i3_LQ_Rweevil_c28294/f1p0/3384,i3_LQ_Rweevil_c7402/f1p0/3120,i3_LQ_Rweevil_c18471/f1p0/3149,i1_LQ_Rweevil_c14992/f1p10/1123,i0_LQ_Rweevil_c52297/f1p0/776	10	i5_LQ_Rweevil_c3840/f1p0/5104,i4_LQ_Rweevil_c3647/f1p11/4174,i2_HQ_Rweevil_c81295/f2p0/2832,i3_LQ_Rweevil_c4587/f1p0/3357,i3_LQ_Rweevil_c28187/f1p0/3401,i2_LQ_Rweevil_c80615/f1p90/3921,i2_LQ_Rweevil_c110033/f1p55/2015,i2_LQ_Rweevil_c115091/f1p20/2356,i2_LQ_Rweevil_c88973/f1p4/2732,i1_LQ_Rweevil_c122695/f1p0/1967
GO:0019012	virion	cellular_component	0.33984	1	23	998	597	27707	11	i1_LQ_Rweevil_c68325/f1p0/1743,i2_LQ_Rweevil_c57653/f1p2/2602,i2_LQ_Rweevil_c135861/f1p90/2653,i4_LQ_Rweevil_c3493/f1p3/4174,i2_LQ_Rweevil_c54535/f1p11/2668,i2_LQ_Rweevil_c163370/f1p2/2022,i3_LQ_Rweevil_c28294/f1p0/3384,i3_LQ_Rweevil_c18471/f1p0/3149,i3_LQ_Rweevil_c7402/f1p0/3120,i1_LQ_Rweevil_c14992/f1p10/1123,i0_LQ_Rweevil_c52297/f1p0/776	12	i5_LQ_Rweevil_c3840/f1p0/5104,i0_LQ_Rweevil_c24653/f1p9/832,i4_LQ_Rweevil_c3647/f1p11/4174,i2_HQ_Rweevil_c81295/f2p0/2832,i3_LQ_Rweevil_c22464/f1p56/3446,i3_LQ_Rweevil_c4587/f1p0/3357,i2_LQ_Rweevil_c80615/f1p90/3921,i3_LQ_Rweevil_c28187/f1p0/3401,i2_LQ_Rweevil_c110033/f1p55/2015,i2_LQ_Rweevil_c115091/f1p20/2356,i2_LQ_Rweevil_c88973/f1p4/2732,i1_LQ_Rweevil_c122695/f1p0/1967
GO:0030258	lipid modification	biological_process	0.34002	1	2	998	33	27707	2	i1_LQ_Rweevil_c106904/f1p31/1203,i2_LQ_Rweevil_c109656/f1p3/2530	0
GO:0006814	sodium ion transport	biological_process	0.34017	1	4	998	79	27707	4	i2_HQ_Rweevil_c126549/f5p0/2165,i2_LQ_Rweevil_c11983/f1p4/2252,i4_LQ_Rweevil_c9103/f1p0/4252,i2_LQ_Rweevil_c13338/f1p4/2300	0
GO:0030507	spectrin binding	molecular_function	0.34147	1	1	998	12	27707	0		1	i4_LQ_Rweevil_c13321/f1p11/4042
GO:0007172	signal complex assembly	biological_process	0.34223	1	1	998	13	27707	0		1	i5_LQ_Rweevil_c3840/f1p0/5104
GO:0000145	exocyst	cellular_component	0.34383	1	3	998	58	27707	2	i3_LQ_Rweevil_c28294/f1p0/3384,i0_LQ_Rweevil_c52297/f1p0/776	1	i2_LQ_Rweevil_c5957/f1p1/2558
GO:0031099	regeneration	biological_process	0.34464	1	1	998	11	27707	0		1	i2_HQ_Rweevil_c58281/f2p4/2162
GO:0042246	tissue regeneration	biological_process	0.34464	1	1	998	11	27707	0		1	i2_HQ_Rweevil_c58281/f2p4/2162
GO:0048589	developmental growth	biological_process	0.34464	1	1	998	11	27707	0		1	i2_HQ_Rweevil_c58281/f2p4/2162
GO:0033644	host cell membrane	cellular_component	0.34529	1	2	998	35	27707	1	i2_LQ_Rweevil_c56857/f1p3/2330	1	i2_LQ_Rweevil_c9865/f1p3/2873
GO:1901136	carbohydrate derivative catabolic process	biological_process	0.34556	1	4	998	81	27707	2	i5_LQ_Rweevil_c1805/f1p0/5200,i1_HQ_Rweevil_c20209/f2p0/1783	2	i3_LQ_Rweevil_c3936/f1p0/3444,i1_HQ_Rweevil_c19344/f2p0/1981
GO:0045893	positive regulation of transcription, DNA-templated	biological_process	0.34719	1	2	998	35	27707	2	i5_HQ_Rweevil_c560/f2p0/5867,i2_LQ_Rweevil_c4171/f1p11/3031	0
GO:1903508	positive regulation of nucleic acid-templated transcription	biological_process	0.34719	1	2	998	35	27707	2	i2_LQ_Rweevil_c4171/f1p11/3031,i5_HQ_Rweevil_c560/f2p0/5867	0
GO:0045229	external encapsulating structure organization	biological_process	0.35034	1	1	998	11	27707	1	i1_LQ_Rweevil_c5436/f1p0/1907	0
GO:0022900	electron transport chain	biological_process	0.35043	1	3	998	55	27707	1	i2_LQ_Rweevil_c5654/f1p93/2503	2	i2_LQ_Rweevil_c5583/f1p2/2763,i3_LQ_Rweevil_c33844/f1p0/3163
GO:0035240	dopamine binding	molecular_function	0.35098	1	1	998	11	27707	0		1	i1_LQ_Rweevil_c68499/f1p0/1678
GO:0070405	ammonium ion binding	molecular_function	0.35098	1	1	998	11	27707	0		1	i1_LQ_Rweevil_c68499/f1p0/1678
GO:0072544	L-DOPA binding	molecular_function	0.35098	1	1	998	11	27707	0		1	i1_LQ_Rweevil_c68499/f1p0/1678
GO:0072545	tyrosine binding	molecular_function	0.35098	1	1	998	11	27707	0		1	i1_LQ_Rweevil_c68499/f1p0/1678
GO:1901338	catecholamine binding	molecular_function	0.35098	1	1	998	11	27707	0		1	i1_LQ_Rweevil_c68499/f1p0/1678
GO:0031012	extracellular matrix	cellular_component	0.35119	1	7	998	163	27707	1	i2_LQ_Rweevil_c105491/f1p1/2115	6	i3_LQ_Rweevil_c3212/f1p0/3087,i2_HQ_Rweevil_c146831/f12p0/2513,i3_HQ_Rweevil_c8079/f3p0/3413,i2_LQ_Rweevil_c108752/f1p3/2143,i3_LQ_Rweevil_c8675/f1p0/3317,i5_LQ_Rweevil_c1587/f1p0/5064
GO:0005227	calcium activated cation channel activity	molecular_function	0.35125	1	1	998	10	27707	0		1	i1_LQ_Rweevil_c77054/f1p0/1592
GO:0015269	calcium-activated potassium channel activity	molecular_function	0.35125	1	1	998	10	27707	0		1	i1_LQ_Rweevil_c77054/f1p0/1592
GO:0022839	ion gated channel activity	molecular_function	0.35125	1	1	998	10	27707	0		1	i1_LQ_Rweevil_c77054/f1p0/1592
GO:0006457	protein folding	biological_process	0.3516	1	8	998	180	27707	5	i3_LQ_Rweevil_c28294/f1p0/3384,i3_LQ_Rweevil_c18471/f1p0/3149,i1_LQ_Rweevil_c14992/f1p10/1123,i0_LQ_Rweevil_c52297/f1p0/776,i2_LQ_Rweevil_c54535/f1p11/2668	3	i4_LQ_Rweevil_c3647/f1p11/4174,i2_LQ_Rweevil_c44678/f1p2/2232,i2_LQ_Rweevil_c115091/f1p20/2356
GO:0006354	DNA-templated transcription, elongation	biological_process	0.3525	1	2	998	37	27707	2	i5_HQ_Rweevil_c560/f2p0/5867,i2_LQ_Rweevil_c4171/f1p11/3031	0
GO:0000270	peptidoglycan metabolic process	biological_process	0.35372	1	2	998	37	27707	1	i5_LQ_Rweevil_c1805/f1p0/5200	1	i3_LQ_Rweevil_c3936/f1p0/3444
GO:0000276	mitochondrial proton-transporting ATP synthase complex, coupling factor F(o)	cellular_component	0.35526	1	3	998	53	27707	1	i4_LQ_Rweevil_c9103/f1p0/4252	2	i1_LQ_Rweevil_c34927/f1p56/1047,i1_HQ_Rweevil_c121140/f49p0/1116
GO:0008408	3'-5' exonuclease activity	molecular_function	0.35592	1	4	998	89	27707	3	i5_LQ_Rweevil_c3378/f1p0/5681,i2_LQ_Rweevil_c44995/f1p12/2301,i3_HQ_Rweevil_c32337/f3p3/3143	1	i3_LQ_Rweevil_c19966/f1p0/3112
GO:0008610	lipid biosynthetic process	biological_process	0.35784	1	12	998	276	27707	11	i1_LQ_Rweevil_c51784/f1p0/1644,i6_LQ_Rweevil_c1386/f1p2/6873,i0_LQ_Rweevil_c34548/f1p4/913,i2_LQ_Rweevil_c105756/f1p1/2764,i7_LQ_Rweevil_c281/f1p0/7941,i2_HQ_Rweevil_c36014/f4p25/2315,i2_LQ_Rweevil_c39670/f1p7/2271,i1_HQ_Rweevil_c1881/f9p0/1642,i1_LQ_Rweevil_c58607/f1p0/1080,i0_LQ_Rweevil_c1863/f2p2/924,i3_HQ_Rweevil_c33424/f2p0/3164	1	i1_HQ_Rweevil_c19344/f2p0/1981
GO:0044218	other organism cell membrane	cellular_component	0.35796	1	2	998	36	27707	1	i2_LQ_Rweevil_c56857/f1p3/2330	1	i2_LQ_Rweevil_c9865/f1p3/2873
GO:0044279	other organism membrane	cellular_component	0.35796	1	2	998	36	27707	1	i2_LQ_Rweevil_c56857/f1p3/2330	1	i2_LQ_Rweevil_c9865/f1p3/2873
GO:0006072	glycerol-3-phosphate metabolic process	biological_process	0.35869	1	2	998	33	27707	1	i1_HQ_Rweevil_c20209/f2p0/1783	1	i1_HQ_Rweevil_c19344/f2p0/1981
GO:0046168	glycerol-3-phosphate catabolic process	biological_process	0.35869	1	2	998	33	27707	1	i1_HQ_Rweevil_c20209/f2p0/1783	1	i1_HQ_Rweevil_c19344/f2p0/1981
GO:0045935	positive regulation of nucleobase-containing compound metabolic process	biological_process	0.36031	1	2	998	36	27707	2	i5_HQ_Rweevil_c560/f2p0/5867,i2_LQ_Rweevil_c4171/f1p11/3031	0
GO:0051254	positive regulation of RNA metabolic process	biological_process	0.36031	1	2	998	36	27707	2	i5_HQ_Rweevil_c560/f2p0/5867,i2_LQ_Rweevil_c4171/f1p11/3031	0
GO:1902680	positive regulation of RNA biosynthetic process	biological_process	0.36031	1	2	998	36	27707	2	i5_HQ_Rweevil_c560/f2p0/5867,i2_LQ_Rweevil_c4171/f1p11/3031	0
GO:0034655	nucleobase-containing compound catabolic process	biological_process	0.3608	1	5	998	112	27707	5	i0_LQ_Rweevil_c9200/f1p8/937,i5_LQ_Rweevil_c3378/f1p0/5681,i2_LQ_Rweevil_c44995/f1p12/2301,i3_HQ_Rweevil_c6581/f2p0/3364,i3_HQ_Rweevil_c32337/f3p3/3143	0
GO:0002764	immune response-regulating signaling pathway	biological_process	0.3611	1	1	998	12	27707	0		1	i3_LQ_Rweevil_c19966/f1p0/3112
GO:1902578	single-organism localization	biological_process	0.36293	1	110	998	2969	27707	72	i5_LQ_Rweevil_c4622/f1p0/5571,i2_LQ_Rweevil_c123320/f1p2/2163,i2_LQ_Rweevil_c108425/f1p2/2605,i2_LQ_Rweevil_c61278/f1p38/2361,i2_HQ_Rweevil_c8163/f2p82/2710,i0_HQ_Rweevil_c21555/f2p20/734,i4_HQ_Rweevil_c13613/f9p0/4079,i2_LQ_Rweevil_c79177/f1p0/2681,i2_LQ_Rweevil_c56857/f1p3/2330,i4_HQ_Rweevil_c1473/f3p0/4199,i2_LQ_Rweevil_c110830/f1p4/2127,i2_LQ_Rweevil_c20965/f2p0/2428,i4_LQ_Rweevil_c8356/f1p0/…	38	i4_LQ_Rweevil_c5458/f1p0/4730,i2_LQ_Rweevil_c38010/f1p4/2512,i5_LQ_Rweevil_c4662/f1p0/5091,i2_HQ_Rweevil_c58281/f2p4/2162,i2_LQ_Rweevil_c104312/f1p2/2316,i3_HQ_Rweevil_c37843/f4p8/3049,i5_LQ_Rweevil_c3840/f1p0/5104,i3_LQ_Rweevil_c36162/f1p0/3426,i2_HQ_Rweevil_c77071/f2p2/2359,i2_LQ_Rweevil_c6590/f1p2/2554,i2_LQ_Rweevil_c14210/f1p8/1974,i2_LQ_Rweevil_c25895/f3p39/2619,i3_LQ_Rweevil_c19653/f1p0/396…
GO:0009898	cytoplasmic side of plasma membrane	cellular_component	0.36318	1	1	998	12	27707	0		1	i2_LQ_Rweevil_c23007/f1p5/2907
GO:0098552	side of membrane	cellular_component	0.36318	1	1	998	12	27707	0		1	i2_LQ_Rweevil_c23007/f1p5/2907
GO:0098562	cytoplasmic side of membrane	cellular_component	0.36318	1	1	998	12	27707	0		1	i2_LQ_Rweevil_c23007/f1p5/2907
GO:0006206	pyrimidine nucleobase metabolic process	biological_process	0.36369	1	1	998	13	27707	1	i1_LQ_Rweevil_c80066/f1p2/1624	0
GO:0019856	pyrimidine nucleobase biosynthetic process	biological_process	0.36369	1	1	998	13	27707	1	i1_LQ_Rweevil_c80066/f1p2/1624	0
GO:0060589	nucleoside-triphosphatase regulator activity	molecular_function	0.36408	1	7	998	164	27707	5	i0_LQ_Rweevil_c52297/f1p0/776,i1_LQ_Rweevil_c14992/f1p10/1123,i2_LQ_Rweevil_c54535/f1p11/2668,i3_LQ_Rweevil_c28294/f1p0/3384,i2_LQ_Rweevil_c108705/f1p2/2381	2	i2_LQ_Rweevil_c115091/f1p20/2356,i7_LQ_Rweevil_c1023/f1p0/7115
GO:0032007	negative regulation of TOR signaling	biological_process	0.36616	1	1	998	12	27707	1	i2_HQ_Rweevil_c77049/f3p5/2228	0
GO:0038179	neurotrophin signaling pathway	biological_process	0.36616	1	1	998	12	27707	1	i2_HQ_Rweevil_c77049/f3p5/2228	0
GO:0048011	neurotrophin TRK receptor signaling pathway	biological_process	0.36616	1	1	998	12	27707	1	i2_HQ_Rweevil_c77049/f3p5/2228	0
GO:1902532	negative regulation of intracellular signal transduction	biological_process	0.36616	1	1	998	12	27707	1	i2_HQ_Rweevil_c77049/f3p5/2228	0
GO:0072341	modified amino acid binding	molecular_function	0.36987	1	1	998	12	27707	0		1	i1_LQ_Rweevil_c68499/f1p0/1678
GO:0000956	nuclear-transcribed mRNA catabolic process	biological_process	0.37147	1	2	998	36	27707	2	i0_LQ_Rweevil_c9200/f1p8/937,i3_HQ_Rweevil_c6581/f2p0/3364	0
GO:0030414	peptidase inhibitor activity	molecular_function	0.37251	1	5	998	122	27707	3	i0_LQ_Rweevil_c26220/f1p0/412,i0_LQ_Rweevil_c3351/f1p0/787,i0_HQ_Rweevil_c61272/f2p1/408	2	i6_LQ_Rweevil_c1568/f1p0/6468,i2_LQ_Rweevil_c104665/f1p0/2774
GO:0061134	peptidase regulator activity	molecular_function	0.37251	1	5	998	122	27707	3	i0_HQ_Rweevil_c61272/f2p1/408,i0_LQ_Rweevil_c3351/f1p0/787,i0_LQ_Rweevil_c26220/f1p0/412	2	i2_LQ_Rweevil_c104665/f1p0/2774,i6_LQ_Rweevil_c1568/f1p0/6468
GO:0006836	neurotransmitter transport	biological_process	0.37292	1	2	998	39	27707	1	i1_LQ_Rweevil_c67716/f1p0/1675	1	i5_HQ_Rweevil_c296/f4p0/5390
GO:0044430	cytoskeletal part	cellular_component	0.37296	1	27	998	719	27707	22	i3_HQ_Rweevil_c6581/f2p0/3364,i3_LQ_Rweevil_c34446/f1p2/3132,i0_LQ_Rweevil_c9200/f1p8/937,i2_LQ_Rweevil_c59033/f1p2/2855,i2_LQ_Rweevil_c8029/f1p66/2558,i0_LQ_Rweevil_c6005/f1p3/645,i3_LQ_Rweevil_c20492/f1p4/3238,i2_LQ_Rweevil_c121152/f1p8/2990,i2_LQ_Rweevil_c44631/f1p79/2754,i2_HQ_Rweevil_c8163/f2p82/2710,i3_LQ_Rweevil_c18471/f1p0/3149,i1_LQ_Rweevil_c116729/f1p0/1392,i4_LQ_Rweevil_c12696/f1p0/407…	5	i2_LQ_Rweevil_c115091/f1p20/2356,i3_LQ_Rweevil_c9525/f1p0/3755,i3_HQ_Rweevil_c17415/f2p0/3076,i1_LQ_Rweevil_c67604/f1p0/1751,i4_HQ_Rweevil_c1271/f4p0/4618
GO:0016791	phosphatase activity	molecular_function	0.37316	1	17	998	452	27707	12	i1_LQ_Rweevil_c25299/f1p0/1383,i1_LQ_Rweevil_c18955/f3p18/1576,i0_LQ_Rweevil_c52297/f1p0/776,i9_LQ_Rweevil_c177/f1p0/9901,i1_LQ_Rweevil_c26882/f1p0/1450,i3_LQ_Rweevil_c28294/f1p0/3384,i3_LQ_Rweevil_c4230/f1p0/3809,i2_LQ_Rweevil_c11898/f1p0/2539,i2_LQ_Rweevil_c54535/f1p11/2668,i1_HQ_Rweevil_c9226/f2p0/1310,i8_LQ_Rweevil_c255/f1p0/8758,i1_LQ_Rweevil_c23395/f1p0/1986	5	i3_LQ_Rweevil_c9661/f1p0/3273,i5_LQ_Rweevil_c871/f1p3/5246,i3_LQ_Rweevil_c36162/f1p0/3426,i1_LQ_Rweevil_c25289/f1p0/1177,i3_LQ_Rweevil_c22464/f1p56/3446
GO:0098798	mitochondrial protein complex	cellular_component	0.3741	1	7	998	152	27707	2	i4_LQ_Rweevil_c9103/f1p0/4252,i3_LQ_Rweevil_c18471/f1p0/3149	5	i1_HQ_Rweevil_c121140/f49p0/1116,i1_LQ_Rweevil_c34927/f1p56/1047,i3_LQ_Rweevil_c27537/f1p0/3753,i3_LQ_Rweevil_c33844/f1p0/3163,i4_LQ_Rweevil_c11381/f1p0/4623
GO:0051274	beta-glucan biosynthetic process	biological_process	0.37443	1	1	998	10	27707	1	i2_HQ_Rweevil_c34506/f2p1/2172	0
GO:0001558	regulation of cell growth	biological_process	0.37484	1	1	998	10	27707	1	i0_HQ_Rweevil_c13223/f3p4/493	0
GO:0005520	insulin-like growth factor binding	molecular_function	0.37484	1	1	998	10	27707	1	i0_HQ_Rweevil_c13223/f3p4/493	0
GO:0016049	cell growth	biological_process	0.37484	1	1	998	10	27707	1	i0_HQ_Rweevil_c13223/f3p4/493	0
GO:0005523	tropomyosin binding	molecular_function	0.37495	1	1	998	13	27707	1	i2_HQ_Rweevil_c148076/f22p23/2289	0
GO:0051694	pointed-end actin filament capping	biological_process	0.37495	1	1	998	13	27707	1	i2_HQ_Rweevil_c148076/f22p23/2289	0
GO:0043248	proteasome assembly	biological_process	0.37676	1	2	998	38	27707	1	i4_HQ_Rweevil_c1473/f3p0/4199	1	i3_LQ_Rweevil_c10411/f1p0/3569
GO:0010941	regulation of cell death	biological_process	0.37818	1	2	998	32	27707	1	i1_LQ_Rweevil_c22697/f1p0/1478	1	i1_HQ_Rweevil_c37687/f25p0/1373
GO:0042981	regulation of apoptotic process	biological_process	0.37818	1	2	998	32	27707	1	i1_LQ_Rweevil_c22697/f1p0/1478	1	i1_HQ_Rweevil_c37687/f25p0/1373
GO:0043067	regulation of programmed cell death	biological_process	0.37818	1	2	998	32	27707	1	i1_LQ_Rweevil_c22697/f1p0/1478	1	i1_HQ_Rweevil_c37687/f25p0/1373
GO:0016469	proton-transporting two-sector ATPase complex	cellular_component	0.37846	1	15	998	368	27707	5	i4_LQ_Rweevil_c9103/f1p0/4252,i2_LQ_Rweevil_c109630/f1p1/2996,i4_HQ_Rweevil_c1473/f3p0/4199,i1_LQ_Rweevil_c116729/f1p0/1392,i2_HQ_Rweevil_c8163/f2p82/2710	10	i0_LQ_Rweevil_c72444/f1p0/790,i2_LQ_Rweevil_c37114/f1p136/2538,i2_HQ_Rweevil_c148481/f56p0/2908,i1_LQ_Rweevil_c34927/f1p56/1047,i4_LQ_Rweevil_c6588/f1p0/4233,i2_LQ_Rweevil_c62614/f1p0/2513,i1_HQ_Rweevil_c121140/f49p0/1116,i2_LQ_Rweevil_c22765/f1p28/2229,i1_LQ_Rweevil_c73447/f1p5/1598,i2_LQ_Rweevil_c14210/f1p8/1974
GO:0005615	extracellular space	cellular_component	0.38011	1	13	998	334	27707	6	i3_LQ_Rweevil_c28294/f1p0/3384,i2_LQ_Rweevil_c85425/f1p23/2229,i0_LQ_Rweevil_c52297/f1p0/776,i2_LQ_Rweevil_c54535/f1p11/2668,i3_LQ_Rweevil_c18471/f1p0/3149,i2_LQ_Rweevil_c135861/f1p90/2653	7	i2_LQ_Rweevil_c58395/f1p1/2612,i1_LQ_Rweevil_c42845/f1p0/1173,i6_LQ_Rweevil_c1568/f1p0/6468,i5_LQ_Rweevil_c2105/f1p0/5117,i2_LQ_Rweevil_c115091/f1p20/2356,i2_LQ_Rweevil_c40060/f1p14/2578,i2_LQ_Rweevil_c9865/f1p3/2873
GO:0009150	purine ribonucleotide metabolic process	biological_process	0.3809	1	14	998	325	27707	7	i2_LQ_Rweevil_c5654/f1p93/2503,i3_LQ_Rweevil_c24616/f1p1/3601,i2_LQ_Rweevil_c64972/f1p9/2264,i2_LQ_Rweevil_c14630/f1p6/2131,i0_HQ_Rweevil_c21585/f4p0/756,i4_LQ_Rweevil_c9103/f1p0/4252,i1_LQ_Rweevil_c70349/f1p0/1719	7	i2_LQ_Rweevil_c115091/f1p20/2356,i1_HQ_Rweevil_c121140/f49p0/1116,i2_LQ_Rweevil_c5583/f1p2/2763,i3_LQ_Rweevil_c33844/f1p0/3163,i0_LQ_Rweevil_c72444/f1p0/790,i1_LQ_Rweevil_c34927/f1p56/1047,i2_HQ_Rweevil_c148481/f56p0/2908
GO:0009259	ribonucleotide metabolic process	biological_process	0.3809	1	14	998	325	27707	7	i2_LQ_Rweevil_c64972/f1p9/2264,i2_LQ_Rweevil_c14630/f1p6/2131,i2_LQ_Rweevil_c5654/f1p93/2503,i3_LQ_Rweevil_c24616/f1p1/3601,i1_LQ_Rweevil_c70349/f1p0/1719,i0_HQ_Rweevil_c21585/f4p0/756,i4_LQ_Rweevil_c9103/f1p0/4252	7	i2_LQ_Rweevil_c5583/f1p2/2763,i3_LQ_Rweevil_c33844/f1p0/3163,i1_HQ_Rweevil_c121140/f49p0/1116,i2_LQ_Rweevil_c115091/f1p20/2356,i1_LQ_Rweevil_c34927/f1p56/1047,i2_HQ_Rweevil_c148481/f56p0/2908,i0_LQ_Rweevil_c72444/f1p0/790
GO:0008272	sulfate transport	biological_process	0.38178	1	2	998	37	27707	2	i2_LQ_Rweevil_c108425/f1p2/2605,i2_LQ_Rweevil_c79177/f1p0/2681	0
GO:0015116	sulfate transmembrane transporter activity	molecular_function	0.38178	1	2	998	37	27707	2	i2_LQ_Rweevil_c79177/f1p0/2681,i2_LQ_Rweevil_c108425/f1p2/2605	0
GO:0015035	protein disulfide oxidoreductase activity	molecular_function	0.38309	1	2	998	31	27707	1	i0_HQ_Rweevil_c1626/f4p1/845	1	i3_LQ_Rweevil_c36162/f1p0/3426
GO:0015036	disulfide oxidoreductase activity	molecular_function	0.38309	1	2	998	31	27707	1	i0_HQ_Rweevil_c1626/f4p1/845	1	i3_LQ_Rweevil_c36162/f1p0/3426
GO:0033227	dsRNA transport	biological_process	0.38362	1	2	998	37	27707	2	i2_LQ_Rweevil_c4171/f1p11/3031,i5_HQ_Rweevil_c560/f2p0/5867	0
GO:0051032	nucleic acid transmembrane transporter activity	molecular_function	0.38362	1	2	998	37	27707	2	i2_LQ_Rweevil_c4171/f1p11/3031,i5_HQ_Rweevil_c560/f2p0/5867	0
GO:0051033	RNA transmembrane transporter activity	molecular_function	0.38362	1	2	998	37	27707	2	i5_HQ_Rweevil_c560/f2p0/5867,i2_LQ_Rweevil_c4171/f1p11/3031	0
GO:0005319	lipid transporter activity	molecular_function	0.38415	1	3	998	68	27707	2	i4_LQ_Rweevil_c10342/f1p0/4429,i4_LQ_Rweevil_c7068/f1p0/4767	1	i2_LQ_Rweevil_c26163/f1p1/2666
GO:0042886	amide transport	biological_process	0.38722	1	1	998	13	27707	0		1	i2_LQ_Rweevil_c25895/f3p39/2619
GO:0008608	attachment of spindle microtubules to kinetochore	biological_process	0.38981	1	3	998	62	27707	3	i2_HQ_Rweevil_c83199/f3p2/2889,i2_LQ_Rweevil_c59033/f1p2/2855,i3_LQ_Rweevil_c18471/f1p0/3149	0
GO:0043623	cellular protein complex assembly	biological_process	0.39007	1	19	998	498	27707	10	i2_LQ_Rweevil_c135861/f1p90/2653,i4_HQ_Rweevil_c1473/f3p0/4199,i2_LQ_Rweevil_c54535/f1p11/2668,i3_LQ_Rweevil_c11432/f1p0/3270,i3_LQ_Rweevil_c28294/f1p0/3384,i3_LQ_Rweevil_c18471/f1p0/3149,i1_LQ_Rweevil_c116729/f1p0/1392,i0_LQ_Rweevil_c52297/f1p0/776,i1_LQ_Rweevil_c14992/f1p10/1123,i2_HQ_Rweevil_c148076/f22p23/2289	9	i5_LQ_Rweevil_c3840/f1p0/5104,i3_LQ_Rweevil_c10411/f1p0/3569,i2_LQ_Rweevil_c115091/f1p20/2356,i2_LQ_Rweevil_c40060/f1p14/2578,i1_LQ_Rweevil_c67604/f1p0/1751,i5_LQ_Rweevil_c2105/f1p0/5117,i2_LQ_Rweevil_c58395/f1p1/2612,i1_LQ_Rweevil_c42845/f1p0/1173,i2_LQ_Rweevil_c9865/f1p3/2873
GO:0009057	macromolecule catabolic process	biological_process	0.39074	1	19	998	483	27707	11	i2_LQ_Rweevil_c56857/f1p3/2330,i5_LQ_Rweevil_c1805/f1p0/5200,i2_LQ_Rweevil_c44995/f1p12/2301,i0_LQ_Rweevil_c9200/f1p8/937,i1_HQ_Rweevil_c1299/f22p7/1921,i3_HQ_Rweevil_c6581/f2p0/3364,i1_HQ_Rweevil_c8832/f7p0/1928,i2_LQ_Rweevil_c24967/f1p14/2151,i5_LQ_Rweevil_c3378/f1p0/5681,i3_HQ_Rweevil_c32337/f3p3/3143,i3_LQ_Rweevil_c18471/f1p0/3149	8	i1_LQ_Rweevil_c45192/f1p0/1917,i3_LQ_Rweevil_c3936/f1p0/3444,i2_LQ_Rweevil_c38010/f1p4/2512,i1_LQ_Rweevil_c67604/f1p0/1751,i2_LQ_Rweevil_c105755/f1p2/2285,i3_LQ_Rweevil_c4854/f1p40/3986,i1_HQ_Rweevil_c109553/f4p0/1083,i2_LQ_Rweevil_c9865/f1p3/2873
GO:0052646	alditol phosphate metabolic process	biological_process	0.39094	1	2	998	36	27707	1	i1_HQ_Rweevil_c20209/f2p0/1783	1	i1_HQ_Rweevil_c19344/f2p0/1981
GO:0005753	mitochondrial proton-transporting ATP synthase complex	cellular_component	0.39342	1	3	998	56	27707	1	i4_LQ_Rweevil_c9103/f1p0/4252	2	i1_HQ_Rweevil_c121140/f49p0/1116,i1_LQ_Rweevil_c34927/f1p56/1047
GO:0016459	myosin complex	cellular_component	0.39369	1	10	998	277	27707	7	i3_LQ_Rweevil_c18471/f1p0/3149,i3_LQ_Rweevil_c34446/f1p2/3132,i4_LQ_Rweevil_c12696/f1p0/4078,i2_LQ_Rweevil_c8029/f1p66/2558,i6_LQ_Rweevil_c1668/f1p0/6235,i2_LQ_Rweevil_c121152/f1p8/2990,i2_LQ_Rweevil_c44631/f1p79/2754	3	i3_LQ_Rweevil_c9525/f1p0/3755,i3_HQ_Rweevil_c17415/f2p0/3076,i1_LQ_Rweevil_c67604/f1p0/1751
GO:0009126	purine nucleoside monophosphate metabolic process	biological_process	0.39425	1	12	998	277	27707	6	i2_LQ_Rweevil_c64972/f1p9/2264,i2_LQ_Rweevil_c14630/f1p6/2131,i2_LQ_Rweevil_c5654/f1p93/2503,i3_LQ_Rweevil_c24616/f1p1/3601,i1_LQ_Rweevil_c70349/f1p0/1719,i4_LQ_Rweevil_c9103/f1p0/4252	6	i2_LQ_Rweevil_c5583/f1p2/2763,i3_LQ_Rweevil_c33844/f1p0/3163,i1_HQ_Rweevil_c121140/f49p0/1116,i2_HQ_Rweevil_c148481/f56p0/2908,i1_LQ_Rweevil_c34927/f1p56/1047,i0_LQ_Rweevil_c72444/f1p0/790
GO:0009161	ribonucleoside monophosphate metabolic process	biological_process	0.39425	1	12	998	277	27707	6	i1_LQ_Rweevil_c70349/f1p0/1719,i4_LQ_Rweevil_c9103/f1p0/4252,i2_LQ_Rweevil_c64972/f1p9/2264,i2_LQ_Rweevil_c14630/f1p6/2131,i2_LQ_Rweevil_c5654/f1p93/2503,i3_LQ_Rweevil_c24616/f1p1/3601	6	i1_LQ_Rweevil_c34927/f1p56/1047,i2_HQ_Rweevil_c148481/f56p0/2908,i0_LQ_Rweevil_c72444/f1p0/790,i2_LQ_Rweevil_c5583/f1p2/2763,i3_LQ_Rweevil_c33844/f1p0/3163,i1_HQ_Rweevil_c121140/f49p0/1116
GO:0009167	purine ribonucleoside monophosphate metabolic process	biological_process	0.39425	1	12	998	277	27707	6	i2_LQ_Rweevil_c64972/f1p9/2264,i2_LQ_Rweevil_c14630/f1p6/2131,i2_LQ_Rweevil_c5654/f1p93/2503,i3_LQ_Rweevil_c24616/f1p1/3601,i1_LQ_Rweevil_c70349/f1p0/1719,i4_LQ_Rweevil_c9103/f1p0/4252	6	i2_LQ_Rweevil_c5583/f1p2/2763,i3_LQ_Rweevil_c33844/f1p0/3163,i1_HQ_Rweevil_c121140/f49p0/1116,i2_HQ_Rweevil_c148481/f56p0/2908,i1_LQ_Rweevil_c34927/f1p56/1047,i0_LQ_Rweevil_c72444/f1p0/790
GO:0070840	dynein complex binding	molecular_function	0.39439	1	7	998	173	27707	4	i3_LQ_Rweevil_c6953/f1p0/3151,i4_HQ_Rweevil_c1899/f2p3/4252,i1_LQ_Rweevil_c116729/f1p0/1392,i3_LQ_Rweevil_c18471/f1p0/3149	3	i4_HQ_Rweevil_c721/f9p0/4391,i5_LQ_Rweevil_c4662/f1p0/5091,i3_LQ_Rweevil_c12030/f1p0/3622
GO:0034450	ubiquitin-ubiquitin ligase activity	molecular_function	0.39501	1	1	998	17	27707	0		1	i3_LQ_Rweevil_c4854/f1p40/3986
GO:0010639	negative regulation of organelle organization	biological_process	0.39583	1	4	998	91	27707	3	i2_HQ_Rweevil_c148076/f22p23/2289,i3_LQ_Rweevil_c18471/f1p0/3149,i5_HQ_Rweevil_c560/f2p0/5867	1	i1_LQ_Rweevil_c67604/f1p0/1751
GO:0015925	galactosidase activity	molecular_function	0.39621	1	1	998	13	27707	1	i2_LQ_Rweevil_c38039/f1p2/2219	0
GO:0006820	anion transport	biological_process	0.39891	1	11	998	277	27707	10	i4_HQ_Rweevil_c1473/f3p0/4199,i0_HQ_Rweevil_c989/f12p0/562,i2_LQ_Rweevil_c20965/f2p0/2428,i2_LQ_Rweevil_c79177/f1p0/2681,i3_LQ_Rweevil_c4368/f1p34/3174,i0_LQ_Rweevil_c11042/f1p3/962,i2_LQ_Rweevil_c108705/f1p2/2381,i2_LQ_Rweevil_c108425/f1p2/2605,i1_HQ_Rweevil_c1753/f10p3/1709,i1_LQ_Rweevil_c105557/f1p0/1697	1	i2_LQ_Rweevil_c25895/f3p39/2619
GO:0004356	glutamate-ammonia ligase activity	molecular_function	0.39941	1	1	998	12	27707	1	i1_HQ_Rweevil_c19416/f6p0/1759	0
GO:0016211	ammonia ligase activity	molecular_function	0.39941	1	1	998	12	27707	1	i1_HQ_Rweevil_c19416/f6p0/1759	0
GO:0016880	acid-ammonia (or amide) ligase activity	molecular_function	0.39941	1	1	998	12	27707	1	i1_HQ_Rweevil_c19416/f6p0/1759	0
GO:0016811	hydrolase activity, acting on carbon-nitrogen (but not peptide) bonds, in linear amides	molecular_function	0.39987	1	3	998	65	27707	1	i5_LQ_Rweevil_c1805/f1p0/5200	2	i2_LQ_Rweevil_c22765/f1p28/2229,i3_LQ_Rweevil_c3936/f1p0/3444
GO:0070838	divalent metal ion transport	biological_process	0.4006	1	2	998	40	27707	1	i2_HQ_Rweevil_c18105/f2p35/2673	1	i2_LQ_Rweevil_c112147/f1p2/2308
GO:0032787	monocarboxylic acid metabolic process	biological_process	0.40188	1	9	998	215	27707	8	i1_LQ_Rweevil_c58607/f1p0/1080,i2_LQ_Rweevil_c84245/f1p1/2242,i0_HQ_Rweevil_c11090/f4p0/886,i7_LQ_Rweevil_c281/f1p0/7941,i1_LQ_Rweevil_c50237/f1p0/1712,i6_LQ_Rweevil_c1386/f1p2/6873,i1_HQ_Rweevil_c9599/f3p1/1602,i1_LQ_Rweevil_c7807/f1p1/1225	1	i1_HQ_Rweevil_c19344/f2p0/1981
GO:0009123	nucleoside monophosphate metabolic process	biological_process	0.4019	1	12	998	279	27707	6	i2_LQ_Rweevil_c14630/f1p6/2131,i2_LQ_Rweevil_c64972/f1p9/2264,i3_LQ_Rweevil_c24616/f1p1/3601,i2_LQ_Rweevil_c5654/f1p93/2503,i1_LQ_Rweevil_c70349/f1p0/1719,i4_LQ_Rweevil_c9103/f1p0/4252	6	i3_LQ_Rweevil_c33844/f1p0/3163,i2_LQ_Rweevil_c5583/f1p2/2763,i1_HQ_Rweevil_c121140/f49p0/1116,i1_LQ_Rweevil_c34927/f1p56/1047,i2_HQ_Rweevil_c148481/f56p0/2908,i0_LQ_Rweevil_c72444/f1p0/790
GO:0040008	regulation of growth	biological_process	0.40316	1	1	998	11	27707	1	i0_HQ_Rweevil_c13223/f3p4/493	0
GO:0006112	energy reserve metabolic process	biological_process	0.40561	1	1	998	15	27707	1	i2_LQ_Rweevil_c27162/f1p2/2814	0
GO:0005785	signal recognition particle receptor complex	cellular_component	0.40668	1	1	998	14	27707	0		1	i2_LQ_Rweevil_c96006/f1p27/2086
GO:0005791	rough endoplasmic reticulum	cellular_component	0.40668	1	1	998	14	27707	0		1	i2_LQ_Rweevil_c96006/f1p27/2086
GO:0030867	rough endoplasmic reticulum membrane	cellular_component	0.40668	1	1	998	14	27707	0		1	i2_LQ_Rweevil_c96006/f1p27/2086
GO:0034453	microtubule anchoring	biological_process	0.40912	1	3	998	64	27707	3	i3_LQ_Rweevil_c18471/f1p0/3149,i2_HQ_Rweevil_c83199/f3p2/2889,i2_LQ_Rweevil_c59033/f1p2/2855	0
GO:0051129	negative regulation of cellular component organization	biological_process	0.41019	1	4	998	93	27707	3	i3_LQ_Rweevil_c18471/f1p0/3149,i5_HQ_Rweevil_c560/f2p0/5867,i2_HQ_Rweevil_c148076/f22p23/2289	1	i1_LQ_Rweevil_c67604/f1p0/1751
GO:0004721	phosphoprotein phosphatase activity	molecular_function	0.41031	1	7	998	179	27707	5	i2_LQ_Rweevil_c54535/f1p11/2668,i1_LQ_Rweevil_c23395/f1p0/1986,i3_LQ_Rweevil_c28294/f1p0/3384,i0_LQ_Rweevil_c52297/f1p0/776,i3_LQ_Rweevil_c4230/f1p0/3809	2	i1_LQ_Rweevil_c25289/f1p0/1177,i3_LQ_Rweevil_c36162/f1p0/3426
GO:0006626	protein targeting to mitochondrion	biological_process	0.41115	1	2	998	33	27707	2	i1_HQ_Rweevil_c85015/f3p0/1064,i0_HQ_Rweevil_c21555/f2p20/734	0
GO:0004312	fatty acid synthase activity	molecular_function	0.41146	1	1	998	13	27707	1	i6_LQ_Rweevil_c1386/f1p2/6873	0
GO:0004315	3-oxoacyl-[acyl-carrier-protein] synthase activity	molecular_function	0.41146	1	1	998	13	27707	1	i6_LQ_Rweevil_c1386/f1p2/6873	0
GO:0035821	modification of morphology or physiology of other organism	biological_process	0.41258	1	3	998	62	27707	3	i3_HQ_Rweevil_c5040/f2p0/3247,i2_LQ_Rweevil_c55603/f1p2/2956,i4_LQ_Rweevil_c2297/f1p0/4374	0
GO:0006220	pyrimidine nucleotide metabolic process	biological_process	0.41313	1	1	998	11	27707	1	i0_HQ_Rweevil_c21585/f4p0/756	0
GO:0006221	pyrimidine nucleotide biosynthetic process	biological_process	0.41313	1	1	998	11	27707	1	i0_HQ_Rweevil_c21585/f4p0/756	0
GO:0030029	actin filament-based process	biological_process	0.41355	1	4	998	88	27707	4	i3_LQ_Rweevil_c11432/f1p0/3270,i3_LQ_Rweevil_c17675/f1p0/3958,i2_HQ_Rweevil_c148076/f22p23/2289,i4_HQ_Rweevil_c1473/f3p0/4199	0
GO:0030036	actin cytoskeleton organization	biological_process	0.41355	1	4	998	88	27707	4	i2_HQ_Rweevil_c148076/f22p23/2289,i4_HQ_Rweevil_c1473/f3p0/4199,i3_LQ_Rweevil_c17675/f1p0/3958,i3_LQ_Rweevil_c11432/f1p0/3270	0
GO:0008064	regulation of actin polymerization or depolymerization	biological_process	0.41383	1	2	998	37	27707	2	i2_HQ_Rweevil_c148076/f22p23/2289,i3_LQ_Rweevil_c11432/f1p0/3270	0
GO:0008154	actin polymerization or depolymerization	biological_process	0.41383	1	2	998	37	27707	2	i2_HQ_Rweevil_c148076/f22p23/2289,i3_LQ_Rweevil_c11432/f1p0/3270	0
GO:0030041	actin filament polymerization	biological_process	0.41383	1	2	998	37	27707	2	i3_LQ_Rweevil_c11432/f1p0/3270,i2_HQ_Rweevil_c148076/f22p23/2289	0
GO:0030832	regulation of actin filament length	biological_process	0.41383	1	2	998	37	27707	2	i2_HQ_Rweevil_c148076/f22p23/2289,i3_LQ_Rweevil_c11432/f1p0/3270	0
GO:0030833	regulation of actin filament polymerization	biological_process	0.41383	1	2	998	37	27707	2	i2_HQ_Rweevil_c148076/f22p23/2289,i3_LQ_Rweevil_c11432/f1p0/3270	0
GO:0032271	regulation of protein polymerization	biological_process	0.41383	1	2	998	37	27707	2	i2_HQ_Rweevil_c148076/f22p23/2289,i3_LQ_Rweevil_c11432/f1p0/3270	0
GO:0032535	regulation of cellular component size	biological_process	0.41383	1	2	998	37	27707	2	i2_HQ_Rweevil_c148076/f22p23/2289,i3_LQ_Rweevil_c11432/f1p0/3270	0
GO:0032956	regulation of actin cytoskeleton organization	biological_process	0.41383	1	2	998	37	27707	2	i3_LQ_Rweevil_c11432/f1p0/3270,i2_HQ_Rweevil_c148076/f22p23/2289	0
GO:0032970	regulation of actin filament-based process	biological_process	0.41383	1	2	998	37	27707	2	i3_LQ_Rweevil_c11432/f1p0/3270,i2_HQ_Rweevil_c148076/f22p23/2289	0
GO:0043254	regulation of protein complex assembly	biological_process	0.41383	1	2	998	37	27707	2	i2_HQ_Rweevil_c148076/f22p23/2289,i3_LQ_Rweevil_c11432/f1p0/3270	0
GO:0008026	ATP-dependent helicase activity	molecular_function	0.41387	1	3	998	69	27707	1	i0_LQ_Rweevil_c53656/f1p0/459	2	i3_LQ_Rweevil_c4961/f1p0/3133,i1_LQ_Rweevil_c34927/f1p56/1047
GO:0070035	purine NTP-dependent helicase activity	molecular_function	0.41387	1	3	998	69	27707	1	i0_LQ_Rweevil_c53656/f1p0/459	2	i1_LQ_Rweevil_c34927/f1p56/1047,i3_LQ_Rweevil_c4961/f1p0/3133
GO:1901682	sulfur compound transmembrane transporter activity	molecular_function	0.41598	1	2	998	39	27707	2	i2_LQ_Rweevil_c108425/f1p2/2605,i2_LQ_Rweevil_c79177/f1p0/2681	0
GO:0005242	inward rectifier potassium channel activity	molecular_function	0.41646	1	1	998	15	27707	1	i3_LQ_Rweevil_c36265/f1p0/3285	0
GO:0009271	phage shock	biological_process	0.41693	1	2	998	39	27707	1	i2_LQ_Rweevil_c11983/f1p4/2252	1	i2_LQ_Rweevil_c6590/f1p2/2554
GO:0098586	cellular response to virus	biological_process	0.41693	1	2	998	39	27707	1	i2_LQ_Rweevil_c11983/f1p4/2252	1	i2_LQ_Rweevil_c6590/f1p2/2554
GO:0015988	energy coupled proton transmembrane transport, against electrochemical gradient	biological_process	0.41694	1	10	998	256	27707	4	i2_LQ_Rweevil_c109630/f1p1/2996,i4_HQ_Rweevil_c1473/f3p0/4199,i1_LQ_Rweevil_c116729/f1p0/1392,i2_HQ_Rweevil_c8163/f2p82/2710	6	i2_LQ_Rweevil_c37114/f1p136/2538,i2_LQ_Rweevil_c62614/f1p0/2513,i4_LQ_Rweevil_c6588/f1p0/4233,i1_LQ_Rweevil_c73447/f1p5/1598,i2_LQ_Rweevil_c14210/f1p8/1974,i2_LQ_Rweevil_c22765/f1p28/2229
GO:0015991	ATP hydrolysis coupled proton transport	biological_process	0.41694	1	10	998	256	27707	4	i2_LQ_Rweevil_c109630/f1p1/2996,i1_LQ_Rweevil_c116729/f1p0/1392,i2_HQ_Rweevil_c8163/f2p82/2710,i4_HQ_Rweevil_c1473/f3p0/4199	6	i2_LQ_Rweevil_c37114/f1p136/2538,i2_LQ_Rweevil_c22765/f1p28/2229,i1_LQ_Rweevil_c73447/f1p5/1598,i2_LQ_Rweevil_c14210/f1p8/1974,i4_LQ_Rweevil_c6588/f1p0/4233,i2_LQ_Rweevil_c62614/f1p0/2513
GO:0004860	protein kinase inhibitor activity	molecular_function	0.41926	1	1	998	16	27707	1	i9_LQ_Rweevil_c177/f1p0/9901	0
GO:0019210	kinase inhibitor activity	molecular_function	0.41926	1	1	998	16	27707	1	i9_LQ_Rweevil_c177/f1p0/9901	0
GO:0042597	periplasmic space	cellular_component	0.42019	1	2	998	37	27707	2	i3_HQ_Rweevil_c11859/f2p0/3954,i0_HQ_Rweevil_c12327/f4p0/876	0
GO:0051184	cofactor transporter activity	molecular_function	0.42074	1	1	998	14	27707	0		1	i2_LQ_Rweevil_c25895/f3p39/2619
GO:0016477	cell migration	biological_process	0.42174	1	2	998	39	27707	1	i1_LQ_Rweevil_c116729/f1p0/1392	1	i3_LQ_Rweevil_c19966/f1p0/3112
GO:0030334	regulation of cell migration	biological_process	0.42174	1	2	998	39	27707	1	i1_LQ_Rweevil_c116729/f1p0/1392	1	i3_LQ_Rweevil_c19966/f1p0/3112
GO:0090066	regulation of anatomical structure size	biological_process	0.42398	1	2	998	38	27707	2	i3_LQ_Rweevil_c11432/f1p0/3270,i2_HQ_Rweevil_c148076/f22p23/2289	0
GO:0019838	growth factor binding	molecular_function	0.42509	1	1	998	12	27707	1	i0_HQ_Rweevil_c13223/f3p4/493	0
GO:0009110	vitamin biosynthetic process	biological_process	0.42534	1	3	998	63	27707	3	i3_HQ_Rweevil_c33424/f2p0/3164,i1_LQ_Rweevil_c6613/f1p0/1905,i2_HQ_Rweevil_c36014/f4p25/2315	0
GO:0042364	water-soluble vitamin biosynthetic process	biological_process	0.42534	1	3	998	63	27707	3	i3_HQ_Rweevil_c33424/f2p0/3164,i2_HQ_Rweevil_c36014/f4p25/2315,i1_LQ_Rweevil_c6613/f1p0/1905	0
GO:0019693	ribose phosphate metabolic process	biological_process	0.4256	1	14	998	334	27707	7	i3_LQ_Rweevil_c24616/f1p1/3601,i2_LQ_Rweevil_c5654/f1p93/2503,i2_LQ_Rweevil_c14630/f1p6/2131,i2_LQ_Rweevil_c64972/f1p9/2264,i4_LQ_Rweevil_c9103/f1p0/4252,i0_HQ_Rweevil_c21585/f4p0/756,i1_LQ_Rweevil_c70349/f1p0/1719	7	i2_LQ_Rweevil_c115091/f1p20/2356,i1_HQ_Rweevil_c121140/f49p0/1116,i3_LQ_Rweevil_c33844/f1p0/3163,i2_LQ_Rweevil_c5583/f1p2/2763,i0_LQ_Rweevil_c72444/f1p0/790,i2_HQ_Rweevil_c148481/f56p0/2908,i1_LQ_Rweevil_c34927/f1p56/1047
GO:0031224	intrinsic component of membrane	cellular_component	0.42826	1	111	998	2966	27707	80	i2_LQ_Rweevil_c79177/f1p0/2681,i4_HQ_Rweevil_c13613/f9p0/4079,i2_HQ_Rweevil_c34506/f2p1/2172,i2_LQ_Rweevil_c61278/f1p38/2361,i2_LQ_Rweevil_c108425/f1p2/2605,i2_LQ_Rweevil_c123320/f1p2/2163,i5_LQ_Rweevil_c4622/f1p0/5571,i2_LQ_Rweevil_c163370/f1p2/2022,i0_LQ_Rweevil_c56803/f1p2/844,i3_LQ_Rweevil_c6096/f1p0/3463,i2_LQ_Rweevil_c110830/f1p4/2127,i3_LQ_Rweevil_c15056/f1p0/3022,i0_LQ_Rweevil_c71470/f2p4…	31	i2_HQ_Rweevil_c58281/f2p4/2162,i2_LQ_Rweevil_c104312/f1p2/2316,i2_HQ_Rweevil_c21325/f4p2/2605,i4_LQ_Rweevil_c5458/f1p0/4730,i4_HQ_Rweevil_c744/f9p0/4431,i4_LQ_Rweevil_c5628/f1p0/4227,i2_HQ_Rweevil_c77071/f2p2/2359,i4_LQ_Rweevil_c11086/f1p1/4613,i3_LQ_Rweevil_c3212/f1p0/3087,i2_HQ_Rweevil_c39135/f2p9/2771,i3_LQ_Rweevil_c19653/f1p0/3960,i2_LQ_Rweevil_c88973/f1p4/2732,i1_LQ_Rweevil_c68499/f1p0/1678,…
GO:0005666	DNA-directed RNA polymerase III complex	cellular_component	0.42833	1	2	998	38	27707	2	i5_HQ_Rweevil_c560/f2p0/5867,i2_LQ_Rweevil_c4171/f1p11/3031	0
GO:0004683	calmodulin-dependent protein kinase activity	molecular_function	0.43222	1	1	998	18	27707	1	i5_HQ_Rweevil_c558/f2p0/5401	0
GO:0005912	adherens junction	cellular_component	0.43299	1	1	998	17	27707	0		1	i5_LQ_Rweevil_c3840/f1p0/5104
GO:0005924	cell-substrate adherens junction	cellular_component	0.43299	1	1	998	17	27707	0		1	i5_LQ_Rweevil_c3840/f1p0/5104
GO:0005925	focal adhesion	cellular_component	0.43299	1	1	998	17	27707	0		1	i5_LQ_Rweevil_c3840/f1p0/5104
GO:0030055	cell-substrate junction	cellular_component	0.43299	1	1	998	17	27707	0		1	i5_LQ_Rweevil_c3840/f1p0/5104
GO:0070161	anchoring junction	cellular_component	0.43299	1	1	998	17	27707	0		1	i5_LQ_Rweevil_c3840/f1p0/5104
GO:0005249	voltage-gated potassium channel activity	molecular_function	0.43494	1	1	998	16	27707	1	i3_LQ_Rweevil_c36265/f1p0/3285	0
GO:0007600	sensory perception	biological_process	0.43816	1	1	998	15	27707	0		1	i6_LQ_Rweevil_c2185/f1p0/6092
GO:0050877	neurological system process	biological_process	0.43816	1	1	998	15	27707	0		1	i6_LQ_Rweevil_c2185/f1p0/6092
GO:0048522	positive regulation of cellular process	biological_process	0.44	1	11	998	272	27707	5	i3_LQ_Rweevil_c11432/f1p0/3270,i2_LQ_Rweevil_c4171/f1p11/3031,i5_HQ_Rweevil_c560/f2p0/5867,i0_LQ_Rweevil_c53656/f1p0/459,i1_LQ_Rweevil_c22697/f1p0/1478	6	i5_LQ_Rweevil_c2105/f1p0/5117,i4_HQ_Rweevil_c1271/f4p0/4618,i2_LQ_Rweevil_c115091/f1p20/2356,i2_LQ_Rweevil_c22012/f1p7/2893,i1_HQ_Rweevil_c37687/f25p0/1373,i2_LQ_Rweevil_c110870/f1p80/2722
GO:0044423	virion part	cellular_component	0.44035	1	21	998	575	27707	9	i3_LQ_Rweevil_c18471/f1p0/3149,i3_LQ_Rweevil_c7402/f1p0/3120,i0_LQ_Rweevil_c52297/f1p0/776,i1_LQ_Rweevil_c14992/f1p10/1123,i3_LQ_Rweevil_c28294/f1p0/3384,i2_LQ_Rweevil_c135861/f1p90/2653,i4_LQ_Rweevil_c3493/f1p3/4174,i2_LQ_Rweevil_c54535/f1p11/2668,i2_LQ_Rweevil_c57653/f1p2/2602	12	i1_LQ_Rweevil_c122695/f1p0/1967,i2_LQ_Rweevil_c88973/f1p4/2732,i3_LQ_Rweevil_c4587/f1p0/3357,i3_LQ_Rweevil_c28187/f1p0/3401,i2_LQ_Rweevil_c80615/f1p90/3921,i2_LQ_Rweevil_c110033/f1p55/2015,i2_LQ_Rweevil_c115091/f1p20/2356,i5_LQ_Rweevil_c3840/f1p0/5104,i0_LQ_Rweevil_c24653/f1p9/832,i4_LQ_Rweevil_c3647/f1p11/4174,i3_LQ_Rweevil_c22464/f1p56/3446,i2_HQ_Rweevil_c81295/f2p0/2832
GO:0016052	carbohydrate catabolic process	biological_process	0.44225	1	5	998	113	27707	4	i2_HQ_Rweevil_c27394/f2p9/2733,i2_LQ_Rweevil_c24967/f1p14/2151,i1_HQ_Rweevil_c1299/f22p7/1921,i1_HQ_Rweevil_c8832/f7p0/1928	1	i2_LQ_Rweevil_c38010/f1p4/2512
GO:0009896	positive regulation of catabolic process	biological_process	0.4433	1	5	998	118	27707	1	i0_LQ_Rweevil_c53656/f1p0/459	4	i5_LQ_Rweevil_c2105/f1p0/5117,i2_LQ_Rweevil_c115091/f1p20/2356,i4_HQ_Rweevil_c1271/f4p0/4618,i2_LQ_Rweevil_c22012/f1p7/2893
GO:0010508	positive regulation of autophagy	biological_process	0.4433	1	5	998	118	27707	1	i0_LQ_Rweevil_c53656/f1p0/459	4	i4_HQ_Rweevil_c1271/f4p0/4618,i2_LQ_Rweevil_c115091/f1p20/2356,i2_LQ_Rweevil_c22012/f1p7/2893,i5_LQ_Rweevil_c2105/f1p0/5117
GO:0031331	positive regulation of cellular catabolic process	biological_process	0.4433	1	5	998	118	27707	1	i0_LQ_Rweevil_c53656/f1p0/459	4	i5_LQ_Rweevil_c2105/f1p0/5117,i2_LQ_Rweevil_c22012/f1p7/2893,i4_HQ_Rweevil_c1271/f4p0/4618,i2_LQ_Rweevil_c115091/f1p20/2356
GO:0031929	TOR signaling	biological_process	0.44636	1	1	998	15	27707	1	i2_HQ_Rweevil_c77049/f3p5/2228	0
GO:0032006	regulation of TOR signaling	biological_process	0.44636	1	1	998	15	27707	1	i2_HQ_Rweevil_c77049/f3p5/2228	0
GO:0005787	signal peptidase complex	cellular_component	0.44668	1	1	998	15	27707	0		1	i3_LQ_Rweevil_c23712/f1p13/3071
GO:0006465	signal peptide processing	biological_process	0.44668	1	1	998	15	27707	0		1	i3_LQ_Rweevil_c23712/f1p13/3071
GO:0033180	proton-transporting V-type ATPase, V1 domain	cellular_component	0.44737	1	4	998	102	27707	1	i4_HQ_Rweevil_c1473/f3p0/4199	3	i2_LQ_Rweevil_c14210/f1p8/1974,i2_LQ_Rweevil_c62614/f1p0/2513,i4_LQ_Rweevil_c6588/f1p0/4233
GO:0016671	oxidoreductase activity, acting on a sulfur group of donors, disulfide as acceptor	molecular_function	0.44751	1	1	998	14	27707	1	i3_LQ_Rweevil_c21029/f1p0/3424	0
GO:0009187	cyclic nucleotide metabolic process	biological_process	0.44912	1	1	998	19	27707	0		1	i2_LQ_Rweevil_c115091/f1p20/2356
GO:0009190	cyclic nucleotide biosynthetic process	biological_process	0.44912	1	1	998	19	27707	0		1	i2_LQ_Rweevil_c115091/f1p20/2356
GO:0031965	nuclear membrane	cellular_component	0.44968	1	1	998	18	27707	0		1	i2_LQ_Rweevil_c9865/f1p3/2873
GO:0005783	endoplasmic reticulum	cellular_component	0.45143	1	11	998	266	27707	6	i5_HQ_Rweevil_c560/f2p0/5867,i3_LQ_Rweevil_c6096/f1p0/3463,i5_LQ_Rweevil_c4622/f1p0/5571,i2_LQ_Rweevil_c4171/f1p11/3031,i4_LQ_Rweevil_c9103/f1p0/4252,i1_LQ_Rweevil_c49093/f1p0/1366	5	i2_LQ_Rweevil_c52506/f42p0/2174,i3_LQ_Rweevil_c23712/f1p13/3071,i7_LQ_Rweevil_c1023/f1p0/7115,i2_LQ_Rweevil_c96006/f1p27/2086,i2_HQ_Rweevil_c139139/f3p18/2108
GO:0022884	macromolecule transmembrane transporter activity	molecular_function	0.45206	1	2	998	43	27707	2	i2_LQ_Rweevil_c4171/f1p11/3031,i5_HQ_Rweevil_c560/f2p0/5867	0
GO:0003008	system process	biological_process	0.45451	1	1	998	16	27707	0		1	i6_LQ_Rweevil_c2185/f1p0/6092
GO:0031325	positive regulation of cellular metabolic process	biological_process	0.45617	1	7	998	172	27707	3	i5_HQ_Rweevil_c560/f2p0/5867,i0_LQ_Rweevil_c53656/f1p0/459,i2_LQ_Rweevil_c4171/f1p11/3031	4	i5_LQ_Rweevil_c2105/f1p0/5117,i2_LQ_Rweevil_c115091/f1p20/2356,i4_HQ_Rweevil_c1271/f4p0/4618,i2_LQ_Rweevil_c22012/f1p7/2893
GO:0005856	cytoskeleton	cellular_component	0.45809	1	28	998	781	27707	22	i2_LQ_Rweevil_c97945/f1p1/2107,i2_LQ_Rweevil_c132634/f1p76/2650,i2_HQ_Rweevil_c83199/f3p2/2889,i3_LQ_Rweevil_c11432/f1p0/3270,i0_LQ_Rweevil_c6640/f1p3/886,i6_LQ_Rweevil_c1668/f1p0/6235,i4_LQ_Rweevil_c2154/f1p6/4602,i1_LQ_Rweevil_c14992/f1p10/1123,i3_LQ_Rweevil_c27148/f1p0/3652,i4_LQ_Rweevil_c12696/f1p0/4078,i3_LQ_Rweevil_c18471/f1p0/3149,i1_LQ_Rweevil_c116729/f1p0/1392,i2_HQ_Rweevil_c8163/f2p82/2…	6	i4_HQ_Rweevil_c1271/f4p0/4618,i1_LQ_Rweevil_c67604/f1p0/1751,i3_HQ_Rweevil_c17415/f2p0/3076,i3_LQ_Rweevil_c9525/f1p0/3755,i2_LQ_Rweevil_c115091/f1p20/2356,i3_HQ_Rweevil_c21996/f2p1/3139
GO:0050804	modulation of synaptic transmission	biological_process	0.45886	1	1	998	16	27707	0		1	i5_HQ_Rweevil_c296/f4p0/5390
GO:0070585	protein localization to mitochondrion	biological_process	0.459	1	2	998	36	27707	2	i0_HQ_Rweevil_c21555/f2p20/734,i1_HQ_Rweevil_c85015/f3p0/1064	0
GO:0072655	establishment of protein localization to mitochondrion	biological_process	0.459	1	2	998	36	27707	2	i0_HQ_Rweevil_c21555/f2p20/734,i1_HQ_Rweevil_c85015/f3p0/1064	0
GO:0051270	regulation of cellular component movement	biological_process	0.46144	1	2	998	42	27707	1	i1_LQ_Rweevil_c116729/f1p0/1392	1	i3_LQ_Rweevil_c19966/f1p0/3112
GO:2000145	regulation of cell motility	biological_process	0.46144	1	2	998	42	27707	1	i1_LQ_Rweevil_c116729/f1p0/1392	1	i3_LQ_Rweevil_c19966/f1p0/3112
GO:0070848	response to growth factor	biological_process	0.46178	1	1	998	16	27707	1	i2_HQ_Rweevil_c77049/f3p5/2228	0
GO:0071363	cellular response to growth factor stimulus	biological_process	0.46178	1	1	998	16	27707	1	i2_HQ_Rweevil_c77049/f3p5/2228	0
GO:0005635	nuclear envelope	cellular_component	0.46185	1	2	998	47	27707	0		2	i3_LQ_Rweevil_c9466/f1p3/3145,i2_LQ_Rweevil_c9865/f1p3/2873
GO:0045259	proton-transporting ATP synthase complex	cellular_component	0.4653	1	5	998	111	27707	1	i4_LQ_Rweevil_c9103/f1p0/4252	4	i1_LQ_Rweevil_c34927/f1p56/1047,i2_HQ_Rweevil_c148481/f56p0/2908,i0_LQ_Rweevil_c72444/f1p0/790,i1_HQ_Rweevil_c121140/f49p0/1116
GO:0004872	receptor activity	molecular_function	0.46531	1	15	998	410	27707	7	i5_HQ_Rweevil_c558/f2p0/5401,i2_LQ_Rweevil_c135784/f1p3/2232,i3_LQ_Rweevil_c22263/f1p0/3183,i4_LQ_Rweevil_c9103/f1p0/4252,i1_LQ_Rweevil_c3611/f1p1/1639,i2_HQ_Rweevil_c34506/f2p1/2172,i3_LQ_Rweevil_c15056/f1p0/3022	8	i4_LQ_Rweevil_c5458/f1p0/4730,i2_HQ_Rweevil_c39135/f2p9/2771,i3_LQ_Rweevil_c23712/f1p13/3071,i0_LQ_Rweevil_c31771/f1p0/549,i2_LQ_Rweevil_c6590/f1p2/2554,i1_LQ_Rweevil_c68499/f1p0/1678,i1_HQ_Rweevil_c8704/f2p11/1812,i4_LQ_Rweevil_c7404/f1p0/4653
GO:0006766	vitamin metabolic process	biological_process	0.46553	1	3	998	66	27707	3	i3_HQ_Rweevil_c33424/f2p0/3164,i1_LQ_Rweevil_c6613/f1p0/1905,i2_HQ_Rweevil_c36014/f4p25/2315	0
GO:0006767	water-soluble vitamin metabolic process	biological_process	0.46553	1	3	998	66	27707	3	i2_HQ_Rweevil_c36014/f4p25/2315,i1_LQ_Rweevil_c6613/f1p0/1905,i3_HQ_Rweevil_c33424/f2p0/3164	0
GO:0004367	glycerol-3-phosphate dehydrogenase [NAD+] activity	molecular_function	0.46648	1	1	998	16	27707	1	i1_HQ_Rweevil_c20209/f2p0/1783	0
GO:0006163	purine nucleotide metabolic process	biological_process	0.4665	1	14	998	344	27707	7	i0_HQ_Rweevil_c21585/f4p0/756,i4_LQ_Rweevil_c9103/f1p0/4252,i1_LQ_Rweevil_c70349/f1p0/1719,i2_LQ_Rweevil_c5654/f1p93/2503,i3_LQ_Rweevil_c24616/f1p1/3601,i2_LQ_Rweevil_c64972/f1p9/2264,i2_LQ_Rweevil_c14630/f1p6/2131	7	i0_LQ_Rweevil_c72444/f1p0/790,i2_HQ_Rweevil_c148481/f56p0/2908,i1_LQ_Rweevil_c34927/f1p56/1047,i2_LQ_Rweevil_c115091/f1p20/2356,i1_HQ_Rweevil_c121140/f49p0/1116,i2_LQ_Rweevil_c5583/f1p2/2763,i3_LQ_Rweevil_c33844/f1p0/3163
GO:0016763	transferase activity, transferring pentosyl groups	molecular_function	0.46742	1	2	998	42	27707	2	i2_LQ_Rweevil_c65195/f1p91/2849,i2_HQ_Rweevil_c99585/f11p2/2242	0
GO:0070069	cytochrome complex	cellular_component	0.46807	1	1	998	14	27707	0		1	i3_LQ_Rweevil_c33844/f1p0/3163
GO:0007276	gamete generation	biological_process	0.46857	1	1	998	17	27707	0		1	i3_LQ_Rweevil_c9661/f1p0/3273
GO:0009891	positive regulation of biosynthetic process	biological_process	0.47168	1	2	998	43	27707	2	i5_HQ_Rweevil_c560/f2p0/5867,i2_LQ_Rweevil_c4171/f1p11/3031	0
GO:0010557	positive regulation of macromolecule biosynthetic process	biological_process	0.47168	1	2	998	43	27707	2	i5_HQ_Rweevil_c560/f2p0/5867,i2_LQ_Rweevil_c4171/f1p11/3031	0
GO:0031328	positive regulation of cellular biosynthetic process	biological_process	0.47168	1	2	998	43	27707	2	i2_LQ_Rweevil_c4171/f1p11/3031,i5_HQ_Rweevil_c560/f2p0/5867	0
GO:0051173	positive regulation of nitrogen compound metabolic process	biological_process	0.47168	1	2	998	43	27707	2	i5_HQ_Rweevil_c560/f2p0/5867,i2_LQ_Rweevil_c4171/f1p11/3031	0
GO:0002253	activation of immune response	biological_process	0.47417	1	1	998	17	27707	0		1	i3_LQ_Rweevil_c19966/f1p0/3112
GO:0006020	inositol metabolic process	biological_process	0.4744	1	1	998	16	27707	1	i2_HQ_Rweevil_c27394/f2p9/2733	0
GO:0005874	microtubule	cellular_component	0.47677	1	3	998	73	27707	3	i3_LQ_Rweevil_c18471/f1p0/3149,i2_LQ_Rweevil_c97945/f1p1/2107,i2_LQ_Rweevil_c59033/f1p2/2855	0
GO:0048518	positive regulation of biological process	biological_process	0.47705	1	12	998	306	27707	5	i1_LQ_Rweevil_c22697/f1p0/1478,i0_LQ_Rweevil_c53656/f1p0/459,i5_HQ_Rweevil_c560/f2p0/5867,i2_LQ_Rweevil_c4171/f1p11/3031,i3_LQ_Rweevil_c11432/f1p0/3270	7	i2_LQ_Rweevil_c22012/f1p7/2893,i1_HQ_Rweevil_c37687/f25p0/1373,i2_LQ_Rweevil_c110870/f1p80/2722,i2_LQ_Rweevil_c115091/f1p20/2356,i3_LQ_Rweevil_c19966/f1p0/3112,i4_HQ_Rweevil_c1271/f4p0/4618,i5_LQ_Rweevil_c2105/f1p0/5117
GO:0005882	intermediate filament	cellular_component	0.47776	1	6	998	167	27707	4	i6_LQ_Rweevil_c1668/f1p0/6235,i3_LQ_Rweevil_c34446/f1p2/3132,i2_LQ_Rweevil_c44631/f1p79/2754,i2_LQ_Rweevil_c8029/f1p66/2558	2	i3_LQ_Rweevil_c9525/f1p0/3755,i3_HQ_Rweevil_c17415/f2p0/3076
GO:0045111	intermediate filament cytoskeleton	cellular_component	0.47776	1	6	998	167	27707	4	i2_LQ_Rweevil_c44631/f1p79/2754,i2_LQ_Rweevil_c8029/f1p66/2558,i6_LQ_Rweevil_c1668/f1p0/6235,i3_LQ_Rweevil_c34446/f1p2/3132	2	i3_LQ_Rweevil_c9525/f1p0/3755,i3_HQ_Rweevil_c17415/f2p0/3076
GO:0007009	plasma membrane organization	biological_process	0.48058	1	1	998	19	27707	1	i0_LQ_Rweevil_c6418/f1p0/940	0
GO:0015698	inorganic anion transport	biological_process	0.48159	1	4	998	103	27707	4	i2_LQ_Rweevil_c79177/f1p0/2681,i1_HQ_Rweevil_c1753/f10p3/1709,i2_LQ_Rweevil_c108425/f1p2/2605,i3_LQ_Rweevil_c4368/f1p34/3174	0
GO:0005381	iron ion transmembrane transporter activity	molecular_function	0.48267	1	1	998	20	27707	0		1	i2_LQ_Rweevil_c112147/f1p2/2308
GO:0048609	multicellular organismal reproductive process	biological_process	0.48387	1	1	998	18	27707	0		1	i3_LQ_Rweevil_c9661/f1p0/3273
GO:0016866	intramolecular transferase activity	molecular_function	0.48527	1	2	998	43	27707	2	i2_LQ_Rweevil_c87181/f1p0/2335,i2_HQ_Rweevil_c56706/f2p0/2274	0
GO:0072511	divalent inorganic cation transport	biological_process	0.48683	1	2	998	47	27707	1	i2_HQ_Rweevil_c18105/f2p35/2673	1	i2_LQ_Rweevil_c112147/f1p2/2308
GO:0009165	nucleotide biosynthetic process	biological_process	0.4881	1	11	998	266	27707	6	i1_LQ_Rweevil_c70349/f1p0/1719,i4_LQ_Rweevil_c9103/f1p0/4252,i0_HQ_Rweevil_c21585/f4p0/756,i2_LQ_Rweevil_c14630/f1p6/2131,i2_LQ_Rweevil_c64972/f1p9/2264,i3_LQ_Rweevil_c24616/f1p1/3601	5	i1_LQ_Rweevil_c34927/f1p56/1047,i2_HQ_Rweevil_c148481/f56p0/2908,i0_LQ_Rweevil_c72444/f1p0/790,i1_HQ_Rweevil_c121140/f49p0/1116,i2_LQ_Rweevil_c115091/f1p20/2356
GO:1901293	nucleoside phosphate biosynthetic process	biological_process	0.4881	1	11	998	266	27707	6	i3_LQ_Rweevil_c24616/f1p1/3601,i2_LQ_Rweevil_c64972/f1p9/2264,i2_LQ_Rweevil_c14630/f1p6/2131,i0_HQ_Rweevil_c21585/f4p0/756,i4_LQ_Rweevil_c9103/f1p0/4252,i1_LQ_Rweevil_c70349/f1p0/1719	5	i2_LQ_Rweevil_c115091/f1p20/2356,i1_HQ_Rweevil_c121140/f49p0/1116,i0_LQ_Rweevil_c72444/f1p0/790,i2_HQ_Rweevil_c148481/f56p0/2908,i1_LQ_Rweevil_c34927/f1p56/1047
GO:0072522	purine-containing compound biosynthetic process	biological_process	0.48841	1	11	998	274	27707	6	i3_LQ_Rweevil_c24616/f1p1/3601,i2_LQ_Rweevil_c64972/f1p9/2264,i2_LQ_Rweevil_c14630/f1p6/2131,i0_HQ_Rweevil_c21585/f4p0/756,i4_LQ_Rweevil_c9103/f1p0/4252,i1_LQ_Rweevil_c70349/f1p0/1719	5	i1_HQ_Rweevil_c121140/f49p0/1116,i2_LQ_Rweevil_c115091/f1p20/2356,i0_LQ_Rweevil_c72444/f1p0/790,i1_LQ_Rweevil_c34927/f1p56/1047,i2_HQ_Rweevil_c148481/f56p0/2908
GO:0002684	positive regulation of immune system process	biological_process	0.48941	1	1	998	18	27707	0		1	i3_LQ_Rweevil_c19966/f1p0/3112
GO:0050778	positive regulation of immune response	biological_process	0.48941	1	1	998	18	27707	0		1	i3_LQ_Rweevil_c19966/f1p0/3112
GO:0030983	mismatched DNA binding	molecular_function	0.49099	1	1	998	20	27707	1	i4_LQ_Rweevil_c2180/f1p0/5006	0
GO:0004497	monooxygenase activity	molecular_function	0.49181	1	2	998	45	27707	2	i3_LQ_Rweevil_c18526/f1p0/3747,i1_LQ_Rweevil_c2139/f5p0/1516	0
GO:0030042	actin filament depolymerization	biological_process	0.49206	1	1	998	18	27707	1	i2_HQ_Rweevil_c148076/f22p23/2289	0
GO:0030834	regulation of actin filament depolymerization	biological_process	0.49206	1	1	998	18	27707	1	i2_HQ_Rweevil_c148076/f22p23/2289	0
GO:0030835	negative regulation of actin filament depolymerization	biological_process	0.49206	1	1	998	18	27707	1	i2_HQ_Rweevil_c148076/f22p23/2289	0
GO:0030837	negative regulation of actin filament polymerization	biological_process	0.49206	1	1	998	18	27707	1	i2_HQ_Rweevil_c148076/f22p23/2289	0
GO:0031333	negative regulation of protein complex assembly	biological_process	0.49206	1	1	998	18	27707	1	i2_HQ_Rweevil_c148076/f22p23/2289	0
GO:0032272	negative regulation of protein polymerization	biological_process	0.49206	1	1	998	18	27707	1	i2_HQ_Rweevil_c148076/f22p23/2289	0
GO:0043242	negative regulation of protein complex disassembly	biological_process	0.49206	1	1	998	18	27707	1	i2_HQ_Rweevil_c148076/f22p23/2289	0
GO:0051261	protein depolymerization	biological_process	0.49206	1	1	998	18	27707	1	i2_HQ_Rweevil_c148076/f22p23/2289	0
GO:0051693	actin filament capping	biological_process	0.49206	1	1	998	18	27707	1	i2_HQ_Rweevil_c148076/f22p23/2289	0
GO:1901879	regulation of protein depolymerization	biological_process	0.49206	1	1	998	18	27707	1	i2_HQ_Rweevil_c148076/f22p23/2289	0
GO:1901880	negative regulation of protein depolymerization	biological_process	0.49206	1	1	998	18	27707	1	i2_HQ_Rweevil_c148076/f22p23/2289	0
GO:0032879	regulation of localization	biological_process	0.49325	1	3	998	70	27707	1	i1_LQ_Rweevil_c116729/f1p0/1392	2	i3_LQ_Rweevil_c19966/f1p0/3112,i5_HQ_Rweevil_c296/f4p0/5390
GO:0030151	molybdenum ion binding	molecular_function	0.49478	1	1	998	16	27707	1	i1_HQ_Rweevil_c11683/f4p0/1270	0
GO:0004616	phosphogluconate dehydrogenase (decarboxylating) activity	molecular_function	0.49719	1	3	998	68	27707	2	i1_HQ_Rweevil_c85050/f3p2/1113,i1_LQ_Rweevil_c58607/f1p0/1080	1	i1_HQ_Rweevil_c19344/f2p0/1981
GO:0002098	tRNA wobble uridine modification	biological_process	0.49778	1	1	998	19	27707	1	i1_LQ_Rweevil_c31019/f1p0/1961	0
GO:0006826	iron ion transport	biological_process	0.49855	1	1	998	21	27707	0		1	i2_LQ_Rweevil_c112147/f1p2/2308
GO:0044448	cell cortex part	cellular_component	0.49904	1	6	998	154	27707	4	i1_LQ_Rweevil_c116729/f1p0/1392,i3_LQ_Rweevil_c28294/f1p0/3384,i0_LQ_Rweevil_c52297/f1p0/776,i1_LQ_Rweevil_c14992/f1p10/1123	2	i2_LQ_Rweevil_c5957/f1p1/2558,i1_LQ_Rweevil_c67604/f1p0/1751
GO:0008270	zinc ion binding	molecular_function	0.49931	1	69	998	1969	27707	33	i4_HQ_Rweevil_c13573/f12p0/4523,i1_HQ_Rweevil_c1738/f19p0/1331,i0_LQ_Rweevil_c9200/f1p8/937,i0_LQ_Rweevil_c56803/f1p2/844,i2_LQ_Rweevil_c135861/f1p90/2653,i2_LQ_Rweevil_c109899/f1p48/2740,i4_LQ_Rweevil_c10476/f1p1/4078,i3_LQ_Rweevil_c18390/f1p0/3208,i2_LQ_Rweevil_c106516/f1p2/2633,i6_LQ_Rweevil_c1175/f1p0/6124,i3_LQ_Rweevil_c7081/f1p0/3325,i2_LQ_Rweevil_c38856/f1p10/2280,i5_LQ_Rweevil_c1988/f1p0/…	36	i2_LQ_Rweevil_c108752/f1p3/2143,i4_LQ_Rweevil_c5942/f1p0/4871,i4_LQ_Rweevil_c8506/f1p0/4676,i1_LQ_Rweevil_c13950/f2p0/1618,i2_LQ_Rweevil_c69779/f1p0/2114,i2_HQ_Rweevil_c118040/f3p3/2072,i4_LQ_Rweevil_c2907/f1p5/4837,i5_LQ_Rweevil_c1587/f1p0/5064,i2_LQ_Rweevil_c106454/f1p7/2160,i4_LQ_Rweevil_c3647/f1p11/4174,i2_HQ_Rweevil_c146831/f12p0/2513,i6_LQ_Rweevil_c1815/f1p0/6340,i2_HQ_Rweevil_c146601/f28p1…
GO:0017025	TBP-class protein binding	molecular_function	0.50014	1	1	998	20	27707	1	i4_HQ_Rweevil_c1715/f2p1/4191	0
GO:0051225	spindle assembly	biological_process	0.50043	1	1	998	20	27707	1	i2_LQ_Rweevil_c108705/f1p2/2381	0
GO:0016667	oxidoreductase activity, acting on a sulfur group of donors	molecular_function	0.5035	1	3	998	69	27707	2	i3_LQ_Rweevil_c21029/f1p0/3424,i0_HQ_Rweevil_c1626/f4p1/845	1	i3_LQ_Rweevil_c36162/f1p0/3426
GO:0016021	integral component of membrane	cellular_component	0.50585	1	109	998	2964	27707	78	i1_LQ_Rweevil_c68913/f1p0/1942,i2_LQ_Rweevil_c109267/f1p20/2970,i3_LQ_Rweevil_c13845/f1p0/3080,i2_LQ_Rweevil_c110762/f1p1/2620,i2_LQ_Rweevil_c54535/f1p11/2668,i1_LQ_Rweevil_c70001/f1p1/1527,i1_LQ_Rweevil_c67716/f1p0/1675,i1_LQ_Rweevil_c7733/f1p0/1575,i2_LQ_Rweevil_c94128/f1p2/2098,i1_LQ_Rweevil_c22697/f1p0/1478,i1_LQ_Rweevil_c49093/f1p0/1366,i4_LQ_Rweevil_c9103/f1p0/4252,i2_LQ_Rweevil_c108705/f1p…	31	i3_LQ_Rweevil_c23712/f1p13/3071,i2_LQ_Rweevil_c43245/f1p1/2276,i0_LQ_Rweevil_c31771/f1p0/549,i2_LQ_Rweevil_c61755/f1p1/2633,i5_LQ_Rweevil_c2129/f1p0/5436,i1_LQ_Rweevil_c67604/f1p0/1751,i2_LQ_Rweevil_c115091/f1p20/2356,i3_LQ_Rweevil_c33844/f1p0/3163,i2_LQ_Rweevil_c52506/f42p0/2174,i2_LQ_Rweevil_c57333/f1p4/2657,i2_LQ_Rweevil_c112147/f1p2/2308,i4_LQ_Rweevil_c5122/f1p0/4699,i2_HQ_Rweevil_c28494/f29p…
GO:0004857	enzyme inhibitor activity	molecular_function	0.50666	1	6	998	169	27707	4	i0_LQ_Rweevil_c26220/f1p0/412,i0_HQ_Rweevil_c61272/f2p1/408,i9_LQ_Rweevil_c177/f1p0/9901,i0_LQ_Rweevil_c3351/f1p0/787	2	i6_LQ_Rweevil_c1568/f1p0/6468,i2_LQ_Rweevil_c104665/f1p0/2774
GO:0032504	multicellular organism reproduction	biological_process	0.50678	1	1	998	19	27707	0		1	i3_LQ_Rweevil_c9661/f1p0/3273
GO:0009968	negative regulation of signal transduction	biological_process	0.50689	1	2	998	44	27707	2	i2_LQ_Rweevil_c5681/f1p7/2655,i2_HQ_Rweevil_c77049/f3p5/2228	0
GO:0015074	DNA integration	biological_process	0.50717	1	2	998	48	27707	2	i0_LQ_Rweevil_c27235/f1p5/880,i4_LQ_Rweevil_c2653/f1p0/5028	0
GO:0010948	negative regulation of cell cycle process	biological_process	0.50739	1	3	998	78	27707	2	i5_HQ_Rweevil_c560/f2p0/5867,i3_LQ_Rweevil_c18471/f1p0/3149	1	i1_LQ_Rweevil_c67604/f1p0/1751
GO:0005047	signal recognition particle binding	molecular_function	0.51278	1	1	998	20	27707	0		1	i2_LQ_Rweevil_c96006/f1p27/2086
GO:1901681	sulfur compound binding	molecular_function	0.51329	1	4	998	102	27707	4	i7_LQ_Rweevil_c251/f1p0/7217,i3_HQ_Rweevil_c33424/f2p0/3164,i2_LQ_Rweevil_c84245/f1p1/2242,i2_HQ_Rweevil_c36014/f4p25/2315	0
GO:0016641	oxidoreductase activity, acting on the CH-NH2 group of donors, oxygen as acceptor	molecular_function	0.51391	1	1	998	17	27707	1	i1_LQ_Rweevil_c3611/f1p1/1639	0
GO:0005885	Arp2/3 protein complex	cellular_component	0.51519	1	1	998	18	27707	1	i3_LQ_Rweevil_c11432/f1p0/3270	0
GO:1902600	hydrogen ion transmembrane transport	biological_process	0.51527	1	15	998	398	27707	5	i2_LQ_Rweevil_c109630/f1p1/2996,i4_LQ_Rweevil_c9103/f1p0/4252,i2_HQ_Rweevil_c8163/f2p82/2710,i1_LQ_Rweevil_c116729/f1p0/1392,i4_HQ_Rweevil_c1473/f3p0/4199	10	i2_HQ_Rweevil_c148481/f56p0/2908,i1_LQ_Rweevil_c34927/f1p56/1047,i2_LQ_Rweevil_c37114/f1p136/2538,i0_LQ_Rweevil_c72444/f1p0/790,i2_LQ_Rweevil_c22765/f1p28/2229,i2_LQ_Rweevil_c14210/f1p8/1974,i1_LQ_Rweevil_c73447/f1p5/1598,i4_LQ_Rweevil_c6588/f1p0/4233,i1_HQ_Rweevil_c121140/f49p0/1116,i2_LQ_Rweevil_c62614/f1p0/2513
GO:0051539	4 iron, 4 sulfur cluster binding	molecular_function	0.51542	1	1	998	17	27707	0		1	i1_LQ_Rweevil_c103381/f1p0/1865
GO:0003690	double-stranded DNA binding	molecular_function	0.51823	1	2	998	48	27707	2	i3_LQ_Rweevil_c18471/f1p0/3149,i4_LQ_Rweevil_c2180/f1p0/5006	0
GO:0008200	ion channel inhibitor activity	molecular_function	0.51888	1	1	998	18	27707	0		1	i0_HQ_Rweevil_c1733/f4p0/381
GO:0016247	channel regulator activity	molecular_function	0.51888	1	1	998	18	27707	0		1	i0_HQ_Rweevil_c1733/f4p0/381
GO:0016248	channel inhibitor activity	molecular_function	0.51888	1	1	998	18	27707	0		1	i0_HQ_Rweevil_c1733/f4p0/381
GO:0042470	melanosome	cellular_component	0.52017	1	1	998	23	27707	0		1	i3_LQ_Rweevil_c22464/f1p56/3446
GO:0048770	pigment granule	cellular_component	0.52017	1	1	998	23	27707	0		1	i3_LQ_Rweevil_c22464/f1p56/3446
GO:0006305	DNA alkylation	biological_process	0.52154	1	1	998	18	27707	1	i2_HQ_Rweevil_c77049/f3p5/2228	0
GO:0006306	DNA methylation	biological_process	0.52154	1	1	998	18	27707	1	i2_HQ_Rweevil_c77049/f3p5/2228	0
GO:0044728	DNA methylation or demethylation	biological_process	0.52154	1	1	998	18	27707	1	i2_HQ_Rweevil_c77049/f3p5/2228	0
GO:0002097	tRNA wobble base modification	biological_process	0.52209	1	1	998	20	27707	1	i1_LQ_Rweevil_c31019/f1p0/1961	0
GO:0048585	negative regulation of response to stimulus	biological_process	0.52537	1	2	998	46	27707	2	i2_HQ_Rweevil_c77049/f3p5/2228,i2_LQ_Rweevil_c5681/f1p7/2655	0
GO:0005261	cation channel activity	molecular_function	0.52883	1	5	998	132	27707	2	i3_LQ_Rweevil_c36265/f1p0/3285,i2_LQ_Rweevil_c56857/f1p3/2330	3	i1_LQ_Rweevil_c77054/f1p0/1592,i2_LQ_Rweevil_c9865/f1p3/2873,i2_LQ_Rweevil_c43245/f1p1/2276
GO:0010638	positive regulation of organelle organization	biological_process	0.5318	1	1	998	19	27707	1	i3_LQ_Rweevil_c11432/f1p0/3270	0
GO:0030838	positive regulation of actin filament polymerization	biological_process	0.5318	1	1	998	19	27707	1	i3_LQ_Rweevil_c11432/f1p0/3270	0
GO:0031334	positive regulation of protein complex assembly	biological_process	0.5318	1	1	998	19	27707	1	i3_LQ_Rweevil_c11432/f1p0/3270	0
GO:0032273	positive regulation of protein polymerization	biological_process	0.5318	1	1	998	19	27707	1	i3_LQ_Rweevil_c11432/f1p0/3270	0
GO:0034314	Arp2/3 complex-mediated actin nucleation	biological_process	0.5318	1	1	998	19	27707	1	i3_LQ_Rweevil_c11432/f1p0/3270	0
GO:0044089	positive regulation of cellular component biogenesis	biological_process	0.5318	1	1	998	19	27707	1	i3_LQ_Rweevil_c11432/f1p0/3270	0
GO:0045010	actin nucleation	biological_process	0.5318	1	1	998	19	27707	1	i3_LQ_Rweevil_c11432/f1p0/3270	0
GO:0051495	positive regulation of cytoskeleton organization	biological_process	0.5318	1	1	998	19	27707	1	i3_LQ_Rweevil_c11432/f1p0/3270	0
GO:0005618	cell wall	cellular_component	0.53247	1	1	998	21	27707	1	i1_LQ_Rweevil_c5436/f1p0/1907	0
GO:0006303	double-strand break repair via nonhomologous end joining	biological_process	0.5338	1	1	998	21	27707	1	i0_LQ_Rweevil_c53656/f1p0/459	0
GO:0016746	transferase activity, transferring acyl groups	molecular_function	0.53463	1	11	998	295	27707	8	i2_LQ_Rweevil_c97945/f1p1/2107,i3_LQ_Rweevil_c20545/f1p0/3121,i2_LQ_Rweevil_c48123/f1p1/2016,i6_LQ_Rweevil_c1386/f1p2/6873,i2_HQ_Rweevil_c28233/f3p1/2494,i3_LQ_Rweevil_c23204/f1p0/3128,i2_LQ_Rweevil_c82047/f1p6/2240,i3_LQ_Rweevil_c34374/f1p2/3258	3	i4_LQ_Rweevil_c10902/f1p0/4896,i2_LQ_Rweevil_c85228/f1p6/2750,i3_LQ_Rweevil_c30448/f1p0/3047
GO:1990204	oxidoreductase complex	cellular_component	0.53586	1	1	998	19	27707	0		1	i3_LQ_Rweevil_c33844/f1p0/3163
GO:0010628	positive regulation of gene expression	biological_process	0.53606	1	2	998	48	27707	2	i5_HQ_Rweevil_c560/f2p0/5867,i2_LQ_Rweevil_c4171/f1p11/3031	0
GO:0008982	protein-N(PI)-phosphohistidine-sugar phosphotransferase activity	molecular_function	0.53813	1	1	998	19	27707	1	i5_LQ_Rweevil_c4622/f1p0/5571	0
GO:0019953	sexual reproduction	biological_process	0.53856	1	2	998	54	27707	1	i5_LQ_Rweevil_c2005/f1p25/5797	1	i3_LQ_Rweevil_c9661/f1p0/3273
GO:0044703	multi-organism reproductive process	biological_process	0.53856	1	2	998	54	27707	1	i5_LQ_Rweevil_c2005/f1p25/5797	1	i3_LQ_Rweevil_c9661/f1p0/3273
GO:0010564	regulation of cell cycle process	biological_process	0.53897	1	4	998	111	27707	2	i3_LQ_Rweevil_c18471/f1p0/3149,i5_HQ_Rweevil_c560/f2p0/5867	2	i1_LQ_Rweevil_c67604/f1p0/1751,i2_LQ_Rweevil_c105755/f1p2/2285
GO:0060089	molecular transducer activity	molecular_function	0.53949	1	25	998	716	27707	13	i1_LQ_Rweevil_c64039/f3p0/1709,i3_LQ_Rweevil_c34446/f1p2/3132,i2_LQ_Rweevil_c8029/f1p66/2558,i3_LQ_Rweevil_c15056/f1p0/3022,i3_LQ_Rweevil_c22263/f1p0/3183,i2_LQ_Rweevil_c44631/f1p79/2754,i4_LQ_Rweevil_c9103/f1p0/4252,i2_HQ_Rweevil_c148654/f3p3/2339,i1_LQ_Rweevil_c3611/f1p1/1639,i2_HQ_Rweevil_c34506/f2p1/2172,i2_LQ_Rweevil_c135784/f1p3/2232,i2_LQ_Rweevil_c35656/f1p3/2564,i5_HQ_Rweevil_c558/f2p0/54…	12	i3_LQ_Rweevil_c23712/f1p13/3071,i2_LQ_Rweevil_c6590/f1p2/2554,i2_LQ_Rweevil_c110870/f1p80/2722,i1_HQ_Rweevil_c8704/f2p11/1812,i1_LQ_Rweevil_c68499/f1p0/1678,i5_LQ_Rweevil_c3840/f1p0/5104,i0_LQ_Rweevil_c31771/f1p0/549,i3_LQ_Rweevil_c9525/f1p0/3755,i3_HQ_Rweevil_c17415/f2p0/3076,i4_LQ_Rweevil_c7404/f1p0/4653,i4_LQ_Rweevil_c5458/f1p0/4730,i2_HQ_Rweevil_c39135/f2p9/2771
GO:0005938	cell cortex	cellular_component	0.54108	1	6	998	162	27707	4	i3_LQ_Rweevil_c28294/f1p0/3384,i0_LQ_Rweevil_c52297/f1p0/776,i1_LQ_Rweevil_c14992/f1p10/1123,i1_LQ_Rweevil_c116729/f1p0/1392	2	i2_LQ_Rweevil_c5957/f1p1/2558,i1_LQ_Rweevil_c67604/f1p0/1751
GO:0005778	peroxisomal membrane	cellular_component	0.54122	1	1	998	19	27707	1	i2_LQ_Rweevil_c108705/f1p2/2381	0
GO:0005779	integral component of peroxisomal membrane	cellular_component	0.54122	1	1	998	19	27707	1	i2_LQ_Rweevil_c108705/f1p2/2381	0
GO:0031231	intrinsic component of peroxisomal membrane	cellular_component	0.54122	1	1	998	19	27707	1	i2_LQ_Rweevil_c108705/f1p2/2381	0
GO:0031903	microbody membrane	cellular_component	0.54122	1	1	998	19	27707	1	i2_LQ_Rweevil_c108705/f1p2/2381	0
GO:0044438	microbody part	cellular_component	0.54122	1	1	998	19	27707	1	i2_LQ_Rweevil_c108705/f1p2/2381	0
GO:0044439	peroxisomal part	cellular_component	0.54122	1	1	998	19	27707	1	i2_LQ_Rweevil_c108705/f1p2/2381	0
GO:0040012	regulation of locomotion	biological_process	0.54179	1	2	998	49	27707	1	i1_LQ_Rweevil_c116729/f1p0/1392	1	i3_LQ_Rweevil_c19966/f1p0/3112
GO:0004620	phospholipase activity	molecular_function	0.54301	1	1	998	21	27707	1	i0_LQ_Rweevil_c11042/f1p3/962	0
GO:0050776	regulation of immune response	biological_process	0.54492	1	1	998	21	27707	0		1	i3_LQ_Rweevil_c19966/f1p0/3112
GO:0005230	extracellular ligand-gated ion channel activity	molecular_function	0.54554	1	3	998	83	27707	1	i4_LQ_Rweevil_c6699/f1p3/4390	2	i2_LQ_Rweevil_c63508/f1p2/2279,i1_HQ_Rweevil_c44725/f2p0/1516
GO:0009893	positive regulation of metabolic process	biological_process	0.5462	1	7	998	187	27707	3	i2_LQ_Rweevil_c4171/f1p11/3031,i5_HQ_Rweevil_c560/f2p0/5867,i0_LQ_Rweevil_c53656/f1p0/459	4	i5_LQ_Rweevil_c2105/f1p0/5117,i2_LQ_Rweevil_c22012/f1p7/2893,i2_LQ_Rweevil_c115091/f1p20/2356,i4_HQ_Rweevil_c1271/f4p0/4618
GO:0019773	proteasome core complex, alpha-subunit complex	cellular_component	0.54783	1	1	998	16	27707	0		1	i1_HQ_Rweevil_c109553/f4p0/1083
GO:0000726	non-recombinational repair	biological_process	0.55107	1	1	998	22	27707	1	i0_LQ_Rweevil_c53656/f1p0/459	0
GO:0019899	enzyme binding	molecular_function	0.5511	1	7	998	212	27707	4	i3_LQ_Rweevil_c17675/f1p0/3958,i3_LQ_Rweevil_c27953/f1p0/3321,i4_HQ_Rweevil_c1473/f3p0/4199,i2_LQ_Rweevil_c58744/f1p4/2777	3	i2_LQ_Rweevil_c115091/f1p20/2356,i5_LQ_Rweevil_c3847/f1p1/5580,i4_HQ_Rweevil_c1169/f4p3/4478
GO:0006777	Mo-molybdopterin cofactor biosynthetic process	biological_process	0.55113	1	2	998	48	27707	0		2	i1_LQ_Rweevil_c82747/f1p0/1922,i1_LQ_Rweevil_c103381/f1p0/1865
GO:0019720	Mo-molybdopterin cofactor metabolic process	biological_process	0.55113	1	2	998	48	27707	0		2	i1_LQ_Rweevil_c103381/f1p0/1865,i1_LQ_Rweevil_c82747/f1p0/1922
GO:0015934	large ribosomal subunit	cellular_component	0.55195	1	1	998	21	27707	1	i2_LQ_Rweevil_c84552/f1p1/2275	0
GO:0008241	peptidyl-dipeptidase activity	molecular_function	0.55222	1	1	998	22	27707	1	i2_HQ_Rweevil_c51476/f23p7/2214	0
GO:0070887	cellular response to chemical stimulus	biological_process	0.55265	1	5	998	142	27707	4	i2_HQ_Rweevil_c77049/f3p5/2228,i2_LQ_Rweevil_c4171/f1p11/3031,i5_LQ_Rweevil_c4622/f1p0/5571,i5_HQ_Rweevil_c560/f2p0/5867	1	i2_LQ_Rweevil_c59738/f1p2/2403
GO:0034212	peptide N-acetyltransferase activity	molecular_function	0.55312	1	1	998	23	27707	1	i2_LQ_Rweevil_c97945/f1p1/2107	0
GO:0061733	peptide-lysine-N-acetyltransferase activity	molecular_function	0.55312	1	1	998	23	27707	1	i2_LQ_Rweevil_c97945/f1p1/2107	0
GO:0006541	glutamine metabolic process	biological_process	0.55355	1	1	998	22	27707	1	i1_HQ_Rweevil_c19416/f6p0/1759	0
GO:0016836	hydro-lyase activity	molecular_function	0.55379	1	2	998	47	27707	2	i1_HQ_Rweevil_c9599/f3p1/1602,i1_LQ_Rweevil_c50237/f1p0/1712	0
GO:0046903	secretion	biological_process	0.55522	1	6	998	167	27707	3	i3_LQ_Rweevil_c28294/f1p0/3384,i0_LQ_Rweevil_c52297/f1p0/776,i0_LQ_Rweevil_c11042/f1p3/962	3	i2_HQ_Rweevil_c139139/f3p18/2108,i2_LQ_Rweevil_c5957/f1p1/2558,i2_LQ_Rweevil_c6590/f1p2/2554
GO:0015994	chlorophyll metabolic process	biological_process	0.55667	1	1	998	20	27707	0		1	i4_LQ_Rweevil_c8895/f1p0/4495
GO:0004571	mannosyl-oligosaccharide 1,2-alpha-mannosidase activity	molecular_function	0.55713	1	1	998	25	27707	0		1	i4_LQ_Rweevil_c5628/f1p0/4227
GO:0015924	mannosyl-oligosaccharide mannosidase activity	molecular_function	0.55713	1	1	998	25	27707	0		1	i4_LQ_Rweevil_c5628/f1p0/4227
GO:0046434	organophosphate catabolic process	biological_process	0.55804	1	2	998	49	27707	1	i1_HQ_Rweevil_c20209/f2p0/1783	1	i1_HQ_Rweevil_c19344/f2p0/1981
GO:0008757	S-adenosylmethionine-dependent methyltransferase activity	molecular_function	0.55875	1	4	998	104	27707	4	i6_LQ_Rweevil_c1386/f1p2/6873,i2_HQ_Rweevil_c21403/f3p2/2662,i1_HQ_Rweevil_c55116/f9p0/1040,i1_LQ_Rweevil_c46184/f1p0/1832	0
GO:0019887	protein kinase regulator activity	molecular_function	0.55913	1	1	998	23	27707	1	i9_LQ_Rweevil_c177/f1p0/9901	0
GO:0015630	microtubule cytoskeleton	cellular_component	0.56149	1	9	998	261	27707	6	i3_LQ_Rweevil_c18471/f1p0/3149,i2_LQ_Rweevil_c59033/f1p2/2855,i0_LQ_Rweevil_c6005/f1p3/645,i4_LQ_Rweevil_c2154/f1p6/4602,i2_HQ_Rweevil_c83199/f3p2/2889,i2_LQ_Rweevil_c97945/f1p1/2107	3	i3_HQ_Rweevil_c21996/f2p1/3139,i2_LQ_Rweevil_c115091/f1p20/2356,i4_HQ_Rweevil_c1271/f4p0/4618
GO:0033588	Elongator holoenzyme complex	cellular_component	0.56221	1	1	998	22	27707	1	i1_LQ_Rweevil_c31019/f1p0/1961	0
GO:0044702	single organism reproductive process	biological_process	0.56263	1	2	998	56	27707	1	i5_LQ_Rweevil_c2005/f1p25/5797	1	i3_LQ_Rweevil_c9661/f1p0/3273
GO:0051726	regulation of cell cycle	biological_process	0.56313	1	5	998	143	27707	3	i3_LQ_Rweevil_c18471/f1p0/3149,i5_HQ_Rweevil_c560/f2p0/5867,i4_HQ_Rweevil_c1715/f2p1/4191	2	i1_LQ_Rweevil_c67604/f1p0/1751,i2_LQ_Rweevil_c105755/f1p2/2285
GO:0016624	oxidoreductase activity, acting on the aldehyde or oxo group of donors, disulfide as acceptor	molecular_function	0.56467	1	2	998	56	27707	2	i3_HQ_Rweevil_c33424/f2p0/3164,i2_HQ_Rweevil_c36014/f4p25/2315	0
GO:0009061	anaerobic respiration	biological_process	0.56528	1	1	998	21	27707	1	i2_LQ_Rweevil_c84245/f1p1/2242	0
GO:0015947	methane metabolic process	biological_process	0.56528	1	1	998	21	27707	1	i2_LQ_Rweevil_c84245/f1p1/2242	0
GO:0015948	methanogenesis	biological_process	0.56528	1	1	998	21	27707	1	i2_LQ_Rweevil_c84245/f1p1/2242	0
GO:0015975	energy derivation by oxidation of reduced inorganic compounds	biological_process	0.56528	1	1	998	21	27707	1	i2_LQ_Rweevil_c84245/f1p1/2242	0
GO:0043446	cellular alkane metabolic process	biological_process	0.56528	1	1	998	21	27707	1	i2_LQ_Rweevil_c84245/f1p1/2242	0
GO:0043447	alkane biosynthetic process	biological_process	0.56528	1	1	998	21	27707	1	i2_LQ_Rweevil_c84245/f1p1/2242	0
GO:0034622	cellular macromolecular complex assembly	biological_process	0.56672	1	19	998	547	27707	10	i3_LQ_Rweevil_c28294/f1p0/3384,i3_LQ_Rweevil_c11432/f1p0/3270,i2_HQ_Rweevil_c148076/f22p23/2289,i1_LQ_Rweevil_c14992/f1p10/1123,i0_LQ_Rweevil_c52297/f1p0/776,i1_LQ_Rweevil_c116729/f1p0/1392,i3_LQ_Rweevil_c18471/f1p0/3149,i4_HQ_Rweevil_c1473/f3p0/4199,i2_LQ_Rweevil_c54535/f1p11/2668,i2_LQ_Rweevil_c135861/f1p90/2653	9	i1_LQ_Rweevil_c42845/f1p0/1173,i2_LQ_Rweevil_c58395/f1p1/2612,i5_LQ_Rweevil_c2105/f1p0/5117,i1_LQ_Rweevil_c67604/f1p0/1751,i2_LQ_Rweevil_c9865/f1p3/2873,i5_LQ_Rweevil_c3840/f1p0/5104,i3_LQ_Rweevil_c10411/f1p0/3569,i2_LQ_Rweevil_c40060/f1p14/2578,i2_LQ_Rweevil_c115091/f1p20/2356
GO:0030286	dynein complex	cellular_component	0.56684	1	1	998	22	27707	1	i0_LQ_Rweevil_c6005/f1p3/645	0
GO:0008641	small protein activating enzyme activity	molecular_function	0.5675	1	2	998	51	27707	2	i1_HQ_Rweevil_c9599/f3p1/1602,i1_LQ_Rweevil_c50237/f1p0/1712	0
GO:0018205	peptidyl-lysine modification	biological_process	0.56794	1	1	998	24	27707	1	i2_LQ_Rweevil_c97945/f1p1/2107	0
GO:0007088	regulation of mitotic nuclear division	biological_process	0.57106	1	3	998	87	27707	1	i3_LQ_Rweevil_c18471/f1p0/3149	2	i1_LQ_Rweevil_c67604/f1p0/1751,i2_LQ_Rweevil_c105755/f1p2/2285
GO:0007091	metaphase/anaphase transition of mitotic cell cycle	biological_process	0.57106	1	3	998	87	27707	1	i3_LQ_Rweevil_c18471/f1p0/3149	2	i1_LQ_Rweevil_c67604/f1p0/1751,i2_LQ_Rweevil_c105755/f1p2/2285
GO:0010965	regulation of mitotic sister chromatid separation	biological_process	0.57106	1	3	998	87	27707	1	i3_LQ_Rweevil_c18471/f1p0/3149	2	i1_LQ_Rweevil_c67604/f1p0/1751,i2_LQ_Rweevil_c105755/f1p2/2285
GO:0030071	regulation of mitotic metaphase/anaphase transition	biological_process	0.57106	1	3	998	87	27707	1	i3_LQ_Rweevil_c18471/f1p0/3149	2	i1_LQ_Rweevil_c67604/f1p0/1751,i2_LQ_Rweevil_c105755/f1p2/2285
GO:0031145	anaphase-promoting complex-dependent proteasomal ubiquitin-dependent protein catabolic process	biological_process	0.57106	1	3	998	87	27707	1	i3_LQ_Rweevil_c18471/f1p0/3149	2	i2_LQ_Rweevil_c105755/f1p2/2285,i1_LQ_Rweevil_c67604/f1p0/1751
GO:0032434	regulation of proteasomal ubiquitin-dependent protein catabolic process	biological_process	0.57106	1	3	998	87	27707	1	i3_LQ_Rweevil_c18471/f1p0/3149	2	i2_LQ_Rweevil_c105755/f1p2/2285,i1_LQ_Rweevil_c67604/f1p0/1751
GO:0033044	regulation of chromosome organization	biological_process	0.57106	1	3	998	87	27707	1	i3_LQ_Rweevil_c18471/f1p0/3149	2	i1_LQ_Rweevil_c67604/f1p0/1751,i2_LQ_Rweevil_c105755/f1p2/2285
GO:0033045	regulation of sister chromatid segregation	biological_process	0.57106	1	3	998	87	27707	1	i3_LQ_Rweevil_c18471/f1p0/3149	2	i1_LQ_Rweevil_c67604/f1p0/1751,i2_LQ_Rweevil_c105755/f1p2/2285
GO:0033047	regulation of mitotic sister chromatid segregation	biological_process	0.57106	1	3	998	87	27707	1	i3_LQ_Rweevil_c18471/f1p0/3149	2	i1_LQ_Rweevil_c67604/f1p0/1751,i2_LQ_Rweevil_c105755/f1p2/2285
GO:0044784	metaphase/anaphase transition of cell cycle	biological_process	0.57106	1	3	998	87	27707	1	i3_LQ_Rweevil_c18471/f1p0/3149	2	i1_LQ_Rweevil_c67604/f1p0/1751,i2_LQ_Rweevil_c105755/f1p2/2285
GO:0051306	mitotic sister chromatid separation	biological_process	0.57106	1	3	998	87	27707	1	i3_LQ_Rweevil_c18471/f1p0/3149	2	i1_LQ_Rweevil_c67604/f1p0/1751,i2_LQ_Rweevil_c105755/f1p2/2285
GO:0051783	regulation of nuclear division	biological_process	0.57106	1	3	998	87	27707	1	i3_LQ_Rweevil_c18471/f1p0/3149	2	i1_LQ_Rweevil_c67604/f1p0/1751,i2_LQ_Rweevil_c105755/f1p2/2285
GO:0051983	regulation of chromosome segregation	biological_process	0.57106	1	3	998	87	27707	1	i3_LQ_Rweevil_c18471/f1p0/3149	2	i1_LQ_Rweevil_c67604/f1p0/1751,i2_LQ_Rweevil_c105755/f1p2/2285
GO:1902099	regulation of metaphase/anaphase transition of cell cycle	biological_process	0.57106	1	3	998	87	27707	1	i3_LQ_Rweevil_c18471/f1p0/3149	2	i1_LQ_Rweevil_c67604/f1p0/1751,i2_LQ_Rweevil_c105755/f1p2/2285
GO:0009888	tissue development	biological_process	0.5748	1	1	998	22	27707	0		1	i2_HQ_Rweevil_c58281/f2p4/2162
GO:0045202	synapse	cellular_component	0.57773	1	1	998	23	27707	1	i4_LQ_Rweevil_c3103/f1p27/4295	0
GO:0051304	chromosome separation	biological_process	0.57784	1	3	998	88	27707	1	i3_LQ_Rweevil_c18471/f1p0/3149	2	i2_LQ_Rweevil_c105755/f1p2/2285,i1_LQ_Rweevil_c67604/f1p0/1751
GO:0005681	spliceosomal complex	cellular_component	0.57956	1	2	998	51	27707	0		2	i1_LQ_Rweevil_c6024/f1p0/1903,i3_LQ_Rweevil_c7125/f1p18/3880
GO:0006935	chemotaxis	biological_process	0.5802	1	2	998	53	27707	1	i5_HQ_Rweevil_c558/f2p0/5401	1	i2_LQ_Rweevil_c6590/f1p2/2554
GO:0016071	mRNA metabolic process	biological_process	0.58187	1	12	998	351	27707	7	i3_HQ_Rweevil_c32337/f3p3/3143,i2_LQ_Rweevil_c41321/f1p3/2288,i2_LQ_Rweevil_c44995/f1p12/2301,i4_LQ_Rweevil_c2154/f1p6/4602,i5_LQ_Rweevil_c3378/f1p0/5681,i3_HQ_Rweevil_c6581/f2p0/3364,i0_LQ_Rweevil_c9200/f1p8/937	5	i3_HQ_Rweevil_c2040/f4p6/3244,i1_LQ_Rweevil_c6024/f1p0/1903,i2_LQ_Rweevil_c56441/f1p10/2780,i2_LQ_Rweevil_c38010/f1p4/2512,i3_LQ_Rweevil_c7125/f1p18/3880
GO:0030234	enzyme regulator activity	molecular_function	0.58199	1	14	998	410	27707	10	i0_LQ_Rweevil_c3351/f1p0/787,i9_LQ_Rweevil_c177/f1p0/9901,i0_LQ_Rweevil_c26220/f1p0/412,i0_HQ_Rweevil_c11487/f2p22/580,i3_LQ_Rweevil_c28294/f1p0/3384,i2_LQ_Rweevil_c108705/f1p2/2381,i0_HQ_Rweevil_c61272/f2p1/408,i2_LQ_Rweevil_c54535/f1p11/2668,i0_LQ_Rweevil_c52297/f1p0/776,i1_LQ_Rweevil_c14992/f1p10/1123	4	i2_LQ_Rweevil_c104665/f1p0/2774,i6_LQ_Rweevil_c1568/f1p0/6468,i7_LQ_Rweevil_c1023/f1p0/7115,i2_LQ_Rweevil_c115091/f1p20/2356
GO:0004888	transmembrane signaling receptor activity	molecular_function	0.5822	1	11	998	328	27707	6	i2_HQ_Rweevil_c34506/f2p1/2172,i3_LQ_Rweevil_c15056/f1p0/3022,i3_LQ_Rweevil_c22263/f1p0/3183,i2_LQ_Rweevil_c135784/f1p3/2232,i5_HQ_Rweevil_c558/f2p0/5401,i4_LQ_Rweevil_c9103/f1p0/4252	5	i0_LQ_Rweevil_c31771/f1p0/549,i3_LQ_Rweevil_c23712/f1p13/3071,i1_LQ_Rweevil_c68499/f1p0/1678,i4_LQ_Rweevil_c5458/f1p0/4730,i2_HQ_Rweevil_c39135/f2p9/2771
GO:0016877	ligase activity, forming carbon-sulfur bonds	molecular_function	0.58278	1	2	998	52	27707	2	i1_HQ_Rweevil_c9599/f3p1/1602,i1_LQ_Rweevil_c50237/f1p0/1712	0
GO:0009142	nucleoside triphosphate biosynthetic process	biological_process	0.58516	1	6	998	151	27707	2	i0_HQ_Rweevil_c21585/f4p0/756,i4_LQ_Rweevil_c9103/f1p0/4252	4	i2_HQ_Rweevil_c148481/f56p0/2908,i1_LQ_Rweevil_c34927/f1p56/1047,i0_LQ_Rweevil_c72444/f1p0/790,i1_HQ_Rweevil_c121140/f49p0/1116
GO:0009145	purine nucleoside triphosphate biosynthetic process	biological_process	0.58516	1	6	998	151	27707	2	i0_HQ_Rweevil_c21585/f4p0/756,i4_LQ_Rweevil_c9103/f1p0/4252	4	i0_LQ_Rweevil_c72444/f1p0/790,i1_HQ_Rweevil_c121140/f49p0/1116,i2_HQ_Rweevil_c148481/f56p0/2908,i1_LQ_Rweevil_c34927/f1p56/1047
GO:0009201	ribonucleoside triphosphate biosynthetic process	biological_process	0.58516	1	6	998	151	27707	2	i0_HQ_Rweevil_c21585/f4p0/756,i4_LQ_Rweevil_c9103/f1p0/4252	4	i0_LQ_Rweevil_c72444/f1p0/790,i1_HQ_Rweevil_c121140/f49p0/1116,i2_HQ_Rweevil_c148481/f56p0/2908,i1_LQ_Rweevil_c34927/f1p56/1047
GO:0009206	purine ribonucleoside triphosphate biosynthetic process	biological_process	0.58516	1	6	998	151	27707	2	i0_HQ_Rweevil_c21585/f4p0/756,i4_LQ_Rweevil_c9103/f1p0/4252	4	i0_LQ_Rweevil_c72444/f1p0/790,i1_HQ_Rweevil_c121140/f49p0/1116,i1_LQ_Rweevil_c34927/f1p56/1047,i2_HQ_Rweevil_c148481/f56p0/2908
GO:0045786	negative regulation of cell cycle	biological_process	0.58538	1	3	998	88	27707	2	i5_HQ_Rweevil_c560/f2p0/5867,i3_LQ_Rweevil_c18471/f1p0/3149	1	i1_LQ_Rweevil_c67604/f1p0/1751
GO:0022836	gated channel activity	molecular_function	0.58688	1	7	998	205	27707	3	i3_LQ_Rweevil_c36265/f1p0/3285,i4_LQ_Rweevil_c6699/f1p3/4390,i3_LQ_Rweevil_c4368/f1p34/3174	4	i1_LQ_Rweevil_c77054/f1p0/1592,i1_HQ_Rweevil_c44725/f2p0/1516,i2_LQ_Rweevil_c43245/f1p1/2276,i2_LQ_Rweevil_c63508/f1p2/2279
GO:0009060	aerobic respiration	biological_process	0.58831	1	3	998	72	27707	3	i1_LQ_Rweevil_c5098/f1p0/1686,i1_HQ_Rweevil_c29789/f4p0/1677,i1_LQ_Rweevil_c70103/f1p0/1827	0
GO:0015932	nucleobase-containing compound transmembrane transporter activity	molecular_function	0.58874	1	2	998	54	27707	2	i2_LQ_Rweevil_c4171/f1p11/3031,i5_HQ_Rweevil_c560/f2p0/5867	0
GO:0005739	mitochondrion	cellular_component	0.58968	1	15	998	399	27707	7	i4_LQ_Rweevil_c9103/f1p0/4252,i1_LQ_Rweevil_c5987/f1p0/1730,i1_HQ_Rweevil_c85015/f3p0/1064,i0_HQ_Rweevil_c989/f12p0/562,i0_HQ_Rweevil_c21555/f2p20/734,i1_LQ_Rweevil_c22697/f1p0/1478,i3_LQ_Rweevil_c18471/f1p0/3149	8	i4_LQ_Rweevil_c11381/f1p0/4623,i1_LQ_Rweevil_c34927/f1p56/1047,i2_LQ_Rweevil_c88973/f1p4/2732,i1_HQ_Rweevil_c121140/f49p0/1116,i1_HQ_Rweevil_c37687/f25p0/1373,i3_LQ_Rweevil_c33844/f1p0/3163,i3_LQ_Rweevil_c27537/f1p0/3753,i2_LQ_Rweevil_c5583/f1p2/2763
GO:0051052	regulation of DNA metabolic process	biological_process	0.59052	1	1	998	23	27707	1	i2_HQ_Rweevil_c77049/f3p5/2228	0
GO:0016742	hydroxymethyl-, formyl- and related transferase activity	molecular_function	0.59123	1	1	998	26	27707	1	i3_LQ_Rweevil_c22074/f1p1/3474	0
GO:0061136	regulation of proteasomal protein catabolic process	biological_process	0.59212	1	3	998	89	27707	1	i3_LQ_Rweevil_c18471/f1p0/3149	2	i2_LQ_Rweevil_c105755/f1p2/2285,i1_LQ_Rweevil_c67604/f1p0/1751
GO:1903050	regulation of proteolysis involved in cellular protein catabolic process	biological_process	0.59212	1	3	998	89	27707	1	i3_LQ_Rweevil_c18471/f1p0/3149	2	i2_LQ_Rweevil_c105755/f1p2/2285,i1_LQ_Rweevil_c67604/f1p0/1751
GO:1903362	regulation of cellular protein catabolic process	biological_process	0.59212	1	3	998	89	27707	1	i3_LQ_Rweevil_c18471/f1p0/3149	2	i2_LQ_Rweevil_c105755/f1p2/2285,i1_LQ_Rweevil_c67604/f1p0/1751
GO:0019751	polyol metabolic process	biological_process	0.59272	1	1	998	23	27707	1	i2_HQ_Rweevil_c27394/f2p9/2733	0
GO:1902495	transmembrane transporter complex	cellular_component	0.59485	1	1	998	24	27707	0		1	i3_LQ_Rweevil_c33844/f1p0/3163
GO:1990351	transporter complex	cellular_component	0.59485	1	1	998	24	27707	0		1	i3_LQ_Rweevil_c33844/f1p0/3163
GO:0001653	peptide receptor activity	molecular_function	0.59486	1	1	998	26	27707	1	i2_HQ_Rweevil_c34506/f2p1/2172	0
GO:0008528	G-protein coupled peptide receptor activity	molecular_function	0.59486	1	1	998	26	27707	1	i2_HQ_Rweevil_c34506/f2p1/2172	0
GO:0044248	cellular catabolic process	biological_process	0.5961	1	34	998	977	27707	22	i2_LQ_Rweevil_c44995/f1p12/2301,i3_LQ_Rweevil_c6953/f1p0/3151,i4_LQ_Rweevil_c5997/f1p1/4781,i2_LQ_Rweevil_c56857/f1p3/2330,i2_HQ_Rweevil_c27394/f2p9/2733,i0_LQ_Rweevil_c9200/f1p8/937,i1_LQ_Rweevil_c13220/f1p7/1995,i3_HQ_Rweevil_c32337/f3p3/3143,i1_LQ_Rweevil_c116729/f1p0/1392,i1_LQ_Rweevil_c11458/f1p0/1570,i0_LQ_Rweevil_c53656/f1p0/459,i1_LQ_Rweevil_c53698/f1p0/1596,i3_LQ_Rweevil_c6668/f1p0/3161,…	12	i2_LQ_Rweevil_c115091/f1p20/2356,i5_LQ_Rweevil_c2105/f1p0/5117,i1_LQ_Rweevil_c42845/f1p0/1173,i4_HQ_Rweevil_c1271/f4p0/4618,i2_LQ_Rweevil_c9865/f1p3/2873,i1_HQ_Rweevil_c109553/f4p0/1083,i1_LQ_Rweevil_c45192/f1p0/1917,i2_LQ_Rweevil_c22765/f1p28/2229,i2_LQ_Rweevil_c22012/f1p7/2893,i2_LQ_Rweevil_c105755/f1p2/2285,i1_LQ_Rweevil_c67604/f1p0/1751,i3_LQ_Rweevil_c4854/f1p40/3986
GO:0015276	ligand-gated ion channel activity	molecular_function	0.59726	1	5	998	146	27707	2	i3_LQ_Rweevil_c36265/f1p0/3285,i4_LQ_Rweevil_c6699/f1p3/4390	3	i1_HQ_Rweevil_c44725/f2p0/1516,i2_LQ_Rweevil_c43245/f1p1/2276,i2_LQ_Rweevil_c63508/f1p2/2279
GO:0022834	ligand-gated channel activity	molecular_function	0.59726	1	5	998	146	27707	2	i4_LQ_Rweevil_c6699/f1p3/4390,i3_LQ_Rweevil_c36265/f1p0/3285	3	i2_LQ_Rweevil_c63508/f1p2/2279,i2_LQ_Rweevil_c43245/f1p1/2276,i1_HQ_Rweevil_c44725/f2p0/1516
GO:0042330	taxis	biological_process	0.59793	1	2	998	55	27707	1	i5_HQ_Rweevil_c558/f2p0/5401	1	i2_LQ_Rweevil_c6590/f1p2/2554
GO:0042623	ATPase activity, coupled	molecular_function	0.59908	1	9	998	273	27707	6	i4_HQ_Rweevil_c13613/f9p0/4079,i4_LQ_Rweevil_c3076/f1p8/4444,i0_LQ_Rweevil_c53656/f1p0/459,i3_HQ_Rweevil_c11677/f2p0/3953,i4_HQ_Rweevil_c1561/f2p0/4552,i3_LQ_Rweevil_c17837/f1p0/3872	3	i2_LQ_Rweevil_c62614/f1p0/2513,i3_LQ_Rweevil_c4961/f1p0/3133,i1_LQ_Rweevil_c34927/f1p56/1047
GO:0031329	regulation of cellular catabolic process	biological_process	0.60028	1	8	998	236	27707	2	i0_LQ_Rweevil_c53656/f1p0/459,i3_LQ_Rweevil_c18471/f1p0/3149	6	i2_LQ_Rweevil_c115091/f1p20/2356,i2_LQ_Rweevil_c22012/f1p7/2893,i4_HQ_Rweevil_c1271/f4p0/4618,i1_LQ_Rweevil_c67604/f1p0/1751,i2_LQ_Rweevil_c105755/f1p2/2285,i5_LQ_Rweevil_c2105/f1p0/5117
GO:0042176	regulation of protein catabolic process	biological_process	0.60208	1	3	998	90	27707	1	i3_LQ_Rweevil_c18471/f1p0/3149	2	i1_LQ_Rweevil_c67604/f1p0/1751,i2_LQ_Rweevil_c105755/f1p2/2285
GO:0004484	mRNA guanylyltransferase activity	molecular_function	0.60249	1	1	998	27	27707	1	i2_LQ_Rweevil_c41321/f1p3/2288	0
GO:0006370	7-methylguanosine mRNA capping	biological_process	0.60249	1	1	998	27	27707	1	i2_LQ_Rweevil_c41321/f1p3/2288	0
GO:0008192	RNA guanylyltransferase activity	molecular_function	0.60249	1	1	998	27	27707	1	i2_LQ_Rweevil_c41321/f1p3/2288	0
GO:0070568	guanylyltransferase activity	molecular_function	0.60249	1	1	998	27	27707	1	i2_LQ_Rweevil_c41321/f1p3/2288	0
GO:0009615	response to virus	biological_process	0.60315	1	4	998	113	27707	3	i3_LQ_Rweevil_c18471/f1p0/3149,i1_LQ_Rweevil_c116729/f1p0/1392,i2_LQ_Rweevil_c11983/f1p4/2252	1	i2_LQ_Rweevil_c6590/f1p2/2554
GO:0006367	transcription initiation from RNA polymerase II promoter	biological_process	0.60434	1	4	998	116	27707	3	i2_LQ_Rweevil_c4171/f1p11/3031,i5_HQ_Rweevil_c560/f2p0/5867,i1_HQ_Rweevil_c14225/f2p0/1191	1	i2_LQ_Rweevil_c110542/f1p1/2724
GO:0008509	anion transmembrane transporter activity	molecular_function	0.60452	1	6	998	181	27707	6	i3_LQ_Rweevil_c4368/f1p34/3174,i1_LQ_Rweevil_c105557/f1p0/1697,i2_LQ_Rweevil_c79177/f1p0/2681,i1_HQ_Rweevil_c1753/f10p3/1709,i2_LQ_Rweevil_c20965/f2p0/2428,i2_LQ_Rweevil_c108425/f1p2/2605	0
GO:0031090	organelle membrane	cellular_component	0.60506	1	25	998	699	27707	13	i1_LQ_Rweevil_c5987/f1p0/1730,i5_LQ_Rweevil_c4622/f1p0/5571,i0_HQ_Rweevil_c21555/f2p20/734,i0_HQ_Rweevil_c989/f12p0/562,i5_HQ_Rweevil_c560/f2p0/5867,i3_LQ_Rweevil_c18471/f1p0/3149,i4_LQ_Rweevil_c9103/f1p0/4252,i1_LQ_Rweevil_c49093/f1p0/1366,i2_LQ_Rweevil_c108705/f1p2/2381,i1_HQ_Rweevil_c85015/f3p0/1064,i2_LQ_Rweevil_c4171/f1p11/3031,i3_LQ_Rweevil_c6096/f1p0/3463,i4_HQ_Rweevil_c1473/f3p0/4199	12	i4_LQ_Rweevil_c11381/f1p0/4623,i2_LQ_Rweevil_c96006/f1p27/2086,i2_LQ_Rweevil_c88973/f1p4/2732,i2_LQ_Rweevil_c5583/f1p2/2763,i2_LQ_Rweevil_c9865/f1p3/2873,i1_LQ_Rweevil_c34927/f1p56/1047,i1_HQ_Rweevil_c121140/f49p0/1116,i4_LQ_Rweevil_c6588/f1p0/4233,i3_LQ_Rweevil_c27537/f1p0/3753,i2_LQ_Rweevil_c52506/f42p0/2174,i3_LQ_Rweevil_c33844/f1p0/3163,i3_LQ_Rweevil_c23712/f1p13/3071
GO:0032324	molybdopterin cofactor biosynthetic process	biological_process	0.60556	1	2	998	53	27707	0		2	i1_LQ_Rweevil_c82747/f1p0/1922,i1_LQ_Rweevil_c103381/f1p0/1865
GO:0043545	molybdopterin cofactor metabolic process	biological_process	0.60556	1	2	998	53	27707	0		2	i1_LQ_Rweevil_c103381/f1p0/1865,i1_LQ_Rweevil_c82747/f1p0/1922
GO:0009894	regulation of catabolic process	biological_process	0.60632	1	8	998	237	27707	2	i0_LQ_Rweevil_c53656/f1p0/459,i3_LQ_Rweevil_c18471/f1p0/3149	6	i2_LQ_Rweevil_c115091/f1p20/2356,i2_LQ_Rweevil_c22012/f1p7/2893,i2_LQ_Rweevil_c105755/f1p2/2285,i1_LQ_Rweevil_c67604/f1p0/1751,i5_LQ_Rweevil_c2105/f1p0/5117,i4_HQ_Rweevil_c1271/f4p0/4618
GO:0009055	electron carrier activity	molecular_function	0.60653	1	9	998	230	27707	7	i1_LQ_Rweevil_c5987/f1p0/1730,i10_LQ_Rweevil_c6/f1p0/10740,i4_LQ_Rweevil_c2154/f1p6/4602,i4_LQ_Rweevil_c6475/f1p0/4084,i0_HQ_Rweevil_c1626/f4p1/845,i4_LQ_Rweevil_c6069/f1p0/4170,i6_LQ_Rweevil_c463/f1p0/6889	2	i4_HQ_Rweevil_c1271/f4p0/4618,i0_LQ_Rweevil_c74210/f1p0/935
GO:0044770	cell cycle phase transition	biological_process	0.60836	1	3	998	92	27707	1	i3_LQ_Rweevil_c18471/f1p0/3149	2	i1_LQ_Rweevil_c67604/f1p0/1751,i2_LQ_Rweevil_c105755/f1p2/2285
GO:0044772	mitotic cell cycle phase transition	biological_process	0.60836	1	3	998	92	27707	1	i3_LQ_Rweevil_c18471/f1p0/3149	2	i2_LQ_Rweevil_c105755/f1p2/2285,i1_LQ_Rweevil_c67604/f1p0/1751
GO:1901987	regulation of cell cycle phase transition	biological_process	0.60836	1	3	998	92	27707	1	i3_LQ_Rweevil_c18471/f1p0/3149	2	i1_LQ_Rweevil_c67604/f1p0/1751,i2_LQ_Rweevil_c105755/f1p2/2285
GO:1901990	regulation of mitotic cell cycle phase transition	biological_process	0.60836	1	3	998	92	27707	1	i3_LQ_Rweevil_c18471/f1p0/3149	2	i1_LQ_Rweevil_c67604/f1p0/1751,i2_LQ_Rweevil_c105755/f1p2/2285
GO:0006810	transport	biological_process	0.61113	1	140	998	4001	27707	86	i4_HQ_Rweevil_c1561/f2p0/4552,i2_LQ_Rweevil_c121152/f1p8/2990,i1_LQ_Rweevil_c68325/f1p0/1743,i2_LQ_Rweevil_c12234/f1p0/2480,i2_LQ_Rweevil_c13338/f1p4/2300,i4_LQ_Rweevil_c3076/f1p8/4444,i4_LQ_Rweevil_c10342/f1p0/4429,i2_LQ_Rweevil_c36586/f2p13/2865,i1_LQ_Rweevil_c79345/f1p24/1705,i4_LQ_Rweevil_c8356/f1p0/4947,i1_HQ_Rweevil_c18879/f5p0/1698,i2_HQ_Rweevil_c54245/f7p0/2144,i3_LQ_Rweevil_c36265/f1p0/3…	54	i4_LQ_Rweevil_c6588/f1p0/4233,i2_LQ_Rweevil_c22765/f1p28/2229,i2_HQ_Rweevil_c39135/f2p9/2771,i2_HQ_Rweevil_c139139/f3p18/2108,i0_LQ_Rweevil_c72444/f1p0/790,i3_LQ_Rweevil_c19653/f1p0/3960,i2_LQ_Rweevil_c88973/f1p4/2732,i1_LQ_Rweevil_c77054/f1p0/1592,i5_HQ_Rweevil_c296/f4p0/5390,i2_LQ_Rweevil_c25895/f3p39/2619,i2_LQ_Rweevil_c6590/f1p2/2554,i2_LQ_Rweevil_c104312/f1p2/2316,i5_LQ_Rweevil_c4662/f1p0/50…
GO:0004143	diacylglycerol kinase activity	molecular_function	0.6113	1	1	998	29	27707	0		1	i4_LQ_Rweevil_c5809/f1p3/4701
GO:0007205	protein kinase C-activating G-protein coupled receptor signaling pathway	biological_process	0.6113	1	1	998	29	27707	0		1	i4_LQ_Rweevil_c5809/f1p3/4701
GO:0071554	cell wall organization or biogenesis	biological_process	0.6142	1	1	998	26	27707	1	i1_LQ_Rweevil_c5436/f1p0/1907	0
GO:0007339	binding of sperm to zona pellucida	biological_process	0.61424	1	1	998	31	27707	1	i5_LQ_Rweevil_c2005/f1p25/5797	0
GO:0008037	cell recognition	biological_process	0.61424	1	1	998	31	27707	1	i5_LQ_Rweevil_c2005/f1p25/5797	0
GO:0009988	cell-cell recognition	biological_process	0.61424	1	1	998	31	27707	1	i5_LQ_Rweevil_c2005/f1p25/5797	0
GO:0035036	sperm-egg recognition	biological_process	0.61424	1	1	998	31	27707	1	i5_LQ_Rweevil_c2005/f1p25/5797	0
GO:0016780	phosphotransferase activity, for other substituted phosphate groups	molecular_function	0.61473	1	1	998	25	27707	1	i2_LQ_Rweevil_c39670/f1p7/2271	0
GO:0042626	ATPase activity, coupled to transmembrane movement of substances	molecular_function	0.61498	1	6	998	186	27707	5	i3_LQ_Rweevil_c17837/f1p0/3872,i3_HQ_Rweevil_c11677/f2p0/3953,i4_LQ_Rweevil_c3076/f1p8/4444,i4_HQ_Rweevil_c13613/f9p0/4079,i4_HQ_Rweevil_c1561/f2p0/4552	1	i2_LQ_Rweevil_c62614/f1p0/2513
GO:0043492	ATPase activity, coupled to movement of substances	molecular_function	0.61498	1	6	998	186	27707	5	i4_HQ_Rweevil_c1561/f2p0/4552,i4_HQ_Rweevil_c13613/f9p0/4079,i4_LQ_Rweevil_c3076/f1p8/4444,i3_HQ_Rweevil_c11677/f2p0/3953,i3_LQ_Rweevil_c17837/f1p0/3872	1	i2_LQ_Rweevil_c62614/f1p0/2513
GO:0006633	fatty acid biosynthetic process	biological_process	0.61551	1	2	998	58	27707	2	i6_LQ_Rweevil_c1386/f1p2/6873,i7_LQ_Rweevil_c281/f1p0/7941	0
GO:0015672	monovalent inorganic cation transport	biological_process	0.61561	1	21	998	592	27707	10	i2_LQ_Rweevil_c109630/f1p1/2996,i4_LQ_Rweevil_c9103/f1p0/4252,i2_LQ_Rweevil_c13338/f1p4/2300,i1_LQ_Rweevil_c58607/f1p0/1080,i4_HQ_Rweevil_c1473/f3p0/4199,i2_HQ_Rweevil_c126549/f5p0/2165,i2_LQ_Rweevil_c11983/f1p4/2252,i3_LQ_Rweevil_c36265/f1p0/3285,i2_HQ_Rweevil_c8163/f2p82/2710,i1_LQ_Rweevil_c116729/f1p0/1392	11	i1_LQ_Rweevil_c34927/f1p56/1047,i2_HQ_Rweevil_c148481/f56p0/2908,i2_LQ_Rweevil_c37114/f1p136/2538,i2_LQ_Rweevil_c14210/f1p8/1974,i1_LQ_Rweevil_c73447/f1p5/1598,i2_LQ_Rweevil_c22765/f1p28/2229,i2_LQ_Rweevil_c62614/f1p0/2513,i1_HQ_Rweevil_c121140/f49p0/1116,i4_LQ_Rweevil_c6588/f1p0/4233,i0_LQ_Rweevil_c72444/f1p0/790,i1_LQ_Rweevil_c77054/f1p0/1592
GO:0006461	protein complex assembly	biological_process	0.61583	1	23	998	689	27707	12	i3_LQ_Rweevil_c28294/f1p0/3384,i3_LQ_Rweevil_c11432/f1p0/3270,i4_LQ_Rweevil_c2154/f1p6/4602,i0_LQ_Rweevil_c52297/f1p0/776,i1_LQ_Rweevil_c14992/f1p10/1123,i2_HQ_Rweevil_c148076/f22p23/2289,i1_LQ_Rweevil_c116729/f1p0/1392,i3_LQ_Rweevil_c18471/f1p0/3149,i2_LQ_Rweevil_c108705/f1p2/2381,i4_HQ_Rweevil_c1473/f3p0/4199,i2_LQ_Rweevil_c54535/f1p11/2668,i2_LQ_Rweevil_c135861/f1p90/2653	11	i2_LQ_Rweevil_c58395/f1p1/2612,i4_HQ_Rweevil_c1271/f4p0/4618,i1_LQ_Rweevil_c42845/f1p0/1173,i1_LQ_Rweevil_c67604/f1p0/1751,i5_LQ_Rweevil_c2105/f1p0/5117,i2_LQ_Rweevil_c9865/f1p3/2873,i5_LQ_Rweevil_c3840/f1p0/5104,i2_LQ_Rweevil_c94656/f1p1/2104,i3_LQ_Rweevil_c10411/f1p0/3569,i2_LQ_Rweevil_c115091/f1p20/2356,i2_LQ_Rweevil_c40060/f1p14/2578
GO:0005815	microtubule organizing center	cellular_component	0.61684	1	3	998	98	27707	1	i4_LQ_Rweevil_c2154/f1p6/4602	2	i2_LQ_Rweevil_c115091/f1p20/2356,i4_HQ_Rweevil_c1271/f4p0/4618
GO:0098803	respiratory chain complex	cellular_component	0.61688	1	1	998	22	27707	0		1	i3_LQ_Rweevil_c33844/f1p0/3163
GO:0042578	phosphoric ester hydrolase activity	molecular_function	0.61802	1	18	998	557	27707	13	i1_LQ_Rweevil_c23395/f1p0/1986,i8_LQ_Rweevil_c255/f1p0/8758,i1_HQ_Rweevil_c9226/f2p0/1310,i2_LQ_Rweevil_c54535/f1p11/2668,i3_LQ_Rweevil_c4230/f1p0/3809,i2_LQ_Rweevil_c11898/f1p0/2539,i1_LQ_Rweevil_c26882/f1p0/1450,i3_LQ_Rweevil_c28294/f1p0/3384,i4_LQ_Rweevil_c3662/f1p1/4638,i9_LQ_Rweevil_c177/f1p0/9901,i0_LQ_Rweevil_c52297/f1p0/776,i1_LQ_Rweevil_c25299/f1p0/1383,i1_LQ_Rweevil_c18955/f3p18/1576	5	i3_LQ_Rweevil_c36162/f1p0/3426,i1_LQ_Rweevil_c25289/f1p0/1177,i3_LQ_Rweevil_c22464/f1p56/3446,i5_LQ_Rweevil_c871/f1p3/5246,i3_LQ_Rweevil_c9661/f1p0/3273
GO:0042262	DNA protection	biological_process	0.61837	1	1	998	25	27707	1	i3_LQ_Rweevil_c18471/f1p0/3149	0
GO:0051189	prosthetic group metabolic process	biological_process	0.61891	1	2	998	54	27707	0		2	i1_LQ_Rweevil_c82747/f1p0/1922,i1_LQ_Rweevil_c103381/f1p0/1865
GO:0008374	O-acyltransferase activity	molecular_function	0.61941	1	1	998	26	27707	1	i2_LQ_Rweevil_c82047/f1p6/2240	0
GO:0007169	transmembrane receptor protein tyrosine kinase signaling pathway	biological_process	0.622	1	1	998	29	27707	1	i2_HQ_Rweevil_c77049/f3p5/2228	0
GO:0008137	NADH dehydrogenase (ubiquinone) activity	molecular_function	0.62334	1	2	998	48	27707	1	i4_LQ_Rweevil_c12160/f1p4/4310	1	i2_LQ_Rweevil_c5583/f1p2/2763
GO:0050136	NADH dehydrogenase (quinone) activity	molecular_function	0.62334	1	2	998	48	27707	1	i4_LQ_Rweevil_c12160/f1p4/4310	1	i2_LQ_Rweevil_c5583/f1p2/2763
GO:0046933	proton-transporting ATP synthase activity, rotational mechanism	molecular_function	0.62395	1	1	998	22	27707	0		1	i2_LQ_Rweevil_c62614/f1p0/2513
GO:0070271	protein complex biogenesis	biological_process	0.62415	1	23	998	692	27707	12	i2_LQ_Rweevil_c108705/f1p2/2381,i2_LQ_Rweevil_c135861/f1p90/2653,i4_HQ_Rweevil_c1473/f3p0/4199,i2_LQ_Rweevil_c54535/f1p11/2668,i4_LQ_Rweevil_c2154/f1p6/4602,i3_LQ_Rweevil_c11432/f1p0/3270,i3_LQ_Rweevil_c28294/f1p0/3384,i1_LQ_Rweevil_c116729/f1p0/1392,i3_LQ_Rweevil_c18471/f1p0/3149,i2_HQ_Rweevil_c148076/f22p23/2289,i0_LQ_Rweevil_c52297/f1p0/776,i1_LQ_Rweevil_c14992/f1p10/1123	11	i5_LQ_Rweevil_c3840/f1p0/5104,i3_LQ_Rweevil_c10411/f1p0/3569,i2_LQ_Rweevil_c94656/f1p1/2104,i2_LQ_Rweevil_c40060/f1p14/2578,i2_LQ_Rweevil_c115091/f1p20/2356,i5_LQ_Rweevil_c2105/f1p0/5117,i1_LQ_Rweevil_c67604/f1p0/1751,i1_LQ_Rweevil_c42845/f1p0/1173,i2_LQ_Rweevil_c58395/f1p1/2612,i4_HQ_Rweevil_c1271/f4p0/4618,i2_LQ_Rweevil_c9865/f1p3/2873
GO:0005643	nuclear pore	cellular_component	0.6244	1	1	998	29	27707	0		1	i3_LQ_Rweevil_c9466/f1p3/3145
GO:0045995	regulation of embryonic development	biological_process	0.6246	1	1	998	25	27707	1	i1_LQ_Rweevil_c116729/f1p0/1392	0
GO:0007268	synaptic transmission	biological_process	0.62463	1	1	998	28	27707	0		1	i5_HQ_Rweevil_c296/f4p0/5390
GO:0019239	deaminase activity	molecular_function	0.62497	1	1	998	28	27707	1	i3_LQ_Rweevil_c8985/f2p0/3956	0
GO:0003774	motor activity	molecular_function	0.62549	1	11	998	357	27707	7	i6_LQ_Rweevil_c1668/f1p0/6235,i2_LQ_Rweevil_c121152/f1p8/2990,i2_LQ_Rweevil_c44631/f1p79/2754,i3_LQ_Rweevil_c18471/f1p0/3149,i4_LQ_Rweevil_c12696/f1p0/4078,i3_LQ_Rweevil_c34446/f1p2/3132,i2_LQ_Rweevil_c8029/f1p66/2558	4	i3_LQ_Rweevil_c11458/f1p0/3726,i1_LQ_Rweevil_c67604/f1p0/1751,i3_LQ_Rweevil_c9525/f1p0/3755,i3_HQ_Rweevil_c17415/f2p0/3076
GO:0006818	hydrogen transport	biological_process	0.62762	1	15	998	427	27707	5	i1_LQ_Rweevil_c116729/f1p0/1392,i2_HQ_Rweevil_c8163/f2p82/2710,i4_HQ_Rweevil_c1473/f3p0/4199,i2_LQ_Rweevil_c109630/f1p1/2996,i4_LQ_Rweevil_c9103/f1p0/4252	10	i2_LQ_Rweevil_c22765/f1p28/2229,i1_LQ_Rweevil_c73447/f1p5/1598,i2_LQ_Rweevil_c14210/f1p8/1974,i4_LQ_Rweevil_c6588/f1p0/4233,i1_HQ_Rweevil_c121140/f49p0/1116,i2_LQ_Rweevil_c62614/f1p0/2513,i2_HQ_Rweevil_c148481/f56p0/2908,i1_LQ_Rweevil_c34927/f1p56/1047,i0_LQ_Rweevil_c72444/f1p0/790,i2_LQ_Rweevil_c37114/f1p136/2538
GO:0015992	proton transport	biological_process	0.62762	1	15	998	427	27707	5	i4_HQ_Rweevil_c1473/f3p0/4199,i1_LQ_Rweevil_c116729/f1p0/1392,i2_HQ_Rweevil_c8163/f2p82/2710,i4_LQ_Rweevil_c9103/f1p0/4252,i2_LQ_Rweevil_c109630/f1p1/2996	10	i2_LQ_Rweevil_c62614/f1p0/2513,i1_HQ_Rweevil_c121140/f49p0/1116,i4_LQ_Rweevil_c6588/f1p0/4233,i1_LQ_Rweevil_c73447/f1p5/1598,i2_LQ_Rweevil_c14210/f1p8/1974,i2_LQ_Rweevil_c22765/f1p28/2229,i0_LQ_Rweevil_c72444/f1p0/790,i2_LQ_Rweevil_c37114/f1p136/2538,i1_LQ_Rweevil_c34927/f1p56/1047,i2_HQ_Rweevil_c148481/f56p0/2908
GO:0000070	mitotic sister chromatid segregation	biological_process	0.62838	1	3	998	94	27707	1	i3_LQ_Rweevil_c18471/f1p0/3149	2	i2_LQ_Rweevil_c105755/f1p2/2285,i1_LQ_Rweevil_c67604/f1p0/1751
GO:0000819	sister chromatid segregation	biological_process	0.62838	1	3	998	94	27707	1	i3_LQ_Rweevil_c18471/f1p0/3149	2	i2_LQ_Rweevil_c105755/f1p2/2285,i1_LQ_Rweevil_c67604/f1p0/1751
GO:0009306	protein secretion	biological_process	0.63054	1	2	998	59	27707	0		2	i2_LQ_Rweevil_c6590/f1p2/2554,i2_HQ_Rweevil_c139139/f3p18/2108
GO:0000778	condensed nuclear chromosome kinetochore	cellular_component	0.63058	1	3	998	89	27707	3	i3_LQ_Rweevil_c18471/f1p0/3149,i2_LQ_Rweevil_c59033/f1p2/2855,i2_HQ_Rweevil_c83199/f3p2/2889	0
GO:0000780	condensed nuclear chromosome, centromeric region	cellular_component	0.63058	1	3	998	89	27707	3	i3_LQ_Rweevil_c18471/f1p0/3149,i2_HQ_Rweevil_c83199/f3p2/2889,i2_LQ_Rweevil_c59033/f1p2/2855	0
GO:0000942	condensed nuclear chromosome outer kinetochore	cellular_component	0.63058	1	3	998	89	27707	3	i2_HQ_Rweevil_c83199/f3p2/2889,i2_LQ_Rweevil_c59033/f1p2/2855,i3_LQ_Rweevil_c18471/f1p0/3149	0
GO:0042729	DASH complex	cellular_component	0.63058	1	3	998	89	27707	3	i2_HQ_Rweevil_c83199/f3p2/2889,i2_LQ_Rweevil_c59033/f1p2/2855,i3_LQ_Rweevil_c18471/f1p0/3149	0
GO:0046332	SMAD binding	molecular_function	0.63174	1	1	998	28	27707	1	i2_LQ_Rweevil_c84552/f1p1/2275	0
GO:0072521	purine-containing compound metabolic process	biological_process	0.63385	1	14	998	390	27707	7	i2_LQ_Rweevil_c5654/f1p93/2503,i3_LQ_Rweevil_c24616/f1p1/3601,i2_LQ_Rweevil_c64972/f1p9/2264,i2_LQ_Rweevil_c14630/f1p6/2131,i0_HQ_Rweevil_c21585/f4p0/756,i4_LQ_Rweevil_c9103/f1p0/4252,i1_LQ_Rweevil_c70349/f1p0/1719	7	i2_LQ_Rweevil_c115091/f1p20/2356,i1_HQ_Rweevil_c121140/f49p0/1116,i2_LQ_Rweevil_c5583/f1p2/2763,i3_LQ_Rweevil_c33844/f1p0/3163,i0_LQ_Rweevil_c72444/f1p0/790,i1_LQ_Rweevil_c34927/f1p56/1047,i2_HQ_Rweevil_c148481/f56p0/2908
GO:0002682	regulation of immune system process	biological_process	0.63402	1	1	998	27	27707	0		1	i3_LQ_Rweevil_c19966/f1p0/3112
GO:0005244	voltage-gated ion channel activity	molecular_function	0.63412	1	2	998	64	27707	2	i3_LQ_Rweevil_c36265/f1p0/3285,i3_LQ_Rweevil_c4368/f1p34/3174	0
GO:0022832	voltage-gated channel activity	molecular_function	0.63412	1	2	998	64	27707	2	i3_LQ_Rweevil_c4368/f1p34/3174,i3_LQ_Rweevil_c36265/f1p0/3285	0
GO:0006413	translational initiation	biological_process	0.63588	1	2	998	56	27707	2	i2_LQ_Rweevil_c163370/f1p2/2022,i1_LQ_Rweevil_c68325/f1p0/1743	0
GO:0003954	NADH dehydrogenase activity	molecular_function	0.63718	1	2	998	49	27707	1	i4_LQ_Rweevil_c12160/f1p4/4310	1	i2_LQ_Rweevil_c5583/f1p2/2763
GO:0030155	regulation of cell adhesion	biological_process	0.63746	1	1	998	26	27707	1	i1_LQ_Rweevil_c116729/f1p0/1392	0
GO:0043566	structure-specific DNA binding	molecular_function	0.63829	1	2	998	60	27707	2	i3_LQ_Rweevil_c18471/f1p0/3149,i4_LQ_Rweevil_c2180/f1p0/5006	0
GO:0006811	ion transport	biological_process	0.63922	1	46	998	1328	27707	26	i2_LQ_Rweevil_c13338/f1p4/2300,i4_LQ_Rweevil_c9103/f1p0/4252,i2_LQ_Rweevil_c108705/f1p2/2381,i2_HQ_Rweevil_c18105/f2p35/2673,i1_LQ_Rweevil_c68325/f1p0/1743,i1_LQ_Rweevil_c105557/f1p0/1697,i0_HQ_Rweevil_c989/f12p0/562,i0_LQ_Rweevil_c11042/f1p3/962,i5_HQ_Rweevil_c560/f2p0/5867,i4_LQ_Rweevil_c6699/f1p3/4390,i3_LQ_Rweevil_c36265/f1p0/3285,i1_HQ_Rweevil_c1753/f10p3/1709,i2_LQ_Rweevil_c11983/f1p4/2252,…	20	i2_LQ_Rweevil_c62614/f1p0/2513,i1_HQ_Rweevil_c44725/f2p0/1516,i4_LQ_Rweevil_c6588/f1p0/4233,i1_LQ_Rweevil_c45899/f1p0/1916,i2_LQ_Rweevil_c22765/f1p28/2229,i1_LQ_Rweevil_c34927/f1p56/1047,i1_LQ_Rweevil_c77054/f1p0/1592,i2_HQ_Rweevil_c39135/f2p9/2771,i0_LQ_Rweevil_c72444/f1p0/790,i3_LQ_Rweevil_c19653/f1p0/3960,i1_HQ_Rweevil_c121140/f49p0/1116,i2_LQ_Rweevil_c63508/f1p2/2279,i2_LQ_Rweevil_c25895/f3p3…
GO:0016628	oxidoreductase activity, acting on the CH-CH group of donors, NAD or NADP as acceptor	molecular_function	0.64099	1	2	998	58	27707	2	i3_HQ_Rweevil_c33424/f2p0/3164,i2_HQ_Rweevil_c36014/f4p25/2315	0
GO:0009308	amine metabolic process	biological_process	0.64124	1	5	998	146	27707	3	i0_HQ_Rweevil_c12327/f4p0/876,i2_HQ_Rweevil_c148654/f3p3/2339,i1_LQ_Rweevil_c53698/f1p0/1596	2	i2_LQ_Rweevil_c22765/f1p28/2229,i2_LQ_Rweevil_c56216/f1p1/2256
GO:0008173	RNA methyltransferase activity	molecular_function	0.64166	1	3	998	88	27707	3	i3_LQ_Rweevil_c26237/f1p0/3740,i6_LQ_Rweevil_c1386/f1p2/6873,i2_HQ_Rweevil_c21403/f3p2/2662	0
GO:1990234	transferase complex	cellular_component	0.64208	1	13	998	380	27707	7	i0_LQ_Rweevil_c56803/f1p2/844,i2_HQ_Rweevil_c34506/f2p1/2172,i1_HQ_Rweevil_c14225/f2p0/1191,i5_HQ_Rweevil_c560/f2p0/5867,i2_HQ_Rweevil_c21403/f3p2/2662,i6_LQ_Rweevil_c1386/f1p2/6873,i2_LQ_Rweevil_c4171/f1p11/3031	6	i3_LQ_Rweevil_c4854/f1p40/3986,i3_LQ_Rweevil_c39564/f1p1/3082,i2_LQ_Rweevil_c52506/f42p0/2174,i2_LQ_Rweevil_c110542/f1p1/2724,i3_LQ_Rweevil_c23712/f1p13/3071,i2_LQ_Rweevil_c105755/f1p2/2285
GO:0001510	RNA methylation	biological_process	0.64328	1	2	998	58	27707	2	i6_LQ_Rweevil_c1386/f1p2/6873,i2_HQ_Rweevil_c21403/f3p2/2662	0
GO:0009790	embryo development	biological_process	0.64367	1	1	998	26	27707	1	i1_LQ_Rweevil_c116729/f1p0/1392	0
GO:0051234	establishment of localization	biological_process	0.64379	1	140	998	4027	27707	86	i1_LQ_Rweevil_c67716/f1p0/1675,i2_LQ_Rweevil_c94128/f1p2/2098,i2_LQ_Rweevil_c110762/f1p1/2620,i1_LQ_Rweevil_c70001/f1p1/1527,i2_LQ_Rweevil_c59033/f1p2/2855,i2_LQ_Rweevil_c109267/f1p20/2970,i3_LQ_Rweevil_c13845/f1p0/3080,i1_LQ_Rweevil_c105557/f1p0/1697,i2_HQ_Rweevil_c18105/f2p35/2673,i4_LQ_Rweevil_c9103/f1p0/4252,i1_LQ_Rweevil_c49093/f1p0/1366,i5_HQ_Rweevil_c560/f2p0/5867,i0_LQ_Rweevil_c11042/f1p3…	54	i1_HQ_Rweevil_c44725/f2p0/1516,i1_LQ_Rweevil_c34927/f1p56/1047,i2_HQ_Rweevil_c81295/f2p0/2832,i2_LQ_Rweevil_c96006/f1p27/2086,i2_LQ_Rweevil_c63508/f1p2/2279,i4_LQ_Rweevil_c11680/f1p0/4123,i2_LQ_Rweevil_c5957/f1p1/2558,i2_LQ_Rweevil_c25675/f1p4/2228,i7_LQ_Rweevil_c283/f1p0/7750,i2_LQ_Rweevil_c26163/f1p1/2666,i3_HQ_Rweevil_c1690/f6p0/3777,i2_LQ_Rweevil_c14210/f1p8/1974,i3_LQ_Rweevil_c9466/f1p3/3145…
GO:0033178	proton-transporting two-sector ATPase complex, catalytic domain	cellular_component	0.64486	1	4	998	125	27707	1	i4_HQ_Rweevil_c1473/f3p0/4199	3	i4_LQ_Rweevil_c6588/f1p0/4233,i2_LQ_Rweevil_c62614/f1p0/2513,i2_LQ_Rweevil_c14210/f1p8/1974
GO:0005819	spindle	cellular_component	0.64573	1	5	998	158	27707	4	i2_HQ_Rweevil_c83199/f3p2/2889,i2_LQ_Rweevil_c59033/f1p2/2855,i4_LQ_Rweevil_c2154/f1p6/4602,i3_LQ_Rweevil_c18471/f1p0/3149	1	i4_HQ_Rweevil_c1271/f4p0/4618
GO:0016888	endodeoxyribonuclease activity, producing 5'-phosphomonoesters	molecular_function	0.64583	1	1	998	27	27707	1	i1_LQ_Rweevil_c81520/f1p0/1874	0
GO:0038023	signaling receptor activity	molecular_function	0.64598	1	12	998	372	27707	6	i4_LQ_Rweevil_c9103/f1p0/4252,i5_HQ_Rweevil_c558/f2p0/5401,i3_LQ_Rweevil_c22263/f1p0/3183,i2_LQ_Rweevil_c135784/f1p3/2232,i3_LQ_Rweevil_c15056/f1p0/3022,i2_HQ_Rweevil_c34506/f2p1/2172	6	i2_HQ_Rweevil_c39135/f2p9/2771,i4_LQ_Rweevil_c5458/f1p0/4730,i1_LQ_Rweevil_c68499/f1p0/1678,i2_LQ_Rweevil_c6590/f1p2/2554,i3_LQ_Rweevil_c23712/f1p13/3071,i0_LQ_Rweevil_c31771/f1p0/549
GO:0007094	mitotic spindle assembly checkpoint	biological_process	0.64643	1	2	998	64	27707	1	i3_LQ_Rweevil_c18471/f1p0/3149	1	i1_LQ_Rweevil_c67604/f1p0/1751
GO:0009895	negative regulation of catabolic process	biological_process	0.64643	1	2	998	64	27707	1	i3_LQ_Rweevil_c18471/f1p0/3149	1	i1_LQ_Rweevil_c67604/f1p0/1751
GO:0031330	negative regulation of cellular catabolic process	biological_process	0.64643	1	2	998	64	27707	1	i3_LQ_Rweevil_c18471/f1p0/3149	1	i1_LQ_Rweevil_c67604/f1p0/1751
GO:0031396	regulation of protein ubiquitination	biological_process	0.64643	1	2	998	64	27707	1	i3_LQ_Rweevil_c18471/f1p0/3149	1	i1_LQ_Rweevil_c67604/f1p0/1751
GO:0031397	negative regulation of protein ubiquitination	biological_process	0.64643	1	2	998	64	27707	1	i3_LQ_Rweevil_c18471/f1p0/3149	1	i1_LQ_Rweevil_c67604/f1p0/1751
GO:0031577	spindle checkpoint	biological_process	0.64643	1	2	998	64	27707	1	i3_LQ_Rweevil_c18471/f1p0/3149	1	i1_LQ_Rweevil_c67604/f1p0/1751
GO:0032435	negative regulation of proteasomal ubiquitin-dependent protein catabolic process	biological_process	0.64643	1	2	998	64	27707	1	i3_LQ_Rweevil_c18471/f1p0/3149	1	i1_LQ_Rweevil_c67604/f1p0/1751
GO:0033046	negative regulation of sister chromatid segregation	biological_process	0.64643	1	2	998	64	27707	1	i3_LQ_Rweevil_c18471/f1p0/3149	1	i1_LQ_Rweevil_c67604/f1p0/1751
GO:0033048	negative regulation of mitotic sister chromatid segregation	biological_process	0.64643	1	2	998	64	27707	1	i3_LQ_Rweevil_c18471/f1p0/3149	1	i1_LQ_Rweevil_c67604/f1p0/1751
GO:0042177	negative regulation of protein catabolic process	biological_process	0.64643	1	2	998	64	27707	1	i3_LQ_Rweevil_c18471/f1p0/3149	1	i1_LQ_Rweevil_c67604/f1p0/1751
GO:0045839	negative regulation of mitotic nuclear division	biological_process	0.64643	1	2	998	64	27707	1	i3_LQ_Rweevil_c18471/f1p0/3149	1	i1_LQ_Rweevil_c67604/f1p0/1751
GO:0045841	negative regulation of mitotic metaphase/anaphase transition	biological_process	0.64643	1	2	998	64	27707	1	i3_LQ_Rweevil_c18471/f1p0/3149	1	i1_LQ_Rweevil_c67604/f1p0/1751
GO:0051340	regulation of ligase activity	biological_process	0.64643	1	2	998	64	27707	1	i3_LQ_Rweevil_c18471/f1p0/3149	1	i1_LQ_Rweevil_c67604/f1p0/1751
GO:0051352	negative regulation of ligase activity	biological_process	0.64643	1	2	998	64	27707	1	i3_LQ_Rweevil_c18471/f1p0/3149	1	i1_LQ_Rweevil_c67604/f1p0/1751
GO:0051436	negative regulation of ubiquitin-protein ligase activity involved in mitotic cell cycle	biological_process	0.64643	1	2	998	64	27707	1	i3_LQ_Rweevil_c18471/f1p0/3149	1	i1_LQ_Rweevil_c67604/f1p0/1751
GO:0051438	regulation of ubiquitin-protein transferase activity	biological_process	0.64643	1	2	998	64	27707	1	i3_LQ_Rweevil_c18471/f1p0/3149	1	i1_LQ_Rweevil_c67604/f1p0/1751
GO:0051439	regulation of ubiquitin-protein ligase activity involved in mitotic cell cycle	biological_process	0.64643	1	2	998	64	27707	1	i3_LQ_Rweevil_c18471/f1p0/3149	1	i1_LQ_Rweevil_c67604/f1p0/1751
GO:0051444	negative regulation of ubiquitin-protein transferase activity	biological_process	0.64643	1	2	998	64	27707	1	i3_LQ_Rweevil_c18471/f1p0/3149	1	i1_LQ_Rweevil_c67604/f1p0/1751
GO:0051782	negative regulation of cell division	biological_process	0.64643	1	2	998	64	27707	1	i3_LQ_Rweevil_c18471/f1p0/3149	1	i1_LQ_Rweevil_c67604/f1p0/1751
GO:0051784	negative regulation of nuclear division	biological_process	0.64643	1	2	998	64	27707	1	i3_LQ_Rweevil_c18471/f1p0/3149	1	i1_LQ_Rweevil_c67604/f1p0/1751
GO:0051985	negative regulation of chromosome segregation	biological_process	0.64643	1	2	998	64	27707	1	i3_LQ_Rweevil_c18471/f1p0/3149	1	i1_LQ_Rweevil_c67604/f1p0/1751
GO:0071173	spindle assembly checkpoint	biological_process	0.64643	1	2	998	64	27707	1	i3_LQ_Rweevil_c18471/f1p0/3149	1	i1_LQ_Rweevil_c67604/f1p0/1751
GO:0071174	mitotic spindle checkpoint	biological_process	0.64643	1	2	998	64	27707	1	i3_LQ_Rweevil_c18471/f1p0/3149	1	i1_LQ_Rweevil_c67604/f1p0/1751
GO:1901799	negative regulation of proteasomal protein catabolic process	biological_process	0.64643	1	2	998	64	27707	1	i3_LQ_Rweevil_c18471/f1p0/3149	1	i1_LQ_Rweevil_c67604/f1p0/1751
GO:1902100	negative regulation of metaphase/anaphase transition of cell cycle	biological_process	0.64643	1	2	998	64	27707	1	i3_LQ_Rweevil_c18471/f1p0/3149	1	i1_LQ_Rweevil_c67604/f1p0/1751
GO:1903051	negative regulation of proteolysis involved in cellular protein catabolic process	biological_process	0.64643	1	2	998	64	27707	1	i3_LQ_Rweevil_c18471/f1p0/3149	1	i1_LQ_Rweevil_c67604/f1p0/1751
GO:1903320	regulation of protein modification by small protein conjugation or removal	biological_process	0.64643	1	2	998	64	27707	1	i3_LQ_Rweevil_c18471/f1p0/3149	1	i1_LQ_Rweevil_c67604/f1p0/1751
GO:1903321	negative regulation of protein modification by small protein conjugation or removal	biological_process	0.64643	1	2	998	64	27707	1	i3_LQ_Rweevil_c18471/f1p0/3149	1	i1_LQ_Rweevil_c67604/f1p0/1751
GO:1903363	negative regulation of cellular protein catabolic process	biological_process	0.64643	1	2	998	64	27707	1	i3_LQ_Rweevil_c18471/f1p0/3149	1	i1_LQ_Rweevil_c67604/f1p0/1751
GO:1904666	regulation of ubiquitin protein ligase activity	biological_process	0.64643	1	2	998	64	27707	1	i3_LQ_Rweevil_c18471/f1p0/3149	1	i1_LQ_Rweevil_c67604/f1p0/1751
GO:1904667	negative regulation of ubiquitin protein ligase activity	biological_process	0.64643	1	2	998	64	27707	1	i3_LQ_Rweevil_c18471/f1p0/3149	1	i1_LQ_Rweevil_c67604/f1p0/1751
GO:2000816	negative regulation of mitotic sister chromatid separation	biological_process	0.64643	1	2	998	64	27707	1	i3_LQ_Rweevil_c18471/f1p0/3149	1	i1_LQ_Rweevil_c67604/f1p0/1751
GO:2001251	negative regulation of chromosome organization	biological_process	0.64643	1	2	998	64	27707	1	i3_LQ_Rweevil_c18471/f1p0/3149	1	i1_LQ_Rweevil_c67604/f1p0/1751
GO:0005326	neurotransmitter transporter activity	molecular_function	0.64714	1	1	998	30	27707	1	i1_LQ_Rweevil_c67716/f1p0/1675	0
GO:0005328	neurotransmitter:sodium symporter activity	molecular_function	0.64714	1	1	998	30	27707	1	i1_LQ_Rweevil_c67716/f1p0/1675	0
GO:0007155	cell adhesion	biological_process	0.64734	1	11	998	352	27707	4	i1_LQ_Rweevil_c116729/f1p0/1392,i3_LQ_Rweevil_c18471/f1p0/3149,i4_LQ_Rweevil_c9103/f1p0/4252,i3_LQ_Rweevil_c24438/f1p0/3118	7	i5_HQ_Rweevil_c296/f4p0/5390,i2_HQ_Rweevil_c58281/f2p4/2162,i4_HQ_Rweevil_c721/f9p0/4391,i3_LQ_Rweevil_c19841/f1p0/3080,i2_LQ_Rweevil_c38010/f1p4/2512,i4_LQ_Rweevil_c5576/f1p0/4591,i1_LQ_Rweevil_c67604/f1p0/1751
GO:0006813	potassium ion transport	biological_process	0.6479	1	3	998	90	27707	2	i1_LQ_Rweevil_c58607/f1p0/1080,i3_LQ_Rweevil_c36265/f1p0/3285	1	i1_LQ_Rweevil_c77054/f1p0/1592
GO:0007267	cell-cell signaling	biological_process	0.6484	1	1	998	30	27707	0		1	i5_HQ_Rweevil_c296/f4p0/5390
GO:0004197	cysteine-type endopeptidase activity	molecular_function	0.64902	1	3	998	93	27707	3	i1_HQ_Rweevil_c84518/f5p0/1048,i1_HQ_Rweevil_c15967/f3p0/1151,i2_LQ_Rweevil_c35325/f1p0/2677	0
GO:0016788	hydrolase activity, acting on ester bonds	molecular_function	0.65125	1	44	998	1317	27707	32	i2_LQ_Rweevil_c44995/f1p12/2301,i6_LQ_Rweevil_c1386/f1p2/6873,i3_LQ_Rweevil_c4230/f1p0/3809,i2_LQ_Rweevil_c11898/f1p0/2539,i3_HQ_Rweevil_c32337/f3p3/3143,i1_LQ_Rweevil_c5436/f1p0/1907,i9_LQ_Rweevil_c177/f1p0/9901,i1_LQ_Rweevil_c26882/f1p0/1450,i6_LQ_Rweevil_c866/f1p0/6998,i2_HQ_Rweevil_c21403/f3p2/2662,i1_LQ_Rweevil_c85230/f2p0/982,i3_LQ_Rweevil_c3151/f1p0/3207,i1_LQ_Rweevil_c116729/f1p0/1392,i8_…	12	i1_LQ_Rweevil_c52819/f1p0/1881,i3_LQ_Rweevil_c36162/f1p0/3426,i1_LQ_Rweevil_c25289/f1p0/1177,i3_LQ_Rweevil_c22464/f1p56/3446,i2_HQ_Rweevil_c1723/f3p12/2541,i5_LQ_Rweevil_c871/f1p3/5246,i3_HQ_Rweevil_c2040/f4p6/3244,i2_LQ_Rweevil_c56441/f1p10/2780,i3_LQ_Rweevil_c5892/f1p2/3893,i3_LQ_Rweevil_c19966/f1p0/3112,i3_LQ_Rweevil_c9661/f1p0/3273,i2_HQ_Rweevil_c50782/f36p6/2498
GO:0015399	primary active transmembrane transporter activity	molecular_function	0.65133	1	6	998	193	27707	5	i4_LQ_Rweevil_c3076/f1p8/4444,i3_HQ_Rweevil_c11677/f2p0/3953,i3_LQ_Rweevil_c17837/f1p0/3872,i4_HQ_Rweevil_c1561/f2p0/4552,i4_HQ_Rweevil_c13613/f9p0/4079	1	i2_LQ_Rweevil_c62614/f1p0/2513
GO:0015405	P-P-bond-hydrolysis-driven transmembrane transporter activity	molecular_function	0.65133	1	6	998	193	27707	5	i4_LQ_Rweevil_c3076/f1p8/4444,i3_LQ_Rweevil_c17837/f1p0/3872,i3_HQ_Rweevil_c11677/f2p0/3953,i4_HQ_Rweevil_c1561/f2p0/4552,i4_HQ_Rweevil_c13613/f9p0/4079	1	i2_LQ_Rweevil_c62614/f1p0/2513
GO:0004713	protein tyrosine kinase activity	molecular_function	0.65256	1	1	998	34	27707	0		1	i5_LQ_Rweevil_c3840/f1p0/5104
GO:0032501	multicellular organismal process	biological_process	0.65323	1	19	998	565	27707	7	i0_HQ_Rweevil_c11487/f2p22/580,i2_LQ_Rweevil_c135861/f1p90/2653,i2_LQ_Rweevil_c54535/f1p11/2668,i3_LQ_Rweevil_c28294/f1p0/3384,i1_LQ_Rweevil_c116729/f1p0/1392,i3_LQ_Rweevil_c18471/f1p0/3149,i0_LQ_Rweevil_c52297/f1p0/776	12	i6_LQ_Rweevil_c2185/f1p0/6092,i1_LQ_Rweevil_c45192/f1p0/1917,i2_LQ_Rweevil_c43245/f1p1/2276,i3_LQ_Rweevil_c9661/f1p0/3273,i4_LQ_Rweevil_c13321/f1p11/4042,i2_LQ_Rweevil_c40060/f1p14/2578,i2_LQ_Rweevil_c115091/f1p20/2356,i5_LQ_Rweevil_c2105/f1p0/5117,i1_LQ_Rweevil_c42845/f1p0/1173,i2_LQ_Rweevil_c58395/f1p1/2612,i2_LQ_Rweevil_c9865/f1p3/2873,i3_LQ_Rweevil_c3212/f1p0/3087
GO:0009605	response to external stimulus	biological_process	0.6543	1	9	998	260	27707	8	i1_LQ_Rweevil_c103603/f1p0/1294,i2_LQ_Rweevil_c55603/f1p2/2956,i4_LQ_Rweevil_c2297/f1p0/4374,i1_LQ_Rweevil_c116729/f1p0/1392,i3_LQ_Rweevil_c18471/f1p0/3149,i3_HQ_Rweevil_c5040/f2p0/3247,i5_HQ_Rweevil_c558/f2p0/5401,i2_LQ_Rweevil_c11983/f1p4/2252	1	i2_LQ_Rweevil_c6590/f1p2/2554
GO:0043161	proteasome-mediated ubiquitin-dependent protein catabolic process	biological_process	0.65441	1	3	998	97	27707	1	i3_LQ_Rweevil_c18471/f1p0/3149	2	i1_LQ_Rweevil_c67604/f1p0/1751,i2_LQ_Rweevil_c105755/f1p2/2285
GO:0007338	single fertilization	biological_process	0.65477	1	1	998	34	27707	1	i5_LQ_Rweevil_c2005/f1p25/5797	0
GO:0009566	fertilization	biological_process	0.65477	1	1	998	34	27707	1	i5_LQ_Rweevil_c2005/f1p25/5797	0
GO:0010604	positive regulation of macromolecule metabolic process	biological_process	0.65648	1	2	998	59	27707	2	i2_LQ_Rweevil_c4171/f1p11/3031,i5_HQ_Rweevil_c560/f2p0/5867	0
GO:0072686	mitotic spindle	cellular_component	0.65857	1	2	998	61	27707	2	i3_LQ_Rweevil_c18471/f1p0/3149,i2_HQ_Rweevil_c83199/f3p2/2889	0
GO:0048308	organelle inheritance	biological_process	0.65872	1	1	998	31	27707	1	i2_LQ_Rweevil_c30855/f1p17/2116	0
GO:0048309	endoplasmic reticulum inheritance	biological_process	0.65872	1	1	998	31	27707	1	i2_LQ_Rweevil_c30855/f1p17/2116	0
GO:0003779	actin binding	molecular_function	0.65952	1	7	998	223	27707	5	i4_HQ_Rweevil_c13573/f12p0/4523,i2_HQ_Rweevil_c77652/f2p8/2506,i5_LQ_Rweevil_c4633/f1p18/5328,i4_HQ_Rweevil_c1473/f3p0/4199,i3_LQ_Rweevil_c17675/f1p0/3958	2	i4_LQ_Rweevil_c2451/f1p0/4298,i2_LQ_Rweevil_c40060/f1p14/2578
GO:0005247	voltage-gated chloride channel activity	molecular_function	0.66016	1	1	998	33	27707	1	i3_LQ_Rweevil_c4368/f1p34/3174	0
GO:0005254	chloride channel activity	molecular_function	0.66016	1	1	998	33	27707	1	i3_LQ_Rweevil_c4368/f1p34/3174	0
GO:0008308	voltage-gated anion channel activity	molecular_function	0.66016	1	1	998	33	27707	1	i3_LQ_Rweevil_c4368/f1p34/3174	0
GO:0015108	chloride transmembrane transporter activity	molecular_function	0.66016	1	1	998	33	27707	1	i3_LQ_Rweevil_c4368/f1p34/3174	0
GO:0040029	regulation of gene expression, epigenetic	biological_process	0.66283	1	1	998	29	27707	1	i2_HQ_Rweevil_c77049/f3p5/2228	0
GO:0051348	negative regulation of transferase activity	biological_process	0.66301	1	2	998	66	27707	1	i3_LQ_Rweevil_c18471/f1p0/3149	1	i1_LQ_Rweevil_c67604/f1p0/1751
GO:0010506	regulation of autophagy	biological_process	0.66429	1	5	998	156	27707	1	i0_LQ_Rweevil_c53656/f1p0/459	4	i5_LQ_Rweevil_c2105/f1p0/5117,i2_LQ_Rweevil_c22012/f1p7/2893,i2_LQ_Rweevil_c115091/f1p20/2356,i4_HQ_Rweevil_c1271/f4p0/4618
GO:0022843	voltage-gated cation channel activity	molecular_function	0.66442	1	1	998	31	27707	1	i3_LQ_Rweevil_c36265/f1p0/3285	0
GO:0030436	asexual sporulation	biological_process	0.66516	1	1	998	26	27707	1	i2_LQ_Rweevil_c94128/f1p2/2098	0
GO:0007166	cell surface receptor signaling pathway	biological_process	0.66675	1	5	998	166	27707	2	i2_HQ_Rweevil_c77049/f3p5/2228,i5_LQ_Rweevil_c3617/f1p0/5795	3	i6_LQ_Rweevil_c2176/f1p0/6038,i3_LQ_Rweevil_c24656/f1p0/3611,i3_LQ_Rweevil_c19966/f1p0/3112
GO:0004003	ATP-dependent DNA helicase activity	molecular_function	0.6678	1	1	998	32	27707	1	i0_LQ_Rweevil_c53656/f1p0/459	0
GO:0006383	transcription from RNA polymerase III promoter	biological_process	0.66886	1	2	998	60	27707	2	i5_HQ_Rweevil_c560/f2p0/5867,i2_LQ_Rweevil_c4171/f1p11/3031	0
GO:0016884	carbon-nitrogen ligase activity, with glutamine as amido-N-donor	molecular_function	0.66887	1	1	998	33	27707	1	i2_LQ_Rweevil_c14630/f1p6/2131	0
GO:0007029	endoplasmic reticulum organization	biological_process	0.66932	1	2	998	65	27707	2	i2_LQ_Rweevil_c30855/f1p17/2116,i1_LQ_Rweevil_c49093/f1p0/1366	0
GO:0051049	regulation of transport	biological_process	0.66996	1	1	998	28	27707	0		1	i5_HQ_Rweevil_c296/f4p0/5390
GO:0043244	regulation of protein complex disassembly	biological_process	0.67024	1	1	998	28	27707	1	i2_HQ_Rweevil_c148076/f22p23/2289	0
GO:0098797	plasma membrane protein complex	cellular_component	0.67074	1	3	998	92	27707	1	i2_HQ_Rweevil_c34506/f2p1/2172	2	i4_LQ_Rweevil_c5122/f1p0/4699,i4_HQ_Rweevil_c744/f9p0/4431
GO:0009617	response to bacterium	biological_process	0.67084	1	1	998	27	27707	1	i1_LQ_Rweevil_c103603/f1p0/1294	0
GO:0042742	defense response to bacterium	biological_process	0.67084	1	1	998	27	27707	1	i1_LQ_Rweevil_c103603/f1p0/1294	0
GO:0010498	proteasomal protein catabolic process	biological_process	0.67255	1	3	998	99	27707	1	i3_LQ_Rweevil_c18471/f1p0/3149	2	i2_LQ_Rweevil_c105755/f1p2/2285,i1_LQ_Rweevil_c67604/f1p0/1751
GO:0004871	signal transducer activity	molecular_function	0.67348	1	22	998	678	27707	12	i2_LQ_Rweevil_c135784/f1p3/2232,i5_HQ_Rweevil_c558/f2p0/5401,i2_LQ_Rweevil_c35656/f1p3/2564,i2_HQ_Rweevil_c34506/f2p1/2172,i2_HQ_Rweevil_c148654/f3p3/2339,i4_LQ_Rweevil_c9103/f1p0/4252,i2_LQ_Rweevil_c44631/f1p79/2754,i3_LQ_Rweevil_c22263/f1p0/3183,i2_LQ_Rweevil_c8029/f1p66/2558,i3_LQ_Rweevil_c15056/f1p0/3022,i3_LQ_Rweevil_c34446/f1p2/3132,i1_LQ_Rweevil_c64039/f3p0/1709	10	i2_HQ_Rweevil_c39135/f2p9/2771,i4_LQ_Rweevil_c5458/f1p0/4730,i3_HQ_Rweevil_c17415/f2p0/3076,i3_LQ_Rweevil_c9525/f1p0/3755,i0_LQ_Rweevil_c31771/f1p0/549,i5_LQ_Rweevil_c3840/f1p0/5104,i1_LQ_Rweevil_c68499/f1p0/1678,i2_LQ_Rweevil_c110870/f1p80/2722,i2_LQ_Rweevil_c6590/f1p2/2554,i3_LQ_Rweevil_c23712/f1p13/3071
GO:0006357	regulation of transcription from RNA polymerase II promoter	biological_process	0.6753	1	4	998	121	27707	3	i5_HQ_Rweevil_c560/f2p0/5867,i2_LQ_Rweevil_c4171/f1p11/3031,i0_LQ_Rweevil_c56803/f1p2/844	1	i3_LQ_Rweevil_c28187/f1p0/3401
GO:0007051	spindle organization	biological_process	0.67573	1	1	998	31	27707	1	i2_LQ_Rweevil_c108705/f1p2/2381	0
GO:0005253	anion channel activity	molecular_function	0.67575	1	1	998	34	27707	1	i3_LQ_Rweevil_c4368/f1p34/3174	0
GO:0009112	nucleobase metabolic process	biological_process	0.67672	1	1	998	34	27707	1	i1_LQ_Rweevil_c80066/f1p2/1624	0
GO:0046112	nucleobase biosynthetic process	biological_process	0.67672	1	1	998	34	27707	1	i1_LQ_Rweevil_c80066/f1p2/1624	0
GO:0030162	regulation of proteolysis	biological_process	0.67676	1	3	998	99	27707	1	i3_LQ_Rweevil_c18471/f1p0/3149	2	i2_LQ_Rweevil_c105755/f1p2/2285,i1_LQ_Rweevil_c67604/f1p0/1751
GO:0098813	nuclear chromosome segregation	biological_process	0.67867	1	5	998	163	27707	3	i2_HQ_Rweevil_c83199/f3p2/2889,i2_LQ_Rweevil_c59033/f1p2/2855,i3_LQ_Rweevil_c18471/f1p0/3149	2	i1_LQ_Rweevil_c67604/f1p0/1751,i2_LQ_Rweevil_c105755/f1p2/2285
GO:0007167	enzyme linked receptor protein signaling pathway	biological_process	0.67905	1	1	998	33	27707	1	i2_HQ_Rweevil_c77049/f3p5/2228	0
GO:0016835	carbon-oxygen lyase activity	molecular_function	0.67908	1	2	998	60	27707	2	i1_HQ_Rweevil_c9599/f3p1/1602,i1_LQ_Rweevil_c50237/f1p0/1712	0
GO:0019637	organophosphate metabolic process	biological_process	0.67937	1	23	998	646	27707	12	i2_LQ_Rweevil_c39670/f1p7/2271,i2_LQ_Rweevil_c5654/f1p93/2503,i3_LQ_Rweevil_c24616/f1p1/3601,i1_LQ_Rweevil_c70349/f1p0/1719,i0_HQ_Rweevil_c21585/f4p0/756,i4_LQ_Rweevil_c9103/f1p0/4252,i1_LQ_Rweevil_c106904/f1p31/1203,i1_HQ_Rweevil_c20209/f2p0/1783,i2_LQ_Rweevil_c64972/f1p9/2264,i0_LQ_Rweevil_c11042/f1p3/962,i2_LQ_Rweevil_c14630/f1p6/2131,i2_LQ_Rweevil_c109656/f1p3/2530	11	i3_LQ_Rweevil_c33844/f1p0/3163,i1_LQ_Rweevil_c103381/f1p0/1865,i2_LQ_Rweevil_c115091/f1p20/2356,i1_HQ_Rweevil_c121140/f49p0/1116,i1_LQ_Rweevil_c34927/f1p56/1047,i2_HQ_Rweevil_c148481/f56p0/2908,i1_LQ_Rweevil_c82747/f1p0/1922,i2_LQ_Rweevil_c5583/f1p2/2763,i2_HQ_Rweevil_c24233/f2p1/2962,i1_HQ_Rweevil_c19344/f2p0/1981,i0_LQ_Rweevil_c72444/f1p0/790
GO:0007249	I-kappaB kinase/NF-kappaB signaling	biological_process	0.67998	1	1	998	34	27707	0		1	i2_LQ_Rweevil_c110870/f1p80/2722
GO:0043122	regulation of I-kappaB kinase/NF-kappaB signaling	biological_process	0.67998	1	1	998	34	27707	0		1	i2_LQ_Rweevil_c110870/f1p80/2722
GO:0043123	positive regulation of I-kappaB kinase/NF-kappaB signaling	biological_process	0.67998	1	1	998	34	27707	0		1	i2_LQ_Rweevil_c110870/f1p80/2722
GO:0051130	positive regulation of cellular component organization	biological_process	0.68053	1	1	998	27	27707	1	i3_LQ_Rweevil_c11432/f1p0/3270	0
GO:0065003	macromolecular complex assembly	biological_process	0.68085	1	23	998	712	27707	12	i2_LQ_Rweevil_c108705/f1p2/2381,i4_HQ_Rweevil_c1473/f3p0/4199,i2_LQ_Rweevil_c54535/f1p11/2668,i2_LQ_Rweevil_c135861/f1p90/2653,i3_LQ_Rweevil_c28294/f1p0/3384,i3_LQ_Rweevil_c11432/f1p0/3270,i4_LQ_Rweevil_c2154/f1p6/4602,i1_LQ_Rweevil_c14992/f1p10/1123,i0_LQ_Rweevil_c52297/f1p0/776,i2_HQ_Rweevil_c148076/f22p23/2289,i1_LQ_Rweevil_c116729/f1p0/1392,i3_LQ_Rweevil_c18471/f1p0/3149	11	i5_LQ_Rweevil_c3840/f1p0/5104,i3_LQ_Rweevil_c10411/f1p0/3569,i2_LQ_Rweevil_c94656/f1p1/2104,i2_LQ_Rweevil_c115091/f1p20/2356,i2_LQ_Rweevil_c40060/f1p14/2578,i2_LQ_Rweevil_c58395/f1p1/2612,i4_HQ_Rweevil_c1271/f4p0/4618,i1_LQ_Rweevil_c42845/f1p0/1173,i1_LQ_Rweevil_c67604/f1p0/1751,i5_LQ_Rweevil_c2105/f1p0/5117,i2_LQ_Rweevil_c9865/f1p3/2873
GO:0032940	secretion by cell	biological_process	0.68165	1	5	998	161	27707	2	i0_LQ_Rweevil_c52297/f1p0/776,i3_LQ_Rweevil_c28294/f1p0/3384	3	i2_HQ_Rweevil_c139139/f3p18/2108,i2_LQ_Rweevil_c6590/f1p2/2554,i2_LQ_Rweevil_c5957/f1p1/2558
GO:0044707	single-multicellular organism process	biological_process	0.68239	1	18	998	546	27707	7	i1_LQ_Rweevil_c116729/f1p0/1392,i3_LQ_Rweevil_c18471/f1p0/3149,i0_LQ_Rweevil_c52297/f1p0/776,i3_LQ_Rweevil_c28294/f1p0/3384,i2_LQ_Rweevil_c135861/f1p90/2653,i2_LQ_Rweevil_c54535/f1p11/2668,i0_HQ_Rweevil_c11487/f2p22/580	11	i2_LQ_Rweevil_c9865/f1p3/2873,i3_LQ_Rweevil_c3212/f1p0/3087,i5_LQ_Rweevil_c2105/f1p0/5117,i1_LQ_Rweevil_c42845/f1p0/1173,i2_LQ_Rweevil_c58395/f1p1/2612,i4_LQ_Rweevil_c13321/f1p11/4042,i2_LQ_Rweevil_c40060/f1p14/2578,i2_LQ_Rweevil_c115091/f1p20/2356,i6_LQ_Rweevil_c2185/f1p0/6092,i1_LQ_Rweevil_c45192/f1p0/1917,i2_LQ_Rweevil_c43245/f1p1/2276
GO:0043021	ribonucleoprotein complex binding	molecular_function	0.68322	1	1	998	29	27707	0		1	i2_LQ_Rweevil_c96006/f1p27/2086
GO:0016151	nickel cation binding	molecular_function	0.684	1	3	998	95	27707	0		3	i4_LQ_Rweevil_c9318/f1p1/4453,i2_HQ_Rweevil_c21566/f2p1/2268,i2_HQ_Rweevil_c118040/f3p3/2072
GO:0005125	cytokine activity	molecular_function	0.68439	1	1	998	30	27707	1	i2_HQ_Rweevil_c91672/f2p3/2058	0
GO:1901988	negative regulation of cell cycle phase transition	biological_process	0.68584	1	2	998	69	27707	1	i3_LQ_Rweevil_c18471/f1p0/3149	1	i1_LQ_Rweevil_c67604/f1p0/1751
GO:1901991	negative regulation of mitotic cell cycle phase transition	biological_process	0.68584	1	2	998	69	27707	1	i3_LQ_Rweevil_c18471/f1p0/3149	1	i1_LQ_Rweevil_c67604/f1p0/1751
GO:0019783	ubiquitin-like protein-specific protease activity	molecular_function	0.68651	1	1	998	32	27707	0		1	i2_LQ_Rweevil_c142681/f1p1/2102
GO:0072330	monocarboxylic acid biosynthetic process	biological_process	0.68728	1	2	998	65	27707	2	i7_LQ_Rweevil_c281/f1p0/7941,i6_LQ_Rweevil_c1386/f1p2/6873	0
GO:0008536	Ran GTPase binding	molecular_function	0.68752	1	1	998	38	27707	1	i3_LQ_Rweevil_c27953/f1p0/3321	0
GO:0005876	spindle microtubule	cellular_component	0.6884	1	2	998	67	27707	2	i3_LQ_Rweevil_c18471/f1p0/3149,i2_LQ_Rweevil_c59033/f1p2/2855	0
GO:0007093	mitotic cell cycle checkpoint	biological_process	0.6887	1	2	998	69	27707	1	i3_LQ_Rweevil_c18471/f1p0/3149	1	i1_LQ_Rweevil_c67604/f1p0/1751
GO:0031400	negative regulation of protein modification process	biological_process	0.68874	1	2	998	69	27707	1	i3_LQ_Rweevil_c18471/f1p0/3149	1	i1_LQ_Rweevil_c67604/f1p0/1751
GO:0044769	ATPase activity, coupled to transmembrane movement of ions, rotational mechanism	molecular_function	0.68987	1	1	998	26	27707	0		1	i2_LQ_Rweevil_c62614/f1p0/2513
GO:0005057	receptor signaling protein activity	molecular_function	0.68988	1	2	998	66	27707	1	i2_LQ_Rweevil_c35656/f1p3/2564	1	i2_LQ_Rweevil_c6590/f1p2/2554
GO:0016567	protein ubiquitination	biological_process	0.69008	1	4	998	134	27707	1	i3_LQ_Rweevil_c18471/f1p0/3149	3	i1_LQ_Rweevil_c67604/f1p0/1751,i3_LQ_Rweevil_c4854/f1p40/3986,i2_LQ_Rweevil_c115091/f1p20/2356
GO:0031300	intrinsic component of organelle membrane	cellular_component	0.69039	1	4	998	126	27707	3	i3_LQ_Rweevil_c18471/f1p0/3149,i3_LQ_Rweevil_c6096/f1p0/3463,i2_LQ_Rweevil_c108705/f1p2/2381	1	i2_LQ_Rweevil_c9865/f1p3/2873
GO:0031301	integral component of organelle membrane	cellular_component	0.69039	1	4	998	126	27707	3	i3_LQ_Rweevil_c18471/f1p0/3149,i3_LQ_Rweevil_c6096/f1p0/3463,i2_LQ_Rweevil_c108705/f1p2/2381	1	i2_LQ_Rweevil_c9865/f1p3/2873
GO:2000026	regulation of multicellular organismal development	biological_process	0.692	1	1	998	30	27707	1	i1_LQ_Rweevil_c116729/f1p0/1392	0
GO:0022610	biological adhesion	biological_process	0.69239	1	11	998	364	27707	4	i3_LQ_Rweevil_c24438/f1p0/3118,i4_LQ_Rweevil_c9103/f1p0/4252,i1_LQ_Rweevil_c116729/f1p0/1392,i3_LQ_Rweevil_c18471/f1p0/3149	7	i4_LQ_Rweevil_c5576/f1p0/4591,i1_LQ_Rweevil_c67604/f1p0/1751,i2_HQ_Rweevil_c58281/f2p4/2162,i4_HQ_Rweevil_c721/f9p0/4391,i3_LQ_Rweevil_c19841/f1p0/3080,i2_LQ_Rweevil_c38010/f1p4/2512,i5_HQ_Rweevil_c296/f4p0/5390
GO:0009056	catabolic process	biological_process	0.69287	1	40	998	1187	27707	25	i3_HQ_Rweevil_c6581/f2p0/3364,i1_HQ_Rweevil_c1299/f22p7/1921,i1_HQ_Rweevil_c8832/f7p0/1928,i3_LQ_Rweevil_c10762/f1p0/3243,i3_LQ_Rweevil_c13673/f2p3/3319,i3_HQ_Rweevil_c31729/f16p0/3382,i5_LQ_Rweevil_c1805/f1p0/5200,i3_LQ_Rweevil_c6668/f1p0/3161,i1_HQ_Rweevil_c20209/f2p0/1783,i3_LQ_Rweevil_c18471/f1p0/3149,i2_LQ_Rweevil_c24967/f1p14/2151,i5_LQ_Rweevil_c3378/f1p0/5681,i1_LQ_Rweevil_c13220/f1p7/1995…	15	i2_LQ_Rweevil_c22765/f1p28/2229,i2_LQ_Rweevil_c22012/f1p7/2893,i1_LQ_Rweevil_c45192/f1p0/1917,i3_LQ_Rweevil_c4854/f1p40/3986,i2_LQ_Rweevil_c105755/f1p2/2285,i1_LQ_Rweevil_c67604/f1p0/1751,i2_LQ_Rweevil_c115091/f1p20/2356,i3_LQ_Rweevil_c3936/f1p0/3444,i2_LQ_Rweevil_c9865/f1p3/2873,i1_HQ_Rweevil_c109553/f4p0/1083,i1_HQ_Rweevil_c19344/f2p0/1981,i5_LQ_Rweevil_c2105/f1p0/5117,i4_HQ_Rweevil_c1271/f4p0/…
GO:0003333	amino acid transmembrane transport	biological_process	0.69505	1	2	998	68	27707	2	i2_LQ_Rweevil_c20965/f2p0/2428,i1_LQ_Rweevil_c105557/f1p0/1697	0
GO:0016278	lysine N-methyltransferase activity	molecular_function	0.69561	1	1	998	32	27707	1	i1_LQ_Rweevil_c46184/f1p0/1832	0
GO:0016279	protein-lysine N-methyltransferase activity	molecular_function	0.69561	1	1	998	32	27707	1	i1_LQ_Rweevil_c46184/f1p0/1832	0
GO:0018024	histone-lysine N-methyltransferase activity	molecular_function	0.69561	1	1	998	32	27707	1	i1_LQ_Rweevil_c46184/f1p0/1832	0
GO:0042054	histone methyltransferase activity	molecular_function	0.69561	1	1	998	32	27707	1	i1_LQ_Rweevil_c46184/f1p0/1832	0
GO:0009405	pathogenesis	biological_process	0.69702	1	6	998	179	27707	2	i1_LQ_Rweevil_c7733/f1p0/1575,i0_LQ_Rweevil_c31738/f1p0/842	4	i3_LQ_Rweevil_c36162/f1p0/3426,i2_LQ_Rweevil_c111440/f1p5/2407,i0_HQ_Rweevil_c1733/f4p0/381,i5_HQ_Rweevil_c296/f4p0/5390
GO:0015985	energy coupled proton transport, down electrochemical gradient	biological_process	0.69767	1	5	998	144	27707	1	i4_LQ_Rweevil_c9103/f1p0/4252	4	i0_LQ_Rweevil_c72444/f1p0/790,i1_HQ_Rweevil_c121140/f49p0/1116,i2_HQ_Rweevil_c148481/f56p0/2908,i1_LQ_Rweevil_c34927/f1p56/1047
GO:0015986	ATP synthesis coupled proton transport	biological_process	0.69767	1	5	998	144	27707	1	i4_LQ_Rweevil_c9103/f1p0/4252	4	i2_HQ_Rweevil_c148481/f56p0/2908,i1_LQ_Rweevil_c34927/f1p56/1047,i1_HQ_Rweevil_c121140/f49p0/1116,i0_LQ_Rweevil_c72444/f1p0/790
GO:0006644	phospholipid metabolic process	biological_process	0.69777	1	5	998	158	27707	4	i0_LQ_Rweevil_c11042/f1p3/962,i2_LQ_Rweevil_c39670/f1p7/2271,i1_LQ_Rweevil_c106904/f1p31/1203,i2_LQ_Rweevil_c109656/f1p3/2530	1	i2_HQ_Rweevil_c24233/f2p1/2962
GO:0044421	extracellular region part	cellular_component	0.69918	1	14	998	442	27707	6	i3_LQ_Rweevil_c18471/f1p0/3149,i2_LQ_Rweevil_c135861/f1p90/2653,i0_LQ_Rweevil_c52297/f1p0/776,i2_LQ_Rweevil_c54535/f1p11/2668,i2_LQ_Rweevil_c85425/f1p23/2229,i3_LQ_Rweevil_c28294/f1p0/3384	8	i3_LQ_Rweevil_c3212/f1p0/3087,i2_LQ_Rweevil_c9865/f1p3/2873,i2_LQ_Rweevil_c115091/f1p20/2356,i2_LQ_Rweevil_c40060/f1p14/2578,i5_LQ_Rweevil_c2105/f1p0/5117,i2_LQ_Rweevil_c58395/f1p1/2612,i1_LQ_Rweevil_c42845/f1p0/1173,i6_LQ_Rweevil_c1568/f1p0/6468
GO:0008948	oxaloacetate decarboxylase activity	molecular_function	0.70058	1	1	998	30	27707	1	i4_LQ_Rweevil_c9103/f1p0/4252	0
GO:0035725	sodium ion transmembrane transport	biological_process	0.70058	1	1	998	30	27707	1	i4_LQ_Rweevil_c9103/f1p0/4252	0
GO:0071436	sodium ion export	biological_process	0.70058	1	1	998	30	27707	1	i4_LQ_Rweevil_c9103/f1p0/4252	0
GO:0006754	ATP biosynthetic process	biological_process	0.70219	1	5	998	145	27707	1	i4_LQ_Rweevil_c9103/f1p0/4252	4	i1_LQ_Rweevil_c34927/f1p56/1047,i2_HQ_Rweevil_c148481/f56p0/2908,i0_LQ_Rweevil_c72444/f1p0/790,i1_HQ_Rweevil_c121140/f49p0/1116
GO:0006887	exocytosis	biological_process	0.70397	1	3	998	102	27707	2	i3_LQ_Rweevil_c28294/f1p0/3384,i0_LQ_Rweevil_c52297/f1p0/776	1	i2_LQ_Rweevil_c5957/f1p1/2558
GO:0019207	kinase regulator activity	molecular_function	0.70422	1	1	998	34	27707	1	i9_LQ_Rweevil_c177/f1p0/9901	0
GO:1902533	positive regulation of intracellular signal transduction	biological_process	0.70491	1	1	998	36	27707	0		1	i2_LQ_Rweevil_c110870/f1p80/2722
GO:0015144	carbohydrate transmembrane transporter activity	molecular_function	0.70517	1	1	998	30	27707	1	i5_LQ_Rweevil_c4622/f1p0/5571	0
GO:1901476	carbohydrate transporter activity	molecular_function	0.70517	1	1	998	30	27707	1	i5_LQ_Rweevil_c4622/f1p0/5571	0
GO:0035251	UDP-glucosyltransferase activity	molecular_function	0.70549	1	1	998	33	27707	1	i2_HQ_Rweevil_c34506/f2p1/2172	0
GO:1903825	organic acid transmembrane transport	biological_process	0.70672	1	2	998	69	27707	2	i2_LQ_Rweevil_c20965/f2p0/2428,i1_LQ_Rweevil_c105557/f1p0/1697	0
GO:0016747	transferase activity, transferring acyl groups other than amino-acyl groups	molecular_function	0.70673	1	6	998	186	27707	6	i2_LQ_Rweevil_c97945/f1p1/2107,i2_LQ_Rweevil_c48123/f1p1/2016,i6_LQ_Rweevil_c1386/f1p2/6873,i3_LQ_Rweevil_c23204/f1p0/3128,i3_LQ_Rweevil_c34374/f1p2/3258,i2_LQ_Rweevil_c82047/f1p6/2240	0
GO:0006821	chloride transport	biological_process	0.70687	1	1	998	37	27707	1	i3_LQ_Rweevil_c4368/f1p34/3174	0
GO:0045861	negative regulation of proteolysis	biological_process	0.70717	1	2	998	70	27707	1	i3_LQ_Rweevil_c18471/f1p0/3149	1	i1_LQ_Rweevil_c67604/f1p0/1751
GO:0015171	amino acid transmembrane transporter activity	molecular_function	0.70796	1	2	998	70	27707	2	i2_LQ_Rweevil_c20965/f2p0/2428,i1_LQ_Rweevil_c105557/f1p0/1697	0
GO:0015370	solute:sodium symporter activity	molecular_function	0.70796	1	1	998	35	27707	1	i1_LQ_Rweevil_c67716/f1p0/1675	0
GO:0044391	ribosomal subunit	cellular_component	0.70904	1	1	998	31	27707	1	i2_LQ_Rweevil_c84552/f1p1/2275	0
GO:0009117	nucleotide metabolic process	biological_process	0.70912	1	14	998	402	27707	7	i4_LQ_Rweevil_c9103/f1p0/4252,i0_HQ_Rweevil_c21585/f4p0/756,i1_LQ_Rweevil_c70349/f1p0/1719,i3_LQ_Rweevil_c24616/f1p1/3601,i2_LQ_Rweevil_c5654/f1p93/2503,i2_LQ_Rweevil_c14630/f1p6/2131,i2_LQ_Rweevil_c64972/f1p9/2264	7	i0_LQ_Rweevil_c72444/f1p0/790,i2_HQ_Rweevil_c148481/f56p0/2908,i1_LQ_Rweevil_c34927/f1p56/1047,i2_LQ_Rweevil_c115091/f1p20/2356,i1_HQ_Rweevil_c121140/f49p0/1116,i3_LQ_Rweevil_c33844/f1p0/3163,i2_LQ_Rweevil_c5583/f1p2/2763
GO:0009141	nucleoside triphosphate metabolic process	biological_process	0.71042	1	9	998	261	27707	3	i4_LQ_Rweevil_c9103/f1p0/4252,i0_HQ_Rweevil_c21585/f4p0/756,i2_LQ_Rweevil_c5654/f1p93/2503	6	i0_LQ_Rweevil_c72444/f1p0/790,i2_HQ_Rweevil_c148481/f56p0/2908,i1_LQ_Rweevil_c34927/f1p56/1047,i1_HQ_Rweevil_c121140/f49p0/1116,i3_LQ_Rweevil_c33844/f1p0/3163,i2_LQ_Rweevil_c5583/f1p2/2763
GO:0009144	purine nucleoside triphosphate metabolic process	biological_process	0.71042	1	9	998	261	27707	3	i2_LQ_Rweevil_c5654/f1p93/2503,i0_HQ_Rweevil_c21585/f4p0/756,i4_LQ_Rweevil_c9103/f1p0/4252	6	i2_LQ_Rweevil_c5583/f1p2/2763,i3_LQ_Rweevil_c33844/f1p0/3163,i1_HQ_Rweevil_c121140/f49p0/1116,i1_LQ_Rweevil_c34927/f1p56/1047,i2_HQ_Rweevil_c148481/f56p0/2908,i0_LQ_Rweevil_c72444/f1p0/790
GO:0009199	ribonucleoside triphosphate metabolic process	biological_process	0.71042	1	9	998	261	27707	3	i2_LQ_Rweevil_c5654/f1p93/2503,i4_LQ_Rweevil_c9103/f1p0/4252,i0_HQ_Rweevil_c21585/f4p0/756	6	i3_LQ_Rweevil_c33844/f1p0/3163,i2_LQ_Rweevil_c5583/f1p2/2763,i1_HQ_Rweevil_c121140/f49p0/1116,i1_LQ_Rweevil_c34927/f1p56/1047,i2_HQ_Rweevil_c148481/f56p0/2908,i0_LQ_Rweevil_c72444/f1p0/790
GO:0009205	purine ribonucleoside triphosphate metabolic process	biological_process	0.71042	1	9	998	261	27707	3	i2_LQ_Rweevil_c5654/f1p93/2503,i4_LQ_Rweevil_c9103/f1p0/4252,i0_HQ_Rweevil_c21585/f4p0/756	6	i3_LQ_Rweevil_c33844/f1p0/3163,i2_LQ_Rweevil_c5583/f1p2/2763,i1_HQ_Rweevil_c121140/f49p0/1116,i1_LQ_Rweevil_c34927/f1p56/1047,i2_HQ_Rweevil_c148481/f56p0/2908,i0_LQ_Rweevil_c72444/f1p0/790
GO:0007015	actin filament organization	biological_process	0.7112	1	2	998	64	27707	2	i2_HQ_Rweevil_c148076/f22p23/2289,i3_LQ_Rweevil_c11432/f1p0/3270	0
GO:0072509	divalent inorganic cation transmembrane transporter activity	molecular_function	0.71221	1	3	998	104	27707	1	i2_HQ_Rweevil_c18105/f2p35/2673	2	i2_LQ_Rweevil_c112147/f1p2/2308,i2_LQ_Rweevil_c43245/f1p1/2276
GO:0022414	reproductive process	biological_process	0.71225	1	2	998	73	27707	1	i5_LQ_Rweevil_c2005/f1p25/5797	1	i3_LQ_Rweevil_c9661/f1p0/3273
GO:0048523	negative regulation of cellular process	biological_process	0.71431	1	8	998	261	27707	6	i5_HQ_Rweevil_c560/f2p0/5867,i3_LQ_Rweevil_c18471/f1p0/3149,i2_LQ_Rweevil_c5681/f1p7/2655,i2_HQ_Rweevil_c77049/f3p5/2228,i2_HQ_Rweevil_c148076/f22p23/2289,i7_LQ_Rweevil_c353/f1p0/7355	2	i5_HQ_Rweevil_c296/f4p0/5390,i1_LQ_Rweevil_c67604/f1p0/1751
GO:0006753	nucleoside phosphate metabolic process	biological_process	0.71452	1	14	998	404	27707	7	i2_LQ_Rweevil_c64972/f1p9/2264,i2_LQ_Rweevil_c14630/f1p6/2131,i2_LQ_Rweevil_c5654/f1p93/2503,i3_LQ_Rweevil_c24616/f1p1/3601,i1_LQ_Rweevil_c70349/f1p0/1719,i0_HQ_Rweevil_c21585/f4p0/756,i4_LQ_Rweevil_c9103/f1p0/4252	7	i2_LQ_Rweevil_c5583/f1p2/2763,i3_LQ_Rweevil_c33844/f1p0/3163,i2_LQ_Rweevil_c115091/f1p20/2356,i1_HQ_Rweevil_c121140/f49p0/1116,i2_HQ_Rweevil_c148481/f56p0/2908,i1_LQ_Rweevil_c34927/f1p56/1047,i0_LQ_Rweevil_c72444/f1p0/790
GO:0033014	tetrapyrrole biosynthetic process	biological_process	0.71466	1	4	998	131	27707	3	i2_HQ_Rweevil_c36014/f4p25/2315,i1_LQ_Rweevil_c6613/f1p0/1905,i3_HQ_Rweevil_c33424/f2p0/3164	1	i4_LQ_Rweevil_c8895/f1p0/4495
GO:0003860	3-hydroxyisobutyryl-CoA hydrolase activity	molecular_function	0.71533	1	1	998	31	27707	1	i1_LQ_Rweevil_c85230/f2p0/982	0
GO:0016289	CoA hydrolase activity	molecular_function	0.71533	1	1	998	31	27707	1	i1_LQ_Rweevil_c85230/f2p0/982	0
GO:0004520	endodeoxyribonuclease activity	molecular_function	0.71685	1	1	998	33	27707	1	i1_LQ_Rweevil_c81520/f1p0/1874	0
GO:0007346	regulation of mitotic cell cycle	biological_process	0.71703	1	3	998	107	27707	1	i3_LQ_Rweevil_c18471/f1p0/3149	2	i2_LQ_Rweevil_c105755/f1p2/2285,i1_LQ_Rweevil_c67604/f1p0/1751
GO:0000723	telomere maintenance	biological_process	0.71811	1	1	998	38	27707	1	i3_LQ_Rweevil_c36949/f1p0/3881	0
GO:0032200	telomere organization	biological_process	0.71811	1	1	998	38	27707	1	i3_LQ_Rweevil_c36949/f1p0/3881	0
GO:0060249	anatomical structure homeostasis	biological_process	0.71811	1	1	998	38	27707	1	i3_LQ_Rweevil_c36949/f1p0/3881	0
GO:0048584	positive regulation of response to stimulus	biological_process	0.71891	1	2	998	70	27707	0		2	i2_LQ_Rweevil_c110870/f1p80/2722,i3_LQ_Rweevil_c19966/f1p0/3112
GO:0006955	immune response	biological_process	0.71897	1	3	998	101	27707	0		3	i4_LQ_Rweevil_c7404/f1p0/4653,i1_HQ_Rweevil_c8704/f2p11/1812,i3_LQ_Rweevil_c19966/f1p0/3112
GO:0051338	regulation of transferase activity	biological_process	0.719	1	2	998	72	27707	1	i3_LQ_Rweevil_c18471/f1p0/3149	1	i1_LQ_Rweevil_c67604/f1p0/1751
GO:0006091	generation of precursor metabolites and energy	biological_process	0.72073	1	8	998	239	27707	6	i2_LQ_Rweevil_c27162/f1p2/2814,i2_LQ_Rweevil_c84245/f1p1/2242,i1_LQ_Rweevil_c70103/f1p0/1827,i2_LQ_Rweevil_c5654/f1p93/2503,i1_LQ_Rweevil_c5098/f1p0/1686,i1_HQ_Rweevil_c29789/f4p0/1677	2	i3_LQ_Rweevil_c33844/f1p0/3163,i2_LQ_Rweevil_c5583/f1p2/2763
GO:0000921	septin ring assembly	biological_process	0.72099	1	3	998	99	27707	2	i1_LQ_Rweevil_c116729/f1p0/1392,i1_LQ_Rweevil_c14992/f1p10/1123	1	i1_LQ_Rweevil_c67604/f1p0/1751
GO:0005940	septin ring	cellular_component	0.72099	1	3	998	99	27707	2	i1_LQ_Rweevil_c14992/f1p10/1123,i1_LQ_Rweevil_c116729/f1p0/1392	1	i1_LQ_Rweevil_c67604/f1p0/1751
GO:0031106	septin ring organization	biological_process	0.72099	1	3	998	99	27707	2	i1_LQ_Rweevil_c116729/f1p0/1392,i1_LQ_Rweevil_c14992/f1p10/1123	1	i1_LQ_Rweevil_c67604/f1p0/1751
GO:0032156	septin cytoskeleton	cellular_component	0.72099	1	3	998	99	27707	2	i1_LQ_Rweevil_c116729/f1p0/1392,i1_LQ_Rweevil_c14992/f1p10/1123	1	i1_LQ_Rweevil_c67604/f1p0/1751
GO:0032185	septin cytoskeleton organization	biological_process	0.72099	1	3	998	99	27707	2	i1_LQ_Rweevil_c14992/f1p10/1123,i1_LQ_Rweevil_c116729/f1p0/1392	1	i1_LQ_Rweevil_c67604/f1p0/1751
GO:0044425	membrane part	cellular_component	0.72112	1	135	998	3868	27707	85	i3_LQ_Rweevil_c5876/f1p0/3592,i0_LQ_Rweevil_c52297/f1p0/776,i5_HQ_Rweevil_c560/f2p0/5867,i1_HQ_Rweevil_c1753/f10p3/1709,i2_HQ_Rweevil_c83199/f3p2/2889,i1_LQ_Rweevil_c5987/f1p0/1730,i3_LQ_Rweevil_c17837/f1p0/3872,i6_LQ_Rweevil_c1668/f1p0/6235,i2_LQ_Rweevil_c109267/f1p20/2970,i3_LQ_Rweevil_c13845/f1p0/3080,i1_LQ_Rweevil_c70001/f1p1/1527,i2_LQ_Rweevil_c110762/f1p1/2620,i1_LQ_Rweevil_c67716/f1p0/1675…	50	i2_LQ_Rweevil_c61755/f1p1/2633,i2_LQ_Rweevil_c96006/f1p27/2086,i1_LQ_Rweevil_c34927/f1p56/1047,i4_LQ_Rweevil_c5122/f1p0/4699,i2_LQ_Rweevil_c25675/f1p4/2228,i4_LQ_Rweevil_c11680/f1p0/4123,i2_LQ_Rweevil_c57333/f1p4/2657,i1_HQ_Rweevil_c37687/f25p0/1373,i3_LQ_Rweevil_c27537/f1p0/3753,i3_HQ_Rweevil_c1690/f6p0/3777,i2_HQ_Rweevil_c58281/f2p4/2162,i2_HQ_Rweevil_c21325/f4p2/2605,i4_LQ_Rweevil_c5458/f1p0/4…
GO:0033643	host cell part	cellular_component	0.72207	1	2	998	71	27707	1	i2_LQ_Rweevil_c56857/f1p3/2330	1	i2_LQ_Rweevil_c9865/f1p3/2873
GO:0004298	threonine-type endopeptidase activity	molecular_function	0.72348	1	1	998	26	27707	0		1	i1_HQ_Rweevil_c109553/f4p0/1083
GO:0070003	threonine-type peptidase activity	molecular_function	0.72348	1	1	998	26	27707	0		1	i1_HQ_Rweevil_c109553/f4p0/1083
GO:0045930	negative regulation of mitotic cell cycle	biological_process	0.72416	1	2	998	74	27707	1	i3_LQ_Rweevil_c18471/f1p0/3149	1	i1_LQ_Rweevil_c67604/f1p0/1751
GO:0008565	protein transporter activity	molecular_function	0.7254	1	3	998	102	27707	1	i2_LQ_Rweevil_c8029/f1p66/2558	2	i2_HQ_Rweevil_c1523/f12p3/2257,i2_LQ_Rweevil_c41590/f1p3/2155
GO:0090407	organophosphate biosynthetic process	biological_process	0.73079	1	14	998	407	27707	7	i4_LQ_Rweevil_c9103/f1p0/4252,i0_HQ_Rweevil_c21585/f4p0/756,i1_LQ_Rweevil_c70349/f1p0/1719,i3_LQ_Rweevil_c24616/f1p1/3601,i2_LQ_Rweevil_c39670/f1p7/2271,i2_LQ_Rweevil_c14630/f1p6/2131,i2_LQ_Rweevil_c64972/f1p9/2264	7	i1_LQ_Rweevil_c82747/f1p0/1922,i0_LQ_Rweevil_c72444/f1p0/790,i1_LQ_Rweevil_c34927/f1p56/1047,i2_HQ_Rweevil_c148481/f56p0/2908,i2_LQ_Rweevil_c115091/f1p20/2356,i1_HQ_Rweevil_c121140/f49p0/1116,i1_LQ_Rweevil_c103381/f1p0/1865
GO:0016790	thiolester hydrolase activity	molecular_function	0.73251	1	1	998	33	27707	1	i1_LQ_Rweevil_c85230/f2p0/982	0
GO:0098656	anion transmembrane transport	biological_process	0.73321	1	2	998	73	27707	2	i2_LQ_Rweevil_c20965/f2p0/2428,i1_LQ_Rweevil_c105557/f1p0/1697	0
GO:0018995	host	cellular_component	0.73336	1	2	998	73	27707	1	i2_LQ_Rweevil_c56857/f1p3/2330	1	i2_LQ_Rweevil_c9865/f1p3/2873
GO:0043657	host cell	cellular_component	0.73336	1	2	998	73	27707	1	i2_LQ_Rweevil_c56857/f1p3/2330	1	i2_LQ_Rweevil_c9865/f1p3/2873
GO:0042451	purine nucleoside biosynthetic process	biological_process	0.73342	1	7	998	210	27707	3	i4_LQ_Rweevil_c9103/f1p0/4252,i0_HQ_Rweevil_c21585/f4p0/756,i2_LQ_Rweevil_c14630/f1p6/2131	4	i1_HQ_Rweevil_c121140/f49p0/1116,i0_LQ_Rweevil_c72444/f1p0/790,i2_HQ_Rweevil_c148481/f56p0/2908,i1_LQ_Rweevil_c34927/f1p56/1047
GO:0046129	purine ribonucleoside biosynthetic process	biological_process	0.73342	1	7	998	210	27707	3	i0_HQ_Rweevil_c21585/f4p0/756,i4_LQ_Rweevil_c9103/f1p0/4252,i2_LQ_Rweevil_c14630/f1p6/2131	4	i0_LQ_Rweevil_c72444/f1p0/790,i1_HQ_Rweevil_c121140/f49p0/1116,i1_LQ_Rweevil_c34927/f1p56/1047,i2_HQ_Rweevil_c148481/f56p0/2908
GO:0015979	photosynthesis	biological_process	0.73405	1	1	998	35	27707	0		1	i4_LQ_Rweevil_c8895/f1p0/4495
GO:0030001	metal ion transport	biological_process	0.7366	1	14	998	442	27707	11	i3_LQ_Rweevil_c36265/f1p0/3285,i5_HQ_Rweevil_c560/f2p0/5867,i1_LQ_Rweevil_c58607/f1p0/1080,i2_LQ_Rweevil_c13338/f1p4/2300,i2_LQ_Rweevil_c4171/f1p11/3031,i5_LQ_Rweevil_c4622/f1p0/5571,i2_HQ_Rweevil_c126549/f5p0/2165,i1_LQ_Rweevil_c68325/f1p0/1743,i2_HQ_Rweevil_c18105/f2p35/2673,i2_LQ_Rweevil_c11983/f1p4/2252,i4_LQ_Rweevil_c9103/f1p0/4252	3	i1_LQ_Rweevil_c45899/f1p0/1916,i1_LQ_Rweevil_c77054/f1p0/1592,i2_LQ_Rweevil_c112147/f1p2/2308
GO:0016810	hydrolase activity, acting on carbon-nitrogen (but not peptide) bonds	molecular_function	0.7382	1	4	998	133	27707	2	i1_LQ_Rweevil_c85196/f2p0/1785,i5_LQ_Rweevil_c1805/f1p0/5200	2	i2_LQ_Rweevil_c22765/f1p28/2229,i3_LQ_Rweevil_c3936/f1p0/3444
GO:0006066	alcohol metabolic process	biological_process	0.73885	1	1	998	36	27707	1	i2_HQ_Rweevil_c27394/f2p9/2733	0
GO:0009372	quorum sensing	biological_process	0.73991	1	1	998	26	27707	1	i1_LQ_Rweevil_c7733/f1p0/1575	0
GO:0048874	homeostasis of number of cells in a free-living population	biological_process	0.73991	1	1	998	26	27707	1	i1_LQ_Rweevil_c7733/f1p0/1575	0
GO:0044215	other organism	cellular_component	0.74009	1	2	998	74	27707	1	i2_LQ_Rweevil_c56857/f1p3/2330	1	i2_LQ_Rweevil_c9865/f1p3/2873
GO:0044216	other organism cell	cellular_component	0.74009	1	2	998	74	27707	1	i2_LQ_Rweevil_c56857/f1p3/2330	1	i2_LQ_Rweevil_c9865/f1p3/2873
GO:0044217	other organism part	cellular_component	0.74009	1	2	998	74	27707	1	i2_LQ_Rweevil_c56857/f1p3/2330	1	i2_LQ_Rweevil_c9865/f1p3/2873
GO:0006650	glycerophospholipid metabolic process	biological_process	0.74303	1	3	998	105	27707	2	i1_LQ_Rweevil_c106904/f1p31/1203,i2_LQ_Rweevil_c109656/f1p3/2530	1	i2_HQ_Rweevil_c24233/f2p1/2962
GO:0005839	proteasome core complex	cellular_component	0.74647	1	1	998	28	27707	0		1	i1_HQ_Rweevil_c109553/f4p0/1083
GO:0048872	homeostasis of number of cells	biological_process	0.74749	1	1	998	27	27707	1	i1_LQ_Rweevil_c7733/f1p0/1575	0
GO:0015081	sodium ion transmembrane transporter activity	molecular_function	0.7484	1	2	998	72	27707	2	i4_LQ_Rweevil_c9103/f1p0/4252,i1_LQ_Rweevil_c67716/f1p0/1675	0
GO:0005342	organic acid transmembrane transporter activity	molecular_function	0.74853	1	2	998	74	27707	2	i1_LQ_Rweevil_c105557/f1p0/1697,i2_LQ_Rweevil_c20965/f2p0/2428	0
GO:0046943	carboxylic acid transmembrane transporter activity	molecular_function	0.74853	1	2	998	74	27707	2	i2_LQ_Rweevil_c20965/f2p0/2428,i1_LQ_Rweevil_c105557/f1p0/1697	0
GO:0007007	inner mitochondrial membrane organization	biological_process	0.75007	1	1	998	41	27707	1	i3_LQ_Rweevil_c18471/f1p0/3149	0
GO:0042407	cristae formation	biological_process	0.75007	1	1	998	41	27707	1	i3_LQ_Rweevil_c18471/f1p0/3149	0
GO:0061617	MICOS complex	cellular_component	0.75007	1	1	998	41	27707	1	i3_LQ_Rweevil_c18471/f1p0/3149	0
GO:0006812	cation transport	biological_process	0.75342	1	31	998	939	27707	15	i1_LQ_Rweevil_c58607/f1p0/1080,i4_HQ_Rweevil_c1473/f3p0/4199,i2_LQ_Rweevil_c13338/f1p4/2300,i2_LQ_Rweevil_c4171/f1p11/3031,i2_HQ_Rweevil_c18105/f2p35/2673,i2_LQ_Rweevil_c109630/f1p1/2996,i1_LQ_Rweevil_c68325/f1p0/1743,i4_LQ_Rweevil_c9103/f1p0/4252,i1_LQ_Rweevil_c116729/f1p0/1392,i2_HQ_Rweevil_c8163/f2p82/2710,i3_LQ_Rweevil_c36265/f1p0/3285,i5_HQ_Rweevil_c560/f2p0/5867,i2_HQ_Rweevil_c126549/f5p0/2…	16	i2_LQ_Rweevil_c22765/f1p28/2229,i1_LQ_Rweevil_c73447/f1p5/1598,i2_LQ_Rweevil_c14210/f1p8/1974,i1_LQ_Rweevil_c45899/f1p0/1916,i4_LQ_Rweevil_c6588/f1p0/4233,i1_HQ_Rweevil_c121140/f49p0/1116,i2_LQ_Rweevil_c62614/f1p0/2513,i2_LQ_Rweevil_c112147/f1p2/2308,i1_LQ_Rweevil_c34927/f1p56/1047,i2_HQ_Rweevil_c148481/f56p0/2908,i2_LQ_Rweevil_c37114/f1p136/2538,i1_LQ_Rweevil_c77054/f1p0/1592,i3_LQ_Rweevil_c1965…
GO:0016831	carboxy-lyase activity	molecular_function	0.75389	1	5	998	173	27707	4	i1_LQ_Rweevil_c80066/f1p2/1624,i1_HQ_Rweevil_c1216/f13p0/1908,i5_LQ_Rweevil_c1961/f1p0/5467,i4_LQ_Rweevil_c9103/f1p0/4252	1	i2_LQ_Rweevil_c133781/f1p1/2778
GO:0016051	carbohydrate biosynthetic process	biological_process	0.75461	1	5	998	170	27707	4	i1_LQ_Rweevil_c26234/f1p1/1898,i2_LQ_Rweevil_c39140/f1p0/2815,i2_HQ_Rweevil_c34506/f2p1/2172,i2_LQ_Rweevil_c78132/f1p10/3000	1	i2_LQ_Rweevil_c133781/f1p1/2778
GO:0008175	tRNA methyltransferase activity	molecular_function	0.75529	1	2	998	72	27707	2	i6_LQ_Rweevil_c1386/f1p2/6873,i2_HQ_Rweevil_c21403/f3p2/2662	0
GO:0006576	cellular biogenic amine metabolic process	biological_process	0.75617	1	4	998	136	27707	2	i1_LQ_Rweevil_c53698/f1p0/1596,i2_HQ_Rweevil_c148654/f3p3/2339	2	i2_LQ_Rweevil_c56216/f1p1/2256,i2_LQ_Rweevil_c22765/f1p28/2229
GO:0044106	cellular amine metabolic process	biological_process	0.75617	1	4	998	136	27707	2	i1_LQ_Rweevil_c53698/f1p0/1596,i2_HQ_Rweevil_c148654/f3p3/2339	2	i2_LQ_Rweevil_c56216/f1p1/2256,i2_LQ_Rweevil_c22765/f1p28/2229
GO:0016820	hydrolase activity, acting on acid anhydrides, catalyzing transmembrane movement of substances	molecular_function	0.75622	1	8	998	287	27707	6	i3_LQ_Rweevil_c17837/f1p0/3872,i4_HQ_Rweevil_c1561/f2p0/4552,i3_HQ_Rweevil_c11677/f2p0/3953,i4_LQ_Rweevil_c3076/f1p8/4444,i4_HQ_Rweevil_c13613/f9p0/4079,i4_HQ_Rweevil_c1473/f3p0/4199	2	i2_LQ_Rweevil_c62614/f1p0/2513,i4_LQ_Rweevil_c6588/f1p0/4233
GO:0016298	lipase activity	molecular_function	0.75671	1	1	998	40	27707	1	i0_LQ_Rweevil_c11042/f1p3/962	0
GO:0043414	macromolecule methylation	biological_process	0.75773	1	3	998	105	27707	3	i2_HQ_Rweevil_c77049/f3p5/2228,i2_HQ_Rweevil_c21403/f3p2/2662,i6_LQ_Rweevil_c1386/f1p2/6873	0
GO:0000794	condensed nuclear chromosome	cellular_component	0.75814	1	3	998	108	27707	3	i2_LQ_Rweevil_c59033/f1p2/2855,i2_HQ_Rweevil_c83199/f3p2/2889,i3_LQ_Rweevil_c18471/f1p0/3149	0
GO:0008276	protein methyltransferase activity	molecular_function	0.75822	1	1	998	38	27707	1	i1_LQ_Rweevil_c46184/f1p0/1832	0
GO:0071822	protein complex subunit organization	biological_process	0.75863	1	23	998	739	27707	12	i2_LQ_Rweevil_c54535/f1p11/2668,i4_HQ_Rweevil_c1473/f3p0/4199,i2_LQ_Rweevil_c135861/f1p90/2653,i2_LQ_Rweevil_c108705/f1p2/2381,i2_HQ_Rweevil_c148076/f22p23/2289,i1_LQ_Rweevil_c14992/f1p10/1123,i0_LQ_Rweevil_c52297/f1p0/776,i1_LQ_Rweevil_c116729/f1p0/1392,i3_LQ_Rweevil_c18471/f1p0/3149,i3_LQ_Rweevil_c28294/f1p0/3384,i4_LQ_Rweevil_c2154/f1p6/4602,i3_LQ_Rweevil_c11432/f1p0/3270	11	i2_LQ_Rweevil_c40060/f1p14/2578,i2_LQ_Rweevil_c115091/f1p20/2356,i3_LQ_Rweevil_c10411/f1p0/3569,i2_LQ_Rweevil_c94656/f1p1/2104,i5_LQ_Rweevil_c3840/f1p0/5104,i2_LQ_Rweevil_c9865/f1p3/2873,i1_LQ_Rweevil_c42845/f1p0/1173,i4_HQ_Rweevil_c1271/f4p0/4618,i2_LQ_Rweevil_c58395/f1p1/2612,i5_LQ_Rweevil_c2105/f1p0/5117,i1_LQ_Rweevil_c67604/f1p0/1751
GO:0005875	microtubule associated complex	cellular_component	0.75954	1	1	998	37	27707	1	i0_LQ_Rweevil_c6005/f1p3/645	0
GO:0048519	negative regulation of biological process	biological_process	0.7613	1	8	998	275	27707	6	i7_LQ_Rweevil_c353/f1p0/7355,i2_HQ_Rweevil_c77049/f3p5/2228,i2_HQ_Rweevil_c148076/f22p23/2289,i5_HQ_Rweevil_c560/f2p0/5867,i2_LQ_Rweevil_c5681/f1p7/2655,i3_LQ_Rweevil_c18471/f1p0/3149	2	i1_LQ_Rweevil_c67604/f1p0/1751,i5_HQ_Rweevil_c296/f4p0/5390
GO:0031304	intrinsic component of mitochondrial inner membrane	cellular_component	0.76262	1	1	998	42	27707	1	i3_LQ_Rweevil_c18471/f1p0/3149	0
GO:0031305	integral component of mitochondrial inner membrane	cellular_component	0.76262	1	1	998	42	27707	1	i3_LQ_Rweevil_c18471/f1p0/3149	0
GO:0032592	integral component of mitochondrial membrane	cellular_component	0.76262	1	1	998	42	27707	1	i3_LQ_Rweevil_c18471/f1p0/3149	0
GO:0098573	intrinsic component of mitochondrial membrane	cellular_component	0.76262	1	1	998	42	27707	1	i3_LQ_Rweevil_c18471/f1p0/3149	0
GO:0098542	defense response to other organism	biological_process	0.7627	1	3	998	104	27707	3	i1_LQ_Rweevil_c103603/f1p0/1294,i3_LQ_Rweevil_c18471/f1p0/3149,i1_LQ_Rweevil_c116729/f1p0/1392	0
GO:0043624	cellular protein complex disassembly	biological_process	0.7629	1	1	998	36	27707	1	i2_HQ_Rweevil_c148076/f22p23/2289	0
GO:0006304	DNA modification	biological_process	0.76353	1	1	998	36	27707	1	i2_HQ_Rweevil_c77049/f3p5/2228	0
GO:0006865	amino acid transport	biological_process	0.76364	1	2	998	77	27707	2	i2_LQ_Rweevil_c20965/f2p0/2428,i1_LQ_Rweevil_c105557/f1p0/1697	0
GO:0006403	RNA localization	biological_process	0.76373	1	3	998	114	27707	3	i2_LQ_Rweevil_c30855/f1p17/2116,i5_HQ_Rweevil_c560/f2p0/5867,i2_LQ_Rweevil_c4171/f1p11/3031	0
GO:0050657	nucleic acid transport	biological_process	0.76373	1	3	998	114	27707	3	i5_HQ_Rweevil_c560/f2p0/5867,i2_LQ_Rweevil_c30855/f1p17/2116,i2_LQ_Rweevil_c4171/f1p11/3031	0
GO:0050658	RNA transport	biological_process	0.76373	1	3	998	114	27707	3	i2_LQ_Rweevil_c4171/f1p11/3031,i5_HQ_Rweevil_c560/f2p0/5867,i2_LQ_Rweevil_c30855/f1p17/2116	0
GO:0051236	establishment of RNA localization	biological_process	0.76373	1	3	998	114	27707	3	i2_LQ_Rweevil_c4171/f1p11/3031,i2_LQ_Rweevil_c30855/f1p17/2116,i5_HQ_Rweevil_c560/f2p0/5867	0
GO:0030133	transport vesicle	cellular_component	0.76563	1	3	998	113	27707	3	i2_LQ_Rweevil_c54535/f1p11/2668,i3_LQ_Rweevil_c28294/f1p0/3384,i0_LQ_Rweevil_c52297/f1p0/776	0
GO:0009163	nucleoside biosynthetic process	biological_process	0.7661	1	7	998	216	27707	3	i2_LQ_Rweevil_c14630/f1p6/2131,i0_HQ_Rweevil_c21585/f4p0/756,i4_LQ_Rweevil_c9103/f1p0/4252	4	i1_LQ_Rweevil_c34927/f1p56/1047,i2_HQ_Rweevil_c148481/f56p0/2908,i0_LQ_Rweevil_c72444/f1p0/790,i1_HQ_Rweevil_c121140/f49p0/1116
GO:0042455	ribonucleoside biosynthetic process	biological_process	0.7661	1	7	998	216	27707	3	i0_HQ_Rweevil_c21585/f4p0/756,i4_LQ_Rweevil_c9103/f1p0/4252,i2_LQ_Rweevil_c14630/f1p6/2131	4	i0_LQ_Rweevil_c72444/f1p0/790,i1_HQ_Rweevil_c121140/f49p0/1116,i1_LQ_Rweevil_c34927/f1p56/1047,i2_HQ_Rweevil_c148481/f56p0/2908
GO:1901659	glycosyl compound biosynthetic process	biological_process	0.7661	1	7	998	216	27707	3	i4_LQ_Rweevil_c9103/f1p0/4252,i0_HQ_Rweevil_c21585/f4p0/756,i2_LQ_Rweevil_c14630/f1p6/2131	4	i1_HQ_Rweevil_c121140/f49p0/1116,i0_LQ_Rweevil_c72444/f1p0/790,i1_LQ_Rweevil_c34927/f1p56/1047,i2_HQ_Rweevil_c148481/f56p0/2908
GO:0002252	immune effector process	biological_process	0.76653	1	2	998	74	27707	2	i1_LQ_Rweevil_c116729/f1p0/1392,i3_LQ_Rweevil_c18471/f1p0/3149	0
GO:0051607	defense response to virus	biological_process	0.76653	1	2	998	74	27707	2	i1_LQ_Rweevil_c116729/f1p0/1392,i3_LQ_Rweevil_c18471/f1p0/3149	0
GO:0015078	hydrogen ion transmembrane transporter activity	molecular_function	0.76709	1	14	998	418	27707	5	i2_HQ_Rweevil_c8163/f2p82/2710,i1_LQ_Rweevil_c116729/f1p0/1392,i1_LQ_Rweevil_c5987/f1p0/1730,i4_LQ_Rweevil_c9103/f1p0/4252,i2_LQ_Rweevil_c109630/f1p1/2996	9	i1_HQ_Rweevil_c121140/f49p0/1116,i2_LQ_Rweevil_c62614/f1p0/2513,i2_LQ_Rweevil_c22765/f1p28/2229,i2_LQ_Rweevil_c14210/f1p8/1974,i1_LQ_Rweevil_c73447/f1p5/1598,i0_LQ_Rweevil_c72444/f1p0/790,i2_LQ_Rweevil_c37114/f1p136/2538,i2_HQ_Rweevil_c148481/f56p0/2908,i1_LQ_Rweevil_c34927/f1p56/1047
GO:0051179	localization	biological_process	0.76766	1	143	998	4225	27707	87	i2_LQ_Rweevil_c110830/f1p4/2127,i5_LQ_Rweevil_c4622/f1p0/5571,i2_LQ_Rweevil_c123320/f1p2/2163,i2_LQ_Rweevil_c108425/f1p2/2605,i2_LQ_Rweevil_c61278/f1p38/2361,i2_LQ_Rweevil_c79177/f1p0/2681,i1_HQ_Rweevil_c19312/f2p0/1734,i1_LQ_Rweevil_c87038/f1p0/1094,i2_LQ_Rweevil_c13584/f1p2/2161,i4_HQ_Rweevil_c1899/f2p3/4252,i2_LQ_Rweevil_c7709/f1p1/2510,i3_LQ_Rweevil_c28294/f1p0/3384,i2_LQ_Rweevil_c11983/f1p4/…	56	i5_LQ_Rweevil_c3840/f1p0/5104,i3_LQ_Rweevil_c10411/f1p0/3569,i3_LQ_Rweevil_c36162/f1p0/3426,i2_HQ_Rweevil_c77071/f2p2/2359,i2_LQ_Rweevil_c14210/f1p8/1974,i3_LQ_Rweevil_c9466/f1p3/3145,i4_LQ_Rweevil_c5458/f1p0/4730,i2_LQ_Rweevil_c38010/f1p4/2512,i2_HQ_Rweevil_c58281/f2p4/2162,i2_LQ_Rweevil_c81389/f1p7/2120,i2_LQ_Rweevil_c41590/f1p3/2155,i3_LQ_Rweevil_c29943/f1p0/3019,i2_LQ_Rweevil_c26163/f1p1/2666…
GO:0015931	nucleobase-containing compound transport	biological_process	0.76822	1	3	998	115	27707	3	i2_LQ_Rweevil_c30855/f1p17/2116,i5_HQ_Rweevil_c560/f2p0/5867,i2_LQ_Rweevil_c4171/f1p11/3031	0
GO:0006302	double-strand break repair	biological_process	0.76984	1	1	998	39	27707	1	i0_LQ_Rweevil_c53656/f1p0/459	0
GO:0016023	cytoplasmic membrane-bounded vesicle	cellular_component	0.76988	1	4	998	151	27707	3	i0_LQ_Rweevil_c52297/f1p0/776,i2_LQ_Rweevil_c54535/f1p11/2668,i3_LQ_Rweevil_c28294/f1p0/3384	1	i3_LQ_Rweevil_c22464/f1p56/3446
GO:0031988	membrane-bounded vesicle	cellular_component	0.76988	1	4	998	151	27707	3	i0_LQ_Rweevil_c52297/f1p0/776,i2_LQ_Rweevil_c54535/f1p11/2668,i3_LQ_Rweevil_c28294/f1p0/3384	1	i3_LQ_Rweevil_c22464/f1p56/3446
GO:0046915	transition metal ion transmembrane transporter activity	molecular_function	0.77001	1	1	998	41	27707	0		1	i2_LQ_Rweevil_c112147/f1p2/2308
GO:0046486	glycerolipid metabolic process	biological_process	0.7717	1	3	998	111	27707	2	i2_LQ_Rweevil_c109656/f1p3/2530,i1_LQ_Rweevil_c106904/f1p31/1203	1	i2_HQ_Rweevil_c24233/f2p1/2962
GO:0015294	solute:cation symporter activity	molecular_function	0.77327	1	1	998	41	27707	1	i1_LQ_Rweevil_c67716/f1p0/1675	0
GO:0007399	nervous system development	biological_process	0.77341	1	1	998	39	27707	0		1	i4_LQ_Rweevil_c13321/f1p11/4042
GO:0022008	neurogenesis	biological_process	0.77341	1	1	998	39	27707	0		1	i4_LQ_Rweevil_c13321/f1p11/4042
GO:0030182	neuron differentiation	biological_process	0.77341	1	1	998	39	27707	0		1	i4_LQ_Rweevil_c13321/f1p11/4042
GO:0031175	neuron projection development	biological_process	0.77341	1	1	998	39	27707	0		1	i4_LQ_Rweevil_c13321/f1p11/4042
GO:0048666	neuron development	biological_process	0.77341	1	1	998	39	27707	0		1	i4_LQ_Rweevil_c13321/f1p11/4042
GO:0048699	generation of neurons	biological_process	0.77341	1	1	998	39	27707	0		1	i4_LQ_Rweevil_c13321/f1p11/4042
GO:0051302	regulation of cell division	biological_process	0.77494	1	3	998	116	27707	1	i3_LQ_Rweevil_c18471/f1p0/3149	2	i1_LQ_Rweevil_c67604/f1p0/1751,i2_LQ_Rweevil_c105755/f1p2/2285
GO:0032446	protein modification by small protein conjugation	biological_process	0.77553	1	4	998	151	27707	1	i3_LQ_Rweevil_c18471/f1p0/3149	3	i3_LQ_Rweevil_c4854/f1p40/3986,i2_LQ_Rweevil_c115091/f1p20/2356,i1_LQ_Rweevil_c67604/f1p0/1751
GO:0002376	immune system process	biological_process	0.77586	1	5	998	175	27707	2	i3_LQ_Rweevil_c18471/f1p0/3149,i1_LQ_Rweevil_c116729/f1p0/1392	3	i3_LQ_Rweevil_c19966/f1p0/3112,i4_LQ_Rweevil_c7404/f1p0/4653,i1_HQ_Rweevil_c8704/f2p11/1812
GO:0008146	sulfotransferase activity	molecular_function	0.77586	1	1	998	39	27707	0		1	i2_LQ_Rweevil_c37931/f1p1/2697
GO:0005672	transcription factor TFIIA complex	cellular_component	0.77778	1	2	998	80	27707	1	i1_HQ_Rweevil_c14225/f2p0/1191	1	i2_LQ_Rweevil_c110542/f1p1/2724
GO:0046873	metal ion transmembrane transporter activity	molecular_function	0.77831	1	12	998	399	27707	8	i3_LQ_Rweevil_c36265/f1p0/3285,i1_LQ_Rweevil_c67716/f1p0/1675,i5_HQ_Rweevil_c560/f2p0/5867,i5_LQ_Rweevil_c4622/f1p0/5571,i2_LQ_Rweevil_c4171/f1p11/3031,i2_HQ_Rweevil_c18105/f2p35/2673,i1_LQ_Rweevil_c68325/f1p0/1743,i4_LQ_Rweevil_c9103/f1p0/4252	4	i1_LQ_Rweevil_c77054/f1p0/1592,i1_LQ_Rweevil_c45899/f1p0/1916,i2_LQ_Rweevil_c112147/f1p2/2308,i2_LQ_Rweevil_c43245/f1p1/2276
GO:0019900	kinase binding	molecular_function	0.77852	1	2	998	79	27707	0		2	i2_LQ_Rweevil_c115091/f1p20/2356,i4_HQ_Rweevil_c1169/f4p3/4478
GO:0019901	protein kinase binding	molecular_function	0.77852	1	2	998	79	27707	0		2	i4_HQ_Rweevil_c1169/f4p3/4478,i2_LQ_Rweevil_c115091/f1p20/2356
GO:0008514	organic anion transmembrane transporter activity	molecular_function	0.7798	1	2	998	79	27707	2	i2_LQ_Rweevil_c20965/f2p0/2428,i1_LQ_Rweevil_c105557/f1p0/1697	0
GO:0007067	mitotic nuclear division	biological_process	0.78167	1	3	998	118	27707	1	i3_LQ_Rweevil_c18471/f1p0/3149	2	i1_LQ_Rweevil_c67604/f1p0/1751,i2_LQ_Rweevil_c105755/f1p2/2285
GO:0050661	NADP binding	molecular_function	0.78195	1	1	998	41	27707	1	i2_HQ_Rweevil_c126322/f3p8/2120	0
GO:0004112	cyclic-nucleotide phosphodiesterase activity	molecular_function	0.78286	1	1	998	45	27707	1	i4_LQ_Rweevil_c3662/f1p1/4638	0
GO:0004114	3',5'-cyclic-nucleotide phosphodiesterase activity	molecular_function	0.78286	1	1	998	45	27707	1	i4_LQ_Rweevil_c3662/f1p1/4638	0
GO:0000155	phosphorelay sensor kinase activity	molecular_function	0.78455	1	1	998	41	27707	0		1	i2_LQ_Rweevil_c6590/f1p2/2554
GO:0031410	cytoplasmic vesicle	cellular_component	0.78571	1	4	998	154	27707	3	i0_LQ_Rweevil_c52297/f1p0/776,i3_LQ_Rweevil_c28294/f1p0/3384,i2_LQ_Rweevil_c54535/f1p11/2668	1	i3_LQ_Rweevil_c22464/f1p56/3446
GO:0031982	vesicle	cellular_component	0.78571	1	4	998	154	27707	3	i0_LQ_Rweevil_c52297/f1p0/776,i2_LQ_Rweevil_c54535/f1p11/2668,i3_LQ_Rweevil_c28294/f1p0/3384	1	i3_LQ_Rweevil_c22464/f1p56/3446
GO:0043241	protein complex disassembly	biological_process	0.78663	1	1	998	39	27707	1	i2_HQ_Rweevil_c148076/f22p23/2289	0
GO:0043086	negative regulation of catalytic activity	biological_process	0.78671	1	2	998	83	27707	1	i3_LQ_Rweevil_c18471/f1p0/3149	1	i1_LQ_Rweevil_c67604/f1p0/1751
GO:0044092	negative regulation of molecular function	biological_process	0.78671	1	2	998	83	27707	1	i3_LQ_Rweevil_c18471/f1p0/3149	1	i1_LQ_Rweevil_c67604/f1p0/1751
GO:0048285	organelle fission	biological_process	0.78697	1	4	998	151	27707	2	i3_LQ_Rweevil_c18471/f1p0/3149,i2_LQ_Rweevil_c108705/f1p2/2381	2	i2_LQ_Rweevil_c105755/f1p2/2285,i1_LQ_Rweevil_c67604/f1p0/1751
GO:0071973	bacterial-type flagellum-dependent cell motility	biological_process	0.7892	1	2	998	76	27707	1	i3_LQ_Rweevil_c18471/f1p0/3149	1	i4_LQ_Rweevil_c3647/f1p11/4174
GO:0046034	ATP metabolic process	biological_process	0.78971	1	8	998	255	27707	2	i4_LQ_Rweevil_c9103/f1p0/4252,i2_LQ_Rweevil_c5654/f1p93/2503	6	i0_LQ_Rweevil_c72444/f1p0/790,i2_HQ_Rweevil_c148481/f56p0/2908,i1_LQ_Rweevil_c34927/f1p56/1047,i1_HQ_Rweevil_c121140/f49p0/1116,i3_LQ_Rweevil_c33844/f1p0/3163,i2_LQ_Rweevil_c5583/f1p2/2763
GO:0032259	methylation	biological_process	0.79019	1	4	998	142	27707	4	i2_LQ_Rweevil_c41321/f1p3/2288,i2_HQ_Rweevil_c77049/f3p5/2228,i2_HQ_Rweevil_c21403/f3p2/2662,i6_LQ_Rweevil_c1386/f1p2/6873	0
GO:0070925	organelle assembly	biological_process	0.79066	1	6	998	214	27707	4	i2_LQ_Rweevil_c108705/f1p2/2381,i1_LQ_Rweevil_c14992/f1p10/1123,i1_LQ_Rweevil_c116729/f1p0/1392,i5_HQ_Rweevil_c560/f2p0/5867	2	i5_LQ_Rweevil_c3840/f1p0/5104,i1_LQ_Rweevil_c67604/f1p0/1751
GO:0032984	macromolecular complex disassembly	biological_process	0.79321	1	1	998	40	27707	1	i2_HQ_Rweevil_c148076/f22p23/2289	0
GO:0012505	endomembrane system	cellular_component	0.79347	1	18	998	582	27707	10	i5_HQ_Rweevil_c560/f2p0/5867,i0_LQ_Rweevil_c52297/f1p0/776,i5_LQ_Rweevil_c4622/f1p0/5571,i3_LQ_Rweevil_c28294/f1p0/3384,i4_HQ_Rweevil_c1899/f2p3/4252,i2_LQ_Rweevil_c54535/f1p11/2668,i3_LQ_Rweevil_c6096/f1p0/3463,i2_LQ_Rweevil_c4171/f1p11/3031,i4_LQ_Rweevil_c9103/f1p0/4252,i1_LQ_Rweevil_c49093/f1p0/1366	8	i2_LQ_Rweevil_c9865/f1p3/2873,i7_LQ_Rweevil_c1023/f1p0/7115,i2_LQ_Rweevil_c96006/f1p27/2086,i2_HQ_Rweevil_c139139/f3p18/2108,i4_HQ_Rweevil_c721/f9p0/4391,i3_LQ_Rweevil_c23712/f1p13/3071,i2_LQ_Rweevil_c52506/f42p0/2174,i3_LQ_Rweevil_c9466/f1p3/3145
GO:0000221	vacuolar proton-transporting V-type ATPase, V1 domain	cellular_component	0.79361	1	2	998	89	27707	1	i4_HQ_Rweevil_c1473/f3p0/4199	1	i4_LQ_Rweevil_c6588/f1p0/4233
GO:0016471	vacuolar proton-transporting V-type ATPase complex	cellular_component	0.79361	1	2	998	89	27707	1	i4_HQ_Rweevil_c1473/f3p0/4199	1	i4_LQ_Rweevil_c6588/f1p0/4233
GO:0005102	receptor binding	molecular_function	0.7937	1	15	998	502	27707	8	i2_LQ_Rweevil_c135861/f1p90/2653,i1_LQ_Rweevil_c116729/f1p0/1392,i3_LQ_Rweevil_c18471/f1p0/3149,i2_LQ_Rweevil_c135603/f1p0/2778,i0_LQ_Rweevil_c52297/f1p0/776,i2_HQ_Rweevil_c91672/f2p3/2058,i2_LQ_Rweevil_c54535/f1p11/2668,i3_LQ_Rweevil_c28294/f1p0/3384	7	i2_LQ_Rweevil_c9865/f1p3/2873,i2_LQ_Rweevil_c115091/f1p20/2356,i2_LQ_Rweevil_c40060/f1p14/2578,i5_LQ_Rweevil_c2105/f1p0/5117,i2_LQ_Rweevil_c58395/f1p1/2612,i1_HQ_Rweevil_c1710/f8p0/1872,i1_LQ_Rweevil_c42845/f1p0/1173
GO:0015077	monovalent inorganic cation transmembrane transporter activity	molecular_function	0.79401	1	17	998	517	27707	7	i1_LQ_Rweevil_c67716/f1p0/1675,i4_LQ_Rweevil_c9103/f1p0/4252,i2_LQ_Rweevil_c109630/f1p1/2996,i1_LQ_Rweevil_c116729/f1p0/1392,i3_LQ_Rweevil_c36265/f1p0/3285,i2_HQ_Rweevil_c8163/f2p82/2710,i1_LQ_Rweevil_c5987/f1p0/1730	10	i2_LQ_Rweevil_c62614/f1p0/2513,i1_HQ_Rweevil_c121140/f49p0/1116,i2_LQ_Rweevil_c22765/f1p28/2229,i1_LQ_Rweevil_c73447/f1p5/1598,i2_LQ_Rweevil_c14210/f1p8/1974,i2_LQ_Rweevil_c37114/f1p136/2538,i1_LQ_Rweevil_c34927/f1p56/1047,i2_HQ_Rweevil_c148481/f56p0/2908,i1_LQ_Rweevil_c77054/f1p0/1592,i0_LQ_Rweevil_c72444/f1p0/790
GO:0016655	oxidoreductase activity, acting on NAD(P)H, quinone or similar compound as acceptor	molecular_function	0.79419	1	2	998	70	27707	1	i4_LQ_Rweevil_c12160/f1p4/4310	1	i2_LQ_Rweevil_c5583/f1p2/2763
GO:0071705	nitrogen compound transport	biological_process	0.79448	1	6	998	220	27707	5	i5_HQ_Rweevil_c560/f2p0/5867,i2_LQ_Rweevil_c30855/f1p17/2116,i2_LQ_Rweevil_c4171/f1p11/3031,i1_LQ_Rweevil_c105557/f1p0/1697,i2_LQ_Rweevil_c20965/f2p0/2428	1	i2_LQ_Rweevil_c25895/f3p39/2619
GO:0030054	cell junction	cellular_component	0.79473	1	1	998	41	27707	0		1	i5_LQ_Rweevil_c3840/f1p0/5104
GO:0007005	mitochondrion organization	biological_process	0.79562	1	4	998	146	27707	3	i3_LQ_Rweevil_c18471/f1p0/3149,i1_HQ_Rweevil_c85015/f3p0/1064,i0_HQ_Rweevil_c21555/f2p20/734	1	i2_LQ_Rweevil_c88973/f1p4/2732
GO:0004127	cytidylate kinase activity	molecular_function	0.79897	1	1	998	42	27707	1	i0_HQ_Rweevil_c61196/f4p4/752	0
GO:0008324	cation transmembrane transporter activity	molecular_function	0.80036	1	29	998	880	27707	13	i5_HQ_Rweevil_c560/f2p0/5867,i3_LQ_Rweevil_c36265/f1p0/3285,i2_HQ_Rweevil_c8163/f2p82/2710,i1_LQ_Rweevil_c116729/f1p0/1392,i1_LQ_Rweevil_c5987/f1p0/1730,i5_LQ_Rweevil_c4622/f1p0/5571,i1_LQ_Rweevil_c67716/f1p0/1675,i2_LQ_Rweevil_c56857/f1p3/2330,i4_LQ_Rweevil_c9103/f1p0/4252,i2_LQ_Rweevil_c109630/f1p1/2996,i1_LQ_Rweevil_c68325/f1p0/1743,i2_HQ_Rweevil_c18105/f2p35/2673,i2_LQ_Rweevil_c4171/f1p11/3031	16	i1_LQ_Rweevil_c77054/f1p0/1592,i2_LQ_Rweevil_c9865/f1p3/2873,i2_HQ_Rweevil_c39135/f2p9/2771,i0_LQ_Rweevil_c72444/f1p0/790,i4_LQ_Rweevil_c5458/f1p0/4730,i1_HQ_Rweevil_c121140/f49p0/1116,i2_LQ_Rweevil_c62614/f1p0/2513,i1_LQ_Rweevil_c45899/f1p0/1916,i2_LQ_Rweevil_c14210/f1p8/1974,i1_LQ_Rweevil_c73447/f1p5/1598,i2_LQ_Rweevil_c22765/f1p28/2229,i2_LQ_Rweevil_c43245/f1p1/2276,i2_LQ_Rweevil_c37114/f1p136…
GO:0000377	RNA splicing, via transesterification reactions with bulged adenosine as nucleophile	biological_process	0.80315	1	2	998	80	27707	0		2	i3_LQ_Rweevil_c7125/f1p18/3880,i1_LQ_Rweevil_c6024/f1p0/1903
GO:0000398	mRNA splicing, via spliceosome	biological_process	0.80315	1	2	998	80	27707	0		2	i1_LQ_Rweevil_c6024/f1p0/1903,i3_LQ_Rweevil_c7125/f1p18/3880
GO:0032269	negative regulation of cellular protein metabolic process	biological_process	0.80382	1	2	998	86	27707	1	i3_LQ_Rweevil_c18471/f1p0/3149	1	i1_LQ_Rweevil_c67604/f1p0/1751
GO:0051248	negative regulation of protein metabolic process	biological_process	0.80382	1	2	998	86	27707	1	i3_LQ_Rweevil_c18471/f1p0/3149	1	i1_LQ_Rweevil_c67604/f1p0/1751
GO:0006397	mRNA processing	biological_process	0.80419	1	7	998	257	27707	2	i4_LQ_Rweevil_c2154/f1p6/4602,i2_LQ_Rweevil_c41321/f1p3/2288	5	i2_LQ_Rweevil_c38010/f1p4/2512,i3_LQ_Rweevil_c7125/f1p18/3880,i2_LQ_Rweevil_c56441/f1p10/2780,i1_LQ_Rweevil_c6024/f1p0/1903,i3_HQ_Rweevil_c2040/f4p6/3244
GO:0005741	mitochondrial outer membrane	cellular_component	0.80439	1	3	998	110	27707	2	i1_HQ_Rweevil_c85015/f3p0/1064,i0_HQ_Rweevil_c21555/f2p20/734	1	i2_LQ_Rweevil_c88973/f1p4/2732
GO:0031968	organelle outer membrane	cellular_component	0.80439	1	3	998	110	27707	2	i0_HQ_Rweevil_c21555/f2p20/734,i1_HQ_Rweevil_c85015/f3p0/1064	1	i2_LQ_Rweevil_c88973/f1p4/2732
GO:0000990	transcription factor activity, core RNA polymerase binding	molecular_function	0.80446	1	3	998	124	27707	2	i3_LQ_Rweevil_c3727/f1p0/3923,i4_LQ_Rweevil_c12160/f1p4/4310	1	i2_LQ_Rweevil_c110870/f1p80/2722
GO:0000996	core DNA-dependent RNA polymerase binding promoter specificity activity	molecular_function	0.80446	1	3	998	124	27707	2	i4_LQ_Rweevil_c12160/f1p4/4310,i3_LQ_Rweevil_c3727/f1p0/3923	1	i2_LQ_Rweevil_c110870/f1p80/2722
GO:0016987	sigma factor activity	molecular_function	0.80446	1	3	998	124	27707	2	i4_LQ_Rweevil_c12160/f1p4/4310,i3_LQ_Rweevil_c3727/f1p0/3923	1	i2_LQ_Rweevil_c110870/f1p80/2722
GO:0001539	cilium or flagellum-dependent cell motility	biological_process	0.80492	1	2	998	79	27707	1	i3_LQ_Rweevil_c18471/f1p0/3149	1	i4_LQ_Rweevil_c3647/f1p11/4174
GO:0097588	archaeal or bacterial-type flagellum-dependent cell motility	biological_process	0.80492	1	2	998	79	27707	1	i3_LQ_Rweevil_c18471/f1p0/3149	1	i4_LQ_Rweevil_c3647/f1p11/4174
GO:0008083	growth factor activity	molecular_function	0.80737	1	2	998	80	27707	1	i2_HQ_Rweevil_c91672/f2p3/2058	1	i1_HQ_Rweevil_c1710/f8p0/1872
GO:0044763	single-organism cellular process	biological_process	0.80901	1	262	998	7624	27707	183	i3_LQ_Rweevil_c28294/f1p0/3384,i4_LQ_Rweevil_c3662/f1p1/4638,i2_LQ_Rweevil_c11983/f1p4/2252,i2_LQ_Rweevil_c7709/f1p1/2510,i3_LQ_Rweevil_c35032/f1p2/3765,i1_HQ_Rweevil_c19312/f2p0/1734,i2_HQ_Rweevil_c118274/f2p10/2023,i3_HQ_Rweevil_c33424/f2p0/3164,i2_LQ_Rweevil_c58744/f1p4/2777,i1_LQ_Rweevil_c108308/f1p0/1753,i2_HQ_Rweevil_c99585/f11p2/2242,i2_LQ_Rweevil_c135861/f1p90/2653,i4_LQ_Rweevil_c5997/f1p…	79	i1_HQ_Rweevil_c37687/f25p0/1373,i4_LQ_Rweevil_c11796/f1p0/4553,i2_HQ_Rweevil_c148879/f15p11/2221,i4_LQ_Rweevil_c8895/f1p0/4495,i1_HQ_Rweevil_c19344/f2p0/1981,i2_LQ_Rweevil_c14210/f1p8/1974,i2_LQ_Rweevil_c85235/f1p3/2850,i2_LQ_Rweevil_c113245/f1p3/2425,i3_LQ_Rweevil_c7125/f1p18/3880,i2_LQ_Rweevil_c5147/f1p8/2254,i2_LQ_Rweevil_c9725/f1p7/2819,i2_LQ_Rweevil_c5957/f1p1/2558,i4_LQ_Rweevil_c11680/f1p0/…
GO:0019079	viral genome replication	biological_process	0.8114	1	2	998	84	27707	0		2	i1_LQ_Rweevil_c34927/f1p56/1047,i2_LQ_Rweevil_c142681/f1p1/2102
GO:0005216	ion channel activity	molecular_function	0.8117	1	9	998	332	27707	4	i2_LQ_Rweevil_c56857/f1p3/2330,i4_LQ_Rweevil_c6699/f1p3/4390,i3_LQ_Rweevil_c4368/f1p34/3174,i3_LQ_Rweevil_c36265/f1p0/3285	5	i2_LQ_Rweevil_c43245/f1p1/2276,i2_LQ_Rweevil_c63508/f1p2/2279,i1_HQ_Rweevil_c44725/f2p0/1516,i2_LQ_Rweevil_c9865/f1p3/2873,i1_LQ_Rweevil_c77054/f1p0/1592
GO:0015267	channel activity	molecular_function	0.8117	1	9	998	332	27707	4	i3_LQ_Rweevil_c36265/f1p0/3285,i4_LQ_Rweevil_c6699/f1p3/4390,i3_LQ_Rweevil_c4368/f1p34/3174,i2_LQ_Rweevil_c56857/f1p3/2330	5	i2_LQ_Rweevil_c63508/f1p2/2279,i1_HQ_Rweevil_c44725/f2p0/1516,i2_LQ_Rweevil_c9865/f1p3/2873,i1_LQ_Rweevil_c77054/f1p0/1592,i2_LQ_Rweevil_c43245/f1p1/2276
GO:0022803	passive transmembrane transporter activity	molecular_function	0.8117	1	9	998	332	27707	4	i4_LQ_Rweevil_c6699/f1p3/4390,i3_LQ_Rweevil_c4368/f1p34/3174,i3_LQ_Rweevil_c36265/f1p0/3285,i2_LQ_Rweevil_c56857/f1p3/2330	5	i1_HQ_Rweevil_c44725/f2p0/1516,i2_LQ_Rweevil_c63508/f1p2/2279,i1_LQ_Rweevil_c77054/f1p0/1592,i2_LQ_Rweevil_c9865/f1p3/2873,i2_LQ_Rweevil_c43245/f1p1/2276
GO:0022838	substrate-specific channel activity	molecular_function	0.8117	1	9	998	332	27707	4	i3_LQ_Rweevil_c36265/f1p0/3285,i3_LQ_Rweevil_c4368/f1p34/3174,i4_LQ_Rweevil_c6699/f1p3/4390,i2_LQ_Rweevil_c56857/f1p3/2330	5	i2_LQ_Rweevil_c9865/f1p3/2873,i1_LQ_Rweevil_c77054/f1p0/1592,i2_LQ_Rweevil_c63508/f1p2/2279,i1_HQ_Rweevil_c44725/f2p0/1516,i2_LQ_Rweevil_c43245/f1p1/2276
GO:0031399	regulation of protein modification process	biological_process	0.81264	1	2	998	85	27707	1	i3_LQ_Rweevil_c18471/f1p0/3149	1	i1_LQ_Rweevil_c67604/f1p0/1751
GO:0016741	transferase activity, transferring one-carbon groups	molecular_function	0.81337	1	10	998	330	27707	9	i3_LQ_Rweevil_c26237/f1p0/3740,i1_LQ_Rweevil_c46184/f1p0/1832,i2_LQ_Rweevil_c41321/f1p3/2288,i0_HQ_Rweevil_c1683/f3p0/914,i2_HQ_Rweevil_c21403/f3p2/2662,i6_LQ_Rweevil_c1386/f1p2/6873,i3_LQ_Rweevil_c22074/f1p1/3474,i1_HQ_Rweevil_c55116/f9p0/1040,i1_LQ_Rweevil_c58607/f1p0/1080	1	i0_HQ_Rweevil_c15261/f3p0/917
GO:0098655	cation transmembrane transport	biological_process	0.81481	1	15	998	493	27707	5	i4_LQ_Rweevil_c9103/f1p0/4252,i2_LQ_Rweevil_c109630/f1p1/2996,i4_HQ_Rweevil_c1473/f3p0/4199,i1_LQ_Rweevil_c116729/f1p0/1392,i2_HQ_Rweevil_c8163/f2p82/2710	10	i0_LQ_Rweevil_c72444/f1p0/790,i2_LQ_Rweevil_c37114/f1p136/2538,i2_HQ_Rweevil_c148481/f56p0/2908,i1_LQ_Rweevil_c34927/f1p56/1047,i1_HQ_Rweevil_c121140/f49p0/1116,i2_LQ_Rweevil_c62614/f1p0/2513,i4_LQ_Rweevil_c6588/f1p0/4233,i1_LQ_Rweevil_c73447/f1p5/1598,i2_LQ_Rweevil_c14210/f1p8/1974,i2_LQ_Rweevil_c22765/f1p28/2229
GO:0098662	inorganic cation transmembrane transport	biological_process	0.81481	1	15	998	493	27707	5	i4_LQ_Rweevil_c9103/f1p0/4252,i2_LQ_Rweevil_c109630/f1p1/2996,i4_HQ_Rweevil_c1473/f3p0/4199,i1_LQ_Rweevil_c116729/f1p0/1392,i2_HQ_Rweevil_c8163/f2p82/2710	10	i0_LQ_Rweevil_c72444/f1p0/790,i2_LQ_Rweevil_c37114/f1p136/2538,i1_LQ_Rweevil_c34927/f1p56/1047,i2_HQ_Rweevil_c148481/f56p0/2908,i2_LQ_Rweevil_c62614/f1p0/2513,i1_HQ_Rweevil_c121140/f49p0/1116,i4_LQ_Rweevil_c6588/f1p0/4233,i1_LQ_Rweevil_c73447/f1p5/1598,i2_LQ_Rweevil_c14210/f1p8/1974,i2_LQ_Rweevil_c22765/f1p28/2229
GO:0019898	extrinsic component of membrane	cellular_component	0.81494	1	5	998	200	27707	3	i1_LQ_Rweevil_c116729/f1p0/1392,i6_LQ_Rweevil_c1668/f1p0/6235,i4_HQ_Rweevil_c1899/f2p3/4252	2	i4_HQ_Rweevil_c721/f9p0/4391,i2_LQ_Rweevil_c115091/f1p20/2356
GO:0006006	glucose metabolic process	biological_process	0.81586	1	2	998	85	27707	1	i2_HQ_Rweevil_c126322/f3p8/2120	1	i2_LQ_Rweevil_c133781/f1p1/2778
GO:0000940	condensed chromosome outer kinetochore	cellular_component	0.81736	1	3	998	122	27707	3	i2_LQ_Rweevil_c59033/f1p2/2855,i2_HQ_Rweevil_c83199/f3p2/2889,i3_LQ_Rweevil_c18471/f1p0/3149	0
GO:0007031	peroxisome organization	biological_process	0.81773	1	1	998	43	27707	1	i2_LQ_Rweevil_c108705/f1p2/2381	0
GO:0044265	cellular macromolecule catabolic process	biological_process	0.81875	1	11	998	382	27707	6	i3_HQ_Rweevil_c6581/f2p0/3364,i3_LQ_Rweevil_c18471/f1p0/3149,i0_LQ_Rweevil_c9200/f1p8/937,i3_HQ_Rweevil_c32337/f3p3/3143,i2_LQ_Rweevil_c44995/f1p12/2301,i5_LQ_Rweevil_c3378/f1p0/5681	5	i3_LQ_Rweevil_c4854/f1p40/3986,i1_HQ_Rweevil_c109553/f4p0/1083,i2_LQ_Rweevil_c105755/f1p2/2285,i1_LQ_Rweevil_c67604/f1p0/1751,i1_LQ_Rweevil_c45192/f1p0/1917
GO:0051260	protein homooligomerization	biological_process	0.81881	1	1	998	48	27707	0		1	i2_LQ_Rweevil_c94656/f1p1/2104
GO:0000075	cell cycle checkpoint	biological_process	0.81902	1	2	998	89	27707	1	i3_LQ_Rweevil_c18471/f1p0/3149	1	i1_LQ_Rweevil_c67604/f1p0/1751
GO:0051239	regulation of multicellular organismal process	biological_process	0.81906	1	1	998	43	27707	1	i1_LQ_Rweevil_c116729/f1p0/1392	0
GO:0005774	vacuolar membrane	cellular_component	0.81971	1	2	998	94	27707	1	i4_HQ_Rweevil_c1473/f3p0/4199	1	i4_LQ_Rweevil_c6588/f1p0/4233
GO:0044437	vacuolar part	cellular_component	0.81971	1	2	998	94	27707	1	i4_HQ_Rweevil_c1473/f3p0/4199	1	i4_LQ_Rweevil_c6588/f1p0/4233
GO:0042278	purine nucleoside metabolic process	biological_process	0.82066	1	10	998	326	27707	4	i2_LQ_Rweevil_c14630/f1p6/2131,i2_LQ_Rweevil_c5654/f1p93/2503,i4_LQ_Rweevil_c9103/f1p0/4252,i0_HQ_Rweevil_c21585/f4p0/756	6	i3_LQ_Rweevil_c33844/f1p0/3163,i2_LQ_Rweevil_c5583/f1p2/2763,i1_HQ_Rweevil_c121140/f49p0/1116,i2_HQ_Rweevil_c148481/f56p0/2908,i1_LQ_Rweevil_c34927/f1p56/1047,i0_LQ_Rweevil_c72444/f1p0/790
GO:0046128	purine ribonucleoside metabolic process	biological_process	0.82066	1	10	998	326	27707	4	i0_HQ_Rweevil_c21585/f4p0/756,i4_LQ_Rweevil_c9103/f1p0/4252,i2_LQ_Rweevil_c5654/f1p93/2503,i2_LQ_Rweevil_c14630/f1p6/2131	6	i0_LQ_Rweevil_c72444/f1p0/790,i2_HQ_Rweevil_c148481/f56p0/2908,i1_LQ_Rweevil_c34927/f1p56/1047,i1_HQ_Rweevil_c121140/f49p0/1116,i2_LQ_Rweevil_c5583/f1p2/2763,i3_LQ_Rweevil_c33844/f1p0/3163
GO:0022411	cellular component disassembly	biological_process	0.82145	1	1	998	44	27707	1	i2_HQ_Rweevil_c148076/f22p23/2289	0
GO:0009991	response to extracellular stimulus	biological_process	0.82152	1	1	998	43	27707	1	i3_LQ_Rweevil_c18471/f1p0/3149	0
GO:0031668	cellular response to extracellular stimulus	biological_process	0.82152	1	1	998	43	27707	1	i3_LQ_Rweevil_c18471/f1p0/3149	0
GO:0071496	cellular response to external stimulus	biological_process	0.82152	1	1	998	43	27707	1	i3_LQ_Rweevil_c18471/f1p0/3149	0
GO:0051205	protein insertion into membrane	biological_process	0.82186	1	1	998	47	27707	0		1	i4_LQ_Rweevil_c11680/f1p0/4123
GO:0098660	inorganic ion transmembrane transport	biological_process	0.82272	1	15	998	497	27707	5	i4_HQ_Rweevil_c1473/f3p0/4199,i1_LQ_Rweevil_c116729/f1p0/1392,i2_HQ_Rweevil_c8163/f2p82/2710,i4_LQ_Rweevil_c9103/f1p0/4252,i2_LQ_Rweevil_c109630/f1p1/2996	10	i1_HQ_Rweevil_c121140/f49p0/1116,i2_LQ_Rweevil_c62614/f1p0/2513,i4_LQ_Rweevil_c6588/f1p0/4233,i1_LQ_Rweevil_c73447/f1p5/1598,i2_LQ_Rweevil_c14210/f1p8/1974,i2_LQ_Rweevil_c22765/f1p28/2229,i2_LQ_Rweevil_c37114/f1p136/2538,i0_LQ_Rweevil_c72444/f1p0/790,i1_LQ_Rweevil_c34927/f1p56/1047,i2_HQ_Rweevil_c148481/f56p0/2908
GO:0000041	transition metal ion transport	biological_process	0.82281	1	1	998	47	27707	0		1	i2_LQ_Rweevil_c112147/f1p2/2308
GO:0004673	protein histidine kinase activity	molecular_function	0.82287	1	1	998	47	27707	0		1	i2_LQ_Rweevil_c6590/f1p2/2554
GO:0016775	phosphotransferase activity, nitrogenous group as acceptor	molecular_function	0.82287	1	1	998	47	27707	0		1	i2_LQ_Rweevil_c6590/f1p2/2554
GO:0000428	DNA-directed RNA polymerase complex	cellular_component	0.82336	1	4	998	155	27707	3	i1_HQ_Rweevil_c14225/f2p0/1191,i5_HQ_Rweevil_c560/f2p0/5867,i2_LQ_Rweevil_c4171/f1p11/3031	1	i2_LQ_Rweevil_c110542/f1p1/2724
GO:0030880	RNA polymerase complex	cellular_component	0.82336	1	4	998	155	27707	3	i2_LQ_Rweevil_c4171/f1p11/3031,i5_HQ_Rweevil_c560/f2p0/5867,i1_HQ_Rweevil_c14225/f2p0/1191	1	i2_LQ_Rweevil_c110542/f1p1/2724
GO:0055029	nuclear DNA-directed RNA polymerase complex	cellular_component	0.82336	1	4	998	155	27707	3	i1_HQ_Rweevil_c14225/f2p0/1191,i5_HQ_Rweevil_c560/f2p0/5867,i2_LQ_Rweevil_c4171/f1p11/3031	1	i2_LQ_Rweevil_c110542/f1p1/2724
GO:0009401	phosphoenolpyruvate-dependent sugar phosphotransferase system	biological_process	0.82376	1	1	998	44	27707	1	i5_LQ_Rweevil_c4622/f1p0/5571	0
GO:0007186	G-protein coupled receptor signaling pathway	biological_process	0.82377	1	11	998	389	27707	5	i2_LQ_Rweevil_c135784/f1p3/2232,i3_LQ_Rweevil_c22263/f1p0/3183,i2_HQ_Rweevil_c34506/f2p1/2172,i2_HQ_Rweevil_c148654/f3p3/2339,i1_LQ_Rweevil_c64039/f3p0/1709	6	i4_LQ_Rweevil_c5458/f1p0/4730,i4_LQ_Rweevil_c5809/f1p3/4701,i2_HQ_Rweevil_c39135/f2p9/2771,i0_LQ_Rweevil_c31771/f1p0/549,i3_LQ_Rweevil_c23712/f1p13/3071,i1_LQ_Rweevil_c68499/f1p0/1678
GO:0008168	methyltransferase activity	molecular_function	0.82488	1	9	998	301	27707	8	i2_HQ_Rweevil_c21403/f3p2/2662,i0_HQ_Rweevil_c1683/f3p0/914,i6_LQ_Rweevil_c1386/f1p2/6873,i3_LQ_Rweevil_c26237/f1p0/3740,i1_LQ_Rweevil_c46184/f1p0/1832,i2_LQ_Rweevil_c41321/f1p3/2288,i1_HQ_Rweevil_c55116/f9p0/1040,i1_LQ_Rweevil_c58607/f1p0/1080	1	i0_HQ_Rweevil_c15261/f3p0/917
GO:0000151	ubiquitin ligase complex	cellular_component	0.82582	1	4	998	156	27707	1	i0_LQ_Rweevil_c56803/f1p2/844	3	i2_LQ_Rweevil_c105755/f1p2/2285,i3_LQ_Rweevil_c4854/f1p40/3986,i3_LQ_Rweevil_c39564/f1p1/3082
GO:0034220	ion transmembrane transport	biological_process	0.82595	1	17	998	561	27707	7	i4_HQ_Rweevil_c1473/f3p0/4199,i2_LQ_Rweevil_c20965/f2p0/2428,i4_LQ_Rweevil_c9103/f1p0/4252,i1_LQ_Rweevil_c105557/f1p0/1697,i2_LQ_Rweevil_c109630/f1p1/2996,i1_LQ_Rweevil_c116729/f1p0/1392,i2_HQ_Rweevil_c8163/f2p82/2710	10	i4_LQ_Rweevil_c6588/f1p0/4233,i2_LQ_Rweevil_c62614/f1p0/2513,i1_HQ_Rweevil_c121140/f49p0/1116,i2_LQ_Rweevil_c22765/f1p28/2229,i1_LQ_Rweevil_c73447/f1p5/1598,i2_LQ_Rweevil_c14210/f1p8/1974,i2_LQ_Rweevil_c37114/f1p136/2538,i2_HQ_Rweevil_c148481/f56p0/2908,i1_LQ_Rweevil_c34927/f1p56/1047,i0_LQ_Rweevil_c72444/f1p0/790
GO:0016830	carbon-carbon lyase activity	molecular_function	0.8263	1	5	998	189	27707	4	i1_LQ_Rweevil_c80066/f1p2/1624,i1_HQ_Rweevil_c1216/f13p0/1908,i4_LQ_Rweevil_c9103/f1p0/4252,i5_LQ_Rweevil_c1961/f1p0/5467	1	i2_LQ_Rweevil_c133781/f1p1/2778
GO:1901615	organic hydroxy compound metabolic process	biological_process	0.82686	1	1	998	46	27707	1	i2_HQ_Rweevil_c27394/f2p9/2733	0
GO:0000375	RNA splicing, via transesterification reactions	biological_process	0.82709	1	2	998	85	27707	0		2	i1_LQ_Rweevil_c6024/f1p0/1903,i3_LQ_Rweevil_c7125/f1p18/3880
GO:0098796	membrane protein complex	cellular_component	0.82722	1	29	998	939	27707	7	i4_LQ_Rweevil_c9103/f1p0/4252,i2_LQ_Rweevil_c109630/f1p1/2996,i4_HQ_Rweevil_c1473/f3p0/4199,i2_HQ_Rweevil_c34506/f2p1/2172,i2_HQ_Rweevil_c8163/f2p82/2710,i1_LQ_Rweevil_c116729/f1p0/1392,i3_LQ_Rweevil_c18471/f1p0/3149	22	i2_LQ_Rweevil_c57775/f1p12/2650,i2_LQ_Rweevil_c37114/f1p136/2538,i3_HQ_Rweevil_c1690/f6p0/3777,i1_LQ_Rweevil_c34927/f1p56/1047,i2_HQ_Rweevil_c148481/f56p0/2908,i3_LQ_Rweevil_c10411/f1p0/3569,i1_HQ_Rweevil_c121140/f49p0/1116,i2_LQ_Rweevil_c62614/f1p0/2513,i4_HQ_Rweevil_c744/f9p0/4431,i4_LQ_Rweevil_c6588/f1p0/4233,i2_LQ_Rweevil_c14210/f1p8/1974,i3_LQ_Rweevil_c33844/f1p0/3163,i3_LQ_Rweevil_c27537/f1…
GO:0071702	organic substance transport	biological_process	0.82742	1	51	998	1627	27707	27	i0_LQ_Rweevil_c11042/f1p3/962,i5_HQ_Rweevil_c560/f2p0/5867,i0_LQ_Rweevil_c52297/f1p0/776,i1_LQ_Rweevil_c31019/f1p0/1961,i0_HQ_Rweevil_c989/f12p0/562,i4_LQ_Rweevil_c10342/f1p0/4429,i2_LQ_Rweevil_c36586/f2p13/2865,i3_LQ_Rweevil_c28294/f1p0/3384,i2_LQ_Rweevil_c30855/f1p17/2116,i2_LQ_Rweevil_c54535/f1p11/2668,i1_HQ_Rweevil_c85015/f3p0/1064,i1_LQ_Rweevil_c105557/f1p0/1697,i1_LQ_Rweevil_c49093/f1p0/136…	24	i3_HQ_Rweevil_c40362/f2p0/3048,i1_LQ_Rweevil_c67604/f1p0/1751,i2_LQ_Rweevil_c88973/f1p4/2732,i2_LQ_Rweevil_c96006/f1p27/2086,i2_HQ_Rweevil_c139139/f3p18/2108,i7_LQ_Rweevil_c283/f1p0/7750,i2_LQ_Rweevil_c26163/f1p1/2666,i3_HQ_Rweevil_c1690/f6p0/3777,i2_HQ_Rweevil_c81295/f2p0/2832,i3_HQ_Rweevil_c37843/f4p8/3049,i2_LQ_Rweevil_c25675/f1p4/2228,i2_HQ_Rweevil_c1523/f12p3/2257,i3_LQ_Rweevil_c29943/f1p0/3…
GO:0015075	ion transmembrane transporter activity	molecular_function	0.82827	1	39	998	1213	27707	21	i2_LQ_Rweevil_c56857/f1p3/2330,i2_LQ_Rweevil_c4171/f1p11/3031,i2_LQ_Rweevil_c109630/f1p1/2996,i2_LQ_Rweevil_c20965/f2p0/2428,i2_LQ_Rweevil_c108425/f1p2/2605,i5_LQ_Rweevil_c4622/f1p0/5571,i2_LQ_Rweevil_c79177/f1p0/2681,i2_HQ_Rweevil_c8163/f2p82/2710,i1_LQ_Rweevil_c116729/f1p0/1392,i3_LQ_Rweevil_c4368/f1p34/3174,i4_LQ_Rweevil_c9103/f1p0/4252,i1_LQ_Rweevil_c105557/f1p0/1697,i1_LQ_Rweevil_c68325/f1p0…	18	i2_LQ_Rweevil_c37114/f1p136/2538,i2_LQ_Rweevil_c112147/f1p2/2308,i2_HQ_Rweevil_c148481/f56p0/2908,i2_LQ_Rweevil_c63508/f1p2/2279,i1_HQ_Rweevil_c121140/f49p0/1116,i2_LQ_Rweevil_c14210/f1p8/1974,i1_LQ_Rweevil_c73447/f1p5/1598,i4_LQ_Rweevil_c5458/f1p0/4730,i2_LQ_Rweevil_c9865/f1p3/2873,i2_LQ_Rweevil_c43245/f1p1/2276,i1_LQ_Rweevil_c34927/f1p56/1047,i2_LQ_Rweevil_c62614/f1p0/2513,i1_HQ_Rweevil_c44725/…
GO:0005801	cis-Golgi network	cellular_component	0.83157	1	1	998	54	27707	0		1	i1_LQ_Rweevil_c67604/f1p0/1751
GO:0042221	response to chemical	biological_process	0.83171	1	7	998	266	27707	5	i2_HQ_Rweevil_c77049/f3p5/2228,i5_HQ_Rweevil_c560/f2p0/5867,i2_LQ_Rweevil_c4171/f1p11/3031,i5_HQ_Rweevil_c558/f2p0/5401,i5_LQ_Rweevil_c4622/f1p0/5571	2	i2_LQ_Rweevil_c59738/f1p2/2403,i2_LQ_Rweevil_c6590/f1p2/2554
GO:0008094	DNA-dependent ATPase activity	molecular_function	0.83249	1	1	998	49	27707	1	i0_LQ_Rweevil_c53656/f1p0/459	0
GO:0015743	malate transport	biological_process	0.83313	1	1	998	51	27707	1	i4_HQ_Rweevil_c1473/f3p0/4199	0
GO:0052689	carboxylic ester hydrolase activity	molecular_function	0.83373	1	2	998	85	27707	2	i0_LQ_Rweevil_c11042/f1p3/962,i1_LQ_Rweevil_c5436/f1p0/1907	0
GO:0033013	tetrapyrrole metabolic process	biological_process	0.83525	1	4	998	154	27707	3	i3_HQ_Rweevil_c33424/f2p0/3164,i1_LQ_Rweevil_c6613/f1p0/1905,i2_HQ_Rweevil_c36014/f4p25/2315	1	i4_LQ_Rweevil_c8895/f1p0/4495
GO:0005773	vacuole	cellular_component	0.83586	1	2	998	97	27707	1	i4_HQ_Rweevil_c1473/f3p0/4199	1	i4_LQ_Rweevil_c6588/f1p0/4233
GO:0007006	mitochondrial membrane organization	biological_process	0.83627	1	1	998	51	27707	1	i3_LQ_Rweevil_c18471/f1p0/3149	0
GO:0000777	condensed chromosome kinetochore	cellular_component	0.83658	1	3	998	126	27707	3	i3_LQ_Rweevil_c18471/f1p0/3149,i2_HQ_Rweevil_c83199/f3p2/2889,i2_LQ_Rweevil_c59033/f1p2/2855	0
GO:0000779	condensed chromosome, centromeric region	cellular_component	0.83658	1	3	998	126	27707	3	i3_LQ_Rweevil_c18471/f1p0/3149,i2_LQ_Rweevil_c59033/f1p2/2855,i2_HQ_Rweevil_c83199/f3p2/2889	0
GO:0046806	viral scaffold	cellular_component	0.83874	1	1	998	54	27707	1	i3_LQ_Rweevil_c18471/f1p0/3149	0
GO:0043934	sporulation	biological_process	0.83985	1	1	998	45	27707	1	i2_LQ_Rweevil_c94128/f1p2/2098	0
GO:0019829	cation-transporting ATPase activity	molecular_function	0.83992	1	1	998	46	27707	0		1	i2_LQ_Rweevil_c62614/f1p0/2513
GO:0042625	ATPase activity, coupled to transmembrane movement of ions	molecular_function	0.83992	1	1	998	46	27707	0		1	i2_LQ_Rweevil_c62614/f1p0/2513
GO:0065008	regulation of biological quality	biological_process	0.84009	1	22	998	702	27707	13	i0_HQ_Rweevil_c1626/f4p1/845,i2_LQ_Rweevil_c55603/f1p2/2956,i1_LQ_Rweevil_c7733/f1p0/1575,i2_LQ_Rweevil_c135861/f1p90/2653,i2_LQ_Rweevil_c54535/f1p11/2668,i3_HQ_Rweevil_c5040/f2p0/3247,i3_LQ_Rweevil_c11432/f1p0/3270,i3_LQ_Rweevil_c36949/f1p0/3881,i3_LQ_Rweevil_c28294/f1p0/3384,i4_LQ_Rweevil_c2297/f1p0/4374,i3_LQ_Rweevil_c18471/f1p0/3149,i0_LQ_Rweevil_c52297/f1p0/776,i2_HQ_Rweevil_c148076/f22p23/2…	9	i2_LQ_Rweevil_c43245/f1p1/2276,i2_LQ_Rweevil_c115091/f1p20/2356,i2_LQ_Rweevil_c40060/f1p14/2578,i5_LQ_Rweevil_c2105/f1p0/5117,i2_LQ_Rweevil_c58395/f1p1/2612,i2_HQ_Rweevil_c139139/f3p18/2108,i1_LQ_Rweevil_c42845/f1p0/1173,i2_LQ_Rweevil_c9865/f1p3/2873,i5_HQ_Rweevil_c296/f4p0/5390
GO:0030312	external encapsulating structure	cellular_component	0.84214	1	1	998	50	27707	1	i1_LQ_Rweevil_c5436/f1p0/1907	0
GO:0000160	phosphorelay signal transduction system	biological_process	0.84307	1	1	998	48	27707	0		1	i2_LQ_Rweevil_c6590/f1p2/2554
GO:0005507	copper ion binding	molecular_function	0.84341	1	1	998	51	27707	1	i1_LQ_Rweevil_c3611/f1p1/1639	0
GO:0032040	small-subunit processome	cellular_component	0.84411	1	1	998	47	27707	1	i1_HQ_Rweevil_c14225/f2p0/1191	0
GO:0008053	mitochondrial fusion	biological_process	0.84503	1	1	998	52	27707	0		1	i2_LQ_Rweevil_c88973/f1p4/2732
GO:0009119	ribonucleoside metabolic process	biological_process	0.84506	1	10	998	333	27707	4	i0_HQ_Rweevil_c21585/f4p0/756,i4_LQ_Rweevil_c9103/f1p0/4252,i2_LQ_Rweevil_c5654/f1p93/2503,i2_LQ_Rweevil_c14630/f1p6/2131	6	i0_LQ_Rweevil_c72444/f1p0/790,i2_HQ_Rweevil_c148481/f56p0/2908,i1_LQ_Rweevil_c34927/f1p56/1047,i1_HQ_Rweevil_c121140/f49p0/1116,i2_LQ_Rweevil_c5583/f1p2/2763,i3_LQ_Rweevil_c33844/f1p0/3163
GO:0016776	phosphotransferase activity, phosphate group as acceptor	molecular_function	0.84568	1	2	998	91	27707	1	i0_HQ_Rweevil_c21585/f4p0/756	1	i5_LQ_Rweevil_c1331/f1p0/5137
GO:0015293	symporter activity	molecular_function	0.84603	1	1	998	52	27707	1	i1_LQ_Rweevil_c67716/f1p0/1675	0
GO:0009452	7-methylguanosine RNA capping	biological_process	0.84648	1	1	998	50	27707	1	i2_LQ_Rweevil_c41321/f1p3/2288	0
GO:0036260	RNA capping	biological_process	0.84648	1	1	998	50	27707	1	i2_LQ_Rweevil_c41321/f1p3/2288	0
GO:0009967	positive regulation of signal transduction	biological_process	0.8469	1	1	998	52	27707	0		1	i2_LQ_Rweevil_c110870/f1p80/2722
GO:0010647	positive regulation of cell communication	biological_process	0.8469	1	1	998	52	27707	0		1	i2_LQ_Rweevil_c110870/f1p80/2722
GO:0023056	positive regulation of signaling	biological_process	0.8469	1	1	998	52	27707	0		1	i2_LQ_Rweevil_c110870/f1p80/2722
GO:1902494	catalytic complex	cellular_component	0.84836	1	16	998	546	27707	9	i0_LQ_Rweevil_c56803/f1p2/844,i0_LQ_Rweevil_c6005/f1p3/645,i2_LQ_Rweevil_c4171/f1p11/3031,i6_LQ_Rweevil_c1386/f1p2/6873,i5_HQ_Rweevil_c560/f2p0/5867,i2_HQ_Rweevil_c34506/f2p1/2172,i1_HQ_Rweevil_c14225/f2p0/1191,i2_LQ_Rweevil_c38039/f1p2/2219,i2_HQ_Rweevil_c21403/f3p2/2662	7	i3_LQ_Rweevil_c23712/f1p13/3071,i2_LQ_Rweevil_c52506/f42p0/2174,i3_LQ_Rweevil_c33844/f1p0/3163,i3_LQ_Rweevil_c39564/f1p1/3082,i2_LQ_Rweevil_c110542/f1p1/2724,i3_LQ_Rweevil_c4854/f1p40/3986,i2_LQ_Rweevil_c105755/f1p2/2285
GO:0033036	macromolecule localization	biological_process	0.84916	1	47	998	1528	27707	23	i1_LQ_Rweevil_c116729/f1p0/1392,i4_LQ_Rweevil_c7068/f1p0/4767,i1_LQ_Rweevil_c14992/f1p10/1123,i0_HQ_Rweevil_c21555/f2p20/734,i1_LQ_Rweevil_c78421/f1p0/1402,i5_LQ_Rweevil_c4622/f1p0/5571,i2_LQ_Rweevil_c8029/f1p66/2558,i3_LQ_Rweevil_c27953/f1p0/3321,i0_LQ_Rweevil_c31738/f1p0/842,i2_LQ_Rweevil_c4171/f1p11/3031,i5_HQ_Rweevil_c560/f2p0/5867,i0_LQ_Rweevil_c11042/f1p3/962,i0_LQ_Rweevil_c52297/f1p0/776,i…	24	i3_HQ_Rweevil_c37843/f4p8/3049,i2_LQ_Rweevil_c25675/f1p4/2228,i4_LQ_Rweevil_c11680/f1p0/4123,i2_HQ_Rweevil_c1523/f12p3/2257,i3_LQ_Rweevil_c29943/f1p0/3019,i3_LQ_Rweevil_c12030/f1p0/3622,i5_LQ_Rweevil_c4662/f1p0/5091,i2_LQ_Rweevil_c41590/f1p3/2155,i2_LQ_Rweevil_c81389/f1p7/2120,i2_LQ_Rweevil_c38010/f1p4/2512,i2_LQ_Rweevil_c6590/f1p2/2554,i3_LQ_Rweevil_c33844/f1p0/3163,i5_LQ_Rweevil_c3840/f1p0/5104…
GO:0048468	cell development	biological_process	0.85012	1	1	998	50	27707	0		1	i4_LQ_Rweevil_c13321/f1p11/4042
GO:0005217	intracellular ligand-gated ion channel activity	molecular_function	0.85413	1	1	998	50	27707	0		1	i2_LQ_Rweevil_c43245/f1p1/2276
GO:0005218	intracellular ligand-gated calcium channel activity	molecular_function	0.85413	1	1	998	50	27707	0		1	i2_LQ_Rweevil_c43245/f1p1/2276
GO:0005219	ryanodine-sensitive calcium-release channel activity	molecular_function	0.85413	1	1	998	50	27707	0		1	i2_LQ_Rweevil_c43245/f1p1/2276
GO:0015278	calcium-release channel activity	molecular_function	0.85413	1	1	998	50	27707	0		1	i2_LQ_Rweevil_c43245/f1p1/2276
GO:0000502	proteasome complex	cellular_component	0.85582	1	1	998	43	27707	0		1	i1_HQ_Rweevil_c109553/f4p0/1083
GO:0048731	system development	biological_process	0.85619	1	1	998	51	27707	0		1	i4_LQ_Rweevil_c13321/f1p11/4042
GO:0015740	C4-dicarboxylate transport	biological_process	0.85678	1	1	998	54	27707	1	i4_HQ_Rweevil_c1473/f3p0/4199	0
GO:0022892	substrate-specific transporter activity	molecular_function	0.8573	1	45	998	1417	27707	24	i2_LQ_Rweevil_c108425/f1p2/2605,i5_LQ_Rweevil_c4622/f1p0/5571,i2_LQ_Rweevil_c79177/f1p0/2681,i4_LQ_Rweevil_c7068/f1p0/4767,i2_HQ_Rweevil_c8163/f2p82/2710,i1_LQ_Rweevil_c116729/f1p0/1392,i3_LQ_Rweevil_c4368/f1p34/3174,i2_LQ_Rweevil_c56857/f1p3/2330,i2_LQ_Rweevil_c109630/f1p1/2996,i2_LQ_Rweevil_c4171/f1p11/3031,i2_LQ_Rweevil_c20965/f2p0/2428,i2_LQ_Rweevil_c8029/f1p66/2558,i1_HQ_Rweevil_c1753/f10p3/…	21	i2_LQ_Rweevil_c41590/f1p3/2155,i4_LQ_Rweevil_c5458/f1p0/4730,i2_HQ_Rweevil_c1523/f12p3/2257,i2_LQ_Rweevil_c9865/f1p3/2873,i2_LQ_Rweevil_c37114/f1p136/2538,i2_HQ_Rweevil_c148481/f56p0/2908,i2_LQ_Rweevil_c112147/f1p2/2308,i1_HQ_Rweevil_c121140/f49p0/1116,i2_LQ_Rweevil_c63508/f1p2/2279,i2_LQ_Rweevil_c14210/f1p8/1974,i1_LQ_Rweevil_c73447/f1p5/1598,i2_HQ_Rweevil_c39135/f2p9/2771,i0_LQ_Rweevil_c72444/f…
GO:0019205	nucleobase-containing compound kinase activity	molecular_function	0.8575	1	3	998	131	27707	2	i0_HQ_Rweevil_c61196/f4p4/752,i0_HQ_Rweevil_c21585/f4p0/756	1	i5_LQ_Rweevil_c1331/f1p0/5137
GO:0022804	active transmembrane transporter activity	molecular_function	0.85993	1	8	998	313	27707	7	i4_HQ_Rweevil_c13613/f9p0/4079,i1_LQ_Rweevil_c67716/f1p0/1675,i3_HQ_Rweevil_c11677/f2p0/3953,i4_LQ_Rweevil_c3076/f1p8/4444,i4_HQ_Rweevil_c1561/f2p0/4552,i3_LQ_Rweevil_c17837/f1p0/3872,i5_LQ_Rweevil_c4622/f1p0/5571	1	i2_LQ_Rweevil_c62614/f1p0/2513
GO:0016651	oxidoreductase activity, acting on NAD(P)H	molecular_function	0.86016	1	2	998	82	27707	1	i4_LQ_Rweevil_c12160/f1p4/4310	1	i2_LQ_Rweevil_c5583/f1p2/2763
GO:1902589	single-organism organelle organization	biological_process	0.86039	1	19	998	676	27707	11	i3_LQ_Rweevil_c11432/f1p0/3270,i4_LQ_Rweevil_c2154/f1p6/4602,i3_LQ_Rweevil_c36949/f1p0/3881,i2_HQ_Rweevil_c83199/f3p2/2889,i5_HQ_Rweevil_c560/f2p0/5867,i3_LQ_Rweevil_c18471/f1p0/3149,i2_HQ_Rweevil_c148076/f22p23/2289,i2_LQ_Rweevil_c108705/f1p2/2381,i3_LQ_Rweevil_c17675/f1p0/3958,i2_LQ_Rweevil_c59033/f1p2/2855,i4_HQ_Rweevil_c1473/f3p0/4199	8	i2_LQ_Rweevil_c105755/f1p2/2285,i1_LQ_Rweevil_c67604/f1p0/1751,i2_LQ_Rweevil_c88973/f1p4/2732,i4_HQ_Rweevil_c1271/f4p0/4618,i3_HQ_Rweevil_c37843/f4p8/3049,i3_HQ_Rweevil_c40362/f2p0/3048,i2_HQ_Rweevil_c81295/f2p0/2832,i3_HQ_Rweevil_c21996/f2p1/3139
GO:0006352	DNA-templated transcription, initiation	biological_process	0.86344	1	8	998	308	27707	5	i1_HQ_Rweevil_c14225/f2p0/1191,i5_HQ_Rweevil_c560/f2p0/5867,i4_LQ_Rweevil_c12160/f1p4/4310,i2_LQ_Rweevil_c4171/f1p11/3031,i3_LQ_Rweevil_c3727/f1p0/3923	3	i2_LQ_Rweevil_c110870/f1p80/2722,i2_LQ_Rweevil_c110542/f1p1/2724,i2_LQ_Rweevil_c82476/f1p1/2472
GO:0098588	bounding membrane of organelle	cellular_component	0.8639	1	15	998	519	27707	10	i4_LQ_Rweevil_c9103/f1p0/4252,i1_LQ_Rweevil_c49093/f1p0/1366,i2_LQ_Rweevil_c108705/f1p2/2381,i1_HQ_Rweevil_c85015/f3p0/1064,i5_LQ_Rweevil_c4622/f1p0/5571,i2_LQ_Rweevil_c4171/f1p11/3031,i3_LQ_Rweevil_c6096/f1p0/3463,i0_HQ_Rweevil_c21555/f2p20/734,i4_HQ_Rweevil_c1473/f3p0/4199,i5_HQ_Rweevil_c560/f2p0/5867	5	i2_LQ_Rweevil_c88973/f1p4/2732,i2_LQ_Rweevil_c96006/f1p27/2086,i4_LQ_Rweevil_c6588/f1p0/4233,i2_LQ_Rweevil_c52506/f42p0/2174,i3_LQ_Rweevil_c23712/f1p13/3071
GO:0007059	chromosome segregation	biological_process	0.86432	1	6	998	246	27707	3	i2_LQ_Rweevil_c59033/f1p2/2855,i2_HQ_Rweevil_c83199/f3p2/2889,i3_LQ_Rweevil_c18471/f1p0/3149	3	i3_LQ_Rweevil_c28187/f1p0/3401,i2_LQ_Rweevil_c105755/f1p2/2285,i1_LQ_Rweevil_c67604/f1p0/1751
GO:0050790	regulation of catalytic activity	biological_process	0.86551	1	3	998	138	27707	2	i1_HQ_Rweevil_c15967/f3p0/1151,i3_LQ_Rweevil_c18471/f1p0/3149	1	i1_LQ_Rweevil_c67604/f1p0/1751
GO:0006835	dicarboxylic acid transport	biological_process	0.86568	1	1	998	56	27707	1	i4_HQ_Rweevil_c1473/f3p0/4199	0
GO:1901566	organonitrogen compound biosynthetic process	biological_process	0.86686	1	42	998	1236	27707	30	i3_LQ_Rweevil_c34133/f1p0/3281,i2_LQ_Rweevil_c115477/f1p1/2959,i1_LQ_Rweevil_c70349/f1p0/1719,i1_LQ_Rweevil_c68325/f1p0/1743,i1_LQ_Rweevil_c80066/f1p2/1624,i2_HQ_Rweevil_c99122/f9p1/2214,i0_HQ_Rweevil_c21585/f4p0/756,i3_LQ_Rweevil_c30941/f1p0/3018,i4_LQ_Rweevil_c9103/f1p0/4252,i2_LQ_Rweevil_c64972/f1p9/2264,i2_HQ_Rweevil_c36014/f4p25/2315,i2_HQ_Rweevil_c50742/f13p0/2929,i3_LQ_Rweevil_c5876/f1p0/3…	12	i1_LQ_Rweevil_c34927/f1p56/1047,i1_HQ_Rweevil_c67115/f2p0/1678,i2_LQ_Rweevil_c85751/f1p10/2428,i0_LQ_Rweevil_c72444/f1p0/790,i1_LQ_Rweevil_c103381/f1p0/1865,i2_LQ_Rweevil_c115091/f1p20/2356,i1_HQ_Rweevil_c121140/f49p0/1116,i2_HQ_Rweevil_c148481/f56p0/2908,i4_LQ_Rweevil_c5628/f1p0/4227,i1_LQ_Rweevil_c82747/f1p0/1922,i4_LQ_Rweevil_c8895/f1p0/4495,i9_LQ_Rweevil_c119/f1p0/9611
GO:0022890	inorganic cation transmembrane transporter activity	molecular_function	0.86833	1	25	998	806	27707	12	i4_LQ_Rweevil_c9103/f1p0/4252,i2_HQ_Rweevil_c18105/f2p35/2673,i1_LQ_Rweevil_c68325/f1p0/1743,i2_LQ_Rweevil_c109630/f1p1/2996,i2_LQ_Rweevil_c4171/f1p11/3031,i1_LQ_Rweevil_c67716/f1p0/1675,i1_LQ_Rweevil_c5987/f1p0/1730,i5_LQ_Rweevil_c4622/f1p0/5571,i5_HQ_Rweevil_c560/f2p0/5867,i1_LQ_Rweevil_c116729/f1p0/1392,i2_HQ_Rweevil_c8163/f2p82/2710,i3_LQ_Rweevil_c36265/f1p0/3285	13	i2_LQ_Rweevil_c43245/f1p1/2276,i2_LQ_Rweevil_c37114/f1p136/2538,i1_LQ_Rweevil_c34927/f1p56/1047,i2_HQ_Rweevil_c148481/f56p0/2908,i2_LQ_Rweevil_c112147/f1p2/2308,i1_HQ_Rweevil_c121140/f49p0/1116,i2_LQ_Rweevil_c62614/f1p0/2513,i1_LQ_Rweevil_c73447/f1p5/1598,i1_LQ_Rweevil_c45899/f1p0/1916,i2_LQ_Rweevil_c14210/f1p8/1974,i2_LQ_Rweevil_c22765/f1p28/2229,i0_LQ_Rweevil_c72444/f1p0/790,i1_LQ_Rweevil_c7705…
GO:0008170	N-methyltransferase activity	molecular_function	0.86879	1	1	998	51	27707	1	i1_LQ_Rweevil_c46184/f1p0/1832	0
GO:0098772	molecular function regulator	molecular_function	0.86895	1	17	998	630	27707	11	i3_LQ_Rweevil_c28294/f1p0/3384,i9_LQ_Rweevil_c177/f1p0/9901,i0_LQ_Rweevil_c52297/f1p0/776,i1_LQ_Rweevil_c14992/f1p10/1123,i2_LQ_Rweevil_c108705/f1p2/2381,i0_LQ_Rweevil_c26220/f1p0/412,i0_HQ_Rweevil_c11487/f2p22/580,i0_LQ_Rweevil_c3351/f1p0/787,i3_LQ_Rweevil_c3527/f1p0/3601,i2_LQ_Rweevil_c54535/f1p11/2668,i0_HQ_Rweevil_c61272/f2p1/408	6	i2_LQ_Rweevil_c104665/f1p0/2774,i0_HQ_Rweevil_c1733/f4p0/381,i7_LQ_Rweevil_c1023/f1p0/7115,i6_LQ_Rweevil_c1568/f1p0/6468,i4_LQ_Rweevil_c11796/f1p0/4553,i2_LQ_Rweevil_c115091/f1p20/2356
GO:0048284	organelle fusion	biological_process	0.86924	1	1	998	57	27707	0		1	i2_LQ_Rweevil_c88973/f1p4/2732
GO:0016782	transferase activity, transferring sulfur-containing groups	molecular_function	0.87295	1	1	998	54	27707	0		1	i2_LQ_Rweevil_c37931/f1p1/2697
GO:0008234	cysteine-type peptidase activity	molecular_function	0.87447	1	4	998	179	27707	3	i1_HQ_Rweevil_c84518/f5p0/1048,i1_HQ_Rweevil_c15967/f3p0/1151,i2_LQ_Rweevil_c35325/f1p0/2677	1	i2_LQ_Rweevil_c142681/f1p1/2102
GO:0016042	lipid catabolic process	biological_process	0.8746	1	1	998	55	27707	1	i0_HQ_Rweevil_c11487/f2p22/580	0
GO:0030176	integral component of endoplasmic reticulum membrane	cellular_component	0.87469	1	1	998	51	27707	1	i3_LQ_Rweevil_c6096/f1p0/3463	0
GO:0031227	intrinsic component of endoplasmic reticulum membrane	cellular_component	0.87469	1	1	998	51	27707	1	i3_LQ_Rweevil_c6096/f1p0/3463	0
GO:0044801	single-organism membrane fusion	biological_process	0.87506	1	1	998	58	27707	0		1	i2_LQ_Rweevil_c88973/f1p4/2732
GO:0051701	interaction with host	biological_process	0.87682	1	3	998	132	27707	3	i4_LQ_Rweevil_c2297/f1p0/4374,i2_LQ_Rweevil_c55603/f1p2/2956,i3_HQ_Rweevil_c5040/f2p0/3247	0
GO:0016853	isomerase activity	molecular_function	0.87771	1	5	998	198	27707	4	i2_HQ_Rweevil_c56706/f2p0/2274,i1_LQ_Rweevil_c103603/f1p0/1294,i2_LQ_Rweevil_c87181/f1p0/2335,i3_LQ_Rweevil_c5876/f1p0/3592	1	i4_LQ_Rweevil_c5628/f1p0/4227
GO:0008134	transcription factor binding	molecular_function	0.87782	1	8	998	323	27707	5	i3_LQ_Rweevil_c18471/f1p0/3149,i1_LQ_Rweevil_c116729/f1p0/1392,i4_HQ_Rweevil_c1899/f2p3/4252,i3_LQ_Rweevil_c6953/f1p0/3151,i4_HQ_Rweevil_c1715/f2p1/4191	3	i3_LQ_Rweevil_c12030/f1p0/3622,i5_LQ_Rweevil_c4662/f1p0/5091,i4_HQ_Rweevil_c721/f9p0/4391
GO:0003700	transcription factor activity, sequence-specific DNA binding	molecular_function	0.87788	1	24	998	866	27707	14	i2_LQ_Rweevil_c11888/f1p26/2681,i6_LQ_Rweevil_c2019/f1p0/6801,i4_LQ_Rweevil_c12160/f1p4/4310,i3_LQ_Rweevil_c10240/f1p0/3578,i3_LQ_Rweevil_c6953/f1p0/3151,i5_LQ_Rweevil_c2841/f1p23/5464,i1_LQ_Rweevil_c85175/f2p0/1041,i1_HQ_Rweevil_c11697/f6p2/1266,i1_LQ_Rweevil_c48933/f1p0/1682,i3_LQ_Rweevil_c3727/f1p0/3923,i2_LQ_Rweevil_c79174/f1p1/2517,i1_LQ_Rweevil_c146493/f1p1/1003,i3_LQ_Rweevil_c18471/f1p0/31…	10	i2_LQ_Rweevil_c59738/f1p2/2403,i2_LQ_Rweevil_c77804/f1p5/2566,i3_LQ_Rweevil_c41846/f1p10/3465,i2_LQ_Rweevil_c115091/f1p20/2356,i2_LQ_Rweevil_c110870/f1p80/2722,i2_LQ_Rweevil_c41590/f1p3/2155,i2_HQ_Rweevil_c1523/f12p3/2257,i1_HQ_Rweevil_c40325/f2p11/1704,i3_HQ_Rweevil_c37843/f4p8/3049,i3_HQ_Rweevil_c40362/f2p0/3048
GO:0046488	phosphatidylinositol metabolic process	biological_process	0.87893	1	2	998	97	27707	2	i1_LQ_Rweevil_c106904/f1p31/1203,i2_LQ_Rweevil_c109656/f1p3/2530	0
GO:0001071	nucleic acid binding transcription factor activity	molecular_function	0.87921	1	24	998	867	27707	14	i3_LQ_Rweevil_c18471/f1p0/3149,i3_LQ_Rweevil_c9670/f1p0/3879,i1_LQ_Rweevil_c48933/f1p0/1682,i3_LQ_Rweevil_c3727/f1p0/3923,i2_LQ_Rweevil_c79174/f1p1/2517,i1_LQ_Rweevil_c146493/f1p1/1003,i1_HQ_Rweevil_c11697/f6p2/1266,i1_LQ_Rweevil_c85175/f2p0/1041,i3_LQ_Rweevil_c6953/f1p0/3151,i5_LQ_Rweevil_c2841/f1p23/5464,i2_LQ_Rweevil_c11888/f1p26/2681,i6_LQ_Rweevil_c2019/f1p0/6801,i3_LQ_Rweevil_c10240/f1p0/357…	10	i3_HQ_Rweevil_c40362/f2p0/3048,i3_HQ_Rweevil_c37843/f4p8/3049,i2_HQ_Rweevil_c1523/f12p3/2257,i1_HQ_Rweevil_c40325/f2p11/1704,i2_LQ_Rweevil_c41590/f1p3/2155,i3_LQ_Rweevil_c41846/f1p10/3465,i2_LQ_Rweevil_c115091/f1p20/2356,i2_LQ_Rweevil_c110870/f1p80/2722,i2_LQ_Rweevil_c59738/f1p2/2403,i2_LQ_Rweevil_c77804/f1p5/2566
GO:0000280	nuclear division	biological_process	0.88044	1	3	998	142	27707	1	i3_LQ_Rweevil_c18471/f1p0/3149	2	i2_LQ_Rweevil_c105755/f1p2/2285,i1_LQ_Rweevil_c67604/f1p0/1751
GO:0008380	RNA splicing	biological_process	0.88074	1	2	998	98	27707	0		2	i3_LQ_Rweevil_c7125/f1p18/3880,i1_LQ_Rweevil_c6024/f1p0/1903
GO:0061695	transferase complex, transferring phosphorus-containing groups	cellular_component	0.88143	1	4	998	174	27707	3	i2_LQ_Rweevil_c4171/f1p11/3031,i1_HQ_Rweevil_c14225/f2p0/1191,i5_HQ_Rweevil_c560/f2p0/5867	1	i2_LQ_Rweevil_c110542/f1p1/2724
GO:0030684	preribosome	cellular_component	0.8816	1	1	998	54	27707	1	i1_HQ_Rweevil_c14225/f2p0/1191	0
GO:0045892	negative regulation of transcription, DNA-templated	biological_process	0.88405	1	1	998	60	27707	1	i7_LQ_Rweevil_c353/f1p0/7355	0
GO:0051253	negative regulation of RNA metabolic process	biological_process	0.88405	1	1	998	60	27707	1	i7_LQ_Rweevil_c353/f1p0/7355	0
GO:1902679	negative regulation of RNA biosynthetic process	biological_process	0.88405	1	1	998	60	27707	1	i7_LQ_Rweevil_c353/f1p0/7355	0
GO:1903507	negative regulation of nucleic acid-templated transcription	biological_process	0.88405	1	1	998	60	27707	1	i7_LQ_Rweevil_c353/f1p0/7355	0
GO:0071310	cellular response to organic substance	biological_process	0.88415	1	2	998	104	27707	1	i2_HQ_Rweevil_c77049/f3p5/2228	1	i2_LQ_Rweevil_c59738/f1p2/2403
GO:0005179	hormone activity	molecular_function	0.88431	1	1	998	55	27707	1	i2_LQ_Rweevil_c135603/f1p0/2778	0
GO:0051082	unfolded protein binding	molecular_function	0.88452	1	5	998	214	27707	1	i3_LQ_Rweevil_c18471/f1p0/3149	4	i2_LQ_Rweevil_c115091/f1p20/2356,i5_LQ_Rweevil_c2105/f1p0/5117,i4_LQ_Rweevil_c3647/f1p11/4174,i2_LQ_Rweevil_c44678/f1p2/2232
GO:0016765	transferase activity, transferring alkyl or aryl (other than methyl) groups	molecular_function	0.88493	1	1	998	57	27707	0		1	i3_LQ_Rweevil_c9466/f1p3/3145
GO:0044798	nuclear transcription factor complex	cellular_component	0.88745	1	2	998	101	27707	1	i1_HQ_Rweevil_c14225/f2p0/1191	1	i2_LQ_Rweevil_c110542/f1p1/2724
GO:0090575	RNA polymerase II transcription factor complex	cellular_component	0.88745	1	2	998	101	27707	1	i1_HQ_Rweevil_c14225/f2p0/1191	1	i2_LQ_Rweevil_c110542/f1p1/2724
GO:0006364	rRNA processing	biological_process	0.8897	1	2	998	98	27707	1	i1_HQ_Rweevil_c14225/f2p0/1191	1	i0_HQ_Rweevil_c15261/f3p0/917
GO:0016072	rRNA metabolic process	biological_process	0.8897	1	2	998	98	27707	1	i1_HQ_Rweevil_c14225/f2p0/1191	1	i0_HQ_Rweevil_c15261/f3p0/917
GO:0022891	substrate-specific transmembrane transporter activity	molecular_function	0.88991	1	39	998	1264	27707	21	i2_LQ_Rweevil_c56857/f1p3/2330,i2_LQ_Rweevil_c4171/f1p11/3031,i2_LQ_Rweevil_c109630/f1p1/2996,i2_LQ_Rweevil_c20965/f2p0/2428,i2_LQ_Rweevil_c108425/f1p2/2605,i5_LQ_Rweevil_c4622/f1p0/5571,i2_LQ_Rweevil_c79177/f1p0/2681,i2_HQ_Rweevil_c8163/f2p82/2710,i3_LQ_Rweevil_c4368/f1p34/3174,i1_LQ_Rweevil_c116729/f1p0/1392,i4_LQ_Rweevil_c9103/f1p0/4252,i1_LQ_Rweevil_c105557/f1p0/1697,i1_LQ_Rweevil_c68325/f1p0…	18	i2_LQ_Rweevil_c37114/f1p136/2538,i2_LQ_Rweevil_c112147/f1p2/2308,i2_HQ_Rweevil_c148481/f56p0/2908,i2_LQ_Rweevil_c63508/f1p2/2279,i1_HQ_Rweevil_c121140/f49p0/1116,i2_LQ_Rweevil_c14210/f1p8/1974,i1_LQ_Rweevil_c73447/f1p5/1598,i4_LQ_Rweevil_c5458/f1p0/4730,i2_LQ_Rweevil_c9865/f1p3/2873,i2_LQ_Rweevil_c43245/f1p1/2276,i1_LQ_Rweevil_c34927/f1p56/1047,i1_HQ_Rweevil_c44725/f2p0/1516,i2_LQ_Rweevil_c62614/…
GO:0006606	protein import into nucleus	biological_process	0.89001	1	4	998	184	27707	1	i1_LQ_Rweevil_c116729/f1p0/1392	3	i3_LQ_Rweevil_c12030/f1p0/3622,i2_LQ_Rweevil_c38010/f1p4/2512,i5_LQ_Rweevil_c4662/f1p0/5091
GO:0034504	protein localization to nucleus	biological_process	0.89001	1	4	998	184	27707	1	i1_LQ_Rweevil_c116729/f1p0/1392	3	i5_LQ_Rweevil_c4662/f1p0/5091,i2_LQ_Rweevil_c38010/f1p4/2512,i3_LQ_Rweevil_c12030/f1p0/3622
GO:0044744	protein targeting to nucleus	biological_process	0.89001	1	4	998	184	27707	1	i1_LQ_Rweevil_c116729/f1p0/1392	3	i3_LQ_Rweevil_c12030/f1p0/3622,i2_LQ_Rweevil_c38010/f1p4/2512,i5_LQ_Rweevil_c4662/f1p0/5091
GO:0051170	nuclear import	biological_process	0.89001	1	4	998	184	27707	1	i1_LQ_Rweevil_c116729/f1p0/1392	3	i2_LQ_Rweevil_c38010/f1p4/2512,i5_LQ_Rweevil_c4662/f1p0/5091,i3_LQ_Rweevil_c12030/f1p0/3622
GO:1902593	single-organism nuclear import	biological_process	0.89001	1	4	998	184	27707	1	i1_LQ_Rweevil_c116729/f1p0/1392	3	i3_LQ_Rweevil_c12030/f1p0/3622,i5_LQ_Rweevil_c4662/f1p0/5091,i2_LQ_Rweevil_c38010/f1p4/2512
GO:0003777	microtubule motor activity	molecular_function	0.89484	1	1	998	66	27707	0		1	i3_LQ_Rweevil_c11458/f1p0/3726
GO:0032268	regulation of cellular protein metabolic process	biological_process	0.89588	1	3	998	144	27707	1	i3_LQ_Rweevil_c18471/f1p0/3149	2	i2_LQ_Rweevil_c105755/f1p2/2285,i1_LQ_Rweevil_c67604/f1p0/1751
GO:0000152	nuclear ubiquitin ligase complex	cellular_component	0.89659	1	3	998	139	27707	1	i0_LQ_Rweevil_c56803/f1p2/844	2	i3_LQ_Rweevil_c39564/f1p1/3082,i2_LQ_Rweevil_c105755/f1p2/2285
GO:0005680	anaphase-promoting complex	cellular_component	0.89659	1	3	998	139	27707	1	i0_LQ_Rweevil_c56803/f1p2/844	2	i3_LQ_Rweevil_c39564/f1p1/3082,i2_LQ_Rweevil_c105755/f1p2/2285
GO:0031461	cullin-RING ubiquitin ligase complex	cellular_component	0.89659	1	3	998	139	27707	1	i0_LQ_Rweevil_c56803/f1p2/844	2	i3_LQ_Rweevil_c39564/f1p1/3082,i2_LQ_Rweevil_c105755/f1p2/2285
GO:0016485	protein processing	biological_process	0.89796	1	4	998	170	27707	1	i1_LQ_Rweevil_c68325/f1p0/1743	3	i2_LQ_Rweevil_c61755/f1p1/2633,i2_HQ_Rweevil_c28494/f29p1/2077,i3_LQ_Rweevil_c23712/f1p13/3071
GO:0051604	protein maturation	biological_process	0.89796	1	4	998	170	27707	1	i1_LQ_Rweevil_c68325/f1p0/1743	3	i3_LQ_Rweevil_c23712/f1p13/3071,i2_HQ_Rweevil_c28494/f29p1/2077,i2_LQ_Rweevil_c61755/f1p1/2633
GO:0004540	ribonuclease activity	molecular_function	0.89853	1	3	998	150	27707	3	i5_LQ_Rweevil_c3378/f1p0/5681,i2_LQ_Rweevil_c44995/f1p12/2301,i3_HQ_Rweevil_c32337/f3p3/3143	0
GO:0031324	negative regulation of cellular metabolic process	biological_process	0.89877	1	3	998	150	27707	2	i3_LQ_Rweevil_c18471/f1p0/3149,i7_LQ_Rweevil_c353/f1p0/7355	1	i1_LQ_Rweevil_c67604/f1p0/1751
GO:0051246	regulation of protein metabolic process	biological_process	0.89914	1	3	998	145	27707	1	i3_LQ_Rweevil_c18471/f1p0/3149	2	i2_LQ_Rweevil_c105755/f1p2/2285,i1_LQ_Rweevil_c67604/f1p0/1751
GO:0006366	transcription from RNA polymerase II promoter	biological_process	0.89948	1	6	998	248	27707	4	i1_HQ_Rweevil_c14225/f2p0/1191,i5_HQ_Rweevil_c560/f2p0/5867,i2_LQ_Rweevil_c4171/f1p11/3031,i0_LQ_Rweevil_c56803/f1p2/844	2	i2_LQ_Rweevil_c110542/f1p1/2724,i3_LQ_Rweevil_c28187/f1p0/3401
GO:0045934	negative regulation of nucleobase-containing compound metabolic process	biological_process	0.89969	1	1	998	64	27707	1	i7_LQ_Rweevil_c353/f1p0/7355	0
GO:0016020	membrane	cellular_component	0.90074	1	200	998	6011	27707	123	i4_HQ_Rweevil_c1144/f4p0/4139,i2_HQ_Rweevil_c110902/f2p12/2771,i4_LQ_Rweevil_c3493/f1p3/4174,i2_HQ_Rweevil_c9166/f4p0/2604,i1_LQ_Rweevil_c116729/f1p0/1392,i3_LQ_Rweevil_c4368/f1p34/3174,i2_LQ_Rweevil_c59033/f1p2/2855,i2_LQ_Rweevil_c109267/f1p20/2970,i3_LQ_Rweevil_c13845/f1p0/3080,i1_LQ_Rweevil_c70001/f1p1/1527,i2_LQ_Rweevil_c110762/f1p1/2620,i1_LQ_Rweevil_c67716/f1p0/1675,i2_LQ_Rweevil_c94128/f1p…	77	i2_LQ_Rweevil_c63508/f1p2/2279,i2_LQ_Rweevil_c57333/f1p4/2657,i4_LQ_Rweevil_c5122/f1p0/4699,i4_LQ_Rweevil_c11680/f1p0/4123,i2_LQ_Rweevil_c25675/f1p4/2228,i1_HQ_Rweevil_c44725/f2p0/1516,i1_LQ_Rweevil_c34927/f1p56/1047,i2_LQ_Rweevil_c9725/f1p7/2819,i2_LQ_Rweevil_c61755/f1p1/2633,i2_LQ_Rweevil_c96006/f1p27/2086,i4_HQ_Rweevil_c744/f9p0/4431,i2_LQ_Rweevil_c14210/f1p8/1974,i2_LQ_Rweevil_c85235/f1p3/285…
GO:0008092	cytoskeletal protein binding	molecular_function	0.90093	1	18	998	688	27707	11	i4_HQ_Rweevil_c13573/f12p0/4523,i5_LQ_Rweevil_c4633/f1p18/5328,i4_HQ_Rweevil_c1473/f3p0/4199,i4_HQ_Rweevil_c1899/f2p3/4252,i3_LQ_Rweevil_c17675/f1p0/3958,i4_LQ_Rweevil_c2154/f1p6/4602,i6_LQ_Rweevil_c1668/f1p0/6235,i2_HQ_Rweevil_c77652/f2p8/2506,i2_HQ_Rweevil_c148076/f22p23/2289,i5_HQ_Rweevil_c560/f2p0/5867,i1_LQ_Rweevil_c116729/f1p0/1392	7	i3_LQ_Rweevil_c11458/f1p0/3726,i2_LQ_Rweevil_c115091/f1p20/2356,i2_LQ_Rweevil_c40060/f1p14/2578,i4_LQ_Rweevil_c13321/f1p11/4042,i3_LQ_Rweevil_c28187/f1p0/3401,i4_HQ_Rweevil_c721/f9p0/4391,i4_LQ_Rweevil_c2451/f1p0/4298
GO:0050793	regulation of developmental process	biological_process	0.90102	1	1	998	57	27707	1	i1_LQ_Rweevil_c116729/f1p0/1392	0
GO:0000793	condensed chromosome	cellular_component	0.90211	1	3	998	146	27707	3	i3_LQ_Rweevil_c18471/f1p0/3149,i2_HQ_Rweevil_c83199/f3p2/2889,i2_LQ_Rweevil_c59033/f1p2/2855	0
GO:0006400	tRNA modification	biological_process	0.90304	1	5	998	220	27707	5	i3_HQ_Rweevil_c11677/f2p0/3953,i2_HQ_Rweevil_c148654/f3p3/2339,i6_LQ_Rweevil_c1386/f1p2/6873,i2_HQ_Rweevil_c21403/f3p2/2662,i1_LQ_Rweevil_c31019/f1p0/1961	0
GO:0004611	phosphoenolpyruvate carboxykinase activity	molecular_function	0.9034	1	1	998	65	27707	0		1	i2_LQ_Rweevil_c133781/f1p1/2778
GO:0006874	cellular calcium ion homeostasis	biological_process	0.90396	1	1	998	59	27707	0		1	i2_LQ_Rweevil_c43245/f1p1/2276
GO:0055074	calcium ion homeostasis	biological_process	0.90396	1	1	998	59	27707	0		1	i2_LQ_Rweevil_c43245/f1p1/2276
GO:0072503	cellular divalent inorganic cation homeostasis	biological_process	0.90396	1	1	998	59	27707	0		1	i2_LQ_Rweevil_c43245/f1p1/2276
GO:0072507	divalent inorganic cation homeostasis	biological_process	0.90396	1	1	998	59	27707	0		1	i2_LQ_Rweevil_c43245/f1p1/2276
GO:0008643	carbohydrate transport	biological_process	0.90437	1	1	998	59	27707	1	i5_LQ_Rweevil_c4622/f1p0/5571	0
GO:0048870	cell motility	biological_process	0.90505	1	6	998	262	27707	3	i3_LQ_Rweevil_c18471/f1p0/3149,i1_LQ_Rweevil_c116729/f1p0/1392,i4_HQ_Rweevil_c1899/f2p3/4252	3	i4_LQ_Rweevil_c3647/f1p11/4174,i3_LQ_Rweevil_c19966/f1p0/3112,i4_HQ_Rweevil_c721/f9p0/4391
GO:0051674	localization of cell	biological_process	0.90505	1	6	998	262	27707	3	i1_LQ_Rweevil_c116729/f1p0/1392,i3_LQ_Rweevil_c18471/f1p0/3149,i4_HQ_Rweevil_c1899/f2p3/4252	3	i3_LQ_Rweevil_c19966/f1p0/3112,i4_LQ_Rweevil_c3647/f1p11/4174,i4_HQ_Rweevil_c721/f9p0/4391
GO:0000278	mitotic cell cycle	biological_process	0.90621	1	3	998	152	27707	1	i3_LQ_Rweevil_c18471/f1p0/3149	2	i2_LQ_Rweevil_c105755/f1p2/2285,i1_LQ_Rweevil_c67604/f1p0/1751
GO:1903047	mitotic cell cycle process	biological_process	0.90621	1	3	998	152	27707	1	i3_LQ_Rweevil_c18471/f1p0/3149	2	i1_LQ_Rweevil_c67604/f1p0/1751,i2_LQ_Rweevil_c105755/f1p2/2285
GO:0009288	bacterial-type flagellum	cellular_component	0.90858	1	2	998	107	27707	1	i3_LQ_Rweevil_c18471/f1p0/3149	1	i4_LQ_Rweevil_c3647/f1p11/4174
GO:0006779	porphyrin-containing compound biosynthetic process	biological_process	0.91086	1	1	998	65	27707	0		1	i4_LQ_Rweevil_c8895/f1p0/4495
GO:0004842	ubiquitin-protein transferase activity	molecular_function	0.91173	1	6	998	270	27707	2	i0_LQ_Rweevil_c56803/f1p2/844,i2_HQ_Rweevil_c25206/f2p3/2553	4	i3_LQ_Rweevil_c5643/f1p0/3199,i3_LQ_Rweevil_c4854/f1p40/3986,i4_LQ_Rweevil_c9567/f1p4/4412,i3_LQ_Rweevil_c39564/f1p1/3082
GO:0019787	ubiquitin-like protein transferase activity	molecular_function	0.91173	1	6	998	270	27707	2	i2_HQ_Rweevil_c25206/f2p3/2553,i0_LQ_Rweevil_c56803/f1p2/844	4	i3_LQ_Rweevil_c39564/f1p1/3082,i4_LQ_Rweevil_c9567/f1p4/4412,i3_LQ_Rweevil_c4854/f1p40/3986,i3_LQ_Rweevil_c5643/f1p0/3199
GO:0006511	ubiquitin-dependent protein catabolic process	biological_process	0.91211	1	6	998	262	27707	1	i3_LQ_Rweevil_c18471/f1p0/3149	5	i1_LQ_Rweevil_c67604/f1p0/1751,i2_LQ_Rweevil_c105755/f1p2/2285,i1_HQ_Rweevil_c109553/f4p0/1083,i1_LQ_Rweevil_c45192/f1p0/1917,i3_LQ_Rweevil_c4854/f1p40/3986
GO:0019941	modification-dependent protein catabolic process	biological_process	0.91211	1	6	998	262	27707	1	i3_LQ_Rweevil_c18471/f1p0/3149	5	i1_LQ_Rweevil_c67604/f1p0/1751,i2_LQ_Rweevil_c105755/f1p2/2285,i1_LQ_Rweevil_c45192/f1p0/1917,i3_LQ_Rweevil_c4854/f1p40/3986,i1_HQ_Rweevil_c109553/f4p0/1083
GO:0043632	modification-dependent macromolecule catabolic process	biological_process	0.91211	1	6	998	262	27707	1	i3_LQ_Rweevil_c18471/f1p0/3149	5	i1_HQ_Rweevil_c109553/f4p0/1083,i3_LQ_Rweevil_c4854/f1p40/3986,i1_LQ_Rweevil_c45192/f1p0/1917,i1_LQ_Rweevil_c67604/f1p0/1751,i2_LQ_Rweevil_c105755/f1p2/2285
GO:0003724	RNA helicase activity	molecular_function	0.91253	1	4	998	191	27707	3	i3_LQ_Rweevil_c26046/f1p0/3181,i2_HQ_Rweevil_c148654/f3p3/2339,i3_LQ_Rweevil_c25056/f1p0/3522	1	i4_LQ_Rweevil_c6874/f1p0/4695
GO:0018193	peptidyl-amino acid modification	biological_process	0.91274	1	1	998	65	27707	1	i2_LQ_Rweevil_c97945/f1p1/2107	0
GO:0001076	transcription factor activity, RNA polymerase II transcription factor binding	molecular_function	0.91428	1	2	998	104	27707	1	i0_LQ_Rweevil_c56803/f1p2/844	1	i3_LQ_Rweevil_c28187/f1p0/3401
GO:0001104	RNA polymerase II transcription cofactor activity	molecular_function	0.91428	1	2	998	104	27707	1	i0_LQ_Rweevil_c56803/f1p2/844	1	i3_LQ_Rweevil_c28187/f1p0/3401
GO:0019058	viral life cycle	biological_process	0.91529	1	7	998	306	27707	4	i2_LQ_Rweevil_c56857/f1p3/2330,i2_LQ_Rweevil_c79177/f1p0/2681,i4_LQ_Rweevil_c4567/f1p0/4300,i3_LQ_Rweevil_c18471/f1p0/3149	3	i2_LQ_Rweevil_c142681/f1p1/2102,i1_LQ_Rweevil_c34927/f1p56/1047,i2_LQ_Rweevil_c9865/f1p3/2873
GO:0043604	amide biosynthetic process	biological_process	0.9154	1	21	998	668	27707	18	i3_LQ_Rweevil_c4868/f1p0/3084,i3_LQ_Rweevil_c8072/f1p5/3127,i2_LQ_Rweevil_c64972/f1p9/2264,i2_HQ_Rweevil_c50742/f13p0/2929,i3_LQ_Rweevil_c43250/f1p0/3028,i2_LQ_Rweevil_c84552/f1p1/2275,i2_LQ_Rweevil_c81470/f1p2/2287,i2_LQ_Rweevil_c163370/f1p2/2022,i1_LQ_Rweevil_c58607/f1p0/1080,i3_LQ_Rweevil_c9581/f1p8/3698,i2_HQ_Rweevil_c99122/f9p1/2214,i3_LQ_Rweevil_c30941/f1p0/3018,i3_LQ_Rweevil_c34133/f1p0/32…	3	i9_LQ_Rweevil_c119/f1p0/9611,i2_LQ_Rweevil_c85751/f1p10/2428,i1_HQ_Rweevil_c67115/f2p0/1678
GO:0010605	negative regulation of macromolecule metabolic process	biological_process	0.91591	1	3	998	157	27707	2	i7_LQ_Rweevil_c353/f1p0/7355,i3_LQ_Rweevil_c18471/f1p0/3149	1	i1_LQ_Rweevil_c67604/f1p0/1751
GO:0007049	cell cycle	biological_process	0.91653	1	15	998	574	27707	9	i2_LQ_Rweevil_c108705/f1p2/2381,i2_HQ_Rweevil_c83199/f3p2/2889,i4_HQ_Rweevil_c1715/f2p1/4191,i4_LQ_Rweevil_c2154/f1p6/4602,i2_LQ_Rweevil_c56456/f1p2/2300,i3_LQ_Rweevil_c6953/f1p0/3151,i2_LQ_Rweevil_c59033/f1p2/2855,i3_LQ_Rweevil_c18471/f1p0/3149,i5_HQ_Rweevil_c560/f2p0/5867	6	i2_LQ_Rweevil_c37114/f1p136/2538,i4_HQ_Rweevil_c1271/f4p0/4618,i2_LQ_Rweevil_c58395/f1p1/2612,i2_LQ_Rweevil_c105755/f1p2/2285,i1_LQ_Rweevil_c67604/f1p0/1751,i2_LQ_Rweevil_c115091/f1p20/2356
GO:0043933	macromolecular complex subunit organization	biological_process	0.91701	1	23	998	843	27707	12	i2_LQ_Rweevil_c108705/f1p2/2381,i2_LQ_Rweevil_c54535/f1p11/2668,i4_HQ_Rweevil_c1473/f3p0/4199,i2_LQ_Rweevil_c135861/f1p90/2653,i3_LQ_Rweevil_c28294/f1p0/3384,i3_LQ_Rweevil_c11432/f1p0/3270,i4_LQ_Rweevil_c2154/f1p6/4602,i1_LQ_Rweevil_c14992/f1p10/1123,i0_LQ_Rweevil_c52297/f1p0/776,i2_HQ_Rweevil_c148076/f22p23/2289,i3_LQ_Rweevil_c18471/f1p0/3149,i1_LQ_Rweevil_c116729/f1p0/1392	11	i2_LQ_Rweevil_c94656/f1p1/2104,i3_LQ_Rweevil_c10411/f1p0/3569,i5_LQ_Rweevil_c3840/f1p0/5104,i2_LQ_Rweevil_c115091/f1p20/2356,i2_LQ_Rweevil_c40060/f1p14/2578,i4_HQ_Rweevil_c1271/f4p0/4618,i2_LQ_Rweevil_c58395/f1p1/2612,i1_LQ_Rweevil_c42845/f1p0/1173,i1_LQ_Rweevil_c67604/f1p0/1751,i5_LQ_Rweevil_c2105/f1p0/5117,i2_LQ_Rweevil_c9865/f1p3/2873
GO:0006807	nitrogen compound metabolic process	biological_process	0.91741	1	192	998	5693	27707	128	i2_LQ_Rweevil_c41321/f1p3/2288,i1_LQ_Rweevil_c48933/f1p0/1682,i4_HQ_Rweevil_c1797/f2p0/4708,i1_HQ_Rweevil_c9599/f3p1/1602,i2_LQ_Rweevil_c84552/f1p1/2275,i2_HQ_Rweevil_c36014/f4p25/2315,i5_HQ_Rweevil_c5274/f7p0/5405,i3_LQ_Rweevil_c9670/f1p0/3879,i2_LQ_Rweevil_c64972/f1p9/2264,i2_HQ_Rweevil_c148654/f3p3/2339,i2_HQ_Rweevil_c77049/f3p5/2228,i1_LQ_Rweevil_c31019/f1p0/1961,i1_LQ_Rweevil_c36647/f1p5/109…	64	i6_LQ_Rweevil_c932/f1p0/6542,i3_HQ_Rweevil_c40362/f2p0/3048,i1_HQ_Rweevil_c67115/f2p0/1678,i3_LQ_Rweevil_c23712/f1p13/3071,i3_LQ_Rweevil_c8998/f1p10/3610,i2_LQ_Rweevil_c56441/f1p10/2780,i9_LQ_Rweevil_c119/f1p0/9611,i2_LQ_Rweevil_c82476/f1p1/2472,i3_LQ_Rweevil_c4961/f1p0/3133,i2_LQ_Rweevil_c40055/f1p11/2103,i2_HQ_Rweevil_c1523/f12p3/2257,i5_LQ_Rweevil_c3151/f1p0/5163,i2_HQ_Rweevil_c28494/f29p1/207…
GO:0022402	cell cycle process	biological_process	0.91767	1	10	998	413	27707	6	i2_LQ_Rweevil_c108705/f1p2/2381,i2_HQ_Rweevil_c83199/f3p2/2889,i4_LQ_Rweevil_c2154/f1p6/4602,i2_LQ_Rweevil_c59033/f1p2/2855,i5_HQ_Rweevil_c560/f2p0/5867,i3_LQ_Rweevil_c18471/f1p0/3149	4	i4_HQ_Rweevil_c1271/f4p0/4618,i2_LQ_Rweevil_c37114/f1p136/2538,i2_LQ_Rweevil_c105755/f1p2/2285,i1_LQ_Rweevil_c67604/f1p0/1751
GO:0003899	DNA-directed RNA polymerase activity	molecular_function	0.91777	1	5	998	218	27707	3	i5_HQ_Rweevil_c560/f2p0/5867,i2_LQ_Rweevil_c4171/f1p11/3031,i2_LQ_Rweevil_c79177/f1p0/2681	2	i3_LQ_Rweevil_c8998/f1p10/3610,i2_LQ_Rweevil_c40055/f1p11/2103
GO:0065009	regulation of molecular function	biological_process	0.91804	1	3	998	157	27707	2	i3_LQ_Rweevil_c18471/f1p0/3149,i1_HQ_Rweevil_c15967/f3p0/1151	1	i1_LQ_Rweevil_c67604/f1p0/1751
GO:0010256	endomembrane system organization	biological_process	0.91907	1	4	998	194	27707	4	i1_LQ_Rweevil_c49093/f1p0/1366,i4_LQ_Rweevil_c2154/f1p6/4602,i2_LQ_Rweevil_c30855/f1p17/2116,i0_LQ_Rweevil_c6418/f1p0/940	0
GO:0005667	transcription factor complex	cellular_component	0.91917	1	2	998	113	27707	1	i1_HQ_Rweevil_c14225/f2p0/1191	1	i2_LQ_Rweevil_c110542/f1p1/2724
GO:0048856	anatomical structure development	biological_process	0.91984	1	5	998	219	27707	2	i1_LQ_Rweevil_c116729/f1p0/1392,i2_LQ_Rweevil_c56456/f1p2/2300	3	i2_LQ_Rweevil_c18270/f1p8/2151,i4_LQ_Rweevil_c13321/f1p11/4042,i2_HQ_Rweevil_c58281/f2p4/2162
GO:0006952	defense response	biological_process	0.9212	1	4	998	182	27707	3	i1_LQ_Rweevil_c116729/f1p0/1392,i3_LQ_Rweevil_c18471/f1p0/3149,i1_LQ_Rweevil_c103603/f1p0/1294	1	i0_HQ_Rweevil_c1733/f4p0/381
GO:0044454	nuclear chromosome part	cellular_component	0.92135	1	3	998	157	27707	3	i3_LQ_Rweevil_c18471/f1p0/3149,i2_HQ_Rweevil_c83199/f3p2/2889,i2_LQ_Rweevil_c59033/f1p2/2855	0
GO:0061630	ubiquitin protein ligase activity	molecular_function	0.92259	1	1	998	70	27707	0		1	i3_LQ_Rweevil_c4854/f1p40/3986
GO:0061659	ubiquitin-like protein ligase activity	molecular_function	0.92259	1	1	998	70	27707	0		1	i3_LQ_Rweevil_c4854/f1p40/3986
GO:0010033	response to organic substance	biological_process	0.92266	1	2	998	118	27707	1	i2_HQ_Rweevil_c77049/f3p5/2228	1	i2_LQ_Rweevil_c59738/f1p2/2403
GO:0043603	cellular amide metabolic process	biological_process	0.92347	1	22	998	707	27707	18	i3_LQ_Rweevil_c4868/f1p0/3084,i3_LQ_Rweevil_c8072/f1p5/3127,i2_LQ_Rweevil_c64972/f1p9/2264,i2_HQ_Rweevil_c50742/f13p0/2929,i3_LQ_Rweevil_c43250/f1p0/3028,i2_LQ_Rweevil_c84552/f1p1/2275,i2_LQ_Rweevil_c81470/f1p2/2287,i2_LQ_Rweevil_c163370/f1p2/2022,i1_LQ_Rweevil_c58607/f1p0/1080,i3_LQ_Rweevil_c9581/f1p8/3698,i2_HQ_Rweevil_c99122/f9p1/2214,i3_LQ_Rweevil_c30941/f1p0/3018,i2_LQ_Rweevil_c115477/f1p1/2…	4	i9_LQ_Rweevil_c119/f1p0/9611,i2_LQ_Rweevil_c85751/f1p10/2428,i3_LQ_Rweevil_c23712/f1p13/3071,i1_HQ_Rweevil_c67115/f2p0/1678
GO:0016592	mediator complex	cellular_component	0.92465	1	2	998	108	27707	1	i0_LQ_Rweevil_c56803/f1p2/844	1	i3_LQ_Rweevil_c28187/f1p0/3401
GO:0046148	pigment biosynthetic process	biological_process	0.92557	1	1	998	73	27707	0		1	i4_LQ_Rweevil_c8895/f1p0/4495
GO:0022607	cellular component assembly	biological_process	0.92588	1	25	998	918	27707	13	i3_LQ_Rweevil_c28294/f1p0/3384,i3_LQ_Rweevil_c11432/f1p0/3270,i4_LQ_Rweevil_c2154/f1p6/4602,i0_LQ_Rweevil_c52297/f1p0/776,i1_LQ_Rweevil_c14992/f1p10/1123,i2_HQ_Rweevil_c148076/f22p23/2289,i5_HQ_Rweevil_c560/f2p0/5867,i1_LQ_Rweevil_c116729/f1p0/1392,i3_LQ_Rweevil_c18471/f1p0/3149,i2_LQ_Rweevil_c108705/f1p2/2381,i2_LQ_Rweevil_c54535/f1p11/2668,i4_HQ_Rweevil_c1473/f3p0/4199,i2_LQ_Rweevil_c135861/f1p…	12	i4_HQ_Rweevil_c1271/f4p0/4618,i2_LQ_Rweevil_c58395/f1p1/2612,i1_LQ_Rweevil_c42845/f1p0/1173,i1_LQ_Rweevil_c67604/f1p0/1751,i5_LQ_Rweevil_c2105/f1p0/5117,i2_LQ_Rweevil_c9865/f1p3/2873,i2_LQ_Rweevil_c37114/f1p136/2538,i3_LQ_Rweevil_c10411/f1p0/3569,i2_LQ_Rweevil_c94656/f1p1/2104,i5_LQ_Rweevil_c3840/f1p0/5104,i2_LQ_Rweevil_c115091/f1p20/2356,i2_LQ_Rweevil_c40060/f1p14/2578
GO:0051028	mRNA transport	biological_process	0.92663	1	1	998	75	27707	1	i2_LQ_Rweevil_c30855/f1p17/2116	0
GO:0045454	cell redox homeostasis	biological_process	0.92735	1	2	998	109	27707	1	i0_HQ_Rweevil_c1626/f4p1/845	1	i2_HQ_Rweevil_c139139/f3p18/2108
GO:0010646	regulation of cell communication	biological_process	0.92886	1	7	998	329	27707	3	i3_LQ_Rweevil_c3527/f1p0/3601,i2_HQ_Rweevil_c77049/f3p5/2228,i2_LQ_Rweevil_c5681/f1p7/2655	4	i2_LQ_Rweevil_c110870/f1p80/2722,i5_HQ_Rweevil_c296/f4p0/5390,i5_LQ_Rweevil_c3840/f1p0/5104,i3_LQ_Rweevil_c19966/f1p0/3112
GO:0009892	negative regulation of metabolic process	biological_process	0.92967	1	3	998	165	27707	2	i3_LQ_Rweevil_c18471/f1p0/3149,i7_LQ_Rweevil_c353/f1p0/7355	1	i1_LQ_Rweevil_c67604/f1p0/1751
GO:0009890	negative regulation of biosynthetic process	biological_process	0.93027	1	1	998	75	27707	1	i7_LQ_Rweevil_c353/f1p0/7355	0
GO:0010558	negative regulation of macromolecule biosynthetic process	biological_process	0.93027	1	1	998	75	27707	1	i7_LQ_Rweevil_c353/f1p0/7355	0
GO:0031327	negative regulation of cellular biosynthetic process	biological_process	0.93027	1	1	998	75	27707	1	i7_LQ_Rweevil_c353/f1p0/7355	0
GO:0051172	negative regulation of nitrogen compound metabolic process	biological_process	0.93027	1	1	998	75	27707	1	i7_LQ_Rweevil_c353/f1p0/7355	0
GO:2000113	negative regulation of cellular macromolecule biosynthetic process	biological_process	0.93027	1	1	998	75	27707	1	i7_LQ_Rweevil_c353/f1p0/7355	0
GO:0016591	DNA-directed RNA polymerase II, holoenzyme	cellular_component	0.9303	1	2	998	118	27707	1	i1_HQ_Rweevil_c14225/f2p0/1191	1	i2_LQ_Rweevil_c110542/f1p1/2724
GO:0005543	phospholipid binding	molecular_function	0.93033	1	3	998	159	27707	0		3	i2_LQ_Rweevil_c57333/f1p4/2657,i3_LQ_Rweevil_c33844/f1p0/3163,i3_LQ_Rweevil_c29943/f1p0/3019
GO:0030030	cell projection organization	biological_process	0.93034	1	1	998	70	27707	0		1	i4_LQ_Rweevil_c13321/f1p11/4042
GO:0023051	regulation of signaling	biological_process	0.93048	1	7	998	330	27707	3	i2_LQ_Rweevil_c5681/f1p7/2655,i2_HQ_Rweevil_c77049/f3p5/2228,i3_LQ_Rweevil_c3527/f1p0/3601	4	i3_LQ_Rweevil_c19966/f1p0/3112,i5_HQ_Rweevil_c296/f4p0/5390,i5_LQ_Rweevil_c3840/f1p0/5104,i2_LQ_Rweevil_c110870/f1p80/2722
GO:0051382	kinetochore assembly	biological_process	0.93256	1	1	998	78	27707	0		1	i5_LQ_Rweevil_c3840/f1p0/5104
GO:0051383	kinetochore organization	biological_process	0.93256	1	1	998	78	27707	0		1	i5_LQ_Rweevil_c3840/f1p0/5104
GO:0030154	cell differentiation	biological_process	0.93281	1	1	998	71	27707	0		1	i4_LQ_Rweevil_c13321/f1p11/4042
GO:0007018	microtubule-based movement	biological_process	0.93303	1	1	998	80	27707	0		1	i3_LQ_Rweevil_c11458/f1p0/3726
GO:0006094	gluconeogenesis	biological_process	0.93327	1	1	998	74	27707	0		1	i2_LQ_Rweevil_c133781/f1p1/2778
GO:0019319	hexose biosynthetic process	biological_process	0.93327	1	1	998	74	27707	0		1	i2_LQ_Rweevil_c133781/f1p1/2778
GO:0046364	monosaccharide biosynthetic process	biological_process	0.93327	1	1	998	74	27707	0		1	i2_LQ_Rweevil_c133781/f1p1/2778
GO:0000776	kinetochore	cellular_component	0.9343	1	4	998	206	27707	3	i3_LQ_Rweevil_c18471/f1p0/3149,i2_LQ_Rweevil_c59033/f1p2/2855,i2_HQ_Rweevil_c83199/f3p2/2889	1	i5_LQ_Rweevil_c3840/f1p0/5104
GO:0008047	enzyme activator activity	molecular_function	0.93601	1	2	998	124	27707	2	i0_HQ_Rweevil_c11487/f2p22/580,i2_LQ_Rweevil_c108705/f1p2/2381	0
GO:0016032	viral process	biological_process	0.93622	1	11	998	456	27707	7	i2_LQ_Rweevil_c79177/f1p0/2681,i3_HQ_Rweevil_c5040/f2p0/3247,i2_LQ_Rweevil_c55603/f1p2/2956,i3_LQ_Rweevil_c18471/f1p0/3149,i4_LQ_Rweevil_c2297/f1p0/4374,i4_LQ_Rweevil_c4567/f1p0/4300,i2_LQ_Rweevil_c56857/f1p3/2330	4	i2_LQ_Rweevil_c142681/f1p1/2102,i2_LQ_Rweevil_c115091/f1p20/2356,i2_LQ_Rweevil_c9865/f1p3/2873,i1_LQ_Rweevil_c34927/f1p56/1047
GO:0004386	helicase activity	molecular_function	0.93733	1	10	998	431	27707	7	i3_LQ_Rweevil_c25056/f1p0/3522,i0_LQ_Rweevil_c9200/f1p8/937,i3_HQ_Rweevil_c6581/f2p0/3364,i0_LQ_Rweevil_c53656/f1p0/459,i2_HQ_Rweevil_c148654/f3p3/2339,i3_LQ_Rweevil_c36949/f1p0/3881,i3_LQ_Rweevil_c26046/f1p0/3181	3	i3_LQ_Rweevil_c4961/f1p0/3133,i1_LQ_Rweevil_c34927/f1p56/1047,i4_LQ_Rweevil_c6874/f1p0/4695
GO:0019201	nucleotide kinase activity	molecular_function	0.93765	1	2	998	124	27707	1	i0_HQ_Rweevil_c61196/f4p4/752	1	i5_LQ_Rweevil_c1331/f1p0/5137
GO:0010629	negative regulation of gene expression	biological_process	0.93821	1	1	998	78	27707	1	i7_LQ_Rweevil_c353/f1p0/7355	0
GO:0008194	UDP-glycosyltransferase activity	molecular_function	0.93852	1	1	998	75	27707	1	i2_HQ_Rweevil_c34506/f2p1/2172	0
GO:0005262	calcium channel activity	molecular_function	0.93972	1	1	998	77	27707	0		1	i2_LQ_Rweevil_c43245/f1p1/2276
GO:0044257	cellular protein catabolic process	biological_process	0.93975	1	6	998	276	27707	1	i3_LQ_Rweevil_c18471/f1p0/3149	5	i1_LQ_Rweevil_c67604/f1p0/1751,i2_LQ_Rweevil_c105755/f1p2/2285,i3_LQ_Rweevil_c4854/f1p40/3986,i1_LQ_Rweevil_c45192/f1p0/1917,i1_HQ_Rweevil_c109553/f4p0/1083
GO:0051603	proteolysis involved in cellular protein catabolic process	biological_process	0.93975	1	6	998	276	27707	1	i3_LQ_Rweevil_c18471/f1p0/3149	5	i1_HQ_Rweevil_c109553/f4p0/1083,i1_LQ_Rweevil_c45192/f1p0/1917,i3_LQ_Rweevil_c4854/f1p40/3986,i1_LQ_Rweevil_c67604/f1p0/1751,i2_LQ_Rweevil_c105755/f1p2/2285
GO:0007275	multicellular organismal development	biological_process	0.93989	1	5	998	237	27707	1	i1_LQ_Rweevil_c116729/f1p0/1392	4	i4_LQ_Rweevil_c13321/f1p11/4042,i1_LQ_Rweevil_c45192/f1p0/1917,i2_LQ_Rweevil_c43245/f1p1/2276,i3_LQ_Rweevil_c3212/f1p0/3087
GO:0006913	nucleocytoplasmic transport	biological_process	0.94017	1	4	998	210	27707	1	i1_LQ_Rweevil_c116729/f1p0/1392	3	i2_LQ_Rweevil_c38010/f1p4/2512,i5_LQ_Rweevil_c4662/f1p0/5091,i3_LQ_Rweevil_c12030/f1p0/3622
GO:0051169	nuclear transport	biological_process	0.94017	1	4	998	210	27707	1	i1_LQ_Rweevil_c116729/f1p0/1392	3	i5_LQ_Rweevil_c4662/f1p0/5091,i2_LQ_Rweevil_c38010/f1p4/2512,i3_LQ_Rweevil_c12030/f1p0/3622
GO:0070206	protein trimerization	biological_process	0.94112	1	1	998	85	27707	1	i3_LQ_Rweevil_c18471/f1p0/3149	0
GO:0008017	microtubule binding	molecular_function	0.94136	1	4	998	224	27707	2	i5_HQ_Rweevil_c560/f2p0/5867,i4_LQ_Rweevil_c2154/f1p6/4602	2	i3_LQ_Rweevil_c28187/f1p0/3401,i3_LQ_Rweevil_c11458/f1p0/3726
GO:0014070	response to organic cyclic compound	biological_process	0.94175	1	1	998	83	27707	0		1	i2_LQ_Rweevil_c59738/f1p2/2403
GO:0033993	response to lipid	biological_process	0.94175	1	1	998	83	27707	0		1	i2_LQ_Rweevil_c59738/f1p2/2403
GO:0043401	steroid hormone mediated signaling pathway	biological_process	0.94175	1	1	998	83	27707	0		1	i2_LQ_Rweevil_c59738/f1p2/2403
GO:0048545	response to steroid hormone	biological_process	0.94175	1	1	998	83	27707	0		1	i2_LQ_Rweevil_c59738/f1p2/2403
GO:0071383	cellular response to steroid hormone stimulus	biological_process	0.94175	1	1	998	83	27707	0		1	i2_LQ_Rweevil_c59738/f1p2/2403
GO:0071396	cellular response to lipid	biological_process	0.94175	1	1	998	83	27707	0		1	i2_LQ_Rweevil_c59738/f1p2/2403
[truncated: 299 more rows]
