# Supplementary material for: Transcriptome and gene expression analysis of Rhynchophorus ferrugineus (Coleoptera: Curculionidae) during developmental stages
Source: PeerJ. 2020 Nov 2;8:e10223. doi: 10.7717/peerj.10223 (PMC7643551; doi:10.7717/peerj.10223)
Supplement: Supplemental Information 1 [file peerj-08-10223-s001.zip › Supplemental Files/Supplementary tables/Supplementary Table S3.xlsx]

## Sheet: Sheet1
Supplementary Table. S3: KEGG PATHWAY enrichment statistics for Pupa and Larva
NOTE: Term：Enriched KEGG PATHWAY name; Database:Access database; ID:Enriched KEGG PATHWAY ID; Input number:Number of differential genes associated with this KEGG PATHWAY; Background number:Number of all genes related to this KEGG PATHWAY; P-Value:Pvalue for enrichment analysis; Corrected P-Value:Corrected Pvalue; Input:ID of the differential gene associated with this KEGG PATHWAY; Hyperlink:Enric…
Term	Database	ID	Input number	Background number	P-Value	Corrected P-Value	Input	Hyperlink
Phenylalanine metabolism	KEGG PATHWAY	ko00360	16	47	1.29321e-12	3.23303e-10	i1_HQ_Rweevil_c11876/f2p16/1568|i2_HQ_Rweevil_c126557/f5p12/2145|i3_LQ_Rweevil_c18526/f1p0/3747|i2_LQ_Rweevil_c62995/f1p11/2207|i4_LQ_Rweevil_c12739/f1p0/4027|i1_LQ_Rweevil_c70832/f1p0/1767|i1_LQ_Rweevil_c50912/f1p0/1656|i4_LQ_Rweevil_c6728/f1p3/4712|i1_LQ_Rweevil_c21636/f1p10/1519|i1_HQ_Rweevil_c1216/f13p0/1908|i2_LQ_Rweevil_c109928/f1p6/2715|i5_HQ_Rweevil_c430/f2p0/5534|i1_LQ_Rweevil_c2139/f5p0…	http://www.genome.jp/kegg-bin/show_pathway?ko00360/K00500%09red/K00815%09red/K01593%09red/K00457%09red
Protein digestion and absorption	KEGG PATHWAY	ko04974	30	246	7.14584e-12	8.9323e-10	i4_LQ_Rweevil_c2995/f1p0/4975|i2_LQ_Rweevil_c111274/f1p3/2731|i2_LQ_Rweevil_c20965/f2p0/2428|i1_LQ_Rweevil_c105557/f1p0/1697|i6_HQ_Rweevil_c2311/f2p57/6274|i4_LQ_Rweevil_c12160/f1p4/4310|i0_HQ_Rweevil_c1337/f12p0/944|i3_LQ_Rweevil_c19709/f1p1/3240|i4_LQ_Rweevil_c4302/f1p0/4977|i4_LQ_Rweevil_c10662/f1p0/4749|i3_LQ_Rweevil_c12267/f1p0/3517|i5_LQ_Rweevil_c1372/f1p0/5706|i5_LQ_Rweevil_c3461/f1p0/5119…	http://www.genome.jp/kegg-bin/show_pathway?ko04974/K19719%09red/K01539%09red/K16628%09red/K13868%09red/K06238%09red/K01312%09red/K08131%09red/K19721%09red
Tyrosine metabolism	KEGG PATHWAY	ko00350	18	95	2.23844e-10	1.86536e-08	i1_HQ_Rweevil_c11876/f2p16/1568|i2_HQ_Rweevil_c126557/f5p12/2145|i2_LQ_Rweevil_c62995/f1p11/2207|i4_LQ_Rweevil_c12739/f1p0/4027|i1_LQ_Rweevil_c70832/f1p0/1767|i1_LQ_Rweevil_c21636/f1p10/1519|i4_LQ_Rweevil_c6728/f1p3/4712|i1_LQ_Rweevil_c11458/f1p0/1570|i3_LQ_Rweevil_c6668/f1p0/3161|i1_HQ_Rweevil_c1216/f13p0/1908|i2_LQ_Rweevil_c109928/f1p6/2715|i3_LQ_Rweevil_c13673/f2p3/3319|i1_LQ_Rweevil_c50912/f1…	http://www.genome.jp/kegg-bin/show_pathway?ko00350/K00451%09red/K00815%09red/K01593%09red/K00457%09red
Purine metabolism	KEGG PATHWAY	ko00230	40	493	3.01628e-10	1.88517e-08	i2_LQ_Rweevil_c112897/f1p10/2328|i2_LQ_Rweevil_c5234/f1p9/2244|i4_LQ_Rweevil_c3662/f1p1/4638|i4_LQ_Rweevil_c6475/f1p0/4084|i1_LQ_Rweevil_c70349/f1p0/1719|i1_LQ_Rweevil_c75532/f1p0/1942|i2_LQ_Rweevil_c14630/f1p6/2131|i2_HQ_Rweevil_c56706/f2p0/2274|i4_LQ_Rweevil_c6069/f1p0/4170|i2_LQ_Rweevil_c64972/f1p9/2264|i3_LQ_Rweevil_c22074/f1p1/3474|i5_HQ_Rweevil_c536/f2p0/5326|i1_HQ_Rweevil_c64001/f2p0/1226|…	http://www.genome.jp/kegg-bin/show_pathway?ko00230/K15779%09red/K00764%09red/K13298%09red/K00088%09red/K01952%09red/K03783%09red/K01951%09red/K01587%09red/K03010%09red/K00939%09red/K00106%09red/K01081%09red/K00940%09red/K01490%09red/K11787%09red
Ubiquinone and other terpenoid-quinone biosynthesis	KEGG PATHWAY	ko00130	13	43	5.59032e-10	2.79516e-08	i1_HQ_Rweevil_c11876/f2p16/1568|i2_HQ_Rweevil_c126557/f5p12/2145|i2_LQ_Rweevil_c62995/f1p11/2207|i4_LQ_Rweevil_c12739/f1p0/4027|i1_LQ_Rweevil_c70832/f1p0/1767|i4_LQ_Rweevil_c6728/f1p3/4712|i1_LQ_Rweevil_c21636/f1p10/1519|i3_LQ_Rweevil_c24999/f1p9/3279|i2_LQ_Rweevil_c109928/f1p6/2715|i5_HQ_Rweevil_c430/f2p0/5534|i1_LQ_Rweevil_c50912/f1p0/1656|i4_LQ_Rweevil_c2180/f1p0/5006|i2_LQ_Rweevil_c42687/f1p4…	http://www.genome.jp/kegg-bin/show_pathway?ko00130/K00815%09red/K00457%09red
Phenylalanine, tyrosine and tryptophan biosynthesis	KEGG PATHWAY	ko00400	9	19	1.11736e-08	4.65566e-07	i3_LQ_Rweevil_c18526/f1p0/3747|i4_LQ_Rweevil_c12739/f1p0/4027|i1_LQ_Rweevil_c70832/f1p0/1767|i3_LQ_Rweevil_c24999/f1p9/3279|i2_LQ_Rweevil_c109928/f1p6/2715|i5_HQ_Rweevil_c430/f2p0/5534|i1_LQ_Rweevil_c50912/f1p0/1656|i1_LQ_Rweevil_c2139/f5p0/1516|i2_LQ_Rweevil_c42687/f1p4/2518	http://www.genome.jp/kegg-bin/show_pathway?ko00400/K00500%09red/K00815%09red
ECM-receptor interaction	KEGG PATHWAY	ko04512	21	176	1.35881e-08	4.85288e-07	i4_LQ_Rweevil_c2995/f1p0/4975|i5_LQ_Rweevil_c3461/f1p0/5119|i5_LQ_Rweevil_c3049/f1p23/5527|i3_LQ_Rweevil_c19709/f1p1/3240|i5_LQ_Rweevil_c578/f1p0/5188|i5_LQ_Rweevil_c4991/f1p0/5026|i4_LQ_Rweevil_c12130/f1p0/4181|i2_LQ_Rweevil_c111274/f1p3/2731|i2_HQ_Rweevil_c77071/f2p2/2359|i4_LQ_Rweevil_c3300/f1p0/4284|i2_LQ_Rweevil_c42442/f1p11/2454|i6_LQ_Rweevil_c2185/f1p0/6092|i3_LQ_Rweevil_c10052/f1p17/3107|…	http://www.genome.jp/kegg-bin/show_pathway?ko04512/K06258%09red/K19719%09red/K06238%09red/K05635%09red/K08131%09red
Amino sugar and nucleotide sugar metabolism	KEGG PATHWAY	ko00520	23	228	4.92342e-08	1.53857e-06	i4_LQ_Rweevil_c8685/f1p0/4483|i0_LQ_Rweevil_c11763/f1p52/874|i4_LQ_Rweevil_c6590/f1p2/4115|i2_HQ_Rweevil_c56706/f2p0/2274|i3_LQ_Rweevil_c7235/f1p0/3569|i5_LQ_Rweevil_c3151/f1p0/5163|i8_LQ_Rweevil_c220/f1p0/8868|i8_LQ_Rweevil_c250/f1p0/8927|i1_LQ_Rweevil_c82662/f1p3/1716|i2_LQ_Rweevil_c123072/f1p10/2103|i9_LQ_Rweevil_c251/f1p0/9170|i9_LQ_Rweevil_c317/f1p0/9013|i7_LQ_Rweevil_c353/f1p0/7355|i2_LQ_Rw…	http://www.genome.jp/kegg-bin/show_pathway?ko00520/K01183%09red/K00844%09red/K12373%09red/K15779%09red/K00698%09red/K01639%09red
Pentose and glucuronate interconversions	KEGG PATHWAY	ko00040	17	135	1.585e-07	4.40276e-06	i1_LQ_Rweevil_c41017/f1p0/1899|i2_LQ_Rweevil_c38970/f1p0/2243|i4_LQ_Rweevil_c11949/f1p23/4359|i1_HQ_Rweevil_c74069/f2p0/1196|i1_HQ_Rweevil_c96929/f6p0/1156|i2_LQ_Rweevil_c3483/f1p0/2135|i1_LQ_Rweevil_c26816/f1p1/1802|i1_LQ_Rweevil_c24236/f1p0/1922|i2_LQ_Rweevil_c163667/f1p0/2010|i2_LQ_Rweevil_c61017/f1p6/2339|i1_HQ_Rweevil_c21299/f2p0/1769|i0_HQ_Rweevil_c8115/f2p18/859|i3_LQ_Rweevil_c17798/f1p3/3…	http://www.genome.jp/kegg-bin/show_pathway?ko00040/K00854%09red/K01195%09red/K03331%09red/K00008%09red/K00128%09red/K00699%09red/K00011%09red
Nicotinate and nicotinamide metabolism	KEGG PATHWAY	ko00760	15	111	3.71588e-07	9.2897e-06	i4_HQ_Rweevil_c1797/f2p0/4708|i4_LQ_Rweevil_c9306/f1p0/4525|i2_LQ_Rweevil_c112897/f1p10/2328|i7_LQ_Rweevil_c251/f1p0/7217|i7_LQ_Rweevil_c354/f1p0/7944|i2_HQ_Rweevil_c126959/f13p3/2580|i2_LQ_Rweevil_c106346/f1p6/2165|i1_LQ_Rweevil_c75532/f1p0/1942|i4_LQ_Rweevil_c4534/f1p0/4791|i1_LQ_Rweevil_c109217/f3p0/1163|i2_LQ_Rweevil_c57790/f1p5/2530|i2_LQ_Rweevil_c49050/f1p10/2052|i1_HQ_Rweevil_c28594/f3p0/1…	http://www.genome.jp/kegg-bin/show_pathway?ko00760/K01081%09red/K03783%09red/K00323%09red
Valine, leucine and isoleucine degradation	KEGG PATHWAY	ko00280	19	196	1.20821e-06	2.74594e-05	i3_LQ_Rweevil_c17798/f1p3/3283|i1_LQ_Rweevil_c41017/f1p0/1899|i2_LQ_Rweevil_c8984/f1p0/2134|i4_LQ_Rweevil_c11709/f1p1/4172|i1_LQ_Rweevil_c20674/f1p28/1628|i2_LQ_Rweevil_c12437/f1p13/2888|i5_LQ_Rweevil_c1923/f1p1/5154|i1_LQ_Rweevil_c50709/f1p0/1679|i1_HQ_Rweevil_c109314/f5p0/1050|i1_LQ_Rweevil_c82721/f1p3/2000|i1_LQ_Rweevil_c8941/f1p85/1467|i1_LQ_Rweevil_c77146/f1p0/1467|i1_HQ_Rweevil_c430/f29p0/1…	http://www.genome.jp/kegg-bin/show_pathway?ko00280/K08683%09red/K09478%09red/K00167%09red/K00140%09red/K00128%09red/K00248%09red/K00826%09red/K00253%09red/K07511%09red/K01968%09red
Drug metabolism - other enzymes	KEGG PATHWAY	ko00983	16	157	4.57144e-06	9.52384e-05	i1_HQ_Rweevil_c2443/f6p2/1605|i1_LQ_Rweevil_c80066/f1p2/1624|i2_LQ_Rweevil_c37388/f1p2/2813|i4_LQ_Rweevil_c6069/f1p0/4170|i2_HQ_Rweevil_c1999/f7p5/2976|i4_LQ_Rweevil_c6475/f1p0/4084|i1_LQ_Rweevil_c24236/f1p0/1922|i2_LQ_Rweevil_c163667/f1p0/2010|i2_LQ_Rweevil_c61017/f1p6/2339|i3_LQ_Rweevil_c25239/f1p1/3799|i1_HQ_Rweevil_c21299/f2p0/1769|i2_LQ_Rweevil_c14630/f1p6/2131|i1_LQ_Rweevil_c26816/f1p1/1802…	http://www.genome.jp/kegg-bin/show_pathway?ko00983/K01195%09red/K00088%09red/K01951%09red/K13421%09red/K00699%09red/K00106%09red/K00757%09red
One carbon pool by folate	KEGG PATHWAY	ko00670	13	112	9.91924e-06	0.000190755	i3_LQ_Rweevil_c43250/f1p0/3028|i2_HQ_Rweevil_c99122/f9p1/2214|i1_LQ_Rweevil_c81520/f1p0/1874|i2_LQ_Rweevil_c115477/f1p1/2959|i3_LQ_Rweevil_c4868/f1p0/3084|i3_LQ_Rweevil_c9581/f1p8/3698|i3_LQ_Rweevil_c14367/f1p8/3056|i3_LQ_Rweevil_c34133/f1p0/3281|i3_LQ_Rweevil_c8072/f1p5/3127|i3_LQ_Rweevil_c30941/f1p0/3018|i3_LQ_Rweevil_c22074/f1p1/3474|i3_LQ_Rweevil_c9735/f1p0/3149|i2_HQ_Rweevil_c50742/f13p0/2929	http://www.genome.jp/kegg-bin/show_pathway?ko00670/K01934%09red/K00289%09red/K11787%09red/K00288%09red
Galactose metabolism	KEGG PATHWAY	ko00052	13	118	1.64968e-05	0.000294587	i2_LQ_Rweevil_c39140/f1p0/2815|i1_HQ_Rweevil_c74069/f2p0/1196|i1_HQ_Rweevil_c96929/f6p0/1156|i1_LQ_Rweevil_c103603/f1p0/1294|i0_HQ_Rweevil_c8115/f2p18/859|i2_LQ_Rweevil_c78132/f1p10/3000|i1_HQ_Rweevil_c66939/f2p0/1856|i2_LQ_Rweevil_c149775/f1p2/2293|i2_HQ_Rweevil_c56706/f2p0/2274|i7_LQ_Rweevil_c353/f1p0/7355|i1_LQ_Rweevil_c26234/f1p1/1898|i1_LQ_Rweevil_c109910/f2p0/1095|i2_LQ_Rweevil_c87181/f1p0/…	http://www.genome.jp/kegg-bin/show_pathway?ko00052/K00011%09red/K15779%09red/K01785%09red/K01187%09red/K00844%09red
Longevity regulating pathway - worm	KEGG PATHWAY	ko04212	25	381	1.95644e-05	0.000326074	i1_LQ_Rweevil_c48933/f1p0/1682|i3_HQ_Rweevil_c2323/f2p1/3843|i1_LQ_Rweevil_c124438/f1p0/1974|i2_LQ_Rweevil_c105756/f1p1/2764|i6_LQ_Rweevil_c2019/f1p0/6801|i1_HQ_Rweevil_c96195/f20p0/1604|i1_LQ_Rweevil_c6412/f1p0/1684|i2_LQ_Rweevil_c8983/f1p4/2303|i2_HQ_Rweevil_c4595/f4p5/2331|i3_HQ_Rweevil_c3321/f2p1/3132|i3_LQ_Rweevil_c23765/f1p8/3110|i1_LQ_Rweevil_c67954/f1p0/1785|i1_LQ_Rweevil_c53109/f1p0/1660…	http://www.genome.jp/kegg-bin/show_pathway?ko04212/K03781%09red/K13356%09red/K04043%09red/K18461%09red/K04374%09red/K09408%09red/K04077%09red/K00507%09red
Starch and sucrose metabolism	KEGG PATHWAY	ko00500	16	194	5.09635e-05	0.000796305	i2_LQ_Rweevil_c149775/f1p2/2293|i2_LQ_Rweevil_c39140/f1p0/2815|i7_LQ_Rweevil_c353/f1p0/7355|i1_LQ_Rweevil_c24236/f1p0/1922|i1_HQ_Rweevil_c66939/f2p0/1856|i2_LQ_Rweevil_c78132/f1p10/3000|i2_LQ_Rweevil_c163667/f1p0/2010|i2_LQ_Rweevil_c61017/f1p6/2339|i2_LQ_Rweevil_c25616/f1p9/2503|i1_HQ_Rweevil_c21299/f2p0/1769|i2_HQ_Rweevil_c56706/f2p0/2274|i1_LQ_Rweevil_c26816/f1p1/1802|i1_LQ_Rweevil_c26234/f1p1/…	http://www.genome.jp/kegg-bin/show_pathway?ko00500/K15779%09red/K01196%09red/K01187%09red/K01195%09red/K00844%09red/K00699%09red
Pyrimidine metabolism	KEGG PATHWAY	ko00240	18	242	6.26322e-05	0.000921061	i2_HQ_Rweevil_c118274/f2p10/2023|i4_HQ_Rweevil_c1797/f2p0/4708|i2_HQ_Rweevil_c126959/f13p3/2580|i2_LQ_Rweevil_c112897/f1p10/2328|i1_LQ_Rweevil_c80066/f1p2/1624|i2_HQ_Rweevil_c1999/f7p5/2976|i3_LQ_Rweevil_c13816/f1p0/3256|i7_LQ_Rweevil_c354/f1p0/7944|i2_LQ_Rweevil_c106346/f1p6/2165|i0_HQ_Rweevil_c21585/f4p0/756|i1_LQ_Rweevil_c75532/f1p0/1942|i4_LQ_Rweevil_c4534/f1p0/4791|i1_LQ_Rweevil_c109217/f3p0…	http://www.genome.jp/kegg-bin/show_pathway?ko00240/K03783%09red/K03010%09red/K13421%09red/K01081%09red/K00940%09red/K00757%09red
Alanine, aspartate and glutamate metabolism	KEGG PATHWAY	ko00250	13	146	0.000124112	0.00163388	i4_LQ_Rweevil_c10006/f1p5/5009|i1_LQ_Rweevil_c54424/f1p0/1336|i2_LQ_Rweevil_c5234/f1p9/2244|i1_HQ_Rweevil_c2294/f6p0/1312|i2_LQ_Rweevil_c105589/f1p0/2458|i2_LQ_Rweevil_c88652/f1p0/2188|i2_LQ_Rweevil_c5147/f1p8/2254|i1_LQ_Rweevil_c8599/f1p0/1961|i2_LQ_Rweevil_c54553/f1p9/2408|i1_LQ_Rweevil_c70402/f1p0/1492|i1_HQ_Rweevil_c19416/f6p0/1759|i5_HQ_Rweevil_c536/f2p0/5326|i2_HQ_Rweevil_c148879/f15p11/2221	http://www.genome.jp/kegg-bin/show_pathway?ko00250/K00261%09red/K00830%09red/K01940%09red/K00814%09red/K00764%09red/K01915%09red
Biosynthesis of unsaturated fatty acids	KEGG PATHWAY	ko01040	8	55	0.000124175	0.00163388	i5_LQ_Rweevil_c4873/f1p19/5038|i1_HQ_Rweevil_c8442/f3p0/1304|i4_LQ_Rweevil_c8798/f1p2/4912|i3_HQ_Rweevil_c2323/f2p1/3843|i1_HQ_Rweevil_c1135/f15p0/1249|i1_HQ_Rweevil_c96195/f20p0/1604|i1_LQ_Rweevil_c14958/f1p3/1053|i1_LQ_Rweevil_c53109/f1p0/1660	http://www.genome.jp/kegg-bin/show_pathway?ko01040/K00507%09red
Fructose and mannose metabolism	KEGG PATHWAY	ko00051	12	142	0.000347409	0.00434261	i1_HQ_Rweevil_c74069/f2p0/1196|i4_LQ_Rweevil_c11949/f1p23/4359|i1_HQ_Rweevil_c96929/f6p0/1156|i3_LQ_Rweevil_c33912/f1p0/3517|i7_LQ_Rweevil_c353/f1p0/7355|i3_LQ_Rweevil_c12078/f1p0/3287|i1_LQ_Rweevil_c109910/f2p0/1095|i4_LQ_Rweevil_c6874/f1p0/4695|i0_HQ_Rweevil_c8115/f2p18/859|i3_LQ_Rweevil_c25056/f1p0/3522|i2_LQ_Rweevil_c149775/f1p2/2293|i3_LQ_Rweevil_c26046/f1p0/3181	http://www.genome.jp/kegg-bin/show_pathway?ko00051/K00011%09red/K01103%09red/K00844%09red/K00008%09red
Peroxisome	KEGG PATHWAY	ko04146	18	283	0.000383034	0.00436122	i1_LQ_Rweevil_c101415/f1p0/1757|i5_LQ_Rweevil_c1325/f1p0/5136|i4_LQ_Rweevil_c6069/f1p0/4170|i2_LQ_Rweevil_c8983/f1p4/2303|i2_HQ_Rweevil_c4595/f4p5/2331|i3_HQ_Rweevil_c3321/f2p1/3132|i4_LQ_Rweevil_c6475/f1p0/4084|i1_HQ_Rweevil_c1881/f9p0/1642|i1_LQ_Rweevil_c6412/f1p0/1684|i2_LQ_Rweevil_c105756/f1p1/2764|i1_HQ_Rweevil_c27822/f2p5/1610|i0_HQ_Rweevil_c11090/f4p0/886|i2_LQ_Rweevil_c84245/f1p1/2242|i2_…	http://www.genome.jp/kegg-bin/show_pathway?ko04146/K03781%09red/K13356%09red/K12261%09red/K00830%09red/K11147%09red/K00106%09red
Drug metabolism - cytochrome P450	KEGG PATHWAY	ko00982	8	66	0.000383787	0.00436122	i0_HQ_Rweevil_c21555/f2p20/734|i1_LQ_Rweevil_c24236/f1p0/1922|i2_LQ_Rweevil_c163667/f1p0/2010|i1_HQ_Rweevil_c85015/f3p0/1064|i1_HQ_Rweevil_c21299/f2p0/1769|i1_LQ_Rweevil_c26816/f1p1/1802|i2_LQ_Rweevil_c109213/f1p0/2781|i1_HQ_Rweevil_c2443/f6p2/1605	http://www.genome.jp/kegg-bin/show_pathway?ko00982/K00699%09red/K00799%09red/K04097%09red
Chemical carcinogenesis	KEGG PATHWAY	ko05204	9	85	0.000421496	0.00458148	i0_HQ_Rweevil_c21555/f2p20/734|i1_LQ_Rweevil_c24236/f1p0/1922|i2_LQ_Rweevil_c163667/f1p0/2010|i1_HQ_Rweevil_c85015/f3p0/1064|i1_HQ_Rweevil_c21299/f2p0/1769|i1_LQ_Rweevil_c26816/f1p1/1802|i2_LQ_Rweevil_c109213/f1p0/2781|i1_HQ_Rweevil_c2443/f6p2/1605|i0_LQ_Rweevil_c32336/f1p0/818	http://www.genome.jp/kegg-bin/show_pathway?ko05204/K00699%09red/K00816%09red/K00799%09red/K04097%09red
Fatty acid biosynthesis	KEGG PATHWAY	ko00061	8	68	0.000460497	0.00479685	i3_LQ_Rweevil_c11756/f1p0/3212|i0_LQ_Rweevil_c35198/f1p0/764|i2_LQ_Rweevil_c122295/f1p7/2108|i2_HQ_Rweevil_c21403/f3p2/2662|i6_LQ_Rweevil_c1386/f1p2/6873|i7_LQ_Rweevil_c281/f1p0/7941|i6_LQ_Rweevil_c866/f1p0/6998|i2_LQ_Rweevil_c5473/f1p5/2217	http://www.genome.jp/kegg-bin/show_pathway?ko00061/K15013%09red/K00665%09red/K11262%09red
Arginine biosynthesis	KEGG PATHWAY	ko00220	7	58	0.000901813	0.00867467	i1_HQ_Rweevil_c2294/f6p0/1312|i2_LQ_Rweevil_c105589/f1p0/2458|i2_LQ_Rweevil_c88652/f1p0/2188|i2_LQ_Rweevil_c5147/f1p8/2254|i1_LQ_Rweevil_c8599/f1p0/1961|i1_HQ_Rweevil_c19416/f6p0/1759|i2_HQ_Rweevil_c148879/f15p11/2221	http://www.genome.jp/kegg-bin/show_pathway?ko00220/K00261%09red/K00814%09red/K01940%09red/K01915%09red
Steroid hormone biosynthesis	KEGG PATHWAY	ko00140	5	27	0.000902165	0.00867467	i2_LQ_Rweevil_c163667/f1p0/2010|i1_HQ_Rweevil_c2443/f6p2/1605|i1_LQ_Rweevil_c24236/f1p0/1922|i1_HQ_Rweevil_c21299/f2p0/1769|i1_LQ_Rweevil_c26816/f1p1/1802	http://www.genome.jp/kegg-bin/show_pathway?ko00140/K00699%09red
Lipoic acid metabolism	KEGG PATHWAY	ko00785	5	28	0.00104254	0.00965319	i1_LQ_Rweevil_c21794/f1p1/1618|i2_HQ_Rweevil_c871/f32p3/2529|i2_LQ_Rweevil_c153048/f1p28/2266|i2_HQ_Rweevil_c23761/f9p1/2468|i5_LQ_Rweevil_c2150/f1p4/5618	http://www.genome.jp/kegg-bin/show_pathway?ko00785/K03644%09red/K10105%09red
Glycine, serine and threonine metabolism	KEGG PATHWAY	ko00260	10	119	0.00109611	0.00978642	i3_LQ_Rweevil_c10762/f1p0/3243|i2_HQ_Rweevil_c23113/f2p3/2660|i3_HQ_Rweevil_c31729/f16p0/3382|i1_HQ_Rweevil_c55116/f9p0/1040|i1_LQ_Rweevil_c45363/f1p81/1609|i1_LQ_Rweevil_c13220/f1p7/1995|i2_LQ_Rweevil_c56930/f1p3/2984|i2_LQ_Rweevil_c82323/f1p3/2906|i3_LQ_Rweevil_c26234/f1p1/3302|i1_LQ_Rweevil_c70402/f1p0/1492	http://www.genome.jp/kegg-bin/show_pathway?ko00260/K00831%09red/K00314%09red/K00281%09red/K00830%09red/K00552%09red
Glyoxylate and dicarboxylate metabolism	KEGG PATHWAY	ko00630	12	164	0.00113522	0.00978642	i3_LQ_Rweevil_c10762/f1p0/3243|i1_LQ_Rweevil_c67954/f1p0/1785|i2_HQ_Rweevil_c4595/f4p5/2331|i3_HQ_Rweevil_c3321/f2p1/3132|i1_HQ_Rweevil_c27822/f2p5/1610|i1_LQ_Rweevil_c53501/f1p0/1546|i3_HQ_Rweevil_c31729/f16p0/3382|i1_LQ_Rweevil_c13220/f1p7/1995|i2_LQ_Rweevil_c79197/f1p3/1972|i1_HQ_Rweevil_c19416/f6p0/1759|i2_LQ_Rweevil_c55163/f1p4/2214|i1_LQ_Rweevil_c70402/f1p0/1492	http://www.genome.jp/kegg-bin/show_pathway?ko00630/K03781%09red/K01915%09red/K00281%09red/K00830%09red/K01681%09red
Metabolism of xenobiotics by cytochrome P450	KEGG PATHWAY	ko00980	8	80	0.00122228	0.0101857	i0_HQ_Rweevil_c21555/f2p20/734|i1_LQ_Rweevil_c24236/f1p0/1922|i2_LQ_Rweevil_c163667/f1p0/2010|i1_HQ_Rweevil_c85015/f3p0/1064|i1_HQ_Rweevil_c21299/f2p0/1769|i1_LQ_Rweevil_c26816/f1p1/1802|i2_LQ_Rweevil_c109213/f1p0/2781|i1_HQ_Rweevil_c2443/f6p2/1605	http://www.genome.jp/kegg-bin/show_pathway?ko00980/K00699%09red/K00799%09red/K04097%09red
Retinol metabolism	KEGG PATHWAY	ko00830	6	45	0.00131081	0.010571	i1_LQ_Rweevil_c24236/f1p0/1922|i2_LQ_Rweevil_c163667/f1p0/2010|i1_HQ_Rweevil_c21299/f2p0/1769|i0_HQ_Rweevil_c11090/f4p0/886|i1_LQ_Rweevil_c26816/f1p1/1802|i1_HQ_Rweevil_c2443/f6p2/1605	http://www.genome.jp/kegg-bin/show_pathway?ko00830/K00699%09red/K11147%09red
Fatty acid degradation	KEGG PATHWAY	ko00071	14	216	0.00137739	0.0107609	i2_LQ_Rweevil_c85228/f1p6/2750|i4_LQ_Rweevil_c10902/f1p0/4896|i3_LQ_Rweevil_c20545/f1p0/3121|i3_LQ_Rweevil_c17798/f1p3/3283|i1_LQ_Rweevil_c41017/f1p0/1899|i1_LQ_Rweevil_c50709/f1p0/1679|i1_LQ_Rweevil_c21982/f1p5/1650|i1_LQ_Rweevil_c20674/f1p28/1628|i1_LQ_Rweevil_c8941/f1p85/1467|i1_LQ_Rweevil_c77146/f1p0/1467|i1_HQ_Rweevil_c430/f29p0/1571|i2_LQ_Rweevil_c5473/f1p5/2217|i3_LQ_Rweevil_c30448/f1p0/30…	http://www.genome.jp/kegg-bin/show_pathway?ko00071/K09478%09red/K15013%09red/K08766%09red/K08765%09red/K00128%09red/K00248%09red/K00252%09red/K07511%09red
Ascorbate and aldarate metabolism	KEGG PATHWAY	ko00053	8	85	0.00174541	0.0132228	i1_LQ_Rweevil_c41017/f1p0/1899|i2_HQ_Rweevil_c27394/f2p9/2733|i3_LQ_Rweevil_c17798/f1p3/3283|i1_LQ_Rweevil_c24236/f1p0/1922|i2_LQ_Rweevil_c163667/f1p0/2010|i1_HQ_Rweevil_c21299/f2p0/1769|i1_LQ_Rweevil_c26816/f1p1/1802|i1_HQ_Rweevil_c2443/f6p2/1605	http://www.genome.jp/kegg-bin/show_pathway?ko00053/K00128%09red/K00699%09red/K00469%09red
Tryptophan metabolism	KEGG PATHWAY	ko00380	12	180	0.00236279	0.0173735	i1_LQ_Rweevil_c41017/f1p0/1899|i1_LQ_Rweevil_c67954/f1p0/1785|i2_HQ_Rweevil_c4595/f4p5/2331|i3_HQ_Rweevil_c3321/f2p1/3132|i1_LQ_Rweevil_c53698/f1p0/1596|i1_LQ_Rweevil_c21982/f1p5/1650|i1_HQ_Rweevil_c27822/f2p5/1610|i1_HQ_Rweevil_c1216/f13p0/1908|i3_LQ_Rweevil_c17798/f1p3/3283|i2_LQ_Rweevil_c79197/f1p3/1972|i0_LQ_Rweevil_c32336/f1p0/818|i1_LQ_Rweevil_c85230/f2p0/982	http://www.genome.jp/kegg-bin/show_pathway?ko00380/K03781%09red/K00128%09red/K00453%09red/K01593%09red/K00816%09red/K00252%09red/K07511%09red
Arginine and proline metabolism	KEGG PATHWAY	ko00330	12	182	0.00257283	0.0181795	i1_LQ_Rweevil_c41017/f1p0/1899|i1_LQ_Rweevil_c7720/f1p0/1464|i2_LQ_Rweevil_c106272/f1p5/2427|i2_LQ_Rweevil_c133835/f1p13/2146|i2_LQ_Rweevil_c131920/f1p16/2688|i2_HQ_Rweevil_c2572/f4p20/2640|i1_LQ_Rweevil_c29285/f1p0/1571|i5_LQ_Rweevil_c5402/f1p0/5135|i1_HQ_Rweevil_c85050/f3p2/1113|i3_LQ_Rweevil_c17798/f1p3/3283|i1_LQ_Rweevil_c3128/f1p0/1797|i5_HQ_Rweevil_c5340/f2p0/5078	http://www.genome.jp/kegg-bin/show_pathway?ko00330/K00128%09red/K01581%09red/K00286%09red/K00933%09red/K12657%09red
Cysteine and methionine metabolism	KEGG PATHWAY	ko00270	10	135	0.00261784	0.0181795	i4_LQ_Rweevil_c12739/f1p0/4027|i1_LQ_Rweevil_c70832/f1p0/1767|i1_LQ_Rweevil_c56388/f1p0/1048|i5_LQ_Rweevil_c1923/f1p1/5154|i1_LQ_Rweevil_c82721/f1p3/2000|i3_LQ_Rweevil_c24999/f1p9/3279|i2_LQ_Rweevil_c109928/f1p6/2715|i5_HQ_Rweevil_c430/f2p0/5534|i1_LQ_Rweevil_c50912/f1p0/1656|i2_LQ_Rweevil_c42687/f1p4/2518	http://www.genome.jp/kegg-bin/show_pathway?ko00270/K00826%09red/K00815%09red/K00456%09red
PPAR signaling pathway	KEGG PATHWAY	ko03320	17	317	0.00307185	0.0207557	i2_LQ_Rweevil_c85228/f1p6/2750|i4_LQ_Rweevil_c10902/f1p0/4896|i3_LQ_Rweevil_c20545/f1p0/3121|i1_HQ_Rweevil_c1135/f15p0/1249|i4_LQ_Rweevil_c8798/f1p2/4912|i2_LQ_Rweevil_c133781/f1p1/2778|i3_HQ_Rweevil_c2323/f2p1/3843|i3_LQ_Rweevil_c30448/f1p0/3047|i5_LQ_Rweevil_c4873/f1p19/5038|i1_HQ_Rweevil_c8442/f3p0/1304|i1_LQ_Rweevil_c123252/f1p4/1284|i2_HQ_Rweevil_c127354/f40p4/2740|i2_LQ_Rweevil_c5473/f1p5/2…	http://www.genome.jp/kegg-bin/show_pathway?ko03320/K08770%09red/K08766%09red/K08765%09red/K01596%09red/K15013%09red/K00507%09red
AMPK signaling pathway	KEGG PATHWAY	ko04152	28	661	0.00499371	0.0328534	i2_LQ_Rweevil_c85228/f1p6/2750|i3_LQ_Rweevil_c20545/f1p0/3121|i2_LQ_Rweevil_c133781/f1p1/2778|i3_HQ_Rweevil_c2323/f2p1/3843|i3_LQ_Rweevil_c12078/f1p0/3287|i2_LQ_Rweevil_c25675/f1p4/2228|i6_LQ_Rweevil_c2019/f1p0/6801|i1_HQ_Rweevil_c96195/f20p0/1604|i3_LQ_Rweevil_c25056/f1p0/3522|i5_LQ_Rweevil_c4178/f1p10/5536|i7_LQ_Rweevil_c281/f1p0/7941|i3_LQ_Rweevil_c30448/f1p0/3047|i2_LQ_Rweevil_c57775/f1p12/26…	http://www.genome.jp/kegg-bin/show_pathway?ko04152/K01103%09red/K03456%09red/K07204%09red/K08765%09red/K01596%09red/K00665%09red/K09408%09red/K11262%09red/K00507%09red
Butanoate metabolism	KEGG PATHWAY	ko00650	6	62	0.00566482	0.036313	i1_LQ_Rweevil_c5098/f1p0/1686|i1_LQ_Rweevil_c77146/f1p0/1467|i1_LQ_Rweevil_c8941/f1p85/1467|i1_LQ_Rweevil_c70103/f1p0/1827|i1_LQ_Rweevil_c85230/f2p0/982|i1_HQ_Rweevil_c29789/f4p0/1677	http://www.genome.jp/kegg-bin/show_pathway?ko00650/K00248%09red/K07511%09red/K00109%09red
Porphyrin and chlorophyll metabolism	KEGG PATHWAY	ko00860	7	84	0.00616296	0.0385185	i1_LQ_Rweevil_c24236/f1p0/1922|i2_LQ_Rweevil_c163667/f1p0/2010|i2_LQ_Rweevil_c61017/f1p6/2339|i1_HQ_Rweevil_c21299/f2p0/1769|i1_LQ_Rweevil_c26816/f1p1/1802|i2_HQ_Rweevil_c15650/f10p6/2271|i1_HQ_Rweevil_c2443/f6p2/1605	http://www.genome.jp/kegg-bin/show_pathway?ko00860/K00699%09red/K01195%09red
Other glycan degradation	KEGG PATHWAY	ko00511	7	89	0.00819983	0.049999	i2_LQ_Rweevil_c106454/f1p7/2160|i2_LQ_Rweevil_c135603/f1p0/2778|i5_LQ_Rweevil_c1988/f1p0/5442|i2_LQ_Rweevil_c123072/f1p10/2103|i2_LQ_Rweevil_c2711/f1p4/2895|i3_HQ_Rweevil_c15600/f7p0/3239|i3_LQ_Rweevil_c12169/f1p0/3286	http://www.genome.jp/kegg-bin/show_pathway?ko00511/K01192%09red/K17108%09red/K12311%09red/K12373%09red
Glutathione metabolism	KEGG PATHWAY	ko00480	9	140	0.00976094	0.0581008	i0_HQ_Rweevil_c21555/f2p20/734|i3_LQ_Rweevil_c26068/f1p10/3204|i2_LQ_Rweevil_c106272/f1p5/2427|i2_LQ_Rweevil_c133835/f1p13/2146|i4_LQ_Rweevil_c13309/f1p0/4015|i1_HQ_Rweevil_c85015/f3p0/1064|i2_LQ_Rweevil_c109213/f1p0/2781|i2_HQ_Rweevil_c126322/f3p8/2120|i3_LQ_Rweevil_c7081/f1p0/3325	http://www.genome.jp/kegg-bin/show_pathway?ko00480/K11140%09red/K04097%09red/K01581%09red/K00799%09red/K00036%09red/K01469%09red
Propanoate metabolism	KEGG PATHWAY	ko00640	7	98	0.0130522	0.075885	i0_LQ_Rweevil_c35198/f1p0/764|i2_LQ_Rweevil_c122295/f1p7/2108|i1_HQ_Rweevil_c109314/f5p0/1050|i7_LQ_Rweevil_c281/f1p0/7941|i1_LQ_Rweevil_c76259/f1p0/1922|i1_LQ_Rweevil_c71625/f1p0/1900|i1_LQ_Rweevil_c85230/f2p0/982	http://www.genome.jp/kegg-bin/show_pathway?ko00640/K07511%09red/K00140%09red/K11262%09red/K00167%09red
Linoleic acid metabolism	KEGG PATHWAY	ko00591	3	19	0.0148527	0.0843901	i0_LQ_Rweevil_c14720/f1p4/908|i2_HQ_Rweevil_c5236/f2p3/2859|i0_LQ_Rweevil_c11042/f1p3/962	http://www.genome.jp/kegg-bin/show_pathway?ko00591/K01047%09red/K14621%09red
Lysosome	KEGG PATHWAY	ko04142	23	576	0.0186461	0.103589	i2_LQ_Rweevil_c106454/f1p7/2160|i1_LQ_Rweevil_c43574/f1p7/1662|i3_LQ_Rweevil_c34829/f1p0/3266|i1_LQ_Rweevil_c80862/f1p0/1992|i7_LQ_Rweevil_c283/f1p0/7750|i2_HQ_Rweevil_c15650/f10p6/2271|i4_LQ_Rweevil_c11086/f1p1/4613|i1_LQ_Rweevil_c4668/f1p0/1975|i2_LQ_Rweevil_c135603/f1p0/2778|i1_LQ_Rweevil_c5843/f1p0/1861|i2_LQ_Rweevil_c123072/f1p10/2103|i5_LQ_Rweevil_c1988/f1p0/5442|i1_LQ_Rweevil_c106569/f1p0/…	http://www.genome.jp/kegg-bin/show_pathway?ko04142/K01192%09red/K12391%09red/K12385%09red/K01379%09red/K01365%09red/K06497%09red/K01195%09red/K01205%09red/K03662%09red/K12373%09red/K01363%09red/K12350%09red/K01052%09red/K04646%09red/K02154%09red/K12307%09red/K12311%09red
Neuroactive ligand-receptor interaction	KEGG PATHWAY	ko04080	5	62	0.0218993	0.119018	i2_LQ_Rweevil_c135784/f1p3/2232|i0_HQ_Rweevil_c1337/f12p0/944|i3_LQ_Rweevil_c23712/f1p13/3071|i1_LQ_Rweevil_c23839/f1p0/1160|i2_HQ_Rweevil_c83199/f3p2/2889	http://www.genome.jp/kegg-bin/show_pathway?ko04080/K04578%09red/K01312%09red/K04615%09red
Valine, leucine and isoleucine biosynthesis	KEGG PATHWAY	ko00290	2	8	0.022513	0.11975	i1_LQ_Rweevil_c82721/f1p3/2000|i5_LQ_Rweevil_c1923/f1p1/5154	http://www.genome.jp/kegg-bin/show_pathway?ko00290/K00826%09red
Steroid biosynthesis	KEGG PATHWAY	ko00100	4	42	0.0237776	0.123842	i1_LQ_Rweevil_c43574/f1p7/1662|i4_LQ_Rweevil_c5176/f1p8/4452|i1_LQ_Rweevil_c31559/f1p0/1704|i1_HQ_Rweevil_c19034/f4p5/1623	http://www.genome.jp/kegg-bin/show_pathway?ko00100/K01052%09red/K09828%09red
Pyruvate metabolism	KEGG PATHWAY	ko00620	12	256	0.0284329	0.145066	i1_LQ_Rweevil_c41017/f1p0/1899|i0_LQ_Rweevil_c35198/f1p0/764|i2_HQ_Rweevil_c148702/f105p8/2248|i2_LQ_Rweevil_c122295/f1p7/2108|i2_LQ_Rweevil_c133781/f1p1/2778|i3_LQ_Rweevil_c17798/f1p3/3283|i4_LQ_Rweevil_c13812/f1p0/4141|i7_LQ_Rweevil_c281/f1p0/7941|i3_LQ_Rweevil_c28744/f1p0/3162|i2_HQ_Rweevil_c127409/f23p5/2284|i4_LQ_Rweevil_c9329/f1p0/4224|i2_LQ_Rweevil_c136378/f1p6/2452	http://www.genome.jp/kegg-bin/show_pathway?ko00620/K01596%09red/K00128%09red/K11262%09red/K00029%09red/K01958%09red
Insect hormone biosynthesis	KEGG PATHWAY	ko00981	3	28	0.0370397	0.185198	i0_LQ_Rweevil_c22453/f1p0/893|i1_LQ_Rweevil_c73474/f1p0/1555|i2_HQ_Rweevil_c24517/f9p1/2309	http://www.genome.jp/kegg-bin/show_pathway?ko00981/K15890%09red/K14985%09red
Arachidonic acid metabolism	KEGG PATHWAY	ko00590	4	50	0.0397606	0.193114	i0_LQ_Rweevil_c14720/f1p4/908|i2_HQ_Rweevil_c5236/f2p3/2859|i0_HQ_Rweevil_c21555/f2p20/734|i0_LQ_Rweevil_c11042/f1p3/962	http://www.genome.jp/kegg-bin/show_pathway?ko00590/K01047%09red/K14621%09red/K04097%09red
alpha-Linolenic acid metabolism	KEGG PATHWAY	ko00592	3	29	0.0401677	0.193114	i0_LQ_Rweevil_c14720/f1p4/908|i2_HQ_Rweevil_c5236/f2p3/2859|i0_LQ_Rweevil_c11042/f1p3/962	http://www.genome.jp/kegg-bin/show_pathway?ko00592/K01047%09red/K14621%09red
Caffeine metabolism	KEGG PATHWAY	ko00232	3	31	0.0468096	0.217505	i5_LQ_Rweevil_c1325/f1p0/5136|i4_LQ_Rweevil_c6475/f1p0/4084|i4_LQ_Rweevil_c6069/f1p0/4170	http://www.genome.jp/kegg-bin/show_pathway?ko00232/K00106%09red
Apoptosis - fly	KEGG PATHWAY	ko04214	13	309	0.046981	0.217505	i4_HQ_Rweevil_c1864/f2p0/4889|i1_LQ_Rweevil_c48933/f1p0/1682|i0_LQ_Rweevil_c74210/f1p0/935|i2_HQ_Rweevil_c146601/f28p12/2982|i8_LQ_Rweevil_c416/f1p0/8792|i4_HQ_Rweevil_c1875/f2p29/4388|i2_HQ_Rweevil_c148654/f3p3/2339|i6_LQ_Rweevil_c1815/f1p0/6340|i2_LQ_Rweevil_c77804/f1p5/2566|i4_LQ_Rweevil_c8838/f1p1/4366|i4_LQ_Rweevil_c8551/f1p3/4539|i4_LQ_Rweevil_c2907/f1p5/4837|i3_LQ_Rweevil_c14199/f1p13/3022	http://www.genome.jp/kegg-bin/show_pathway?ko04214/K20015%09red/K08738%09red/K02174%09red/K07870%09red/K09031%09red/K04374%09red
Amyotrophic lateral sclerosis (ALS)	KEGG PATHWAY	ko05014	6	105	0.0502069	0.228213	i0_LQ_Rweevil_c74210/f1p0/935|i2_HQ_Rweevil_c4595/f4p5/2331|i3_HQ_Rweevil_c3321/f2p1/3132|i1_HQ_Rweevil_c27822/f2p5/1610|i2_LQ_Rweevil_c79197/f1p3/1972|i1_LQ_Rweevil_c67954/f1p0/1785	http://www.genome.jp/kegg-bin/show_pathway?ko05014/K03781%09red/K08738%09red
Bile secretion	KEGG PATHWAY	ko04976	10	221	0.0516742	0.230688	i3_LQ_Rweevil_c17837/f1p0/3872|i3_HQ_Rweevil_c11677/f2p0/3953|i3_HQ_Rweevil_c31634/f23p2/3575|i4_LQ_Rweevil_c4567/f1p0/4300|i4_HQ_Rweevil_c1561/f2p0/4552|i3_HQ_Rweevil_c9766/f3p0/3951|i4_HQ_Rweevil_c13613/f9p0/4079|i4_LQ_Rweevil_c3076/f1p8/4444|i4_LQ_Rweevil_c12160/f1p4/4310|i4_HQ_Rweevil_c12336/f4p10/4065	http://www.genome.jp/kegg-bin/show_pathway?ko04976/K01539%09red/K05673%09red
Renin-angiotensin system	KEGG PATHWAY	ko04614	4	59	0.0635294	0.278638	i3_LQ_Rweevil_c26068/f1p10/3204|i2_LQ_Rweevil_c149921/f1p4/2491|i2_HQ_Rweevil_c51476/f23p7/2214|i3_LQ_Rweevil_c7081/f1p0/3325	http://www.genome.jp/kegg-bin/show_pathway?ko04614/K11140%09red/K01283%09red/K01322%09red
Transcriptional misregulation in cancer	KEGG PATHWAY	ko05202	12	295	0.0663014	0.285782	i0_HQ_Rweevil_c1746/f4p6/896|i0_LQ_Rweevil_c29736/f1p0/430|i0_LQ_Rweevil_c34548/f1p4/913|i0_HQ_Rweevil_c48654/f4p1/993|i4_LQ_Rweevil_c8910/f1p2/4386|i4_LQ_Rweevil_c3396/f1p0/4636|i3_LQ_Rweevil_c26716/f1p5/3686|i1_LQ_Rweevil_c55967/f2p5/1115|i0_HQ_Rweevil_c1617/f3p0/980|i2_LQ_Rweevil_c8945/f1p4/2193|i3_LQ_Rweevil_c9670/f1p0/3879|i3_LQ_Rweevil_c12342/f1p0/3396	http://www.genome.jp/kegg-bin/show_pathway?ko05202/K09254%09red/K00069%09red/K00717%09red/K11427%09red/K15626%09red/K08821%09red
Glycerolipid metabolism	KEGG PATHWAY	ko00561	9	205	0.0722318	0.303293	i1_LQ_Rweevil_c41017/f1p0/1899|i1_HQ_Rweevil_c96929/f6p0/1156|i4_LQ_Rweevil_c5268/f1p16/4819|i3_LQ_Rweevil_c17798/f1p3/3283|i1_HQ_Rweevil_c74069/f2p0/1196|i4_LQ_Rweevil_c5809/f1p3/4701|i2_HQ_Rweevil_c28233/f3p1/2494|i0_HQ_Rweevil_c8115/f2p18/859|i1_LQ_Rweevil_c109910/f2p0/1095	http://www.genome.jp/kegg-bin/show_pathway?ko00561/K00128%09red/K00011%09red/K00629%09red/K15728%09red/K00901%09red
Glycosaminoglycan degradation	KEGG PATHWAY	ko00531	4	62	0.0727903	0.303293	i2_LQ_Rweevil_c61017/f1p6/2339|i2_HQ_Rweevil_c15650/f10p6/2271|i2_LQ_Rweevil_c123072/f1p10/2103|i3_LQ_Rweevil_c34829/f1p0/3266	http://www.genome.jp/kegg-bin/show_pathway?ko00531/K01195%09red/K12373%09red/K01205%09red
Hematopoietic cell lineage	KEGG PATHWAY	ko04640	2	18	0.0813326	0.33333	i3_LQ_Rweevil_c26068/f1p10/3204|i3_LQ_Rweevil_c7081/f1p0/3325	http://www.genome.jp/kegg-bin/show_pathway?ko04640/K11140%09red
Focal adhesion	KEGG PATHWAY	ko04510	26	794	0.0893542	0.360299	i1_LQ_Rweevil_c51591/f1p0/1483|i4_LQ_Rweevil_c2995/f1p0/4975|i5_LQ_Rweevil_c578/f1p0/5188|i2_LQ_Rweevil_c111274/f1p3/2731|i4_LQ_Rweevil_c4240/f1p0/4877|i3_LQ_Rweevil_c7782/f1p0/3675|i4_LQ_Rweevil_c2588/f1p3/4564|i3_LQ_Rweevil_c19709/f1p1/3240|i4_LQ_Rweevil_c6544/f1p0/4163|i5_LQ_Rweevil_c4991/f1p0/5026|i5_LQ_Rweevil_c3847/f1p1/5580|i5_LQ_Rweevil_c3461/f1p0/5119|i5_LQ_Rweevil_c3049/f1p23/5527|i2_HQ…	http://www.genome.jp/kegg-bin/show_pathway?ko04510/K19719%09red/K04514%09red/K05699%09red/K05692%09red/K05635%09red/K06238%09red/K06270%09red/K06269%09red/K08131%09red/K06279%09red
Butirosin and neomycin biosynthesis	KEGG PATHWAY	ko00524	2	20	0.0958864	0.380502	i2_LQ_Rweevil_c149775/f1p2/2293|i7_LQ_Rweevil_c353/f1p0/7355	http://www.genome.jp/kegg-bin/show_pathway?ko00524/K00844%09red
ABC transporters	KEGG PATHWAY	ko02010	8	191	0.105225	0.411036	i3_LQ_Rweevil_c17837/f1p0/3872|i3_HQ_Rweevil_c11677/f2p0/3953|i4_LQ_Rweevil_c4567/f1p0/4300|i4_HQ_Rweevil_c1561/f2p0/4552|i3_HQ_Rweevil_c9766/f3p0/3951|i4_HQ_Rweevil_c13613/f9p0/4079|i4_LQ_Rweevil_c3076/f1p8/4444|i4_HQ_Rweevil_c12336/f4p10/4065	http://www.genome.jp/kegg-bin/show_pathway?ko02010/K05673%09red
PI3K-Akt signaling pathway	KEGG PATHWAY	ko04151	24	746	0.113605	0.436944	i4_LQ_Rweevil_c2995/f1p0/4975|i2_LQ_Rweevil_c57775/f1p12/2650|i1_LQ_Rweevil_c48933/f1p0/1682|i5_LQ_Rweevil_c578/f1p0/5188|i2_LQ_Rweevil_c133781/f1p1/2778|i2_LQ_Rweevil_c111274/f1p3/2731|i2_LQ_Rweevil_c25675/f1p4/2228|i6_LQ_Rweevil_c2019/f1p0/6801|i4_LQ_Rweevil_c4240/f1p0/4877|i3_LQ_Rweevil_c19709/f1p1/3240|i5_LQ_Rweevil_c4178/f1p10/5536|i4_LQ_Rweevil_c6544/f1p0/4163|i5_LQ_Rweevil_c3461/f1p0/5119|…	http://www.genome.jp/kegg-bin/show_pathway?ko04151/K19719%09red/K03456%09red/K07204%09red/K05635%09red/K01596%09red/K06238%09red/K09408%09red/K04079%09red/K04374%09red/K08131%09red
Pantothenate and CoA biosynthesis	KEGG PATHWAY	ko00770	3	49	0.127119	0.481513	i1_LQ_Rweevil_c82721/f1p3/2000|i5_LQ_Rweevil_c1923/f1p1/5154|i3_LQ_Rweevil_c14818/f1p0/3052	http://www.genome.jp/kegg-bin/show_pathway?ko00770/K01922%09red/K00826%09red
N-Glycan biosynthesis	KEGG PATHWAY	ko00510	6	140	0.13724	0.51209	i2_LQ_Rweevil_c85235/f1p3/2850|i3_LQ_Rweevil_c26716/f1p5/3686|i2_LQ_Rweevil_c9725/f1p7/2819|i2_LQ_Rweevil_c44493/f1p1/2711|i2_LQ_Rweevil_c88734/f1p4/2287|i2_LQ_Rweevil_c52506/f42p0/2174	http://www.genome.jp/kegg-bin/show_pathway?ko00510/K00717%09red/K07151%09red/K05546%09red/K12667%09red
Taste transduction	KEGG PATHWAY	ko04742	1	6	0.155427	0.556282	i3_LQ_Rweevil_c23712/f1p13/3071	http://www.genome.jp/kegg-bin/show_pathway?ko04742/K04615%09red
Glycosaminoglycan biosynthesis - KS	KEGG PATHWAY	ko00533	1	6	0.155427	0.556282	i3_LQ_Rweevil_c26716/f1p5/3686	http://www.genome.jp/kegg-bin/show_pathway?ko00533/K00717%09red
beta-Alanine metabolism	KEGG PATHWAY	ko00410	5	114	0.155759	0.556282	i3_LQ_Rweevil_c17798/f1p3/3283|i1_LQ_Rweevil_c76259/f1p0/1922|i1_LQ_Rweevil_c41017/f1p0/1899|i1_LQ_Rweevil_c71625/f1p0/1900|i1_LQ_Rweevil_c85230/f2p0/982	http://www.genome.jp/kegg-bin/show_pathway?ko00410/K00128%09red/K07511%09red/K00140%09red
Prion diseases	KEGG PATHWAY	ko05020	3	59	0.184047	0.648051	i5_LQ_Rweevil_c578/f1p0/5188|i4_LQ_Rweevil_c4240/f1p0/4877|i4_LQ_Rweevil_c6544/f1p0/4163	http://www.genome.jp/kegg-bin/show_pathway?ko05020/K05635%09red
Histidine metabolism	KEGG PATHWAY	ko00340	3	61	0.196148	0.672748	i1_LQ_Rweevil_c41017/f1p0/1899|i1_HQ_Rweevil_c1216/f13p0/1908|i3_LQ_Rweevil_c17798/f1p3/3283	http://www.genome.jp/kegg-bin/show_pathway?ko00340/K00128%09red/K01593%09red
Carbohydrate digestion and absorption	KEGG PATHWAY	ko04973	4	92	0.19652	0.672748	i3_HQ_Rweevil_c31634/f23p2/3575|i2_LQ_Rweevil_c149775/f1p2/2293|i4_LQ_Rweevil_c12160/f1p4/4310|i7_LQ_Rweevil_c353/f1p0/7355	http://www.genome.jp/kegg-bin/show_pathway?ko04973/K01539%09red/K00844%09red
Dorso-ventral axis formation	KEGG PATHWAY	ko04320	7	192	0.199133	0.672748	i4_HQ_Rweevil_c1864/f2p0/4889|i2_HQ_Rweevil_c146601/f28p12/2982|i5_LQ_Rweevil_c3378/f1p0/5681|i6_LQ_Rweevil_c1815/f1p0/6340|i4_LQ_Rweevil_c8551/f1p3/4539|i3_HQ_Rweevil_c32337/f3p3/3143|i4_LQ_Rweevil_c2907/f1p5/4837	http://www.genome.jp/kegg-bin/show_pathway?ko04320/K02174%09red/K02177%09red
Vitamin digestion and absorption	KEGG PATHWAY	ko04977	2	33	0.202882	0.676274	i0_LQ_Rweevil_c14720/f1p4/908|i2_HQ_Rweevil_c5236/f2p3/2859	http://www.genome.jp/kegg-bin/show_pathway?ko04977/K14621%09red
Taurine and hypotaurine metabolism	KEGG PATHWAY	ko00430	1	9	0.214414	0.703159	i1_LQ_Rweevil_c56388/f1p0/1048	http://www.genome.jp/kegg-bin/show_pathway?ko00430/K00456%09red
Pentose phosphate pathway	KEGG PATHWAY	ko00030	5	129	0.216573	0.703159	i3_HQ_Rweevil_c33424/f2p0/3164|i2_HQ_Rweevil_c36014/f4p25/2315|i2_HQ_Rweevil_c126322/f3p8/2120|i2_HQ_Rweevil_c56706/f2p0/2274|i2_LQ_Rweevil_c87181/f1p0/2335	http://www.genome.jp/kegg-bin/show_pathway?ko00030/K00036%09red/K15779%09red/K00615%09red
D-Glutamine and D-glutamate metabolism	KEGG PATHWAY	ko00471	1	11	0.251433	0.795675	i2_HQ_Rweevil_c148879/f15p11/2221	http://www.genome.jp/kegg-bin/show_pathway?ko00471/K00261%09red
Maturity onset diabetes of the young	KEGG PATHWAY	ko04950	1	11	0.251433	0.795675	i4_LQ_Rweevil_c13338/f1p4/4067	http://www.genome.jp/kegg-bin/show_pathway?ko04950/K08029%09red
Ether lipid metabolism	KEGG PATHWAY	ko00565	3	71	0.259027	0.809459	i0_LQ_Rweevil_c14720/f1p4/908|i2_HQ_Rweevil_c5236/f2p3/2859|i0_LQ_Rweevil_c11042/f1p3/962	http://www.genome.jp/kegg-bin/show_pathway?ko00565/K01047%09red/K14621%09red
Vitamin B6 metabolism	KEGG PATHWAY	ko00750	1	12	0.269284	0.831123	i2_HQ_Rweevil_c23113/f2p3/2660	http://www.genome.jp/kegg-bin/show_pathway?ko00750/K00831%09red
Insulin signaling pathway	KEGG PATHWAY	ko04910	16	549	0.277073	0.844429	i1_LQ_Rweevil_c26537/f1p6/1987|i3_LQ_Rweevil_c11756/f1p0/3212|i0_LQ_Rweevil_c35198/f1p0/764|i6_LQ_Rweevil_c866/f1p0/6998|i2_LQ_Rweevil_c122295/f1p7/2108|i3_HQ_Rweevil_c1848/f3p0/3609|i2_HQ_Rweevil_c21403/f3p2/2662|i2_LQ_Rweevil_c133781/f1p1/2778|i2_LQ_Rweevil_c18922/f1p6/2938|i2_LQ_Rweevil_c126642/f1p4/2751|i2_LQ_Rweevil_c5952/f1p5/2691|i2_LQ_Rweevil_c149775/f1p2/2293|i6_LQ_Rweevil_c1386/f1p2/687…	http://www.genome.jp/kegg-bin/show_pathway?ko04910/K04372%09red/K00844%09red/K07204%09red/K00665%09red/K01596%09red/K07189%09red/K11262%09red/K06269%09red/K06279%09red
Circadian rhythm - fly	KEGG PATHWAY	ko04711	2	42	0.282484	0.844429	i2_HQ_Rweevil_c1523/f12p3/2257|i2_LQ_Rweevil_c41590/f1p3/2155	http://www.genome.jp/kegg-bin/show_pathway?ko04711/K12114%09red
Proximal tubule bicarbonate reclamation	KEGG PATHWAY	ko04964	4	109	0.283728	0.844429	i3_HQ_Rweevil_c31634/f23p2/3575|i2_LQ_Rweevil_c133781/f1p1/2778|i4_LQ_Rweevil_c12160/f1p4/4310|i2_HQ_Rweevil_c148879/f15p11/2221	http://www.genome.jp/kegg-bin/show_pathway?ko04964/K01596%09red/K01539%09red/K00261%09red
Legionellosis	KEGG PATHWAY	ko05134	8	257	0.299459	0.880762	i1_HQ_Rweevil_c37687/f25p0/1373|i2_LQ_Rweevil_c56456/f1p2/2300|i0_LQ_Rweevil_c74210/f1p0/935|i1_LQ_Rweevil_c124438/f1p0/1974|i1_LQ_Rweevil_c67716/f1p0/1675|i1_LQ_Rweevil_c64039/f3p0/1709|i1_LQ_Rweevil_c108308/f1p0/1753|i1_LQ_Rweevil_c22697/f1p0/1478	http://www.genome.jp/kegg-bin/show_pathway?ko05134/K03231%09red/K04077%09red/K03283%09red/K08738%09red/K15464%09red
Type I diabetes mellitus	KEGG PATHWAY	ko04940	1	14	0.303719	0.882904	i1_LQ_Rweevil_c124438/f1p0/1974	http://www.genome.jp/kegg-bin/show_pathway?ko04940/K04077%09red
Fat digestion and absorption	KEGG PATHWAY	ko04975	2	47	0.326618	0.938559	i0_LQ_Rweevil_c11042/f1p3/962|i2_LQ_Rweevil_c26163/f1p1/2666	http://www.genome.jp/kegg-bin/show_pathway?ko04975/K01047%09red/K14463%09red
Nitrogen metabolism	KEGG PATHWAY	ko00910	2	50	0.352764	0.999931	i1_HQ_Rweevil_c19416/f6p0/1759|i2_HQ_Rweevil_c148879/f15p11/2221	http://www.genome.jp/kegg-bin/show_pathway?ko00910/K00261%09red/K01915%09red
Glycerophospholipid metabolism	KEGG PATHWAY	ko00564	9	318	0.378623	0.999931	i0_LQ_Rweevil_c14720/f1p4/908|i4_LQ_Rweevil_c5051/f1p0/4707|i4_LQ_Rweevil_c5268/f1p16/4819|i0_LQ_Rweevil_c11042/f1p3/962|i4_LQ_Rweevil_c5809/f1p3/4701|i2_HQ_Rweevil_c28233/f3p1/2494|i2_HQ_Rweevil_c5236/f2p3/2859|i1_LQ_Rweevil_c11312/f1p0/1988|i1_HQ_Rweevil_c20209/f2p0/1783	http://www.genome.jp/kegg-bin/show_pathway?ko00564/K00006%09red/K14621%09red/K15728%09red/K00629%09red/K01047%09red/K14156%09red/K00901%09red
Long-term depression	KEGG PATHWAY	ko04730	4	128	0.386114	0.999931	i2_LQ_Rweevil_c135784/f1p3/2232|i2_LQ_Rweevil_c25675/f1p4/2228|i3_HQ_Rweevil_c32423/f3p0/3028|i2_LQ_Rweevil_c57775/f1p12/2650	http://www.genome.jp/kegg-bin/show_pathway?ko04730/K04578%09red/K07376%09red/K03456%09red
Glycolysis / Gluconeogenesis	KEGG PATHWAY	ko00010	8	283	0.391908	0.999931	i1_LQ_Rweevil_c41017/f1p0/1899|i2_LQ_Rweevil_c133781/f1p1/2778|i3_LQ_Rweevil_c17798/f1p3/3283|i1_LQ_Rweevil_c103603/f1p0/1294|i2_LQ_Rweevil_c149775/f1p2/2293|i2_HQ_Rweevil_c56706/f2p0/2274|i7_LQ_Rweevil_c353/f1p0/7355|i2_LQ_Rweevil_c87181/f1p0/2335	http://www.genome.jp/kegg-bin/show_pathway?ko00010/K01596%09red/K00128%09red/K15779%09red/K01785%09red/K00844%09red
Inositol phosphate metabolism	KEGG PATHWAY	ko00562	7	245	0.395018	0.999931	i2_LQ_Rweevil_c111440/f1p5/2407|i2_HQ_Rweevil_c27394/f2p9/2733|i1_LQ_Rweevil_c76259/f1p0/1922|i2_LQ_Rweevil_c109656/f1p3/2530|i2_LQ_Rweevil_c22439/f1p1/3036|i1_LQ_Rweevil_c71625/f1p0/1900|i1_LQ_Rweevil_c106904/f1p31/1203	http://www.genome.jp/kegg-bin/show_pathway?ko00562/K00914%09red/K00140%09red/K00469%09red/K01092%09red/K13711%09red
Glycosphingolipid biosynthesis - globo series	KEGG PATHWAY	ko00603	1	20	0.397595	0.999931	i2_LQ_Rweevil_c123072/f1p10/2103	http://www.genome.jp/kegg-bin/show_pathway?ko00603/K12373%09red
TGF-beta signaling pathway	KEGG PATHWAY	ko04350	5	171	0.409934	0.999931	i2_LQ_Rweevil_c25675/f1p4/2228|i2_LQ_Rweevil_c79174/f1p1/2517|i2_LQ_Rweevil_c57775/f1p12/2650|i4_HQ_Rweevil_c1715/f2p1/4191|i5_LQ_Rweevil_c3847/f1p1/5580	http://www.genome.jp/kegg-bin/show_pathway?ko04350/K04514%09red/K03456%09red/K04681%09red/K04501%09red
Rheumatoid arthritis	KEGG PATHWAY	ko05323	4	135	0.423662	0.999931	i2_LQ_Rweevil_c14210/f1p8/1974|i1_HQ_Rweevil_c84518/f5p0/1048|i2_LQ_Rweevil_c109630/f1p1/2996|i2_LQ_Rweevil_c62614/f1p0/2513	http://www.genome.jp/kegg-bin/show_pathway?ko05323/K01365%09red/K03662%09red/K02154%09red/K02148%09red
cAMP signaling pathway	KEGG PATHWAY	ko04024	15	574	0.434178	0.999931	i3_LQ_Rweevil_c17837/f1p0/3872|i4_HQ_Rweevil_c13613/f9p0/4079|i4_HQ_Rweevil_c1169/f4p3/4478|i3_HQ_Rweevil_c11677/f2p0/3953|i5_HQ_Rweevil_c558/f2p0/5401|i2_LQ_Rweevil_c5952/f1p5/2691|i3_HQ_Rweevil_c31634/f23p2/3575|i4_LQ_Rweevil_c4567/f1p0/4300|i4_HQ_Rweevil_c1561/f2p0/4552|i4_HQ_Rweevil_c12336/f4p10/4065|i3_HQ_Rweevil_c9766/f3p0/3951|i3_LQ_Rweevil_c23712/f1p13/3071|i4_LQ_Rweevil_c3076/f1p8/4444|i…	http://www.genome.jp/kegg-bin/show_pathway?ko04024/K04515%09red/K04514%09red/K05673%09red/K01539%09red/K06270%09red/K04615%09red/K06269%09red
Terpenoid backbone biosynthesis	KEGG PATHWAY	ko00900	2	62	0.452987	0.999931	i0_LQ_Rweevil_c22453/f1p0/893|i1_LQ_Rweevil_c51784/f1p0/1644	http://www.genome.jp/kegg-bin/show_pathway?ko00900/K15890%09red/K00787%09red
Glycosphingolipid biosynthesis - ganglio series	KEGG PATHWAY	ko00604	1	24	0.453041	0.999931	i2_LQ_Rweevil_c123072/f1p10/2103	http://www.genome.jp/kegg-bin/show_pathway?ko00604/K12373%09red
Cardiac muscle contraction	KEGG PATHWAY	ko04260	8	302	0.460167	0.999931	i1_LQ_Rweevil_c116729/f1p0/1392|i4_LQ_Rweevil_c12696/f1p0/4078|i3_HQ_Rweevil_c31634/f23p2/3575|i0_LQ_Rweevil_c71470/f2p4/391|i0_LQ_Rweevil_c34216/f1p0/609|i6_LQ_Rweevil_c1668/f1p0/6235|i0_LQ_Rweevil_c50014/f1p0/452|i4_LQ_Rweevil_c12160/f1p4/4310	http://www.genome.jp/kegg-bin/show_pathway?ko04260/K02268%09red/K10373%09red/K17751%09red/K01539%09red
Longevity regulating pathway - multiple species	KEGG PATHWAY	ko04213	15	586	0.464962	0.999931	i3_LQ_Rweevil_c20651/f1p0/3914|i2_LQ_Rweevil_c162384/f1p0/2492|i2_LQ_Rweevil_c56456/f1p2/2300|i5_LQ_Rweevil_c4178/f1p10/5536|i2_LQ_Rweevil_c106229/f1p1/2248|i3_LQ_Rweevil_c18155/f1p0/3937|i3_HQ_Rweevil_c3321/f2p1/3132|i0_HQ_Rweevil_c1808/f2p0/777|i2_LQ_Rweevil_c163370/f1p2/2022|i6_LQ_Rweevil_c2019/f1p0/6801|i2_LQ_Rweevil_c162718/f1p0/2473|i2_LQ_Rweevil_c79197/f1p3/1972|i1_LQ_Rweevil_c67954/f1p0/1…	http://www.genome.jp/kegg-bin/show_pathway?ko04213/K03781%09red/K07204%09red/K09542%09red/K09408%09red/K03283%09red
Proteasome	KEGG PATHWAY	ko03050	3	107	0.489236	0.999931	i1_LQ_Rweevil_c47142/f1p0/1574|i1_HQ_Rweevil_c109553/f4p0/1083|i2_LQ_Rweevil_c64533/f1p0/2803	http://www.genome.jp/kegg-bin/show_pathway?ko03050/K03028%09red/K02725%09red/K03061%09red
Protein processing in endoplasmic reticulum	KEGG PATHWAY	ko04141	22	896	0.520186	0.999931	i1_LQ_Rweevil_c48933/f1p0/1682|i3_LQ_Rweevil_c4854/f1p40/3986|i3_LQ_Rweevil_c18155/f1p0/3937|i2_LQ_Rweevil_c24690/f1p4/2634|i2_LQ_Rweevil_c88734/f1p4/2287|i2_LQ_Rweevil_c162718/f1p0/2473|i2_LQ_Rweevil_c85235/f1p3/2850|i2_LQ_Rweevil_c106229/f1p1/2248|i2_LQ_Rweevil_c44493/f1p1/2711|i5_LQ_Rweevil_c1140/f1p0/5227|i3_LQ_Rweevil_c20651/f1p0/3914|i2_LQ_Rweevil_c56456/f1p2/2300|i2_LQ_Rweevil_c163370/f1p2…	http://www.genome.jp/kegg-bin/show_pathway?ko04141/K14026%09red/K10597%09red/K07151%09red/K10086%09red/K10956%09red/K09542%09red/K04374%09red/K14018%09red/K05546%09red/K12667%09red/K04079%09red/K14000%09red/K09580%09red/K03283%09red
Sulfur metabolism	KEGG PATHWAY	ko00920	1	30	0.526795	0.999931	i0_LQ_Rweevil_c74210/f1p0/935	http://www.genome.jp/kegg-bin/show_pathway?ko00920/K08738%09red
Collecting duct acid secretion	KEGG PATHWAY	ko04966	2	72	0.529374	0.999931	i2_LQ_Rweevil_c14210/f1p8/1974|i2_LQ_Rweevil_c109630/f1p1/2996	http://www.genome.jp/kegg-bin/show_pathway?ko04966/K02148%09red/K02154%09red
Basal cell carcinoma	KEGG PATHWAY	ko05217	3	114	0.530485	0.999931	i3_LQ_Rweevil_c24656/f1p0/3611|i5_LQ_Rweevil_c3617/f1p0/5795|i6_LQ_Rweevil_c2176/f1p0/6038	http://www.genome.jp/kegg-bin/show_pathway?ko05217/K02432%09red/K02375%09red
Systemic lupus erythematosus	KEGG PATHWAY	ko05322	2	74	0.543757	0.999931	i4_LQ_Rweevil_c2588/f1p3/4564|i3_LQ_Rweevil_c7782/f1p0/3675	http://www.genome.jp/kegg-bin/show_pathway?ko05322/K05699%09red
Oxidative phosphorylation	KEGG PATHWAY	ko00190	10	415	0.56071	0.999931	i2_LQ_Rweevil_c109630/f1p1/2996|i1_LQ_Rweevil_c61188/f1p1/1046|i1_LQ_Rweevil_c71443/f1p15/1691|i2_LQ_Rweevil_c14210/f1p8/1974|i0_LQ_Rweevil_c71470/f2p4/391|i0_LQ_Rweevil_c34216/f1p0/609|i0_LQ_Rweevil_c50014/f1p0/452|i2_LQ_Rweevil_c77161/f1p22/2273|i2_LQ_Rweevil_c134457/f1p15/2746|i2_LQ_Rweevil_c62614/f1p0/2513	http://www.genome.jp/kegg-bin/show_pathway?ko00190/K03881%09red/K03662%09red/K02268%09red/K00234%09red/K02148%09red/K02154%09red
Antigen processing and presentation	KEGG PATHWAY	ko04612	4	165	0.574894	0.999931	i1_HQ_Rweevil_c15967/f3p0/1151|i1_HQ_Rweevil_c84518/f5p0/1048|i2_LQ_Rweevil_c56456/f1p2/2300|i2_LQ_Rweevil_c44678/f1p2/2232	http://www.genome.jp/kegg-bin/show_pathway?ko04612/K01365%09red/K03283%09red/K01363%09red/K04079%09red
Endocrine and other factor-regulated calcium reabsorption	KEGG PATHWAY	ko04961	3	122	0.575245	0.999931	i3_HQ_Rweevil_c31634/f23p2/3575|i7_LQ_Rweevil_c283/f1p0/7750|i4_LQ_Rweevil_c12160/f1p4/4310	http://www.genome.jp/kegg-bin/show_pathway?ko04961/K01539%09red/K04646%09red
Malaria	KEGG PATHWAY	ko05144	1	36	0.590609	0.999931	i0_LQ_Rweevil_c31152/f1p0/745	http://www.genome.jp/kegg-bin/show_pathway?ko05144/K06496%09red
Cocaine addiction	KEGG PATHWAY	ko05030	2	82	0.598171	0.999931	i1_HQ_Rweevil_c1216/f13p0/1908|i1_LQ_Rweevil_c48933/f1p0/1682	http://www.genome.jp/kegg-bin/show_pathway?ko05030/K04374%09red/K01593%09red
Folate biosynthesis	KEGG PATHWAY	ko00790	1	37	0.600375	0.999931	i3_LQ_Rweevil_c9661/f1p0/3273	http://www.genome.jp/kegg-bin/show_pathway?ko00790/K01077%09red
MicroRNAs in cancer	KEGG PATHWAY	ko05206	13	557	0.602753	0.999931	i3_LQ_Rweevil_c7402/f1p0/3120|i4_LQ_Rweevil_c8890/f1p9/4363|i2_LQ_Rweevil_c135861/f1p90/2653|i4_LQ_Rweevil_c3647/f1p11/4174|i1_LQ_Rweevil_c116729/f1p0/1392|i2_LQ_Rweevil_c107266/f1p43/3001|i2_LQ_Rweevil_c80615/f1p90/3921|i2_LQ_Rweevil_c18922/f1p6/2938|i5_LQ_Rweevil_c4178/f1p10/5536|i2_HQ_Rweevil_c34372/f3p8/2166|i2_HQ_Rweevil_c84352/f2p27/2320|i5_LQ_Rweevil_c3847/f1p1/5580|i3_LQ_Rweevil_c4587/f1p…	http://www.genome.jp/kegg-bin/show_pathway?ko05206/K12035%09red/K04514%09red/K16865%09red/K07204%09red/K06279%09red/K10373%09red
Amphetamine addiction	KEGG PATHWAY	ko05031	4	172	0.60686	0.999931	i1_HQ_Rweevil_c1216/f13p0/1908|i1_LQ_Rweevil_c48933/f1p0/1682|i2_LQ_Rweevil_c5952/f1p5/2691|i5_HQ_Rweevil_c558/f2p0/5401	http://www.genome.jp/kegg-bin/show_pathway?ko05031/K04515%09red/K06269%09red/K04374%09red/K01593%09red
FoxO signaling pathway	KEGG PATHWAY	ko04068	11	474	0.60815	0.999931	i1_HQ_Rweevil_c37687/f25p0/1373|i2_LQ_Rweevil_c79174/f1p1/2517|i2_LQ_Rweevil_c133781/f1p1/2778|i3_HQ_Rweevil_c3321/f2p1/3132|i6_LQ_Rweevil_c2019/f1p0/6801|i1_LQ_Rweevil_c22697/f1p0/1478|i2_LQ_Rweevil_c65195/f1p91/2849|i2_LQ_Rweevil_c79197/f1p3/1972|i1_LQ_Rweevil_c67954/f1p0/1785|i2_HQ_Rweevil_c4595/f4p5/2331|i1_HQ_Rweevil_c27822/f2p5/1610	http://www.genome.jp/kegg-bin/show_pathway?ko04068/K03781%09red/K04501%09red/K15464%09red/K01596%09red/K09408%09red/K11838%09red
p53 signaling pathway	KEGG PATHWAY	ko04115	3	130	0.617235	0.999931	i0_LQ_Rweevil_c74210/f1p0/935|i2_LQ_Rweevil_c59624/f1p8/2467|i1_LQ_Rweevil_c5793/f1p0/1513	http://www.genome.jp/kegg-bin/show_pathway?ko04115/K08738%09red/K10144%09red
Morphine addiction	KEGG PATHWAY	ko05032	3	131	0.622281	0.999931	i4_LQ_Rweevil_c3662/f1p1/4638|i3_LQ_Rweevil_c23712/f1p13/3071|i3_LQ_Rweevil_c27779/f1p0/3189	http://www.genome.jp/kegg-bin/show_pathway?ko05032/K04615%09red/K13298%09red
Tuberculosis	KEGG PATHWAY	ko05152	8	351	0.624984	0.999931	i0_LQ_Rweevil_c74210/f1p0/935|i1_LQ_Rweevil_c4668/f1p0/1975|i5_HQ_Rweevil_c558/f2p0/5401|i1_LQ_Rweevil_c124438/f1p0/1974|i2_LQ_Rweevil_c109630/f1p1/2996|i2_LQ_Rweevil_c22439/f1p1/3036|i2_LQ_Rweevil_c18270/f1p8/2151|i2_LQ_Rweevil_c62614/f1p0/2513	http://www.genome.jp/kegg-bin/show_pathway?ko05152/K04515%09red/K04043%09red/K01379%09red/K03662%09red/K08738%09red/K00914%09red/K04077%09red/K02154%09red
Hippo signaling pathway	KEGG PATHWAY	ko04390	13	571	0.637147	0.999931	i1_LQ_Rweevil_c51591/f1p0/1483|i2_LQ_Rweevil_c54489/f1p5/2975|i4_LQ_Rweevil_c8247/f1p0/4800|i2_HQ_Rweevil_c85375/f2p299/2582|i3_LQ_Rweevil_c24656/f1p0/3611|i2_LQ_Rweevil_c79174/f1p1/2517|i2_LQ_Rweevil_c5952/f1p5/2691|i1_LQ_Rweevil_c42250/f1p0/1171|i2_LQ_Rweevil_c25675/f1p4/2228|i2_LQ_Rweevil_c57775/f1p12/2650|i5_LQ_Rweevil_c3617/f1p0/5795|i3_LQ_Rweevil_c41846/f1p10/3465|i6_LQ_Rweevil_c2176/f1p0/6…	http://www.genome.jp/kegg-bin/show_pathway?ko04390/K09448%09red/K03456%09red/K02375%09red/K04501%09red/K16175%09red/K05692%09red/K16685%09red/K02432%09red/K06269%09red
Other types of O-glycan biosynthesis	KEGG PATHWAY	ko00514	1	43	0.654272	0.999931	i3_HQ_Rweevil_c11859/f2p0/3954	http://www.genome.jp/kegg-bin/show_pathway?ko00514/K09667%09red
HIF-1 signaling pathway	KEGG PATHWAY	ko04066	9	406	0.658477	0.999931	i5_HQ_Rweevil_c558/f2p0/5401|i3_LQ_Rweevil_c12078/f1p0/3287|i3_LQ_Rweevil_c33912/f1p0/3517|i2_LQ_Rweevil_c149775/f1p2/2293|i2_LQ_Rweevil_c126642/f1p4/2751|i4_LQ_Rweevil_c6874/f1p0/4695|i7_LQ_Rweevil_c353/f1p0/7355|i3_LQ_Rweevil_c25056/f1p0/3522|i3_LQ_Rweevil_c26046/f1p0/3181	http://www.genome.jp/kegg-bin/show_pathway?ko04066/K04515%09red/K01103%09red/K04372%09red/K00844%09red
Selenocompound metabolism	KEGG PATHWAY	ko00450	1	45	0.670572	0.999931	i0_LQ_Rweevil_c32336/f1p0/818	http://www.genome.jp/kegg-bin/show_pathway?ko00450/K00816%09red
Cell adhesion molecules (CAMs)	KEGG PATHWAY	ko04514	1	48	0.693593	0.999931	i0_LQ_Rweevil_c31152/f1p0/745	http://www.genome.jp/kegg-bin/show_pathway?ko04514/K06496%09red
Fatty acid elongation	KEGG PATHWAY	ko00062	1	48	0.693593	0.999931	i1_LQ_Rweevil_c85230/f2p0/982	http://www.genome.jp/kegg-bin/show_pathway?ko00062/K07511%09red
GABAergic synapse	KEGG PATHWAY	ko04727	2	101	0.707426	0.999931	i3_LQ_Rweevil_c23712/f1p13/3071|i1_HQ_Rweevil_c19416/f6p0/1759	http://www.genome.jp/kegg-bin/show_pathway?ko04727/K04615%09red/K01915%09red
Aldosterone-regulated sodium reabsorption	KEGG PATHWAY	ko04960	2	102	0.712424	0.999931	i3_HQ_Rweevil_c31634/f23p2/3575|i4_LQ_Rweevil_c12160/f1p4/4310	http://www.genome.jp/kegg-bin/show_pathway?ko04960/K01539%09red
GnRH signaling pathway	KEGG PATHWAY	ko04912	6	295	0.725034	0.999931	i1_LQ_Rweevil_c48933/f1p0/1682|i5_HQ_Rweevil_c558/f2p0/5401|i4_LQ_Rweevil_c8461/f1p29/4244|i3_HQ_Rweevil_c8079/f3p0/3413|i3_LQ_Rweevil_c8675/f1p0/3317|i3_HQ_Rweevil_c27558/f2p22/3901	http://www.genome.jp/kegg-bin/show_pathway?ko04912/K04515%09red/K07763%09red/K04428%09red/K04374%09red
Amoebiasis	KEGG PATHWAY	ko05146	5	249	0.726121	0.999931	i5_LQ_Rweevil_c578/f1p0/5188|i4_LQ_Rweevil_c4240/f1p0/4877|i4_LQ_Rweevil_c2588/f1p3/4564|i3_LQ_Rweevil_c7782/f1p0/3675|i4_LQ_Rweevil_c6544/f1p0/4163	http://www.genome.jp/kegg-bin/show_pathway?ko05146/K05699%09red/K05635%09red
Hippo signaling pathway - multiple species	KEGG PATHWAY	ko04392	2	105	0.72699	0.999931	i3_LQ_Rweevil_c41846/f1p10/3465|i4_LQ_Rweevil_c8247/f1p0/4800	http://www.genome.jp/kegg-bin/show_pathway?ko04392/K09448%09red/K16685%09red
Citrate cycle (TCA cycle)	KEGG PATHWAY	ko00020	7	342	0.728047	0.999931	i3_LQ_Rweevil_c28744/f1p0/3162|i2_LQ_Rweevil_c133781/f1p1/2778|i4_LQ_Rweevil_c13812/f1p0/4141|i1_LQ_Rweevil_c53501/f1p0/1546|i4_LQ_Rweevil_c9329/f1p0/4224|i2_LQ_Rweevil_c134457/f1p15/2746|i2_LQ_Rweevil_c55163/f1p4/2214	http://www.genome.jp/kegg-bin/show_pathway?ko00020/K01596%09red/K00234%09red/K01958%09red/K01681%09red
Alcoholism	KEGG PATHWAY	ko05034	4	203	0.729564	0.999931	i1_HQ_Rweevil_c1216/f13p0/1908|i1_LQ_Rweevil_c48933/f1p0/1682|i2_LQ_Rweevil_c5952/f1p5/2691|i2_LQ_Rweevil_c18922/f1p6/2938	http://www.genome.jp/kegg-bin/show_pathway?ko05034/K06269%09red/K04374%09red/K01593%09red/K06279%09red
Mineral absorption	KEGG PATHWAY	ko04978	2	106	0.731704	0.999931	i3_HQ_Rweevil_c31634/f23p2/3575|i4_LQ_Rweevil_c12160/f1p4/4310	http://www.genome.jp/kegg-bin/show_pathway?ko04978/K01539%09red
Glucagon signaling pathway	KEGG PATHWAY	ko04922	9	436	0.735458	0.999931	i2_LQ_Rweevil_c85228/f1p6/2750|i3_LQ_Rweevil_c20545/f1p0/3121|i1_LQ_Rweevil_c48933/f1p0/1682|i5_HQ_Rweevil_c558/f2p0/5401|i2_LQ_Rweevil_c133781/f1p1/2778|i2_LQ_Rweevil_c122295/f1p7/2108|i7_LQ_Rweevil_c281/f1p0/7941|i0_LQ_Rweevil_c35198/f1p0/764|i3_LQ_Rweevil_c30448/f1p0/3047	http://www.genome.jp/kegg-bin/show_pathway?ko04922/K04515%09red/K01596%09red/K11262%09red/K04374%09red/K08765%09red
Sphingolipid metabolism	KEGG PATHWAY	ko00600	2	108	0.740926	0.999931	i2_LQ_Rweevil_c2711/f1p4/2895|i1_LQ_Rweevil_c80862/f1p0/1992	http://www.genome.jp/kegg-bin/show_pathway?ko00600/K12350%09red/K17108%09red
Olfactory transduction	KEGG PATHWAY	ko04740	2	108	0.740926	0.999931	i3_HQ_Rweevil_c32423/f3p0/3028|i5_HQ_Rweevil_c558/f2p0/5401	http://www.genome.jp/kegg-bin/show_pathway?ko04740/K04515%09red/K07376%09red
Gastric acid secretion	KEGG PATHWAY	ko04971	3	158	0.741137	0.999931	i3_HQ_Rweevil_c31634/f23p2/3575|i4_LQ_Rweevil_c12160/f1p4/4310|i5_HQ_Rweevil_c558/f2p0/5401	http://www.genome.jp/kegg-bin/show_pathway?ko04971/K04515%09red/K01539%09red
Vibrio cholerae infection	KEGG PATHWAY	ko05110	7	347	0.741271	0.999931	i1_LQ_Rweevil_c51591/f1p0/1483|i2_LQ_Rweevil_c14210/f1p8/1974|i2_HQ_Rweevil_c85375/f2p299/2582|i1_LQ_Rweevil_c42250/f1p0/1171|i2_LQ_Rweevil_c109630/f1p1/2996|i2_LQ_Rweevil_c62614/f1p0/2513|i2_LQ_Rweevil_c81389/f1p7/2120	http://www.genome.jp/kegg-bin/show_pathway?ko05110/K03662%09red/K02148%09red/K10956%09red/K05692%09red/K02154%09red
Base excision repair	KEGG PATHWAY	ko03410	1	57	0.753451	0.999931	i2_LQ_Rweevil_c43245/f1p1/2276	http://www.genome.jp/kegg-bin/show_pathway?ko03410/K10802%09red
Longevity regulating pathway	KEGG PATHWAY	ko04211	8	398	0.753545	0.999931	i1_LQ_Rweevil_c48933/f1p0/1682|i5_LQ_Rweevil_c4178/f1p10/5536|i2_HQ_Rweevil_c4595/f4p5/2331|i3_HQ_Rweevil_c3321/f2p1/3132|i6_LQ_Rweevil_c2019/f1p0/6801|i2_LQ_Rweevil_c79197/f1p3/1972|i1_LQ_Rweevil_c67954/f1p0/1785|i1_HQ_Rweevil_c27822/f2p5/1610	http://www.genome.jp/kegg-bin/show_pathway?ko04211/K03781%09red/K07204%09red/K09408%09red/K04374%09red
Thyroid hormone synthesis	KEGG PATHWAY	ko04918	3	162	0.755941	0.999931	i3_HQ_Rweevil_c31634/f23p2/3575|i1_LQ_Rweevil_c48933/f1p0/1682|i4_LQ_Rweevil_c12160/f1p4/4310	http://www.genome.jp/kegg-bin/show_pathway?ko04918/K01539%09red/K04374%09red
Lysine degradation	KEGG PATHWAY	ko00310	9	451	0.769219	0.999931	i1_LQ_Rweevil_c41017/f1p0/1899|i3_LQ_Rweevil_c34150/f1p0/3072|i4_LQ_Rweevil_c11796/f1p0/4553|i1_LQ_Rweevil_c21982/f1p5/1650|i4_LQ_Rweevil_c3396/f1p0/4636|i3_LQ_Rweevil_c18724/f1p0/3408|i3_LQ_Rweevil_c17798/f1p3/3283|i3_LQ_Rweevil_c5819/f1p0/3956|i1_LQ_Rweevil_c85230/f2p0/982	http://www.genome.jp/kegg-bin/show_pathway?ko00310/K11433%09red/K00128%09red/K11422%09red/K11427%09red/K14157%09red/K00252%09red/K07511%09red
Dopaminergic synapse	KEGG PATHWAY	ko04728	6	315	0.77888	0.999931	i2_LQ_Rweevil_c57775/f1p12/2650|i1_LQ_Rweevil_c48933/f1p0/1682|i5_HQ_Rweevil_c558/f2p0/5401|i2_LQ_Rweevil_c5952/f1p5/2691|i2_LQ_Rweevil_c25675/f1p4/2228|i1_HQ_Rweevil_c1216/f13p0/1908	http://www.genome.jp/kegg-bin/show_pathway?ko04728/K04515%09red/K03456%09red/K06269%09red/K04374%09red/K01593%09red
Phagosome	KEGG PATHWAY	ko04145	11	548	0.779679	0.999931	i1_LQ_Rweevil_c51591/f1p0/1483|i2_LQ_Rweevil_c59352/f1p54/2521|i2_LQ_Rweevil_c14210/f1p8/1974|i2_HQ_Rweevil_c85375/f2p299/2582|i1_LQ_Rweevil_c42250/f1p0/1171|i4_HQ_Rweevil_c1829/f2p7/4745|i2_LQ_Rweevil_c22439/f1p1/3036|i2_LQ_Rweevil_c109630/f1p1/2996|i1_HQ_Rweevil_c84518/f5p0/1048|i2_LQ_Rweevil_c62614/f1p0/2513|i2_LQ_Rweevil_c81389/f1p7/2120	http://www.genome.jp/kegg-bin/show_pathway?ko04145/K00914%09red/K01365%09red/K10956%09red/K05692%09red/K07375%09red/K03662%09red/K02148%09red/K02154%09red
Synaptic vesicle cycle	KEGG PATHWAY	ko04721	3	169	0.780195	0.999931	i2_LQ_Rweevil_c14210/f1p8/1974|i2_LQ_Rweevil_c109630/f1p1/2996|i7_LQ_Rweevil_c283/f1p0/7750	http://www.genome.jp/kegg-bin/show_pathway?ko04721/K02148%09red/K02154%09red/K04646%09red
Pancreatic secretion	KEGG PATHWAY	ko04972	7	371	0.798396	0.999931	i0_HQ_Rweevil_c1337/f12p0/944|i2_HQ_Rweevil_c83199/f3p2/2889|i4_LQ_Rweevil_c8523/f1p11/4381|i0_LQ_Rweevil_c11042/f1p3/962|i3_HQ_Rweevil_c31634/f23p2/3575|i1_LQ_Rweevil_c23839/f1p0/1160|i4_LQ_Rweevil_c12160/f1p4/4310	http://www.genome.jp/kegg-bin/show_pathway?ko04972/K01539%09red/K01047%09red/K05853%09red/K01312%09red
Influenza A	KEGG PATHWAY	ko05164	11	560	0.801636	0.999931	i0_HQ_Rweevil_c1337/f12p0/944|i2_LQ_Rweevil_c56456/f1p2/2300|i2_HQ_Rweevil_c83199/f3p2/2889|i1_LQ_Rweevil_c51591/f1p0/1483|i2_HQ_Rweevil_c85375/f2p299/2582|i0_LQ_Rweevil_c74210/f1p0/935|i1_LQ_Rweevil_c42250/f1p0/1171|i1_LQ_Rweevil_c23839/f1p0/1160|i1_LQ_Rweevil_c82747/f1p0/1922|i1_LQ_Rweevil_c51784/f1p0/1644|i2_LQ_Rweevil_c23007/f1p5/2907	http://www.genome.jp/kegg-bin/show_pathway?ko05164/K05692%09red/K08738%09red/K12812%09red/K00787%09red/K03283%09red/K01312%09red/K14290%09red
RNA degradation	KEGG PATHWAY	ko03018	6	325	0.80264	0.999931	i3_HQ_Rweevil_c15696/f5p0/3146|i2_LQ_Rweevil_c77413/f1p10/2251|i5_HQ_Rweevil_c5285/f5p0/5147|i1_LQ_Rweevil_c124438/f1p0/1974|i2_LQ_Rweevil_c18270/f1p8/2151|i2_LQ_Rweevil_c56403/f1p2/2196	http://www.genome.jp/kegg-bin/show_pathway?ko03018/K14443%09red/K04043%09red/K12600%09red/K04077%09red
Small cell lung cancer	KEGG PATHWAY	ko05222	4	228	0.805718	0.999931	i5_LQ_Rweevil_c578/f1p0/5188|i4_LQ_Rweevil_c4240/f1p0/4877|i4_LQ_Rweevil_c6544/f1p0/4163|i0_LQ_Rweevil_c74210/f1p0/935	http://www.genome.jp/kegg-bin/show_pathway?ko05222/K08738%09red/K05635%09red
RNA transport	KEGG PATHWAY	ko03013	9	474	0.814818	0.999931	i3_LQ_Rweevil_c9466/f1p3/3145|i2_LQ_Rweevil_c11582/f1p8/2519|i7_LQ_Rweevil_c1023/f1p0/7115|i1_LQ_Rweevil_c67716/f1p0/1675|i1_LQ_Rweevil_c64039/f3p0/1709|i1_LQ_Rweevil_c82747/f1p0/1922|i3_LQ_Rweevil_c28187/f1p0/3401|i1_LQ_Rweevil_c108308/f1p0/1753|i2_LQ_Rweevil_c23007/f1p5/2907	http://www.genome.jp/kegg-bin/show_pathway?ko03013/K14307%09red/K15516%09red/K14301%09red/K12812%09red/K03260%09red/K03231%09red/K14290%09red
Phototransduction - fly	KEGG PATHWAY	ko04745	5	283	0.818398	0.999931	i2_HQ_Rweevil_c85375/f2p299/2582|i1_LQ_Rweevil_c51591/f1p0/1483|i1_LQ_Rweevil_c42250/f1p0/1171|i2_HQ_Rweevil_c45007/f2p2/2857|i5_HQ_Rweevil_c558/f2p0/5401	http://www.genome.jp/kegg-bin/show_pathway?ko04745/K04515%09red/K05692%09red/K13804%09red
Melanogenesis	KEGG PATHWAY	ko04916	4	233	0.818648	0.999931	i3_LQ_Rweevil_c24656/f1p0/3611|i6_LQ_Rweevil_c2176/f1p0/6038|i5_LQ_Rweevil_c3617/f1p0/5795|i5_HQ_Rweevil_c558/f2p0/5401	http://www.genome.jp/kegg-bin/show_pathway?ko04916/K04515%09red/K02432%09red/K02375%09red
RNA polymerase	KEGG PATHWAY	ko03020	1	70	0.819892	0.999931	i3_LQ_Rweevil_c8998/f1p10/3610	http://www.genome.jp/kegg-bin/show_pathway?ko03020/K03010%09red
Vascular smooth muscle contraction	KEGG PATHWAY	ko04270	5	286	0.825184	0.999931	i0_LQ_Rweevil_c11042/f1p3/962|i3_HQ_Rweevil_c32423/f3p0/3028|i4_HQ_Rweevil_c1169/f4p3/4478|i2_LQ_Rweevil_c5952/f1p5/2691|i5_LQ_Rweevil_c3847/f1p1/5580	http://www.genome.jp/kegg-bin/show_pathway?ko04270/K04514%09red/K01047%09red/K06269%09red/K06270%09red/K07376%09red
Long-term potentiation	KEGG PATHWAY	ko04720	3	184	0.825487	0.999931	i1_LQ_Rweevil_c48933/f1p0/1682|i2_LQ_Rweevil_c5952/f1p5/2691|i5_HQ_Rweevil_c558/f2p0/5401	http://www.genome.jp/kegg-bin/show_pathway?ko04720/K04515%09red/K06269%09red/K04374%09red
Viral myocarditis	KEGG PATHWAY	ko05416	7	385	0.826992	0.999931	i1_LQ_Rweevil_c51591/f1p0/1483|i4_LQ_Rweevil_c12696/f1p0/4078|i0_LQ_Rweevil_c74210/f1p0/935|i2_HQ_Rweevil_c85375/f2p299/2582|i7_LQ_Rweevil_c1023/f1p0/7115|i1_LQ_Rweevil_c42250/f1p0/1171|i6_LQ_Rweevil_c1668/f1p0/6235	http://www.genome.jp/kegg-bin/show_pathway?ko05416/K03260%09red/K05692%09red/K08738%09red/K17751%09red
Adrenergic signaling in cardiomyocytes	KEGG PATHWAY	ko04261	10	529	0.82838	0.999931	i1_LQ_Rweevil_c116729/f1p0/1392|i2_LQ_Rweevil_c57775/f1p12/2650|i1_LQ_Rweevil_c48933/f1p0/1682|i5_HQ_Rweevil_c558/f2p0/5401|i2_LQ_Rweevil_c5952/f1p5/2691|i3_HQ_Rweevil_c31634/f23p2/3575|i2_LQ_Rweevil_c25675/f1p4/2228|i6_LQ_Rweevil_c1668/f1p0/6235|i4_LQ_Rweevil_c12696/f1p0/4078|i4_LQ_Rweevil_c12160/f1p4/4310	http://www.genome.jp/kegg-bin/show_pathway?ko04261/K04515%09red/K01539%09red/K03456%09red/K17751%09red/K06269%09red/K04374%09red/K10373%09red
Axon guidance	KEGG PATHWAY	ko04360	8	439	0.837366	0.999931	i2_LQ_Rweevil_c39228/f1p34/2661|i5_HQ_Rweevil_c558/f2p0/5401|i4_LQ_Rweevil_c2451/f1p0/4298|i4_HQ_Rweevil_c13573/f12p0/4523|i2_LQ_Rweevil_c61319/f1p4/2332|i2_HQ_Rweevil_c77652/f2p8/2506|i5_LQ_Rweevil_c3847/f1p1/5580|i3_LQ_Rweevil_c22464/f1p56/3446	http://www.genome.jp/kegg-bin/show_pathway?ko04360/K04515%09red/K04514%09red/K05128%09red/K05463%09red/K07520%09red/K05110%09red
Phosphatidylinositol signaling system	KEGG PATHWAY	ko04070	5	292	0.838137	0.999931	i2_LQ_Rweevil_c111440/f1p5/2407|i2_LQ_Rweevil_c109656/f1p3/2530|i1_LQ_Rweevil_c106904/f1p31/1203|i2_LQ_Rweevil_c22439/f1p1/3036|i4_LQ_Rweevil_c5809/f1p3/4701	http://www.genome.jp/kegg-bin/show_pathway?ko04070/K00914%09red/K01092%09red/K13711%09red/K00901%09red
Signaling pathways regulating pluripotency of stem cells	KEGG PATHWAY	ko04550	4	244	0.844605	0.999931	i3_LQ_Rweevil_c24656/f1p0/3611|i2_LQ_Rweevil_c79174/f1p1/2517|i5_LQ_Rweevil_c3617/f1p0/5795|i6_LQ_Rweevil_c2176/f1p0/6038	http://www.genome.jp/kegg-bin/show_pathway?ko04550/K02432%09red/K02375%09red/K04501%09red
Aldosterone synthesis and secretion	KEGG PATHWAY	ko04925	3	193	0.848639	0.999931	i1_LQ_Rweevil_c48933/f1p0/1682|i4_LQ_Rweevil_c11263/f1p0/4409|i5_HQ_Rweevil_c558/f2p0/5401	http://www.genome.jp/kegg-bin/show_pathway?ko04925/K04515%09red/K08794%09red/K04374%09red
Parkinson's disease	KEGG PATHWAY	ko05012	8	449	0.853976	0.999931	i1_LQ_Rweevil_c61188/f1p1/1046|i1_LQ_Rweevil_c71443/f1p15/1691|i0_LQ_Rweevil_c74210/f1p0/935|i0_LQ_Rweevil_c71470/f2p4/391|i0_LQ_Rweevil_c34216/f1p0/609|i0_LQ_Rweevil_c50014/f1p0/452|i2_LQ_Rweevil_c77161/f1p22/2273|i2_LQ_Rweevil_c134457/f1p15/2746	http://www.genome.jp/kegg-bin/show_pathway?ko05012/K02268%09red/K00234%09red/K08738%09red/K03881%09red
Apoptosis - multiple species	KEGG PATHWAY	ko04215	1	79	0.855087	0.999931	i0_LQ_Rweevil_c74210/f1p0/935	http://www.genome.jp/kegg-bin/show_pathway?ko04215/K08738%09red
Nucleotide excision repair	KEGG PATHWAY	ko03420	1	80	0.858546	0.999931	i3_LQ_Rweevil_c3151/f1p0/3207	http://www.genome.jp/kegg-bin/show_pathway?ko03420/K10846%09red
Protein export	KEGG PATHWAY	ko03060	1	81	0.861923	0.999931	i2_LQ_Rweevil_c81389/f1p7/2120	http://www.genome.jp/kegg-bin/show_pathway?ko03060/K10956%09red
Toxoplasmosis	KEGG PATHWAY	ko05145	5	309	0.870607	0.999931	i5_LQ_Rweevil_c578/f1p0/5188|i4_LQ_Rweevil_c4240/f1p0/4877|i4_LQ_Rweevil_c6544/f1p0/4163|i2_LQ_Rweevil_c56456/f1p2/2300|i0_LQ_Rweevil_c74210/f1p0/935	http://www.genome.jp/kegg-bin/show_pathway?ko05145/K08738%09red/K05635%09red/K03283%09red
Regulation of autophagy	KEGG PATHWAY	ko04140	1	85	0.874643	0.999931	i2_LQ_Rweevil_c22439/f1p1/3036	http://www.genome.jp/kegg-bin/show_pathway?ko04140/K00914%09red
Pathogenic Escherichia coli infection	KEGG PATHWAY	ko05130	6	363	0.875173	0.999931	i1_LQ_Rweevil_c51591/f1p0/1483|i2_LQ_Rweevil_c59352/f1p54/2521|i2_HQ_Rweevil_c85375/f2p299/2582|i1_LQ_Rweevil_c42250/f1p0/1171|i4_HQ_Rweevil_c1829/f2p7/4745|i5_LQ_Rweevil_c3847/f1p1/5580	http://www.genome.jp/kegg-bin/show_pathway?ko05130/K04514%09red/K05692%09red/K07375%09red
Salivary secretion	KEGG PATHWAY	ko04970	3	205	0.875318	0.999931	i3_HQ_Rweevil_c31634/f23p2/3575|i3_HQ_Rweevil_c32423/f3p0/3028|i4_LQ_Rweevil_c12160/f1p4/4310	http://www.genome.jp/kegg-bin/show_pathway?ko04970/K01539%09red/K07376%09red
Type II diabetes mellitus	KEGG PATHWAY	ko04930	2	152	0.884452	0.999931	i2_LQ_Rweevil_c149775/f1p2/2293|i7_LQ_Rweevil_c353/f1p0/7355	http://www.genome.jp/kegg-bin/show_pathway?ko04930/K00844%09red
Insulin secretion	KEGG PATHWAY	ko04911	4	266	0.887184	0.999931	i3_HQ_Rweevil_c31634/f23p2/3575|i1_LQ_Rweevil_c48933/f1p0/1682|i4_LQ_Rweevil_c12160/f1p4/4310|i5_HQ_Rweevil_c558/f2p0/5401	http://www.genome.jp/kegg-bin/show_pathway?ko04911/K04515%09red/K01539%09red/K04374%09red
Oocyte meiosis	KEGG PATHWAY	ko04114	5	320	0.888539	0.999931	i2_LQ_Rweevil_c25675/f1p4/2228|i2_LQ_Rweevil_c57775/f1p12/2650|i2_LQ_Rweevil_c105755/f1p2/2285|i2_LQ_Rweevil_c5952/f1p5/2691|i5_HQ_Rweevil_c558/f2p0/5401	http://www.genome.jp/kegg-bin/show_pathway?ko04114/K04515%09red/K03353%09red/K03456%09red/K06269%09red
Alzheimer's disease	KEGG PATHWAY	ko05010	10	576	0.893122	0.999931	i4_LQ_Rweevil_c8523/f1p11/4381|i0_LQ_Rweevil_c74210/f1p0/935|i2_LQ_Rweevil_c61755/f1p1/2633|i2_LQ_Rweevil_c8984/f1p0/2134|i2_LQ_Rweevil_c38346/f1p8/2621|i0_LQ_Rweevil_c71470/f2p4/391|i0_LQ_Rweevil_c34216/f1p0/609|i0_LQ_Rweevil_c50014/f1p0/452|i0_LQ_Rweevil_c1863/f2p2/924|i2_LQ_Rweevil_c134457/f1p15/2746	http://www.genome.jp/kegg-bin/show_pathway?ko05010/K08683%09red/K01408%09red/K08738%09red/K06171%09red/K02268%09red/K00234%09red/K05853%09red
Estrogen signaling pathway	KEGG PATHWAY	ko04915	5	325	0.895957	0.999931	i2_LQ_Rweevil_c44678/f1p2/2232|i3_LQ_Rweevil_c23712/f1p13/3071|i1_LQ_Rweevil_c48933/f1p0/1682|i2_LQ_Rweevil_c56456/f1p2/2300|i2_LQ_Rweevil_c18922/f1p6/2938	http://www.genome.jp/kegg-bin/show_pathway?ko04915/K03283%09red/K04615%09red/K06279%09red/K04374%09red/K04079%09red
Arrhythmogenic right ventricular cardiomyopathy (ARVC)	KEGG PATHWAY	ko05412	5	325	0.895957	0.999931	i2_HQ_Rweevil_c85375/f2p299/2582|i4_LQ_Rweevil_c2588/f1p3/4564|i1_LQ_Rweevil_c51591/f1p0/1483|i3_LQ_Rweevil_c7782/f1p0/3675|i1_LQ_Rweevil_c42250/f1p0/1171	http://www.genome.jp/kegg-bin/show_pathway?ko05412/K05699%09red/K05692%09red
Renin secretion	KEGG PATHWAY	ko04924	2	159	0.898936	0.999931	i1_HQ_Rweevil_c15967/f3p0/1151|i2_HQ_Rweevil_c51476/f23p7/2214	http://www.genome.jp/kegg-bin/show_pathway?ko04924/K01283%09red/K01363%09red
Notch signaling pathway	KEGG PATHWAY	ko04330	1	105	0.922687	0.999931	i2_LQ_Rweevil_c61755/f1p1/2633	http://www.genome.jp/kegg-bin/show_pathway?ko04330/K06171%09red
Central carbon metabolism in cancer	KEGG PATHWAY	ko05230	3	235	0.924604	0.999931	i2_LQ_Rweevil_c149775/f1p2/2293|i2_HQ_Rweevil_c126322/f3p8/2120|i7_LQ_Rweevil_c353/f1p0/7355	http://www.genome.jp/kegg-bin/show_pathway?ko05230/K00036%09red/K00844%09red
RIG-I-like receptor signaling pathway	KEGG PATHWAY	ko04622	1	107	0.926336	0.999931	i2_LQ_Rweevil_c58246/f1p4/2656	http://www.genome.jp/kegg-bin/show_pathway?ko04622/K12655%09red
mRNA surveillance pathway	KEGG PATHWAY	ko03015	5	350	0.926954	0.999931	i1_LQ_Rweevil_c82747/f1p0/1922|i2_LQ_Rweevil_c25675/f1p4/2228|i2_LQ_Rweevil_c57775/f1p12/2650|i3_LQ_Rweevil_c35955/f1p0/3440|i2_LQ_Rweevil_c5952/f1p5/2691	http://www.genome.jp/kegg-bin/show_pathway?ko03015/K03456%09red/K06269%09red/K12812%09red/K11125%09red
Glioma	KEGG PATHWAY	ko05214	2	176	0.927357	0.999931	i2_LQ_Rweevil_c18922/f1p6/2938|i5_HQ_Rweevil_c558/f2p0/5401	http://www.genome.jp/kegg-bin/show_pathway?ko05214/K04515%09red/K06279%09red
Cytosolic DNA-sensing pathway	KEGG PATHWAY	ko04623	1	109	0.929812	0.999931	i3_LQ_Rweevil_c6997/f1p10/3952	http://www.genome.jp/kegg-bin/show_pathway?ko04623/K17834%09red
Adipocytokine signaling pathway	KEGG PATHWAY	ko04920	5	353	0.93006	0.999931	i2_LQ_Rweevil_c85228/f1p6/2750|i2_LQ_Rweevil_c133781/f1p1/2778|i3_LQ_Rweevil_c20545/f1p0/3121|i2_LQ_Rweevil_c5473/f1p5/2217|i3_LQ_Rweevil_c30448/f1p0/3047	http://www.genome.jp/kegg-bin/show_pathway?ko04920/K01596%09red/K15013%09red/K08765%09red
TNF signaling pathway	KEGG PATHWAY	ko04668	3	240	0.930824	0.999931	i3_HQ_Rweevil_c8079/f3p0/3413|i1_LQ_Rweevil_c48933/f1p0/1682|i3_LQ_Rweevil_c8675/f1p0/3317	http://www.genome.jp/kegg-bin/show_pathway?ko04668/K07763%09red/K04374%09red
Hippo signaling pathway - fly	KEGG PATHWAY	ko04391	8	514	0.931333	0.999931	i1_LQ_Rweevil_c51591/f1p0/1483|i2_LQ_Rweevil_c54489/f1p5/2975|i4_LQ_Rweevil_c8247/f1p0/4800|i2_HQ_Rweevil_c85375/f2p299/2582|i1_LQ_Rweevil_c42250/f1p0/1171|i2_LQ_Rweevil_c25675/f1p4/2228|i2_LQ_Rweevil_c57775/f1p12/2650|i3_LQ_Rweevil_c41846/f1p10/3465	http://www.genome.jp/kegg-bin/show_pathway?ko04391/K09448%09red/K16175%09red/K05692%09red/K03456%09red/K16685%09red
Insulin resistance	KEGG PATHWAY	ko04931	8	516	0.933002	0.999931	i1_LQ_Rweevil_c26537/f1p6/1987|i2_LQ_Rweevil_c85228/f1p6/2750|i3_LQ_Rweevil_c20545/f1p0/3121|i3_HQ_Rweevil_c11859/f2p0/3954|i3_HQ_Rweevil_c1848/f3p0/3609|i2_LQ_Rweevil_c133781/f1p1/2778|i2_LQ_Rweevil_c5952/f1p5/2691|i3_LQ_Rweevil_c30448/f1p0/3047	http://www.genome.jp/kegg-bin/show_pathway?ko04931/K01596%09red/K07189%09red/K09667%09red/K06269%09red/K08765%09red
Cholinergic synapse	KEGG PATHWAY	ko04725	2	182	0.935446	0.999931	i1_LQ_Rweevil_c48933/f1p0/1682|i5_HQ_Rweevil_c558/f2p0/5401	http://www.genome.jp/kegg-bin/show_pathway?ko04725/K04515%09red/K04374%09red
Serotonergic synapse	KEGG PATHWAY	ko04726	1	113	0.93628	0.999931	i1_HQ_Rweevil_c1216/f13p0/1908	http://www.genome.jp/kegg-bin/show_pathway?ko04726/K01593%09red
Sphingolipid signaling pathway	KEGG PATHWAY	ko04071	5	360	0.936852	0.999931	i2_LQ_Rweevil_c25675/f1p4/2228|i1_LQ_Rweevil_c4668/f1p0/1975|i2_LQ_Rweevil_c57775/f1p12/2650|i5_LQ_Rweevil_c3847/f1p1/5580|i1_LQ_Rweevil_c80862/f1p0/1992	http://www.genome.jp/kegg-bin/show_pathway?ko04071/K12350%09red/K04514%09red/K03456%09red/K01379%09red
Hepatitis B	KEGG PATHWAY	ko05161	4	305	0.938088	0.999931	i2_LQ_Rweevil_c79174/f1p1/2517|i1_LQ_Rweevil_c48933/f1p0/1682|i2_LQ_Rweevil_c62614/f1p0/2513|i0_LQ_Rweevil_c74210/f1p0/935	http://www.genome.jp/kegg-bin/show_pathway?ko05161/K03662%09red/K04501%09red/K04374%09red/K08738%09red
Colorectal cancer	KEGG PATHWAY	ko05210	2	187	0.941527	0.999931	i2_LQ_Rweevil_c79174/f1p1/2517|i0_LQ_Rweevil_c74210/f1p0/935	http://www.genome.jp/kegg-bin/show_pathway?ko05210/K08738%09red/K04501%09red
Hedgehog signaling pathway - fly	KEGG PATHWAY	ko04341	1	117	0.942153	0.999931	i2_LQ_Rweevil_c88957/f1p11/2182	http://www.genome.jp/kegg-bin/show_pathway?ko04341/K08957%09red
Gap junction	KEGG PATHWAY	ko04540	3	251	0.94288	0.999931	i3_HQ_Rweevil_c32423/f3p0/3028|i4_HQ_Rweevil_c1829/f2p7/4745|i2_LQ_Rweevil_c59352/f1p54/2521	http://www.genome.jp/kegg-bin/show_pathway?ko04540/K07375%09red/K07376%09red
Hedgehog signaling pathway	KEGG PATHWAY	ko04340	1	118	0.943535	0.999931	i2_LQ_Rweevil_c88957/f1p11/2182	http://www.genome.jp/kegg-bin/show_pathway?ko04340/K08957%09red
Bacterial invasion of epithelial cells	KEGG PATHWAY	ko05100	6	424	0.944505	0.999931	i1_LQ_Rweevil_c51591/f1p0/1483|i2_HQ_Rweevil_c85375/f2p299/2582|i2_LQ_Rweevil_c9902/f1p10/2435|i1_LQ_Rweevil_c42250/f1p0/1171|i2_LQ_Rweevil_c18922/f1p6/2938|i7_LQ_Rweevil_c283/f1p0/7750	http://www.genome.jp/kegg-bin/show_pathway?ko05100/K04646%09red/K12366%09red/K05692%09red/K06279%09red
MAPK signaling pathway - fly	KEGG PATHWAY	ko04013	9	584	0.944894	0.999931	i1_LQ_Rweevil_c74080/f1p7/1258|i3_HQ_Rweevil_c41337/f3p0/3556|i2_LQ_Rweevil_c11898/f1p0/2539|i4_LQ_Rweevil_c8461/f1p29/4244|i5_HQ_Rweevil_c5302/f3p0/5391|i3_HQ_Rweevil_c27558/f2p22/3901|i2_LQ_Rweevil_c18922/f1p6/2938|i2_LQ_Rweevil_c77804/f1p5/2566|i2_LQ_Rweevil_c23007/f1p5/2907	http://www.genome.jp/kegg-bin/show_pathway?ko04013/K08840%09red/K12378%09red/K20235%09red/K04428%09red/K20223%09red/K06279%09red/K09031%09red/K14290%09red
Measles	KEGG PATHWAY	ko05162	3	257	0.948604	0.999931	i2_LQ_Rweevil_c56456/f1p2/2300|i2_LQ_Rweevil_c59624/f1p8/2467|i1_LQ_Rweevil_c5793/f1p0/1513	http://www.genome.jp/kegg-bin/show_pathway?ko05162/K03283%09red/K10144%09red
Non-alcoholic fatty liver disease (NAFLD)	KEGG PATHWAY	ko04932	6	430	0.948982	0.999931	i1_LQ_Rweevil_c48933/f1p0/1682|i0_LQ_Rweevil_c74210/f1p0/935|i0_LQ_Rweevil_c71470/f2p4/391|i0_LQ_Rweevil_c34216/f1p0/609|i0_LQ_Rweevil_c50014/f1p0/452|i2_LQ_Rweevil_c134457/f1p15/2746	http://www.genome.jp/kegg-bin/show_pathway?ko04932/K02268%09red/K00234%09red/K04374%09red/K08738%09red
Huntington's disease	KEGG PATHWAY	ko05016	7	485	0.949411	0.999931	i0_LQ_Rweevil_c74210/f1p0/935|i0_LQ_Rweevil_c71470/f2p4/391|i0_LQ_Rweevil_c34216/f1p0/609|i0_LQ_Rweevil_c50014/f1p0/452|i7_LQ_Rweevil_c283/f1p0/7750|i2_LQ_Rweevil_c134457/f1p15/2746|i3_LQ_Rweevil_c8998/f1p10/3610	http://www.genome.jp/kegg-bin/show_pathway?ko05016/K02268%09red/K08738%09red/K00234%09red/K03010%09red/K04646%09red
Adherens junction	KEGG PATHWAY	ko04520	7	487	0.950746	0.999931	i1_LQ_Rweevil_c51591/f1p0/1483|i4_LQ_Rweevil_c2588/f1p3/4564|i2_HQ_Rweevil_c85375/f2p299/2582|i2_LQ_Rweevil_c79174/f1p1/2517|i1_LQ_Rweevil_c42250/f1p0/1171|i3_LQ_Rweevil_c3527/f1p0/3601|i3_LQ_Rweevil_c7782/f1p0/3675	http://www.genome.jp/kegg-bin/show_pathway?ko04520/K05699%09red/K06082%09red/K05692%09red/K04501%09red
Chagas disease (American trypanosomiasis)	KEGG PATHWAY	ko05142	3	261	0.952118	0.999931	i2_LQ_Rweevil_c25675/f1p4/2228|i2_LQ_Rweevil_c57775/f1p12/2650|i2_HQ_Rweevil_c51476/f23p7/2214	http://www.genome.jp/kegg-bin/show_pathway?ko05142/K01283%09red/K03456%09red
Platelet activation	KEGG PATHWAY	ko04611	7	490	0.95269	0.999931	i1_LQ_Rweevil_c51591/f1p0/1483|i4_HQ_Rweevil_c1169/f4p3/4478|i2_HQ_Rweevil_c85375/f2p299/2582|i2_LQ_Rweevil_c5952/f1p5/2691|i1_LQ_Rweevil_c42250/f1p0/1171|i3_HQ_Rweevil_c32423/f3p0/3028|i5_LQ_Rweevil_c3847/f1p1/5580	http://www.genome.jp/kegg-bin/show_pathway?ko04611/K04514%09red/K05692%09red/K06269%09red/K06270%09red/K07376%09red
Aminoacyl-tRNA biosynthesis	KEGG PATHWAY	ko00970	1	128	0.955661	0.999931	i2_LQ_Rweevil_c81470/f1p2/2287	http://www.genome.jp/kegg-bin/show_pathway?ko00970/K01868%09red
Ubiquitin mediated proteolysis	KEGG PATHWAY	ko04120	7	495	0.955777	0.999931	i3_LQ_Rweevil_c4854/f1p40/3986|i1_LQ_Rweevil_c5793/f1p0/1513|i3_LQ_Rweevil_c5643/f1p0/3199|i3_LQ_Rweevil_c36071/f1p0/3429|i2_LQ_Rweevil_c105755/f1p2/2285|i4_LQ_Rweevil_c9567/f1p4/4412|i2_LQ_Rweevil_c59624/f1p8/2467	http://www.genome.jp/kegg-bin/show_pathway?ko04120/K03353%09red/K10615%09red/K10597%09red/K10589%09red/K10144%09red
Circadian entrainment	KEGG PATHWAY	ko04713	2	201	0.955786	0.999931	i3_HQ_Rweevil_c32423/f3p0/3028|i5_HQ_Rweevil_c558/f2p0/5401	http://www.genome.jp/kegg-bin/show_pathway?ko04713/K04515%09red/K07376%09red
Leukocyte transendothelial migration	KEGG PATHWAY	ko04670	6	447	0.959955	0.999931	i1_LQ_Rweevil_c51591/f1p0/1483|i4_LQ_Rweevil_c2588/f1p3/4564|i2_HQ_Rweevil_c85375/f2p299/2582|i1_LQ_Rweevil_c42250/f1p0/1171|i3_LQ_Rweevil_c7782/f1p0/3675|i5_LQ_Rweevil_c3847/f1p1/5580	http://www.genome.jp/kegg-bin/show_pathway?ko04670/K05699%09red/K04514%09red/K05692%09red
NOD-like receptor signaling pathway	KEGG PATHWAY	ko04621	1	135	0.962565	0.999931	i2_LQ_Rweevil_c44678/f1p2/2232	http://www.genome.jp/kegg-bin/show_pathway?ko04621/K04079%09red
Cell cycle	KEGG PATHWAY	ko04110	3	280	0.965947	0.999931	i2_LQ_Rweevil_c79174/f1p1/2517|i2_LQ_Rweevil_c105755/f1p2/2285|i4_HQ_Rweevil_c1715/f2p1/4191	http://www.genome.jp/kegg-bin/show_pathway?ko04110/K03353%09red/K04681%09red/K04501%09red
Shigellosis	KEGG PATHWAY	ko05131	5	403	0.967041	0.999931	i2_HQ_Rweevil_c85375/f2p299/2582|i2_LQ_Rweevil_c9902/f1p10/2435|i1_LQ_Rweevil_c51591/f1p0/1483|i5_LQ_Rweevil_c3847/f1p1/5580|i1_LQ_Rweevil_c42250/f1p0/1171	http://www.genome.jp/kegg-bin/show_pathway?ko05131/K04514%09red/K12366%09red/K05692%09red
Non-small cell lung cancer	KEGG PATHWAY	ko05223	1	141	0.96762	0.999931	i6_LQ_Rweevil_c2019/f1p0/6801	http://www.genome.jp/kegg-bin/show_pathway?ko05223/K09408%09red
Apoptosis	KEGG PATHWAY	ko04210	8	577	0.969454	0.999931	i1_HQ_Rweevil_c15967/f3p0/1151|i1_LQ_Rweevil_c51591/f1p0/1483|i1_LQ_Rweevil_c48933/f1p0/1682|i1_LQ_Rweevil_c4668/f1p0/1975|i2_HQ_Rweevil_c85375/f2p299/2582|i0_LQ_Rweevil_c74210/f1p0/935|i1_LQ_Rweevil_c42250/f1p0/1171|i1_HQ_Rweevil_c84518/f5p0/1048	http://www.genome.jp/kegg-bin/show_pathway?ko04210/K01379%09red/K01365%09red/K05692%09red/K08738%09red/K01363%09red/K04374%09red
Hypertrophic cardiomyopathy (HCM)	KEGG PATHWAY	ko05410	10	686	0.969925	0.999931	i1_LQ_Rweevil_c51591/f1p0/1483|i6_LQ_Rweevil_c1650/f1p0/6932|i2_LQ_Rweevil_c22012/f1p7/2893|i2_HQ_Rweevil_c85375/f2p299/2582|i1_LQ_Rweevil_c116729/f1p0/1392|i1_LQ_Rweevil_c42250/f1p0/1171|i4_LQ_Rweevil_c3493/f1p3/4174|i1_LQ_Rweevil_c75531/f1p0/1852|i5_LQ_Rweevil_c3961/f1p0/5155|i2_HQ_Rweevil_c51476/f23p7/2214	http://www.genome.jp/kegg-bin/show_pathway?ko05410/K01283%09red/K05692%09red/K12567%09red/K10373%09red
Progesterone-mediated oocyte maturation	KEGG PATHWAY	ko04914	2	224	0.972265	0.999931	i2_LQ_Rweevil_c44678/f1p2/2232|i2_LQ_Rweevil_c105755/f1p2/2285	http://www.genome.jp/kegg-bin/show_pathway?ko04914/K03353%09red/K04079%09red
Epithelial cell signaling in Helicobacter pylori infection	KEGG PATHWAY	ko05120	3	297	0.97504	0.999931	i2_LQ_Rweevil_c14210/f1p8/1974|i2_LQ_Rweevil_c109630/f1p1/2996|i2_LQ_Rweevil_c62614/f1p0/2513	http://www.genome.jp/kegg-bin/show_pathway?ko05120/K03662%09red/K02148%09red/K02154%09red
Regulation of lipolysis in adipocytes	KEGG PATHWAY	ko04923	1	152	0.975184	0.999931	i3_HQ_Rweevil_c32423/f3p0/3028	http://www.genome.jp/kegg-bin/show_pathway?ko04923/K07376%09red
Hepatitis C	KEGG PATHWAY	ko05160	2	230	0.975474	0.999931	i2_LQ_Rweevil_c25675/f1p4/2228|i2_LQ_Rweevil_c57775/f1p12/2650	http://www.genome.jp/kegg-bin/show_pathway?ko05160/K03456%09red
Inflammatory mediator regulation of TRP channels	KEGG PATHWAY	ko04750	2	233	0.976941	0.999931	i2_LQ_Rweevil_c5952/f1p5/2691|i5_HQ_Rweevil_c558/f2p0/5401	http://www.genome.jp/kegg-bin/show_pathway?ko04750/K04515%09red/K06269%09red
cGMP-PKG signaling pathway	KEGG PATHWAY	ko04022	8	603	0.978557	0.999931	i4_LQ_Rweevil_c8523/f1p11/4381|i1_LQ_Rweevil_c48933/f1p0/1682|i2_LQ_Rweevil_c5952/f1p5/2691|i3_HQ_Rweevil_c31634/f23p2/3575|i4_HQ_Rweevil_c1169/f4p3/4478|i3_HQ_Rweevil_c32423/f3p0/3028|i4_LQ_Rweevil_c12160/f1p4/4310|i5_LQ_Rweevil_c3847/f1p1/5580	http://www.genome.jp/kegg-bin/show_pathway?ko04022/K04514%09red/K01539%09red/K07376%09red/K05853%09red/K06270%09red/K06269%09red/K04374%09red
Glutamatergic synapse	KEGG PATHWAY	ko04724	1	159	0.979049	0.999931	i1_HQ_Rweevil_c19416/f6p0/1759	http://www.genome.jp/kegg-bin/show_pathway?ko04724/K01915%09red
Prolactin signaling pathway	KEGG PATHWAY	ko04917	2	239	0.979624	0.999931	i6_LQ_Rweevil_c2019/f1p0/6801|i2_LQ_Rweevil_c18922/f1p6/2938	http://www.genome.jp/kegg-bin/show_pathway?ko04917/K09408%09red/K06279%09red
Tight junction	KEGG PATHWAY	ko04530	10	719	0.980202	0.999931	i1_LQ_Rweevil_c51591/f1p0/1483|i4_LQ_Rweevil_c2588/f1p3/4564|i2_LQ_Rweevil_c57775/f1p12/2650|i2_HQ_Rweevil_c85375/f2p299/2582|i3_LQ_Rweevil_c20307/f1p0/3579|i1_LQ_Rweevil_c42250/f1p0/1171|i2_LQ_Rweevil_c25675/f1p4/2228|i6_LQ_Rweevil_c1668/f1p0/6235|i4_LQ_Rweevil_c12696/f1p0/4078|i3_LQ_Rweevil_c7782/f1p0/3675	http://www.genome.jp/kegg-bin/show_pathway?ko04530/K05699%09red/K05692%09red/K06111%09red/K17751%09red/K03456%09red
Dilated cardiomyopathy (DCM)	KEGG PATHWAY	ko05414	9	668	0.981161	0.999931	i1_LQ_Rweevil_c51591/f1p0/1483|i6_LQ_Rweevil_c1650/f1p0/6932|i2_LQ_Rweevil_c22012/f1p7/2893|i2_HQ_Rweevil_c85375/f2p299/2582|i1_LQ_Rweevil_c116729/f1p0/1392|i1_LQ_Rweevil_c42250/f1p0/1171|i4_LQ_Rweevil_c3493/f1p3/4174|i5_LQ_Rweevil_c3961/f1p0/5155|i1_LQ_Rweevil_c75531/f1p0/1852	http://www.genome.jp/kegg-bin/show_pathway?ko05414/K05692%09red/K12567%09red/K10373%09red
Natural killer cell mediated cytotoxicity	KEGG PATHWAY	ko04650	1	165	0.981879	0.999931	i2_LQ_Rweevil_c18922/f1p6/2938	http://www.genome.jp/kegg-bin/show_pathway?ko04650/K06279%09red
Choline metabolism in cancer	KEGG PATHWAY	ko05231	3	321	0.984033	0.999931	i1_LQ_Rweevil_c11312/f1p0/1988|i4_LQ_Rweevil_c5809/f1p3/4701|i4_LQ_Rweevil_c5051/f1p0/4707	http://www.genome.jp/kegg-bin/show_pathway?ko05231/K14156%09red/K00901%09red
Chronic myeloid leukemia	KEGG PATHWAY	ko05220	2	252	0.984439	0.999931	i2_LQ_Rweevil_c79174/f1p1/2517|i2_LQ_Rweevil_c18922/f1p6/2938	http://www.genome.jp/kegg-bin/show_pathway?ko05220/K04501%09red/K06279%09red
Pancreatic cancer	KEGG PATHWAY	ko05212	1	173	0.985068	0.999931	i2_LQ_Rweevil_c79174/f1p1/2517	http://www.genome.jp/kegg-bin/show_pathway?ko05212/K04501%09red
Regulation of actin cytoskeleton	KEGG PATHWAY	ko04810	9	689	0.985833	0.999931	i1_LQ_Rweevil_c51591/f1p0/1483|i4_LQ_Rweevil_c2588/f1p3/4564|i4_HQ_Rweevil_c1169/f4p3/4478|i2_HQ_Rweevil_c85375/f2p299/2582|i2_LQ_Rweevil_c5952/f1p5/2691|i1_LQ_Rweevil_c42250/f1p0/1171|i4_HQ_Rweevil_c1473/f3p0/4199|i3_LQ_Rweevil_c7782/f1p0/3675|i5_LQ_Rweevil_c3847/f1p1/5580	http://www.genome.jp/kegg-bin/show_pathway?ko04810/K05699%09red/K04514%09red/K05741%09red/K05692%09red/K06270%09red/K06269%09red
Neurotrophin signaling pathway	KEGG PATHWAY	ko04722	5	463	0.987425	0.999931	i1_LQ_Rweevil_c42729/f1p0/1451|i6_LQ_Rweevil_c2019/f1p0/6801|i1_LQ_Rweevil_c48933/f1p0/1682|i2_LQ_Rweevil_c18922/f1p6/2938|i5_HQ_Rweevil_c558/f2p0/5401	http://www.genome.jp/kegg-bin/show_pathway?ko04722/K04515%09red/K09408%09red/K04374%09red/K12460%09red/K06279%09red
Ribosome biogenesis in eukaryotes	KEGG PATHWAY	ko03008	1	182	0.98799	0.999931	i2_LQ_Rweevil_c23007/f1p5/2907	http://www.genome.jp/kegg-bin/show_pathway?ko03008/K14290%09red
Endometrial cancer	KEGG PATHWAY	ko05213	1	186	0.989098	0.999931	i6_LQ_Rweevil_c2019/f1p0/6801	http://www.genome.jp/kegg-bin/show_pathway?ko05213/K09408%09red
Epstein-Barr virus infection	KEGG PATHWAY	ko05169	6	534	0.989283	0.999931	i2_LQ_Rweevil_c56456/f1p2/2300|i2_LQ_Rweevil_c64533/f1p0/2803|i1_LQ_Rweevil_c47142/f1p0/1574|i2_LQ_Rweevil_c65195/f1p91/2849|i2_LQ_Rweevil_c23007/f1p5/2907|i3_LQ_Rweevil_c8998/f1p10/3610	http://www.genome.jp/kegg-bin/show_pathway?ko05169/K03061%09red/K11838%09red/K03010%09red/K03028%09red/K03283%09red/K14290%09red
Viral carcinogenesis	KEGG PATHWAY	ko05203	7	594	0.98934	0.999931	i2_LQ_Rweevil_c54489/f1p5/2975|i1_LQ_Rweevil_c48933/f1p0/1682|i4_HQ_Rweevil_c1715/f2p1/4191|i4_LQ_Rweevil_c2588/f1p3/4564|i2_LQ_Rweevil_c65195/f1p91/2849|i3_LQ_Rweevil_c7782/f1p0/3675|i3_LQ_Rweevil_c9670/f1p0/3879	http://www.genome.jp/kegg-bin/show_pathway?ko05203/K05699%09red/K09254%09red/K04681%09red/K16175%09red/K11838%09red/K04374%09red
ErbB signaling pathway	KEGG PATHWAY	ko04012	2	273	0.989975	0.999931	i2_LQ_Rweevil_c18922/f1p6/2938|i5_HQ_Rweevil_c558/f2p0/5401	http://www.genome.jp/kegg-bin/show_pathway?ko04012/K04515%09red/K06279%09red
Salmonella infection	KEGG PATHWAY	ko05132	4	415	0.990372	0.999931	i2_HQ_Rweevil_c85375/f2p299/2582|i1_LQ_Rweevil_c51591/f1p0/1483|i5_LQ_Rweevil_c3847/f1p1/5580|i1_LQ_Rweevil_c42250/f1p0/1171	http://www.genome.jp/kegg-bin/show_pathway?ko05132/K04514%09red/K05692%09red
Prostate cancer	KEGG PATHWAY	ko05215	2	277	0.990785	0.999931	i2_LQ_Rweevil_c44678/f1p2/2232|i1_LQ_Rweevil_c48933/f1p0/1682	http://www.genome.jp/kegg-bin/show_pathway?ko05215/K04374%09red/K04079%09red
Chemokine signaling pathway	KEGG PATHWAY	ko04062	4	418	0.990874	0.999931	i6_LQ_Rweevil_c2019/f1p0/6801|i2_LQ_Rweevil_c9902/f1p10/2435|i5_LQ_Rweevil_c3847/f1p1/5580|i2_LQ_Rweevil_c18922/f1p6/2938	http://www.genome.jp/kegg-bin/show_pathway?ko04062/K04514%09red/K12366%09red/K09408%09red/K06279%09red
Proteoglycans in cancer	KEGG PATHWAY	ko05205	13	943	0.99089	0.999931	i1_LQ_Rweevil_c51591/f1p0/1483|i4_HQ_Rweevil_c1169/f4p3/4478|i5_HQ_Rweevil_c558/f2p0/5401|i1_LQ_Rweevil_c5843/f1p0/1861|i3_LQ_Rweevil_c24656/f1p0/3611|i2_HQ_Rweevil_c34372/f3p8/2166|i2_LQ_Rweevil_c5952/f1p5/2691|i1_LQ_Rweevil_c42250/f1p0/1171|i5_LQ_Rweevil_c3617/f1p0/5795|i2_HQ_Rweevil_c85375/f2p299/2582|i1_HQ_Rweevil_c84518/f5p0/1048|i5_LQ_Rweevil_c3847/f1p1/5580|i6_LQ_Rweevil_c2176/f1p0/6038	http://www.genome.jp/kegg-bin/show_pathway?ko05205/K04515%09red/K04514%09red/K16865%09red/K06270%09red/K02375%09red/K01365%09red/K06497%09red/K05692%09red/K02432%09red/K06269%09red
Oxytocin signaling pathway	KEGG PATHWAY	ko04921	8	674	0.992244	0.999931	i1_LQ_Rweevil_c51591/f1p0/1483|i4_HQ_Rweevil_c1169/f4p3/4478|i5_HQ_Rweevil_c558/f2p0/5401|i2_HQ_Rweevil_c85375/f2p299/2582|i2_LQ_Rweevil_c5952/f1p5/2691|i1_LQ_Rweevil_c42250/f1p0/1171|i4_LQ_Rweevil_c11263/f1p0/4409|i5_LQ_Rweevil_c3847/f1p1/5580	http://www.genome.jp/kegg-bin/show_pathway?ko04921/K04515%09red/K04514%09red/K08794%09red/K05692%09red/K06270%09red/K06269%09red
MAPK signaling pathway	KEGG PATHWAY	ko04010	6	556	0.99246	0.999931	i1_LQ_Rweevil_c48933/f1p0/1682|i2_LQ_Rweevil_c56456/f1p2/2300|i4_LQ_Rweevil_c8461/f1p29/4244|i3_LQ_Rweevil_c33681/f1p0/3611|i2_LQ_Rweevil_c126642/f1p4/2751|i3_HQ_Rweevil_c27558/f2p22/3901	http://www.genome.jp/kegg-bin/show_pathway?ko04010/K03283%09red/K04372%09red/K04429%09red/K04428%09red/K04374%09red
Endocytosis	KEGG PATHWAY	ko04144	8	693	0.994158	0.999931	i3_LQ_Rweevil_c29943/f1p0/3019|i2_LQ_Rweevil_c20776/f1p0/2807|i2_LQ_Rweevil_c56456/f1p2/2300|i0_LQ_Rweevil_c36295/f1p11/398|i4_LQ_Rweevil_c4211/f1p256/4432|i3_LQ_Rweevil_c33844/f1p0/3163|i7_LQ_Rweevil_c283/f1p0/7750|i1_LQ_Rweevil_c78421/f1p0/1402	http://www.genome.jp/kegg-bin/show_pathway?ko04144/K18461%09red/K04646%09red/K12471%09red/K12491%09red/K03283%09red/K19476%09red/K12494%09red
mTOR signaling pathway	KEGG PATHWAY	ko04150	1	223	0.995548	0.999931	i5_LQ_Rweevil_c4178/f1p10/5536	http://www.genome.jp/kegg-bin/show_pathway?ko04150/K07204%09red
Pathways in cancer	KEGG PATHWAY	ko05200	10	850	0.996729	0.999931	i0_LQ_Rweevil_c74210/f1p0/935|i5_LQ_Rweevil_c578/f1p0/5188|i3_LQ_Rweevil_c24656/f1p0/3611|i2_LQ_Rweevil_c79174/f1p1/2517|i2_LQ_Rweevil_c44678/f1p2/2232|i5_LQ_Rweevil_c3617/f1p0/5795|i4_LQ_Rweevil_c6544/f1p0/4163|i4_LQ_Rweevil_c4240/f1p0/4877|i5_LQ_Rweevil_c3847/f1p1/5580|i6_LQ_Rweevil_c2176/f1p0/6038	http://www.genome.jp/kegg-bin/show_pathway?ko05200/K04514%09red/K02375%09red/K04501%09red/K08738%09red/K05635%09red/K02432%09red/K04079%09red
Thyroid hormone signaling pathway	KEGG PATHWAY	ko04919	5	552	0.997263	0.999931	i3_HQ_Rweevil_c31634/f23p2/3575|i2_HQ_Rweevil_c85375/f2p299/2582|i1_LQ_Rweevil_c51591/f1p0/1483|i4_LQ_Rweevil_c12160/f1p4/4310|i1_LQ_Rweevil_c42250/f1p0/1171	http://www.genome.jp/kegg-bin/show_pathway?ko04919/K01539%09red/K05692%09red
Herpes simplex infection	KEGG PATHWAY	ko05168	3	412	0.997265	0.999931	i2_LQ_Rweevil_c65195/f1p91/2849|i2_LQ_Rweevil_c5952/f1p5/2691|i0_LQ_Rweevil_c74210/f1p0/935	http://www.genome.jp/kegg-bin/show_pathway?ko05168/K11838%09red/K06269%09red/K08738%09red
Ras signaling pathway	KEGG PATHWAY	ko04014	3	418	0.997573	0.999931	i0_LQ_Rweevil_c11042/f1p3/962|i3_LQ_Rweevil_c9670/f1p0/3879|i2_LQ_Rweevil_c18922/f1p6/2938	http://www.genome.jp/kegg-bin/show_pathway?ko04014/K09254%09red/K01047%09red/K06279%09red
Spliceosome	KEGG PATHWAY	ko03040	3	431	0.998129	0.999931	i1_LQ_Rweevil_c82747/f1p0/1922|i2_LQ_Rweevil_c56456/f1p2/2300|i2_LQ_Rweevil_c113245/f1p3/2425	http://www.genome.jp/kegg-bin/show_pathway?ko03040/K12830%09red/K12812%09red/K03283%09red
AGE-RAGE signaling pathway in diabetic complications	KEGG PATHWAY	ko04933	1	262	0.998269	0.999931	i2_LQ_Rweevil_c79174/f1p1/2517	http://www.genome.jp/kegg-bin/show_pathway?ko04933/K04501%09red
Phospholipase D signaling pathway	KEGG PATHWAY	ko04072	2	371	0.998778	0.999931	i4_LQ_Rweevil_c5809/f1p3/4701|i2_LQ_Rweevil_c18922/f1p6/2938	http://www.genome.jp/kegg-bin/show_pathway?ko04072/K00901%09red/K06279%09red
Calcium signaling pathway	KEGG PATHWAY	ko04020	2	451	0.999791	0.999931	i4_LQ_Rweevil_c8523/f1p11/4381|i5_HQ_Rweevil_c558/f2p0/5401	http://www.genome.jp/kegg-bin/show_pathway?ko04020/K04515%09red/K05853%09red
Rap1 signaling pathway	KEGG PATHWAY	ko04015	4	629	0.999834	0.999931	i3_LQ_Rweevil_c3527/f1p0/3601|i2_HQ_Rweevil_c85375/f2p299/2582|i1_LQ_Rweevil_c51591/f1p0/1483|i1_LQ_Rweevil_c42250/f1p0/1171	http://www.genome.jp/kegg-bin/show_pathway?ko04015/K06082%09red/K05692%09red
Ribosome	KEGG PATHWAY	ko03010	1	395	0.999931	0.999931	i2_LQ_Rweevil_c85751/f1p10/2428	http://www.genome.jp/kegg-bin/show_pathway?ko03010/K02981%09red
--------------------
#Term	Database	ID	Input number	Background number	P-Value	Corrected P-Value	Input	Hyperlink
--------------------
#Term	Database	ID	Input number	Background number	P-Value	Corrected P-Value	Input	Hyperlink
--------------------
