# Supplementary material for: Transcriptome and gene expression analysis of Rhynchophorus ferrugineus (Coleoptera: Curculionidae) during developmental stages
Source: PeerJ. 2020 Nov 2;8:e10223. doi: 10.7717/peerj.10223 (PMC7643551; doi:10.7717/peerj.10223)
Supplement: Supplemental Information 1 [file peerj-08-10223-s001.zip › Supplemental Files/Supplementary tables/Supplementary Table S4.xlsx]

## Sheet: Pupa VS Female Adults
Supplementary Table. S4: KEGG PATHWAY enrichment statistics table (Pupa and Female Adults)
NOTE: Term：Enriched KEGG PATHWAY name; Database:Access database; ID:Enriched KEGG PATHWAY ID; Input number:Number of differential genes associated with this KEGG PATHWAY; Background number:Number of all genes related to this KEGG PATHWAY; P-Value:Pvalue for enrichment analysis; Corrected P-Value:Corrected Pvalue; Input:ID of the differential gene associated with this KEGG PATHWAY; Hyperlink:Enric…
Term	Database	ID	Input number	Background number	P-Value	Corrected P-Value	Input	Hyperlink
Hypertrophic cardiomyopathy (HCM)	KEGG PATHWAY	ko05410	120	686	2.9536e-08	8.38823e-06	i1_HQ_Rweevil_c29946/f5p0/1674|i5_LQ_Rweevil_c1229/f1p0/5572|i2_LQ_Rweevil_c63101/f1p6/2132|i3_LQ_Rweevil_c23687/f1p1/3657|i2_LQ_Rweevil_c40924/f1p8/2557|i2_LQ_Rweevil_c86151/f1p20/3098|i2_HQ_Rweevil_c60352/f2p5/2468|i9_LQ_Rweevil_c286/f1p0/9928|i3_LQ_Rweevil_c5647/f1p0/3916|i6_LQ_Rweevil_c1820/f1p2/6291|i6_LQ_Rweevil_c846/f1p0/6818|i1_LQ_Rweevil_c8689/f1p1/1680|i1_LQ_Rweevil_c68972/f1p0/1226|i1_…	http://www.genome.jp/kegg-bin/show_pathway?ko05410/K04962%09red/K04861%09red/K05719%09red/K04863%09red/K07200%09red/K05692%09red/K06265%09red/K07199%09red/K01283%09red/K12567%09red/K10373%09red
Protein digestion and absorption	KEGG PATHWAY	ko04974	57	246	7.07345e-08	1.00443e-05	i2_LQ_Rweevil_c88844/f1p28/2779|i4_LQ_Rweevil_c2995/f1p0/4975|i3_LQ_Rweevil_c43385/f1p0/3036|i7_LQ_Rweevil_c317/f1p0/7187|i9_LQ_Rweevil_c244/f1p0/9426|i3_LQ_Rweevil_c26356/f1p0/3096|i10_LQ_Rweevil_c28/f1p0/10783|i3_LQ_Rweevil_c15016/f1p6/3063|i3_HQ_Rweevil_c6552/f2p0/3586|i2_LQ_Rweevil_c17881/f1p18/2354|i3_LQ_Rweevil_c30005/f1p0/3675|i4_LQ_Rweevil_c11515/f1p0/4582|i5_LQ_Rweevil_c3049/f1p23/5527|i…	http://www.genome.jp/kegg-bin/show_pathway?ko04974/K19719%09red/K01539%09red/K16628%09red/K14206%09red/K06823%09red/K13868%09red/K06238%09red/K19721%09red/K01278%09red/K06237%09red/K01312%09red/K08131%09red
ECM-receptor interaction	KEGG PATHWAY	ko04512	43	176	8.18419e-07	6.12795e-05	i4_LQ_Rweevil_c2995/f1p0/4975|i7_LQ_Rweevil_c317/f1p0/7187|i5_LQ_Rweevil_c578/f1p0/5188|i4_LQ_Rweevil_c7474/f1p0/4917|i3_LQ_Rweevil_c17992/f1p0/3580|i5_LQ_Rweevil_c3803/f1p12/5752|i2_LQ_Rweevil_c40465/f1p9/2245|i4_LQ_Rweevil_c11515/f1p0/4582|i2_LQ_Rweevil_c86151/f1p20/3098|i4_LQ_Rweevil_c4240/f1p0/4877|i7_LQ_Rweevil_c97/f1p0/7182|i2_HQ_Rweevil_c150427/f2p51/3017|i3_LQ_Rweevil_c8224/f1p1/3533|i4_H…	http://www.genome.jp/kegg-bin/show_pathway?ko04512/K19719%09red/K05719%09red/K04659%09red/K05636%09red/K05635%09red/K06265%09red/K06238%09red/K06258%09red/K06237%09red/K08131%09red/K06240%09red
Dilated cardiomyopathy (DCM)	KEGG PATHWAY	ko05414	111	668	8.63091e-07	6.12795e-05	i1_HQ_Rweevil_c29946/f5p0/1674|i5_LQ_Rweevil_c1229/f1p0/5572|i2_LQ_Rweevil_c63101/f1p6/2132|i2_LQ_Rweevil_c40924/f1p8/2557|i2_LQ_Rweevil_c86151/f1p20/3098|i2_HQ_Rweevil_c60352/f2p5/2468|i9_LQ_Rweevil_c286/f1p0/9928|i3_LQ_Rweevil_c5647/f1p0/3916|i6_LQ_Rweevil_c1820/f1p2/6291|i6_LQ_Rweevil_c846/f1p0/6818|i1_LQ_Rweevil_c8689/f1p1/1680|i1_LQ_Rweevil_c68972/f1p0/1226|i1_HQ_Rweevil_c2007/f3p15/1534|i2_…	http://www.genome.jp/kegg-bin/show_pathway?ko05414/K04962%09red/K04861%09red/K05719%09red/K04863%09red/K05692%09red/K06265%09red/K04632%09red/K12567%09red/K10373%09red
Amino sugar and nucleotide sugar metabolism	KEGG PATHWAY	ko00520	47	228	1.38699e-05	0.000787809	i2_LQ_Rweevil_c113040/f1p22/2476|i2_LQ_Rweevil_c48932/f1p16/2098|i1_LQ_Rweevil_c54071/f1p0/1792|i4_LQ_Rweevil_c6590/f1p2/4115|i1_LQ_Rweevil_c26791/f1p17/1803|i2_LQ_Rweevil_c123072/f1p10/2103|i3_LQ_Rweevil_c12744/f1p5/3996|i2_LQ_Rweevil_c61151/f1p37/2423|i1_LQ_Rweevil_c77225/f1p0/1583|i3_LQ_Rweevil_c15242/f1p0/3064|i1_LQ_Rweevil_c67491/f1p0/1969|i9_LQ_Rweevil_c112/f1p0/9092|i3_LQ_Rweevil_c7235/f1p…	http://www.genome.jp/kegg-bin/show_pathway?ko00520/K01183%09red/K00844%09red/K01835%09red/K05304%09red/K12373%09red/K02564%09red/K01443%09red/K00820%09red/K00012%09red
Arginine and proline metabolism	KEGG PATHWAY	ko00330	40	182	1.67473e-05	0.000792705	i1_LQ_Rweevil_c19923/f1p0/1427|i3_LQ_Rweevil_c35543/f1p0/3894|i2_LQ_Rweevil_c60990/f1p12/2329|i3_LQ_Rweevil_c20436/f1p0/3700|i1_LQ_Rweevil_c141475/f1p0/1016|i2_LQ_Rweevil_c9706/f1p2/2700|i1_HQ_Rweevil_c911/f24p0/1716|i2_LQ_Rweevil_c24528/f1p4/2855|i1_LQ_Rweevil_c41017/f1p0/1899|i1_LQ_Rweevil_c7720/f1p0/1464|i2_LQ_Rweevil_c83431/f1p7/2439|i2_LQ_Rweevil_c106272/f1p5/2427|i2_HQ_Rweevil_c17558/f9p0/2…	http://www.genome.jp/kegg-bin/show_pathway?ko00330/K00318%09red/K00294%09red/K00286%09red/K00472%09red/K08660%09red/K00128%09red/K01476%09red/K01581%09red/K00797%09red/K00819%09red/K00933%09red/K00802%09red/K12657%09red
Tyrosine metabolism	KEGG PATHWAY	ko00350	23	95	0.000301581	0.0122356	i4_LQ_Rweevil_c4993/f1p0/4393|i1_LQ_Rweevil_c6712/f1p0/1175|i4_LQ_Rweevil_c6728/f1p3/4712|i3_LQ_Rweevil_c24999/f1p9/3279|i2_LQ_Rweevil_c42687/f1p4/2518|i1_LQ_Rweevil_c43631/f1p0/1916|i1_LQ_Rweevil_c11458/f1p0/1570|i2_HQ_Rweevil_c147993/f129p15/2433|i5_LQ_Rweevil_c3498/f1p17/5290|i5_HQ_Rweevil_c430/f2p0/5534|i5_LQ_Rweevil_c3027/f1p0/5544|i1_HQ_Rweevil_c11876/f2p16/1568|i2_HQ_Rweevil_c126557/f5p12/…	http://www.genome.jp/kegg-bin/show_pathway?ko00350/K00451%09red/K00501%09red/K00815%09red/K01593%09red/K00457%09red
Phenylalanine metabolism	KEGG PATHWAY	ko00360	14	47	0.000837287	0.0278297	i1_HQ_Rweevil_c11876/f2p16/1568|i2_HQ_Rweevil_c126557/f5p12/2145|i1_LQ_Rweevil_c43631/f1p0/1916|i2_LQ_Rweevil_c62995/f1p11/2207|i4_LQ_Rweevil_c12739/f1p0/4027|i1_LQ_Rweevil_c70832/f1p0/1767|i4_LQ_Rweevil_c6728/f1p3/4712|i1_HQ_Rweevil_c1216/f13p0/1908|i2_LQ_Rweevil_c109928/f1p6/2715|i5_HQ_Rweevil_c430/f2p0/5534|i1_LQ_Rweevil_c50912/f1p0/1656|i4_LQ_Rweevil_c12241/f1p9/4135|i2_LQ_Rweevil_c42687/f1p4…	http://www.genome.jp/kegg-bin/show_pathway?ko00360/K00815%09red/K01593%09red/K00457%09red
Oxidative phosphorylation	KEGG PATHWAY	ko00190	64	415	0.000900999	0.0278297	i2_LQ_Rweevil_c5851/f1p12/2177|i2_LQ_Rweevil_c161663/f1p81/2040|i0_LQ_Rweevil_c49112/f1p0/469|i0_LQ_Rweevil_c74095/f1p0/1038|i0_LQ_Rweevil_c32816/f1p0/906|i0_HQ_Rweevil_c47333/f11p9/489|i0_LQ_Rweevil_c7065/f1p27/837|i2_HQ_Rweevil_c50762/f23p5/2889|i0_LQ_Rweevil_c71823/f1p0/474|i0_LQ_Rweevil_c3572/f1p0/757|i1_LQ_Rweevil_c34976/f1p0/1095|i0_LQ_Rweevil_c27875/f1p0/977|i0_LQ_Rweevil_c37630/f1p3/322|i…	http://www.genome.jp/kegg-bin/show_pathway?ko00190/K02130%09red/K02273%09red/K02133%09red/K02154%09red/K02134%09red/K02136%09red/K03961%09red/K03960%09red/K03949%09red/K03948%09red/K02132%09red/K03943%09red/K03942%09red/K02264%09red/K03946%09red/K02152%09red/K02266%09red/K03883%09red/K03881%09red/K00416%09red/K02268%09red/K02128%09red/K02129%09red/K02144%09red/K02147%09red/K02260%09red/K02263%09r…
Glycerolipid metabolism	KEGG PATHWAY	ko00561	37	205	0.000979919	0.0278297	i2_LQ_Rweevil_c21412/f1p13/2833|i3_LQ_Rweevil_c5564/f1p5/3309|i1_HQ_Rweevil_c2422/f9p4/2001|i2_LQ_Rweevil_c95320/f1p1/2017|i0_HQ_Rweevil_c8115/f2p18/859|i3_LQ_Rweevil_c20436/f1p0/3700|i2_LQ_Rweevil_c8379/f1p35/3524|i2_LQ_Rweevil_c83382/f1p39/2958|i4_HQ_Rweevil_c1475/f3p0/4540|i1_LQ_Rweevil_c53450/f1p0/1703|i1_LQ_Rweevil_c41017/f1p0/1899|i3_LQ_Rweevil_c23635/f1p10/3260|i1_HQ_Rweevil_c911/f24p0/171…	http://www.genome.jp/kegg-bin/show_pathway?ko00561/K00128%09red/K01189%09red/K15728%09red/K00629%09red/K00901%09red/K00011%09red/K14073%09red/K00864%09red/K13517%09red
Ubiquinone and other terpenoid-quinone biosynthesis	KEGG PATHWAY	ko00130	13	43	0.00113225	0.0292325	i1_HQ_Rweevil_c11876/f2p16/1568|i2_HQ_Rweevil_c126557/f5p12/2145|i1_LQ_Rweevil_c43631/f1p0/1916|i2_LQ_Rweevil_c62995/f1p11/2207|i4_LQ_Rweevil_c12739/f1p0/4027|i1_LQ_Rweevil_c70832/f1p0/1767|i4_LQ_Rweevil_c6728/f1p3/4712|i3_LQ_Rweevil_c24999/f1p9/3279|i2_LQ_Rweevil_c109928/f1p6/2715|i5_HQ_Rweevil_c430/f2p0/5534|i1_LQ_Rweevil_c50912/f1p0/1656|i4_LQ_Rweevil_c12241/f1p9/4135|i2_LQ_Rweevil_c42687/f1p4…	http://www.genome.jp/kegg-bin/show_pathway?ko00130/K00815%09red/K00457%09red
Insulin secretion	KEGG PATHWAY	ko04911	44	266	0.00164902	0.0390269	i2_LQ_Rweevil_c88844/f1p28/2779|i1_LQ_Rweevil_c48933/f1p0/1682|i2_HQ_Rweevil_c21798/f2p0/2572|i2_LQ_Rweevil_c61382/f1p14/2602|i5_LQ_Rweevil_c615/f1p0/5681|i4_HQ_Rweevil_c1587/f2p0/4333|i2_LQ_Rweevil_c87392/f1p3/2803|i2_HQ_Rweevil_c54191/f2p7/2434|i6_LQ_Rweevil_c548/f1p0/6810|i2_LQ_Rweevil_c47661/f1p1/2580|i5_LQ_Rweevil_c5556/f1p4/5013|i4_LQ_Rweevil_c2563/f1p3/4524|i2_LQ_Rweevil_c106833/f1p2/2684|…	http://www.genome.jp/kegg-bin/show_pathway?ko04911/K04515%09red/K01539%09red/K04351%09red/K09048%09red/K04944%09red/K18211%09red/K04962%09red/K04936%09red/K07299%09red/K04632%09red/K04374%09red
Glutathione metabolism	KEGG PATHWAY	ko00480	27	140	0.00197186	0.0412925	i3_LQ_Rweevil_c43190/f1p25/3041|i3_LQ_Rweevil_c35543/f1p0/3894|i2_LQ_Rweevil_c60990/f1p12/2329|i0_LQ_Rweevil_c57838/f1p0/783|i8_LQ_Rweevil_c465/f1p0/9014|i2_HQ_Rweevil_c23591/f3p9/2681|i3_LQ_Rweevil_c26068/f1p10/3204|i2_LQ_Rweevil_c106272/f1p5/2427|i1_LQ_Rweevil_c31394/f1p0/1523|i2_LQ_Rweevil_c8225/f1p1/2711|i2_LQ_Rweevil_c43667/f1p5/2444|i1_HQ_Rweevil_c17184/f17p0/1872|i1_LQ_Rweevil_c15556/f1p0/…	http://www.genome.jp/kegg-bin/show_pathway?ko00480/K01469%09red/K10808%09red/K01255%09red/K00802%09red/K11140%09red/K00797%09red/K04097%09red/K01581%09red/K00799%09red/K00036%09red/K11204%09red/K00033%09red/K00031%09red
Apoptosis - fly	KEGG PATHWAY	ko04214	49	309	0.00203555	0.0412925	i2_LQ_Rweevil_c21334/f1p17/2360|i2_LQ_Rweevil_c40841/f1p16/2608|i4_HQ_Rweevil_c1864/f2p0/4889|i2_LQ_Rweevil_c49592/f1p0/2033|i1_LQ_Rweevil_c118718/f1p4/1058|i3_HQ_Rweevil_c17670/f2p1/3248|i4_LQ_Rweevil_c4886/f1p9/4977|i2_LQ_Rweevil_c59678/f1p3/2344|i2_HQ_Rweevil_c3231/f2p6/2142|i1_LQ_Rweevil_c9634/f1p0/1752|i4_LQ_Rweevil_c2654/f1p1/4583|i1_LQ_Rweevil_c48933/f1p0/1682|i2_LQ_Rweevil_c78895/f1p13/23…	http://www.genome.jp/kegg-bin/show_pathway?ko04214/K08860%09red/K04426%09red/K14034%09red/K06030%09red/K09848%09red/K08738%09red/K20216%09red/K04397%09red/K02174%09red/K03386%09red/K03262%09red/K16679%09red/K07870%09red/K17065%09red/K09428%09red/K07827%09red/K09031%09red/K04374%09red/K04398%09red
Dorso-ventral axis formation	KEGG PATHWAY	ko04320	33	192	0.00348504	0.0659835	i2_LQ_Rweevil_c21334/f1p17/2360|i2_LQ_Rweevil_c40841/f1p16/2608|i4_HQ_Rweevil_c1864/f2p0/4889|i3_LQ_Rweevil_c34732/f1p0/4004|i5_LQ_Rweevil_c3896/f1p0/5409|i4_HQ_Rweevil_c1146/f4p0/4282|i5_LQ_Rweevil_c3378/f1p0/5681|i4_LQ_Rweevil_c7914/f1p2/4641|i4_LQ_Rweevil_c4886/f1p9/4977|i3_LQ_Rweevil_c26064/f1p4/3949|i1_HQ_Rweevil_c19318/f4p0/1568|i4_HQ_Rweevil_c1995/f2p0/4424|i3_LQ_Rweevil_c21902/f1p6/3212|i…	http://www.genome.jp/kegg-bin/show_pathway?ko04320/K04368%09red/K02599%09red/K02174%09red/K02177%09red/K02156%09red/K02184%09red/K02602%09red/K07827%09red/K03102%09red
Non-alcoholic fatty liver disease (NAFLD)	KEGG PATHWAY	ko04932	61	430	0.00611499	0.108541	i3_LQ_Rweevil_c25319/f1p10/3334|i1_LQ_Rweevil_c48933/f1p0/1682|i0_LQ_Rweevil_c7065/f1p27/837|i3_LQ_Rweevil_c23857/f1p0/3130|i0_HQ_Rweevil_c47333/f11p9/489|i1_LQ_Rweevil_c42058/f1p0/1836|i3_LQ_Rweevil_c23687/f1p1/3657|i2_LQ_Rweevil_c59678/f1p3/2344|i0_LQ_Rweevil_c3572/f1p0/757|i0_HQ_Rweevil_c1230/f6p0/455|i1_LQ_Rweevil_c42916/f1p4/1933|i2_LQ_Rweevil_c24773/f1p15/2869|i0_HQ_Rweevil_c29306/f2p0/761|…	http://www.genome.jp/kegg-bin/show_pathway?ko04932/K03083%09red/K03946%09red/K04397%09red/K04393%09red/K04392%09red/K02273%09red/K04398%09red/K03961%09red/K03960%09red/K03949%09red/K03948%09red/K03943%09red/K03942%09red/K08738%09red/K07297%09red/K02266%09red/K04374%09red/K02649%09red/K08860%09red/K04426%09red/K04527%09red/K02268%09red/K03962%09red/K02263%09red/K02265%09red/K02264%09red/K03959%09r…
Phenylalanine, tyrosine and tryptophan biosynthesis	KEGG PATHWAY	ko00400	7	19	0.00661733	0.110548	i4_LQ_Rweevil_c12739/f1p0/4027|i1_LQ_Rweevil_c70832/f1p0/1767|i3_LQ_Rweevil_c24999/f1p9/3279|i2_LQ_Rweevil_c109928/f1p6/2715|i5_HQ_Rweevil_c430/f2p0/5534|i1_LQ_Rweevil_c50912/f1p0/1656|i2_LQ_Rweevil_c42687/f1p4/2518	http://www.genome.jp/kegg-bin/show_pathway?ko00400/K00815%09red
Alzheimer's disease	KEGG PATHWAY	ko05010	77	576	0.0084757	0.127645	i4_HQ_Rweevil_c1720/f2p0/4101|i2_LQ_Rweevil_c60195/f1p8/3711|i6_LQ_Rweevil_c286/f1p0/6862|i0_LQ_Rweevil_c33642/f1p0/697|i0_LQ_Rweevil_c49112/f1p0/469|i2_LQ_Rweevil_c25688/f1p13/2199|i0_LQ_Rweevil_c32816/f1p0/906|i1_LQ_Rweevil_c5955/f1p0/1950|i4_HQ_Rweevil_c14509/f3p0/4347|i4_LQ_Rweevil_c7563/f1p2/4417|i0_HQ_Rweevil_c47333/f11p9/489|i2_LQ_Rweevil_c77938/f1p8/2310|i1_LQ_Rweevil_c42058/f1p0/1836|i2_…	http://www.genome.jp/kegg-bin/show_pathway?ko05010/K04550%09red/K01408%09red/K03083%09red/K03946%09red/K04397%09red/K02273%09red/K02133%09red/K02132%09red/K02134%09red/K04398%09red/K03961%09red/K03960%09red/K03949%09red/K03948%09red/K03943%09red/K03942%09red/K08738%09red/K02264%09red/K03934%09red/K02136%09red/K08860%09red/K04505%09red/K06171%09red/K02268%09red/K02128%09red/K03962%09red/K05853%09r…
Ascorbate and aldarate metabolism	KEGG PATHWAY	ko00053	17	85	0.00915068	0.127645	i1_LQ_Rweevil_c62160/f1p0/1088|i1_LQ_Rweevil_c41017/f1p0/1899|i2_LQ_Rweevil_c50015/f1p1/2112|i3_LQ_Rweevil_c27969/f1p0/3702|i1_LQ_Rweevil_c16810/f1p0/1069|i1_LQ_Rweevil_c24236/f1p0/1922|i1_HQ_Rweevil_c911/f24p0/1716|i3_LQ_Rweevil_c20436/f1p0/3700|i1_LQ_Rweevil_c6761/f1p9/1674|i3_LQ_Rweevil_c29798/f1p0/3028|i2_LQ_Rweevil_c94325/f1p13/1969|i1_LQ_Rweevil_c26791/f1p17/1803|i2_LQ_Rweevil_c59583/f1p5/2…	http://www.genome.jp/kegg-bin/show_pathway?ko00053/K00128%09red/K01053%09red/K00012%09red/K00699%09red/K00469%09red
Proteasome	KEGG PATHWAY	ko03050	20	107	0.00937627	0.127645	i0_HQ_Rweevil_c918/f9p0/941|i1_LQ_Rweevil_c67505/f1p0/1670|i1_LQ_Rweevil_c8646/f1p4/1628|i1_LQ_Rweevil_c74270/f1p0/1594|i1_HQ_Rweevil_c83590/f11p3/1118|i2_LQ_Rweevil_c86689/f1p13/2921|i0_LQ_Rweevil_c6042/f2p19/941|i2_LQ_Rweevil_c9496/f1p0/2819|i1_HQ_Rweevil_c669/f21p0/1372|i1_HQ_Rweevil_c55936/f3p0/1080|i0_HQ_Rweevil_c663/f8p0/839|i1_HQ_Rweevil_c1799/f24p0/1654|i1_HQ_Rweevil_c96933/f8p0/1147|i0_H…	http://www.genome.jp/kegg-bin/show_pathway?ko03050/K06691%09red/K03066%09red/K03029%09red/K03062%09red/K03063%09red/K06699%09red/K02728%09red/K02729%09red/K03036%09red/K03038%09red/K03028%09red/K02725%09red/K02726%09red/K03033%09red/K03035%09red/K06700%09red/K03030%09red
Parkinson's disease	KEGG PATHWAY	ko05012	62	449	0.00943855	0.127645	i2_LQ_Rweevil_c161663/f1p81/2040|i0_LQ_Rweevil_c49112/f1p0/469|i0_LQ_Rweevil_c74095/f1p0/1038|i0_LQ_Rweevil_c32816/f1p0/906|i3_HQ_Rweevil_c11601/f2p0/3782|i0_LQ_Rweevil_c7065/f1p27/837|i4_LQ_Rweevil_c7929/f1p12/4245|i0_LQ_Rweevil_c71823/f1p0/474|i0_LQ_Rweevil_c3572/f1p0/757|i1_LQ_Rweevil_c34976/f1p0/1095|i0_LQ_Rweevil_c27875/f1p0/977|i0_LQ_Rweevil_c37630/f1p3/322|i3_LQ_Rweevil_c3704/f1p0/3353|i0_…	http://www.genome.jp/kegg-bin/show_pathway?ko05012/K05688%09red/K03946%09red/K02273%09red/K02133%09red/K02132%09red/K02134%09red/K02136%09red/K03961%09red/K03960%09red/K03949%09red/K03948%09red/K03943%09red/K03942%09red/K03178%09red/K08738%09red/K02264%09red/K00501%09red/K03883%09red/K03881%09red/K00416%09red/K02268%09red/K02128%09red/K03962%09red/K02266%09red/K02263%09red/K02265%09red/K02127%09r…
Citrate cycle (TCA cycle)	KEGG PATHWAY	ko00020	49	342	0.0109944	0.141928	i11_LQ_Rweevil_c17/f1p0/11802|i3_LQ_Rweevil_c31133/f1p0/3014|i2_LQ_Rweevil_c57092/f1p3/2986|i3_LQ_Rweevil_c18031/f1p0/3665|i2_LQ_Rweevil_c4992/f1p8/2792|i3_LQ_Rweevil_c33820/f1p0/3186|i2_LQ_Rweevil_c45247/f1p38/3003|i3_HQ_Rweevil_c2300/f2p10/3655|i1_LQ_Rweevil_c42058/f1p0/1836|i3_LQ_Rweevil_c11570/f1p9/3767|i1_LQ_Rweevil_c41936/f1p0/1819|i1_LQ_Rweevil_c97433/f2p0/1796|i3_LQ_Rweevil_c28744/f1p0/31…	http://www.genome.jp/kegg-bin/show_pathway?ko00020/K01958%09red/K00164%09red/K01681%09red/K01596%09red/K01648%09red/K00234%09red/K00235%09red/K00382%09red/K00026%09red/K01647%09red/K00030%09red/K00031%09red
Cardiac muscle contraction	KEGG PATHWAY	ko04260	44	302	0.0120326	0.144391	i2_LQ_Rweevil_c88844/f1p28/2779|i2_LQ_Rweevil_c3153/f1p20/2545|i1_LQ_Rweevil_c6852/f1p0/1890|i3_LQ_Rweevil_c28239/f1p0/3371|i6_LQ_Rweevil_c392/f1p0/6215|i2_LQ_Rweevil_c36307/f1p17/2632|i0_LQ_Rweevil_c3572/f1p0/757|i4_LQ_Rweevil_c6287/f1p2/4650|i1_LQ_Rweevil_c67077/f1p0/1989|i4_LQ_Rweevil_c2563/f1p3/4524|i3_LQ_Rweevil_c5647/f1p0/3916|i6_LQ_Rweevil_c1820/f1p2/6291|i3_LQ_Rweevil_c22924/f1p0/3519|i0_…	http://www.genome.jp/kegg-bin/show_pathway?ko04260/K01539%09red/K04962%09red/K04861%09red/K04863%09red/K00412%09red/K00416%09red/K17751%09red/K02268%09red/K00411%09red/K02273%09red/K02263%09red/K02266%09red/K02265%09red/K02264%09red/K10373%09red
Small cell lung cancer	KEGG PATHWAY	ko05222	35	228	0.012202	0.144391	i3_LQ_Rweevil_c25319/f1p10/3334|i2_LQ_Rweevil_c49592/f1p0/2033|i5_LQ_Rweevil_c578/f1p0/5188|i4_LQ_Rweevil_c7474/f1p0/4917|i3_LQ_Rweevil_c17992/f1p0/3580|i5_LQ_Rweevil_c3803/f1p12/5752|i2_LQ_Rweevil_c86151/f1p20/3098|i7_LQ_Rweevil_c317/f1p0/7187|i4_LQ_Rweevil_c4240/f1p0/4877|i3_LQ_Rweevil_c34512/f1p1/3560|i3_LQ_Rweevil_c8224/f1p1/3533|i1_LQ_Rweevil_c105436/f1p0/1523|i3_HQ_Rweevil_c24006/f2p1/3186|…	http://www.genome.jp/kegg-bin/show_pathway?ko05222/K05725%09red/K05719%09red/K09848%09red/K08738%09red/K05635%09red/K04734%09red/K04456%09red/K05636%09red/K02580%09red/K06626%09red/K02089%09red/K06237%09red/K02649%09red/K06240%09red
Pancreatic secretion	KEGG PATHWAY	ko04972	52	371	0.0128487	0.145961	i4_HQ_Rweevil_c1720/f2p0/4101|i2_LQ_Rweevil_c60831/f1p216/2225|i4_LQ_Rweevil_c10048/f1p0/4584|i3_HQ_Rweevil_c1484/f10p0/3583|i4_HQ_Rweevil_c14509/f3p0/4347|i4_LQ_Rweevil_c7563/f1p2/4417|i5_LQ_Rweevil_c615/f1p0/5681|i2_LQ_Rweevil_c163116/f1p75/1866|i4_HQ_Rweevil_c1587/f2p0/4333|i6_LQ_Rweevil_c548/f1p0/6810|i12_LQ_Rweevil_c3/f1p0/12401|i2_LQ_Rweevil_c103422/f1p6/2489|i1_LQ_Rweevil_c3955/f1p0/1529|i…	http://www.genome.jp/kegg-bin/show_pathway?ko04972/K04353%09red/K01539%09red/K04962%09red/K10951%09red/K05853%09red/K04392%09red/K05850%09red/K04632%09red/K14073%09red/K07901%09red/K01312%09red/K04936%09red
Pentose and glucuronate interconversions	KEGG PATHWAY	ko00040	23	135	0.0141804	0.154893	i3_LQ_Rweevil_c20436/f1p0/3700|i1_LQ_Rweevil_c6761/f1p9/1674|i1_LQ_Rweevil_c26791/f1p17/1803|i2_HQ_Rweevil_c15650/f10p6/2271|i1_HQ_Rweevil_c2443/f6p2/1605|i1_LQ_Rweevil_c41017/f1p0/1899|i3_LQ_Rweevil_c29798/f1p0/3028|i3_LQ_Rweevil_c5564/f1p5/3309|i1_LQ_Rweevil_c24236/f1p0/1922|i1_HQ_Rweevil_c911/f24p0/1716|i2_LQ_Rweevil_c59071/f1p4/2198|i2_HQ_Rweevil_c55937/f2p0/2431|i1_LQ_Rweevil_c82399/f1p0/128…	http://www.genome.jp/kegg-bin/show_pathway?ko00040/K00854%09red/K01195%09red/K03331%09red/K00128%09red/K00699%09red/K01783%09red/K00011%09red/K00012%09red
RNA polymerase	KEGG PATHWAY	ko03020	14	70	0.0169683	0.178481	i2_LQ_Rweevil_c58086/f1p26/2162|i2_LQ_Rweevil_c55122/f1p4/2242|i0_HQ_Rweevil_c1841/f4p0/598|i1_LQ_Rweevil_c8711/f1p0/1834|i2_LQ_Rweevil_c131290/f1p1/2866|i3_LQ_Rweevil_c8998/f1p10/3610|i0_LQ_Rweevil_c14092/f1p7/873|i5_LQ_Rweevil_c2962/f1p3/5648|i1_LQ_Rweevil_c7216/f1p0/1761|i2_LQ_Rweevil_c162451/f1p4/2033|i0_LQ_Rweevil_c76923/f1p0/667|i2_LQ_Rweevil_c132049/f1p7/2523|i9_LQ_Rweevil_c33/f1p0/9556|i7…	http://www.genome.jp/kegg-bin/show_pathway?ko03020/K03006%09red/K02999%09red/K03016%09red/K03018%09red/K03010%09red
Caffeine metabolism	KEGG PATHWAY	ko00232	8	31	0.0205428	0.208363	i2_LQ_Rweevil_c28306/f1p0/2754|i4_LQ_Rweevil_c6475/f1p0/4084|i2_LQ_Rweevil_c133572/f1p2/2486|i3_LQ_Rweevil_c18069/f1p0/3571|i6_LQ_Rweevil_c1728/f1p1/6734|i5_LQ_Rweevil_c1669/f1p0/5749|i3_LQ_Rweevil_c5913/f1p11/3957|i3_LQ_Rweevil_c34256/f1p0/3561	http://www.genome.jp/kegg-bin/show_pathway?ko00232/K00106%09red
Drug metabolism - other enzymes	KEGG PATHWAY	ko00983	25	157	0.0214084	0.209655	i2_HQ_Rweevil_c1999/f7p5/2976|i4_LQ_Rweevil_c6475/f1p0/4084|i5_LQ_Rweevil_c1669/f1p0/5749|i1_LQ_Rweevil_c6761/f1p9/1674|i2_LQ_Rweevil_c14630/f1p6/2131|i2_HQ_Rweevil_c15650/f10p6/2271|i1_HQ_Rweevil_c2443/f6p2/1605|i2_LQ_Rweevil_c71487/f1p3/2094|i2_LQ_Rweevil_c22024/f1p3/2496|i3_LQ_Rweevil_c29798/f1p0/3028|i1_LQ_Rweevil_c24236/f1p0/1922|i3_LQ_Rweevil_c25239/f1p1/3799|i3_LQ_Rweevil_c5913/f1p11/3957|…	http://www.genome.jp/kegg-bin/show_pathway?ko00983/K00088%09red/K00757%09red/K01195%09red/K01464%09red/K01951%09red/K01431%09red/K00207%09red/K00699%09red/K00106%09red/K00876%09red
Protein processing in endoplasmic reticulum	KEGG PATHWAY	ko04141	109	896	0.0226229	0.214164	i2_LQ_Rweevil_c45529/f1p1/2691|i2_LQ_Rweevil_c82722/f1p0/2507|i1_LQ_Rweevil_c2831/f1p9/1646|i2_LQ_Rweevil_c64818/f1p16/2464|i2_LQ_Rweevil_c84441/f1p8/2845|i2_LQ_Rweevil_c58401/f1p0/2670|i4_LQ_Rweevil_c3732/f1p6/4217|i3_HQ_Rweevil_c1281/f12p0/3207|i1_LQ_Rweevil_c74253/f1p0/1813|i2_LQ_Rweevil_c44493/f1p1/2711|i1_HQ_Rweevil_c3212/f4p0/1665|i2_LQ_Rweevil_c25962/f1p3/2643|i1_HQ_Rweevil_c1955/f10p0/128…	http://www.genome.jp/kegg-bin/show_pathway?ko04141/K16196%09red/K10597%09red/K11519%09red/K10661%09red/K04426%09red/K09584%09red/K05546%09red/K09485%09red/K09486%09red/K09487%09red/K06689%09red/K10956%09red/K10950%09red/K10839%09red/K07151%09red/K14009%09red/K08653%09red/K13250%09red/K11718%09red/K14000%09red/K01230%09red/K14006%09red/K04374%09red/K08860%09red/K12666%09red/K12667%09red/K12670%09r…
Butirosin and neomycin biosynthesis	KEGG PATHWAY	ko00524	6	20	0.0248773	0.221717	i7_LQ_Rweevil_c718/f1p7/7512|i2_HQ_Rweevil_c27757/f6p3/2832|i2_LQ_Rweevil_c149775/f1p2/2293|i3_LQ_Rweevil_c5805/f1p10/3150|i7_LQ_Rweevil_c353/f1p0/7355|i3_LQ_Rweevil_c15242/f1p0/3064	http://www.genome.jp/kegg-bin/show_pathway?ko00524/K00844%09red
Huntington's disease	KEGG PATHWAY	ko05016	63	485	0.0254418	0.221717	i2_LQ_Rweevil_c58086/f1p26/2162|i0_LQ_Rweevil_c49112/f1p0/469|i2_LQ_Rweevil_c25688/f1p13/2199|i0_LQ_Rweevil_c32816/f1p0/906|i3_LQ_Rweevil_c33862/f1p0/3352|i0_HQ_Rweevil_c47333/f11p9/489|i0_LQ_Rweevil_c7065/f1p27/837|i1_LQ_Rweevil_c42058/f1p0/1836|i0_LQ_Rweevil_c3572/f1p0/757|i1_LQ_Rweevil_c34976/f1p0/1095|i7_LQ_Rweevil_c283/f1p0/7750|i0_LQ_Rweevil_c27875/f1p0/977|i0_LQ_Rweevil_c37630/f1p3/322|i2_…	http://www.genome.jp/kegg-bin/show_pathway?ko05016/K03946%09red/K03006%09red/K02273%09red/K02133%09red/K02132%09red/K02134%09red/K02136%09red/K03961%09red/K03960%09red/K03949%09red/K03948%09red/K04646%09red/K03943%09red/K04648%09red/K08738%09red/K02264%09red/K04398%09red/K09048%09red/K02268%09red/K02128%09red/K03016%09red/K03010%09red/K02266%09red/K02263%09red/K02265%09red/K02127%09red/K03959%09r…
PI3K-Akt signaling pathway	KEGG PATHWAY	ko04151	92	746	0.0257629	0.221717	i4_LQ_Rweevil_c2995/f1p0/4975|i2_LQ_Rweevil_c82722/f1p0/2507|i2_LQ_Rweevil_c86151/f1p20/3098|i3_LQ_Rweevil_c8224/f1p1/3533|i5_LQ_Rweevil_c4178/f1p10/5536|i5_LQ_Rweevil_c1623/f1p0/5315|i2_HQ_Rweevil_c54191/f2p7/2434|i2_LQ_Rweevil_c9947/f1p8/2889|i7_LQ_Rweevil_c955/f1p2/7050|i3_LQ_Rweevil_c23857/f1p0/3130|i4_LQ_Rweevil_c9380/f1p0/4549|i2_LQ_Rweevil_c85150/f1p6/2680|i2_LQ_Rweevil_c22287/f1p4/2889|i3…	http://www.genome.jp/kegg-bin/show_pathway?ko04151/K05636%09red/K03083%09red/K05096%09red/K09408%09red/K04392%09red/K19719%09red/K09487%09red/K05719%09red/K04354%09red/K05093%09red/K04456%09red/K05635%09red/K11583%09red/K04374%09red/K06630%09red/K06240%09red/K04368%09red/K09048%09red/K04527%09red/K03456%09red/K01596%09red/K04289%09red/K02089%09red/K06626%09red/K05725%09red/K06643%09red/K06071%09r…
Alanine, aspartate and glutamate metabolism	KEGG PATHWAY	ko00250	23	146	0.0290881	0.242971	i1_LQ_Rweevil_c7342/f1p0/1781|i2_LQ_Rweevil_c125556/f1p10/2091|i2_LQ_Rweevil_c5234/f1p9/2244|i11_LQ_Rweevil_c18/f1p0/11715|i2_HQ_Rweevil_c1787/f10p2/2275|i5_HQ_Rweevil_c536/f2p0/5326|i2_HQ_Rweevil_c126080/f3p0/2144|i2_LQ_Rweevil_c110229/f1p43/2405|i4_LQ_Rweevil_c12777/f1p0/4036|i2_HQ_Rweevil_c54608/f2p4/2854|i4_LQ_Rweevil_c5401/f1p17/4233|i2_HQ_Rweevil_c146925/f22p1/2649|i4_LQ_Rweevil_c10298/f1p0…	http://www.genome.jp/kegg-bin/show_pathway?ko00250/K00820%09red/K00261%09red/K00264%09red/K00294%09red/K00814%09red/K01939%09red/K00764%09red/K01425%09red
Amoebiasis	KEGG PATHWAY	ko05146	35	249	0.0343698	0.272658	i3_LQ_Rweevil_c25319/f1p10/3334|i7_LQ_Rweevil_c317/f1p0/7187|i5_LQ_Rweevil_c578/f1p0/5188|i4_LQ_Rweevil_c7474/f1p0/4917|i3_LQ_Rweevil_c17992/f1p0/3580|i4_HQ_Rweevil_c877/f7p0/4503|i5_LQ_Rweevil_c3803/f1p12/5752|i4_LQ_Rweevil_c11515/f1p0/4582|i4_LQ_Rweevil_c4240/f1p0/4877|i3_LQ_Rweevil_c8224/f1p1/3533|i4_LQ_Rweevil_c2588/f1p3/4564|i2_LQ_Rweevil_c58365/f1p10/1997|i1_LQ_Rweevil_c105436/f1p0/1523|i3_…	http://www.genome.jp/kegg-bin/show_pathway?ko05146/K05699%09red/K05725%09red/K13963%09red/K05700%09red/K05636%09red/K05635%09red/K01476%09red/K02580%09red/K04632%09red/K06237%09red/K02649%09red/K06240%09red
Glycerophospholipid metabolism	KEGG PATHWAY	ko00564	43	318	0.0345623	0.272658	i1_HQ_Rweevil_c4798/f4p0/1962|i2_LQ_Rweevil_c21412/f1p13/2833|i2_LQ_Rweevil_c87944/f1p8/3042|i3_LQ_Rweevil_c21576/f1p0/3513|i1_LQ_Rweevil_c65508/f1p0/1426|i2_LQ_Rweevil_c49285/f1p5/2010|i1_LQ_Rweevil_c11312/f1p0/1988|i1_HQ_Rweevil_c141117/f3p0/1678|i2_LQ_Rweevil_c8379/f1p35/3524|i3_LQ_Rweevil_c36372/f1p0/3295|i1_LQ_Rweevil_c31119/f1p2/1871|i4_LQ_Rweevil_c12015/f1p0/4394|i3_LQ_Rweevil_c14849/f1p0/…	http://www.genome.jp/kegg-bin/show_pathway?ko00564/K00006%09red/K00967%09red/K14156%09red/K18695%09red/K16860%09red/K15728%09red/K00629%09red/K00993%09red/K14286%09red/K00901%09red/K00111%09red/K13517%09red
Renin secretion	KEGG PATHWAY	ko04924	24	159	0.0384339	0.295006	i6_LQ_Rweevil_c1221/f1p0/6228|i2_LQ_Rweevil_c61382/f1p14/2602|i5_LQ_Rweevil_c615/f1p0/5681|i2_LQ_Rweevil_c110118/f1p4/2989|i5_LQ_Rweevil_c5556/f1p4/5013|i2_HQ_Rweevil_c51476/f23p7/2214|i10_LQ_Rweevil_c43/f1p0/10942|i5_LQ_Rweevil_c1341/f1p0/5996|i5_LQ_Rweevil_c3974/f1p0/5609|i7_LQ_Rweevil_c1012/f1p0/7162|i12_LQ_Rweevil_c3/f1p0/12401|i4_LQ_Rweevil_c10048/f1p0/4584|i1_HQ_Rweevil_c11069/f2p0/1800|i7_…	http://www.genome.jp/kegg-bin/show_pathway?ko04924/K01283%09red/K04632%09red/K04936%09red/K01363%09red
Starch and sucrose metabolism	KEGG PATHWAY	ko00500	28	194	0.0419177	0.307087	i2_LQ_Rweevil_c10000/f1p2/2799|i1_LQ_Rweevil_c6761/f1p9/1674|i2_HQ_Rweevil_c74359/f2p2/2480|i1_LQ_Rweevil_c26791/f1p17/1803|i2_HQ_Rweevil_c15650/f10p6/2271|i1_HQ_Rweevil_c2443/f6p2/1605|i1_LQ_Rweevil_c28133/f1p0/1976|i3_LQ_Rweevil_c15242/f1p0/3064|i3_LQ_Rweevil_c29798/f1p0/3028|i1_LQ_Rweevil_c24236/f1p0/1922|i2_HQ_Rweevil_c118002/f3p16/2033|i3_LQ_Rweevil_c5805/f1p10/3150|i7_LQ_Rweevil_c353/f1p0/7…	http://www.genome.jp/kegg-bin/show_pathway?ko00500/K01194%09red/K00844%09red/K00700%09red/K16055%09red/K01195%09red/K01835%09red/K00699%09red/K00693%09red/K00012%09red
Circadian rhythm	KEGG PATHWAY	ko04710	13	73	0.0426503	0.307087	i3_LQ_Rweevil_c35771/f1p0/3423|i3_LQ_Rweevil_c25027/f1p9/3644|i2_LQ_Rweevil_c12948/f1p12/2596|i1_HQ_Rweevil_c2117/f3p0/1519|i2_LQ_Rweevil_c111508/f1p1/2647|i5_LQ_Rweevil_c1423/f1p0/5417|i3_HQ_Rweevil_c40242/f6p0/3022|i3_LQ_Rweevil_c23687/f1p1/3657|i2_LQ_Rweevil_c24773/f1p15/2869|i1_LQ_Rweevil_c42916/f1p4/1933|i3_LQ_Rweevil_c30926/f1p0/3062|i3_HQ_Rweevil_c11839/f2p4/3141|i1_LQ_Rweevil_c107158/f1p3…	http://www.genome.jp/kegg-bin/show_pathway?ko04710/K07200%09red/K03362%09red/K07199%09red/K03347%09red
Purine metabolism	KEGG PATHWAY	ko00230	62	493	0.0432517	0.307087	i2_LQ_Rweevil_c58086/f1p26/2162|i3_LQ_Rweevil_c4248/f1p0/3458|i1_LQ_Rweevil_c7342/f1p0/1781|i2_LQ_Rweevil_c5234/f1p9/2244|i2_LQ_Rweevil_c55122/f1p4/2242|i4_LQ_Rweevil_c6475/f1p0/4084|i5_LQ_Rweevil_c1669/f1p0/5749|i3_HQ_Rweevil_c7602/f4p4/3449|i2_LQ_Rweevil_c59925/f1p1/2567|i2_LQ_Rweevil_c23856/f1p0/2512|i2_LQ_Rweevil_c14630/f1p6/2131|i2_HQ_Rweevil_c127335/f10p10/2140|i1_LQ_Rweevil_c7216/f1p0/1761…	http://www.genome.jp/kegg-bin/show_pathway?ko00230/K19572%09red/K00939%09red/K00088%09red/K03006%09red/K01939%09red/K00764%09red/K11787%09red/K03783%09red/K13298%09red/K01835%09red/K13293%09red/K01951%09red/K01081%09red/K02999%09red/K01490%09red/K01511%09red/K13811%09red/K03016%09red/K03010%09red/K00942%09red/K03018%09red/K10808%09red/K00106%09red
Pentose phosphate pathway	KEGG PATHWAY	ko00030	20	129	0.0448765	0.310852	i3_LQ_Rweevil_c30255/f1p0/3071|i1_LQ_Rweevil_c62160/f1p0/1088|i2_LQ_Rweevil_c85130/f1p0/2686|i2_HQ_Rweevil_c23591/f3p9/2681|i1_LQ_Rweevil_c19543/f1p66/1583|i2_HQ_Rweevil_c17012/f15p1/2253|i2_HQ_Rweevil_c36014/f4p25/2315|i2_HQ_Rweevil_c118002/f3p16/2033|i3_LQ_Rweevil_c9737/f1p0/3616|i2_HQ_Rweevil_c12239/f2p0/2191|i2_LQ_Rweevil_c48932/f1p16/2098|i2_LQ_Rweevil_c153769/f1p8/2884|i1_HQ_Rweevil_c13339/…	http://www.genome.jp/kegg-bin/show_pathway?ko00030/K00850%09red/K01835%09red/K01053%09red/K00115%09red/K01623%09red/K01783%09red/K00615%09red/K00036%09red/K00033%09red
p53 signaling pathway	KEGG PATHWAY	ko04115	20	130	0.0475835	0.319246	i2_HQ_Rweevil_c127107/f10p7/2141|i2_HQ_Rweevil_c23580/f3p4/2251|i1_LQ_Rweevil_c56459/f1p1/1028|i1_HQ_Rweevil_c19503/f3p0/1759|i2_LQ_Rweevil_c109220/f1p20/2862|i2_LQ_Rweevil_c98680/f1p11/2728|i1_LQ_Rweevil_c5793/f1p0/1513|i2_LQ_Rweevil_c58118/f1p0/2812|i1_HQ_Rweevil_c2505/f7p0/1944|i3_LQ_Rweevil_c24154/f1p0/3513|i2_LQ_Rweevil_c39760/f1p6/2218|i3_LQ_Rweevil_c34512/f1p1/3560|i1_LQ_Rweevil_c10702/f1p…	http://www.genome.jp/kegg-bin/show_pathway?ko04115/K10143%09red/K04506%09red/K10141%09red/K05868%09red/K10144%09red/K06643%09red/K08738%09red/K10808%09red/K06626%09red/K02089%09red/K04398%09red
Mineral absorption	KEGG PATHWAY	ko04978	17	106	0.0483366	0.319246	i1_LQ_Rweevil_c53458/f1p0/1733|i4_LQ_Rweevil_c2563/f1p3/4524|i0_LQ_Rweevil_c50902/f1p0/830|i1_LQ_Rweevil_c35031/f1p0/1055|i2_LQ_Rweevil_c88844/f1p28/2779|i0_LQ_Rweevil_c99229/f1p0/206|i0_LQ_Rweevil_c56352/f1p0/985|i2_HQ_Rweevil_c81693/f2p26/2254|i3_HQ_Rweevil_c13063/f2p0/3444|i1_LQ_Rweevil_c11386/f1p0/1543|i0_LQ_Rweevil_c9463/f1p0/919|i0_LQ_Rweevil_c72921/f1p0/282|i3_LQ_Rweevil_c26517/f1p0/3811|i…	http://www.genome.jp/kegg-bin/show_pathway?ko04978/K01539%09red/K14686%09red/K05011%09red/K00522%09red
Hematopoietic cell lineage	KEGG PATHWAY	ko04640	5	18	0.0496704	0.3206	i3_LQ_Rweevil_c43190/f1p25/3041|i3_LQ_Rweevil_c3169/f1p0/3286|i3_LQ_Rweevil_c7081/f1p0/3325|i3_LQ_Rweevil_c42027/f1p5/3089|i3_LQ_Rweevil_c26068/f1p10/3204	http://www.genome.jp/kegg-bin/show_pathway?ko04640/K11140%09red
Cytosolic DNA-sensing pathway	KEGG PATHWAY	ko04623	17	109	0.0583326	0.368143	i2_LQ_Rweevil_c58086/f1p26/2162|i2_LQ_Rweevil_c55122/f1p4/2242|i3_LQ_Rweevil_c25319/f1p10/3334|i3_LQ_Rweevil_c20404/f1p140/3913|i0_HQ_Rweevil_c1841/f4p0/598|i2_LQ_Rweevil_c162451/f1p4/2033|i1_LQ_Rweevil_c8711/f1p0/1834|i3_HQ_Rweevil_c24006/f2p1/3186|i0_LQ_Rweevil_c14092/f1p7/873|i2_LQ_Rweevil_c112629/f1p7/3089|i1_LQ_Rweevil_c76297/f1p2/1538|i2_LQ_Rweevil_c19055/f1p4/2526|i2_LQ_Rweevil_c110952/f1p…	http://www.genome.jp/kegg-bin/show_pathway?ko04623/K02580%09red/K03016%09red/K04734%09red/K17834%09red/K03018%09red
Galactose metabolism	KEGG PATHWAY	ko00052	18	118	0.0612922	0.378413	i7_LQ_Rweevil_c718/f1p7/7512|i1_HQ_Rweevil_c19249/f3p0/1517|i2_LQ_Rweevil_c85130/f1p0/2686|i3_LQ_Rweevil_c5564/f1p5/3309|i2_HQ_Rweevil_c27757/f6p3/2832|i0_HQ_Rweevil_c8115/f2p18/859|i2_LQ_Rweevil_c153769/f1p8/2884|i1_LQ_Rweevil_c82399/f1p0/1284|i2_LQ_Rweevil_c149775/f1p2/2293|i2_HQ_Rweevil_c118002/f3p16/2033|i3_LQ_Rweevil_c5805/f1p10/3150|i2_LQ_Rweevil_c48932/f1p16/2098|i7_LQ_Rweevil_c353/f1p0/73…	http://www.genome.jp/kegg-bin/show_pathway?ko00052/K00850%09red/K00844%09red/K01835%09red/K01189%09red/K01785%09red/K00011%09red
Glycosphingolipid biosynthesis - globo series	KEGG PATHWAY	ko00603	5	20	0.067682	0.408972	i6_LQ_Rweevil_c1215/f1p0/6544|i2_LQ_Rweevil_c26755/f1p11/2119|i6_LQ_Rweevil_c2028/f1p0/6140|i2_LQ_Rweevil_c123072/f1p10/2103|i1_HQ_Rweevil_c11970/f2p1/1412	http://www.genome.jp/kegg-bin/show_pathway?ko00603/K01189%09red/K12373%09red
Tryptophan metabolism	KEGG PATHWAY	ko00380	25	180	0.0715922	0.423587	i2_LQ_Rweevil_c64995/f1p5/2628|i2_LQ_Rweevil_c45247/f1p38/3003|i0_LQ_Rweevil_c32336/f1p0/818|i2_LQ_Rweevil_c4200/f1p0/2428|i1_LQ_Rweevil_c41017/f1p0/1899|i3_HQ_Rweevil_c11789/f3p0/3626|i2_LQ_Rweevil_c15078/f1p47/2147|i3_LQ_Rweevil_c18031/f1p0/3665|i1_HQ_Rweevil_c911/f24p0/1716|i2_LQ_Rweevil_c85828/f1p34/2145|i1_LQ_Rweevil_c22298/f1p2/1607|i1_LQ_Rweevil_c41260/f1p0/1995|i1_LQ_Rweevil_c71698/f1p0/1…	http://www.genome.jp/kegg-bin/show_pathway?ko00380/K03781%09red/K00128%09red/K00164%09red/K00825%09red/K00252%09red/K01593%09red/K00816%09red/K00502%09red/K07511%09red/K01432%09red/K07515%09red
Pyrimidine metabolism	KEGG PATHWAY	ko00240	32	242	0.0748238	0.433673	i2_LQ_Rweevil_c58086/f1p26/2162|i2_LQ_Rweevil_c23856/f1p0/2512|i2_HQ_Rweevil_c1999/f7p5/2976|i2_LQ_Rweevil_c63473/f1p1/2323|i1_LQ_Rweevil_c7216/f1p0/1761|i3_HQ_Rweevil_c40266/f6p0/3158|i2_LQ_Rweevil_c22024/f1p3/2496|i2_LQ_Rweevil_c71487/f1p3/2094|i5_LQ_Rweevil_c2962/f1p3/5648|i4_HQ_Rweevil_c1797/f2p0/4708|i1_LQ_Rweevil_c8711/f1p0/1834|i2_LQ_Rweevil_c131290/f1p1/2866|i0_LQ_Rweevil_c14092/f1p7/873|…	http://www.genome.jp/kegg-bin/show_pathway?ko00240/K03783%09red/K16330%09red/K00757%09red/K01464%09red/K01511%09red/K03006%09red/K00207%09red/K03016%09red/K03010%09red/K10808%09red/K01431%09red/K01081%09red/K02999%09red/K00876%09red/K03018%09red
AGE-RAGE signaling pathway in diabetic complications	KEGG PATHWAY	ko04933	34	262	0.0814597	0.462691	i3_LQ_Rweevil_c25319/f1p10/3334|i7_LQ_Rweevil_c317/f1p0/7187|i2_LQ_Rweevil_c10838/f1p1/2406|i3_LQ_Rweevil_c22931/f1p68/3296|i4_LQ_Rweevil_c11515/f1p0/4582|i2_LQ_Rweevil_c103422/f1p6/2489|i1_LQ_Rweevil_c3955/f1p0/1529|i7_LQ_Rweevil_c959/f1p0/7055|i2_HQ_Rweevil_c147837/f3p5/2250|i3_LQ_Rweevil_c8224/f1p1/3533|i1_LQ_Rweevil_c105436/f1p0/1523|i2_LQ_Rweevil_c79174/f1p1/2517|i3_HQ_Rweevil_c24006/f2p1/31…	http://www.genome.jp/kegg-bin/show_pathway?ko04933/K04500%09red/K04501%09red/K01116%09red/K11224%09red/K04456%09red/K04393%09red/K04392%09red/K02580%09red/K07827%09red/K02089%09red/K06237%09red/K02649%09red/K06068%09red
Prion diseases	KEGG PATHWAY	ko05020	10	59	0.0872767	0.483511	i2_LQ_Rweevil_c8368/f1p19/2381|i5_LQ_Rweevil_c578/f1p0/5188|i2_LQ_Rweevil_c58643/f1p4/2380|i4_LQ_Rweevil_c7317/f1p0/4820|i2_LQ_Rweevil_c132172/f1p2/2382|i5_HQ_Rweevil_c5251/f21p0/5428|i3_LQ_Rweevil_c36983/f1p5/3637|i4_LQ_Rweevil_c6544/f1p0/4163|i2_LQ_Rweevil_c64818/f1p16/2464|i4_LQ_Rweevil_c4240/f1p0/4877	http://www.genome.jp/kegg-bin/show_pathway?ko05020/K04368%09red/K09490%09red/K05635%09red/K06491%09red
Fructose and mannose metabolism	KEGG PATHWAY	ko00051	20	142	0.0895448	0.483511	i7_LQ_Rweevil_c718/f1p7/7512|i2_LQ_Rweevil_c85130/f1p0/2686|i3_LQ_Rweevil_c5564/f1p5/3309|i1_HQ_Rweevil_c17272/f8p0/1863|i4_LQ_Rweevil_c11472/f1p13/4852|i2_HQ_Rweevil_c27757/f6p3/2832|i0_HQ_Rweevil_c8115/f2p18/859|i2_LQ_Rweevil_c153769/f1p8/2884|i1_LQ_Rweevil_c82399/f1p0/1284|i3_LQ_Rweevil_c22082/f1p0/3068|i2_HQ_Rweevil_c47130/f2p5/2099|i3_LQ_Rweevil_c5805/f1p10/3150|i2_HQ_Rweevil_c52133/f4p4/214…	http://www.genome.jp/kegg-bin/show_pathway?ko00051/K00850%09red/K19029%09red/K00844%09red/K01103%09red/K01623%09red/K00011%09red
Pyruvate metabolism	KEGG PATHWAY	ko00620	33	256	0.0902346	0.483511	i2_HQ_Rweevil_c148702/f105p8/2248|i2_LQ_Rweevil_c105435/f1p36/2773|i3_LQ_Rweevil_c20436/f1p0/3700|i2_LQ_Rweevil_c50449/f1p8/2077|i4_LQ_Rweevil_c10050/f1p1/4230|i1_LQ_Rweevil_c52948/f1p0/1812|i1_LQ_Rweevil_c41017/f1p0/1899|i0_HQ_Rweevil_c1788/f7p0/515|i2_LQ_Rweevil_c43689/f1p265/2294|i2_LQ_Rweevil_c120109/f1p7/2279|i3_LQ_Rweevil_c33749/f1p0/3389|i1_HQ_Rweevil_c911/f24p0/1716|i2_LQ_Rweevil_c59071/f…	http://www.genome.jp/kegg-bin/show_pathway?ko00620/K00128%09red/K00026%09red/K01958%09red/K01512%09red/K01596%09red/K00029%09red/K00382%09red/K11262%09red/K00016%09red
Bile secretion	KEGG PATHWAY	ko04976	29	221	0.0919353	0.483511	i2_LQ_Rweevil_c88844/f1p28/2779|i2_LQ_Rweevil_c23661/f1p0/2436|i2_LQ_Rweevil_c17936/f1p1/2722|i6_LQ_Rweevil_c2231/f1p0/6028|i2_LQ_Rweevil_c47661/f1p1/2580|i4_LQ_Rweevil_c7244/f1p1/4330|i4_LQ_Rweevil_c2563/f1p3/4524|i2_LQ_Rweevil_c87392/f1p3/2803|i1_LQ_Rweevil_c16394/f1p0/1151|i6_LQ_Rweevil_c2072/f1p0/6047|i2_LQ_Rweevil_c24012/f1p3/2387|i6_LQ_Rweevil_c2349/f1p2/6015|i2_LQ_Rweevil_c83385/f1p3/2850|…	http://www.genome.jp/kegg-bin/show_pathway?ko04976/K01539%09red/K05673%09red/K13885%09red/K07299%09red/K14360%09red/K04632%09red/K00021%09red
Fatty acid biosynthesis	KEGG PATHWAY	ko00061	11	68	0.0942849	0.486853	i3_LQ_Rweevil_c11756/f1p0/3212|i0_LQ_Rweevil_c35198/f1p0/764|i2_LQ_Rweevil_c11620/f1p18/2511|i2_LQ_Rweevil_c122295/f1p7/2108|i3_HQ_Rweevil_c32506/f6p0/3030|i2_LQ_Rweevil_c42770/f1p5/2463|i6_LQ_Rweevil_c1386/f1p2/6873|i6_LQ_Rweevil_c866/f1p0/6998|i2_HQ_Rweevil_c21403/f3p2/2662|i2_LQ_Rweevil_c26818/f1p5/2221|i3_LQ_Rweevil_c14227/f1p0/3045	http://www.genome.jp/kegg-bin/show_pathway?ko00061/K01897%09red/K15013%09red/K00665%09red/K11262%09red
Salivary secretion	KEGG PATHWAY	ko04970	27	205	0.0979506	0.492614	i2_LQ_Rweevil_c88844/f1p28/2779|i3_HQ_Rweevil_c1484/f10p0/3583|i2_LQ_Rweevil_c61382/f1p14/2602|i5_LQ_Rweevil_c615/f1p0/5681|i6_LQ_Rweevil_c548/f1p0/6810|i5_LQ_Rweevil_c5556/f1p4/5013|i4_LQ_Rweevil_c2563/f1p3/4524|i10_LQ_Rweevil_c43/f1p0/10942|i5_LQ_Rweevil_c1341/f1p0/5996|i6_LQ_Rweevil_c1221/f1p0/6228|i3_LQ_Rweevil_c27599/f1p9/3621|i4_LQ_Rweevil_c6868/f1p1/4672|i7_LQ_Rweevil_c1012/f1p0/7162|i4_LQ…	http://www.genome.jp/kegg-bin/show_pathway?ko04970/K01539%09red/K04632%09red/K04936%09red/K10951%09red/K05850%09red
Chemical carcinogenesis	KEGG PATHWAY	ko05204	13	85	0.0988697	0.492614	i1_HQ_Rweevil_c65071/f5p0/1051|i1_LQ_Rweevil_c7178/f1p0/1759|i1_HQ_Rweevil_c2443/f6p2/1605|i0_HQ_Rweevil_c21555/f2p20/734|i0_HQ_Rweevil_c1930/f3p13/723|i3_LQ_Rweevil_c29798/f1p0/3028|i1_LQ_Rweevil_c24236/f1p0/1922|i0_LQ_Rweevil_c57838/f1p0/783|i1_LQ_Rweevil_c6761/f1p9/1674|i0_HQ_Rweevil_c2186/f4p0/678|i1_LQ_Rweevil_c31394/f1p0/1523|i0_LQ_Rweevil_c32336/f1p0/818|i1_HQ_Rweevil_c123283/f3p0/1826	http://www.genome.jp/kegg-bin/show_pathway?ko05204/K00699%09red/K00079%09red/K04097%09red/K00816%09red/K00799%09red
Glyoxylate and dicarboxylate metabolism	KEGG PATHWAY	ko00630	22	164	0.110308	0.540131	i11_LQ_Rweevil_c17/f1p0/11802|i3_LQ_Rweevil_c31133/f1p0/3014|i2_LQ_Rweevil_c57092/f1p3/2986|i1_LQ_Rweevil_c44369/f1p0/1483|i3_LQ_Rweevil_c11570/f1p9/3767|i3_LQ_Rweevil_c20039/f1p0/3551|i1_LQ_Rweevil_c41936/f1p0/1819|i3_LQ_Rweevil_c43458/f1p0/3034|i1_LQ_Rweevil_c52948/f1p0/1812|i2_HQ_Rweevil_c126767/f4p0/2515|i1_LQ_Rweevil_c46092/f1p0/1914|i2_LQ_Rweevil_c38825/f1p19/1909|i3_LQ_Rweevil_c3776/f1p0/3…	http://www.genome.jp/kegg-bin/show_pathway?ko00630/K03781%09red/K01432%09red/K11517%09red/K01681%09red/K02437%09red/K00382%09red/K00026%09red/K01647%09red
N-Glycan biosynthesis	KEGG PATHWAY	ko00510	19	140	0.121277	0.580432	i2_LQ_Rweevil_c69306/f1p5/1985|i2_LQ_Rweevil_c19512/f1p3/2852|i3_HQ_Rweevil_c32722/f30p0/3183|i2_LQ_Rweevil_c85235/f1p3/2850|i1_LQ_Rweevil_c48436/f1p0/1994|i4_LQ_Rweevil_c12104/f1p4/4798|i2_LQ_Rweevil_c132055/f1p4/2478|i2_HQ_Rweevil_c14224/f19p5/2457|i1_LQ_Rweevil_c68097/f1p0/1836|i2_LQ_Rweevil_c9725/f1p7/2819|i2_LQ_Rweevil_c106820/f1p5/2409|i3_LQ_Rweevil_c7008/f1p16/3576|i2_LQ_Rweevil_c134158/f1…	http://www.genome.jp/kegg-bin/show_pathway?ko00510/K12666%09red/K12667%09red/K03846%09red/K12670%09red/K03848%09red/K00717%09red/K07151%09red/K05546%09red/K07252%09red/K01230%09red
Other glycan degradation	KEGG PATHWAY	ko00511	13	89	0.12455	0.580432	i6_LQ_Rweevil_c2028/f1p0/6140|i2_LQ_Rweevil_c106454/f1p7/2160|i2_LQ_Rweevil_c77205/f1p12/2135|i3_LQ_Rweevil_c27646/f1p6/3332|i4_HQ_Rweevil_c562/f12p0/4465|i2_LQ_Rweevil_c20239/f1p13/2481|i2_LQ_Rweevil_c7072/f1p4/2784|i2_LQ_Rweevil_c123072/f1p10/2103|i2_LQ_Rweevil_c2711/f1p4/2895|i6_LQ_Rweevil_c1215/f1p0/6544|i2_LQ_Rweevil_c26755/f1p11/2119|i2_HQ_Rweevil_c2426/f12p0/2784|i3_HQ_Rweevil_c40355/f10p0…	http://www.genome.jp/kegg-bin/show_pathway?ko00511/K01192%09red/K01191%09red/K14459%09red/K17108%09red/K12373%09red/K12311%09red
Monobactam biosynthesis	KEGG PATHWAY	ko00261	2	5	0.12467	0.580432	i3_LQ_Rweevil_c4248/f1p0/3458|i2_HQ_Rweevil_c1810/f21p0/2408	http://www.genome.jp/kegg-bin/show_pathway?ko00261/K13811%09red
Pathways in cancer	KEGG PATHWAY	ko05200	95	850	0.132052	0.604884	i2_LQ_Rweevil_c49592/f1p0/2033|i2_HQ_Rweevil_c21798/f2p0/2572|i2_LQ_Rweevil_c82722/f1p0/2507|i5_LQ_Rweevil_c3617/f1p0/5795|i2_LQ_Rweevil_c86151/f1p20/3098|i3_LQ_Rweevil_c8224/f1p1/3533|i2_LQ_Rweevil_c14044/f1p5/2134|i2_LQ_Rweevil_c83385/f1p3/2850|i2_LQ_Rweevil_c110952/f1p10/2300|i9_LQ_Rweevil_c319/f1p0/9029|i3_LQ_Rweevil_c28452/f1p0/3183|i5_LQ_Rweevil_c4651/f1p1/5382|i3_LQ_Rweevil_c24749/f1p0/335…	http://www.genome.jp/kegg-bin/show_pathway?ko05200/K04514%09red/K09292%09red/K02375%09red/K01116%09red/K04734%09red/K05636%09red/K11224%09red/K08268%09red/K04393%09red/K04392%09red/K04398%09red/K08735%09red/K09487%09red/K05719%09red/K05093%09red/K09848%09red/K08738%09red/K05635%09red/K07299%09red/K02649%09red/K06240%09red/K04368%09red/K04500%09red/K04501%09red/K05691%09red/K09288%09red/K03083%09r…
Drug metabolism - cytochrome P450	KEGG PATHWAY	ko00982	10	66	0.141026	0.63293	i1_HQ_Rweevil_c2443/f6p2/1605|i0_HQ_Rweevil_c21555/f2p20/734|i0_HQ_Rweevil_c1930/f3p13/723|i3_LQ_Rweevil_c29798/f1p0/3028|i1_LQ_Rweevil_c24236/f1p0/1922|i0_LQ_Rweevil_c57838/f1p0/783|i1_LQ_Rweevil_c6761/f1p9/1674|i0_HQ_Rweevil_c2186/f4p0/678|i1_LQ_Rweevil_c31394/f1p0/1523|i1_HQ_Rweevil_c123283/f3p0/1826	http://www.genome.jp/kegg-bin/show_pathway?ko00982/K00699%09red/K04097%09red/K00799%09red
NOD-like receptor signaling pathway	KEGG PATHWAY	ko04621	18	135	0.142632	0.63293	i2_HQ_Rweevil_c23580/f3p4/2251|i3_LQ_Rweevil_c25319/f1p10/3334|i2_LQ_Rweevil_c125092/f1p21/2084|i2_HQ_Rweevil_c146770/f114p6/2599|i3_HQ_Rweevil_c24006/f2p1/3186|i2_LQ_Rweevil_c85150/f1p6/2680|i2_LQ_Rweevil_c22287/f1p4/2889|i2_LQ_Rweevil_c116774/f1p1/2668|i2_LQ_Rweevil_c44678/f1p2/2232|i2_LQ_Rweevil_c112629/f1p7/3089|i1_HQ_Rweevil_c9969/f2p6/1560|i2_LQ_Rweevil_c62366/f1p0/2241|i1_LQ_Rweevil_c76297…	http://www.genome.jp/kegg-bin/show_pathway?ko04621/K09487%09red/K04403%09red/K04734%09red/K04079%09red/K02580%09red/K04398%09red
Carbohydrate digestion and absorption	KEGG PATHWAY	ko04973	13	92	0.146064	0.638188	i7_LQ_Rweevil_c718/f1p7/7512|i2_LQ_Rweevil_c88844/f1p28/2779|i4_LQ_Rweevil_c2563/f1p3/4524|i1_LQ_Rweevil_c105436/f1p0/1523|i2_HQ_Rweevil_c27757/f6p3/2832|i4_LQ_Rweevil_c10089/f1p13/4213|i2_LQ_Rweevil_c149775/f1p2/2293|i3_LQ_Rweevil_c5805/f1p10/3150|i7_LQ_Rweevil_c353/f1p0/7355|i3_LQ_Rweevil_c26517/f1p0/3811|i3_LQ_Rweevil_c15242/f1p0/3064|i4_LQ_Rweevil_c6868/f1p1/4672|i4_LQ_Rweevil_c3352/f1p0/4367	http://www.genome.jp/kegg-bin/show_pathway?ko04973/K01539%09red/K04456%09red/K02649%09red/K00844%09red
Renin-angiotensin system	KEGG PATHWAY	ko04614	9	59	0.153082	0.644784	i3_LQ_Rweevil_c43190/f1p25/3041|i2_HQ_Rweevil_c51476/f23p7/2214|i3_LQ_Rweevil_c3169/f1p0/3286|i3_LQ_Rweevil_c26068/f1p10/3204|i2_HQ_Rweevil_c56536/f3p4/2845|i3_LQ_Rweevil_c42027/f1p5/3089|i2_HQ_Rweevil_c146589/f4p3/2576|i2_LQ_Rweevil_c149921/f1p4/2491|i3_LQ_Rweevil_c7081/f1p0/3325	http://www.genome.jp/kegg-bin/show_pathway?ko04614/K11140%09red/K11141%09red/K01322%09red/K01283%09red
Insulin resistance	KEGG PATHWAY	ko04931	59	516	0.154363	0.644784	i3_LQ_Rweevil_c30926/f1p0/3062|i3_LQ_Rweevil_c25319/f1p10/3334|i1_LQ_Rweevil_c105436/f1p0/1523|i3_LQ_Rweevil_c21311/f1p0/3524|i5_LQ_Rweevil_c1423/f1p0/5417|i2_LQ_Rweevil_c41316/f1p26/2255|i3_LQ_Rweevil_c23687/f1p1/3657|i2_LQ_Rweevil_c135632/f1p0/2350|i1_LQ_Rweevil_c42916/f1p4/1933|i2_LQ_Rweevil_c87392/f1p3/2803|i3_HQ_Rweevil_c40242/f6p0/3022|i6_LQ_Rweevil_c445/f1p0/6967|i2_LQ_Rweevil_c24773/f1p15…	http://www.genome.jp/kegg-bin/show_pathway?ko04931/K07189%09red/K07199%09red/K09048%09red/K04527%09red/K07200%09red/K07293%09red/K05696%09red/K04734%09red/K03083%09red/K01596%09red/K08745%09red/K04456%09red/K00820%09red/K07299%09red/K02580%09red/K00693%09red/K09667%09red/K06269%09red/K17902%09red/K02649%09red/K06068%09red
Steroid hormone biosynthesis	KEGG PATHWAY	ko00140	5	27	0.154385	0.644784	i1_LQ_Rweevil_c6761/f1p9/1674|i3_LQ_Rweevil_c29798/f1p0/3028|i1_HQ_Rweevil_c2443/f6p2/1605|i1_LQ_Rweevil_c24236/f1p0/1922|i1_HQ_Rweevil_c123283/f3p0/1826	http://www.genome.jp/kegg-bin/show_pathway?ko00140/K00699%09red
Peroxisome	KEGG PATHWAY	ko04146	34	283	0.15828	0.651471	i2_LQ_Rweevil_c108645/f1p6/2872|i0_LQ_Rweevil_c3065/f1p0/824|i4_LQ_Rweevil_c6475/f1p0/4084|i5_LQ_Rweevil_c1669/f1p0/5749|i8_LQ_Rweevil_c465/f1p0/9014|i3_LQ_Rweevil_c43458/f1p0/3034|i2_LQ_Rweevil_c11620/f1p18/2511|i1_LQ_Rweevil_c10472/f1p9/1955|i1_LQ_Rweevil_c22749/f1p4/1915|i1_LQ_Rweevil_c69081/f1p0/1196|i3_LQ_Rweevil_c5913/f1p11/3957|i1_LQ_Rweevil_c7756/f1p0/1680|i3_LQ_Rweevil_c34256/f1p0/3561|i…	http://www.genome.jp/kegg-bin/show_pathway?ko04146/K03781%09red/K12405%09red/K13356%09red/K11517%09red/K13348%09red/K01897%09red/K00232%09red/K11147%09red/K00106%09red/K00031%09red
Insulin signaling pathway	KEGG PATHWAY	ko04910	62	549	0.169153	0.686278	i2_LQ_Rweevil_c149775/f1p2/2293|i3_HQ_Rweevil_c39296/f2p1/3465|i3_LQ_Rweevil_c30926/f1p0/3062|i2_LQ_Rweevil_c7186/f1p10/2801|i3_HQ_Rweevil_c43053/f7p77/3209|i3_LQ_Rweevil_c23857/f1p0/3130|i3_LQ_Rweevil_c23687/f1p1/3657|i2_LQ_Rweevil_c131180/f1p5/2930|i2_LQ_Rweevil_c135632/f1p0/2350|i4_LQ_Rweevil_c9518/f1p0/4565|i2_LQ_Rweevil_c24773/f1p15/2869|i4_LQ_Rweevil_c12194/f1p0/4544|i4_HQ_Rweevil_c13669/f5…	http://www.genome.jp/kegg-bin/show_pathway?ko04910/K03083%09red/K00665%09red/K07199%09red/K07195%09red/K00871%09red/K07190%09red/K07192%09red/K11262%09red/K04527%09red/K04368%09red/K06069%09red/K04372%09red/K06269%09red/K02649%09red/K00844%09red/K05696%09red/K01596%09red/K07189%09red/K07188%09red/K07200%09red/K07204%09red/K04456%09red/K00693%09red/K07827%09red/K06279%09red
Selenocompound metabolism	KEGG PATHWAY	ko00450	7	45	0.18148	0.714146	i1_LQ_Rweevil_c7178/f1p0/1759|i3_LQ_Rweevil_c4248/f1p0/3458|i0_LQ_Rweevil_c32336/f1p0/818|i2_HQ_Rweevil_c1810/f21p0/2408|i3_LQ_Rweevil_c10429/f1p21/3218|i2_LQ_Rweevil_c26243/f1p18/2535|i2_LQ_Rweevil_c43603/f1p2/3314	http://www.genome.jp/kegg-bin/show_pathway?ko00450/K13811%09red/K01758%09red/K01874%09red/K00816%09red
Retinol metabolism	KEGG PATHWAY	ko00830	7	45	0.18148	0.714146	i3_LQ_Rweevil_c29798/f1p0/3028|i1_LQ_Rweevil_c24236/f1p0/1922|i1_HQ_Rweevil_c13239/f5p0/1789|i1_LQ_Rweevil_c6761/f1p9/1674|i0_HQ_Rweevil_c11090/f4p0/886|i1_HQ_Rweevil_c2443/f6p2/1605|i1_HQ_Rweevil_c123283/f3p0/1826	http://www.genome.jp/kegg-bin/show_pathway?ko00830/K15734%09red/K00699%09red/K11147%09red
Butanoate metabolism	KEGG PATHWAY	ko00650	9	62	0.183566	0.714146	i1_LQ_Rweevil_c5098/f1p0/1686|i1_LQ_Rweevil_c43044/f1p1/1495|i1_LQ_Rweevil_c74743/f1p0/1752|i1_HQ_Rweevil_c19229/f3p0/1690|i1_LQ_Rweevil_c8941/f1p85/1467|i1_LQ_Rweevil_c77146/f1p0/1467|i1_HQ_Rweevil_c29789/f4p0/1677|i2_LQ_Rweevil_c4200/f1p0/2428|i1_LQ_Rweevil_c85230/f2p0/982	http://www.genome.jp/kegg-bin/show_pathway?ko00650/K00248%09red/K07511%09red/K07515%09red/K01027%09red/K00109%09red
Metabolism of xenobiotics by cytochrome P450	KEGG PATHWAY	ko00980	11	80	0.19093	0.724036	i1_HQ_Rweevil_c65071/f5p0/1051|i1_HQ_Rweevil_c2443/f6p2/1605|i0_HQ_Rweevil_c21555/f2p20/734|i0_HQ_Rweevil_c1930/f3p13/723|i3_LQ_Rweevil_c29798/f1p0/3028|i1_LQ_Rweevil_c24236/f1p0/1922|i0_LQ_Rweevil_c57838/f1p0/783|i1_LQ_Rweevil_c6761/f1p9/1674|i0_HQ_Rweevil_c2186/f4p0/678|i1_LQ_Rweevil_c31394/f1p0/1523|i1_HQ_Rweevil_c123283/f3p0/1826	http://www.genome.jp/kegg-bin/show_pathway?ko00980/K00699%09red/K00079%09red/K04097%09red/K00799%09red
Type I diabetes mellitus	KEGG PATHWAY	ko04940	3	14	0.191207	0.724036	i2_LQ_Rweevil_c87370/f1p8/2349|i5_LQ_Rweevil_c3568/f1p0/5142|i1_LQ_Rweevil_c124438/f1p0/1974	http://www.genome.jp/kegg-bin/show_pathway?ko04940/K04077%09red/K07817%09red
Sulfur metabolism	KEGG PATHWAY	ko00920	5	30	0.201001	0.749769	i3_LQ_Rweevil_c4248/f1p0/3458|i1_LQ_Rweevil_c56459/f1p1/1028|i3_LQ_Rweevil_c25260/f1p6/3413|i1_LQ_Rweevil_c118718/f1p4/1058|i2_HQ_Rweevil_c1810/f21p0/2408	http://www.genome.jp/kegg-bin/show_pathway?ko00920/K13811%09red/K08738%09red/K17725%09red
Cysteine and methionine metabolism	KEGG PATHWAY	ko00270	17	135	0.203282	0.749769	i1_LQ_Rweevil_c92279/f1p0/1027|i1_LQ_Rweevil_c5140/f4p8/1500|i4_LQ_Rweevil_c12739/f1p0/4027|i1_LQ_Rweevil_c70832/f1p0/1767|i1_LQ_Rweevil_c46092/f1p0/1914|i1_LQ_Rweevil_c56388/f1p0/1048|i3_LQ_Rweevil_c35543/f1p0/3894|i1_LQ_Rweevil_c34167/f1p0/1086|i3_LQ_Rweevil_c3680/f1p0/3949|i3_LQ_Rweevil_c24999/f1p9/3279|i2_LQ_Rweevil_c109928/f1p6/2715|i5_HQ_Rweevil_c430/f2p0/5534|i1_LQ_Rweevil_c50912/f1p0/1656…	http://www.genome.jp/kegg-bin/show_pathway?ko00270/K11204%09red/K01251%09red/K01697%09red/K01758%09red/K00772%09red/K00815%09red/K00456%09red/K00797%09red/K00026%09red/K00802%09red/K00016%09red
Cocaine addiction	KEGG PATHWAY	ko05030	11	82	0.21033	0.76508	i4_LQ_Rweevil_c4993/f1p0/4393|i1_HQ_Rweevil_c1216/f13p0/1908|i3_LQ_Rweevil_c25319/f1p10/3334|i1_LQ_Rweevil_c48933/f1p0/1682|i2_LQ_Rweevil_c4086/f1p6/2996|i3_HQ_Rweevil_c24006/f2p1/3186|i2_HQ_Rweevil_c54191/f2p7/2434|i3_LQ_Rweevil_c24749/f1p0/3354|i2_LQ_Rweevil_c112629/f1p7/3089|i2_HQ_Rweevil_c147993/f129p15/2433|i2_LQ_Rweevil_c19055/f1p4/2526	http://www.genome.jp/kegg-bin/show_pathway?ko05030/K09048%09red/K01593%09red/K02580%09red/K04632%09red/K00501%09red/K04374%09red
Glycosaminoglycan biosynthesis - HS/Hep	KEGG PATHWAY	ko00534	6	39	0.212822	0.76508	i2_LQ_Rweevil_c77690/f1p1/2690|i3_HQ_Rweevil_c5994/f3p0/3652|i2_LQ_Rweevil_c18578/f1p0/2624|i3_HQ_Rweevil_c1347/f10p0/3386|i3_LQ_Rweevil_c10644/f1p3/3279|i2_LQ_Rweevil_c62523/f1p0/2659	http://www.genome.jp/kegg-bin/show_pathway?ko00534/K02366%09red/K02367%09red/K02370%09red/K02514%09red
Vascular smooth muscle contraction	KEGG PATHWAY	ko04270	33	286	0.218572	0.775931	i2_LQ_Rweevil_c61382/f1p14/2602|i5_LQ_Rweevil_c615/f1p0/5681|i2_LQ_Rweevil_c135632/f1p0/2350|i2_LQ_Rweevil_c135067/f1p1/2506|i6_LQ_Rweevil_c548/f1p0/6810|i7_LQ_Rweevil_c959/f1p0/7055|i5_LQ_Rweevil_c5556/f1p4/5013|i2_HQ_Rweevil_c147837/f3p5/2250|i2_HQ_Rweevil_c20362/f2p1/2215|i10_LQ_Rweevil_c43/f1p0/10942|i5_LQ_Rweevil_c1341/f1p0/5996|i6_LQ_Rweevil_c1221/f1p0/6228|i7_LQ_Rweevil_c1012/f1p0/7162|i12…	http://www.genome.jp/kegg-bin/show_pathway?ko04270/K04514%09red/K12751%09red/K00907%09red/K04368%09red/K04936%09red/K04632%09red/K06269%09red/K06068%09red
TNF signaling pathway	KEGG PATHWAY	ko04668	28	240	0.22457	0.787381	i3_LQ_Rweevil_c25319/f1p10/3334|i1_LQ_Rweevil_c48933/f1p0/1682|i3_HQ_Rweevil_c8079/f3p0/3413|i2_LQ_Rweevil_c42645/f1p1/2239|i2_LQ_Rweevil_c60402/f1p4/2808|i2_LQ_Rweevil_c59678/f1p3/2344|i2_HQ_Rweevil_c54191/f2p7/2434|i2_HQ_Rweevil_c8649/f3p3/2475|i2_LQ_Rweevil_c115175/f1p1/2403|i2_HQ_Rweevil_c660/f37p4/2879|i1_LQ_Rweevil_c105436/f1p0/1523|i3_HQ_Rweevil_c24006/f2p1/3186|i3_HQ_Rweevil_c1701/f5p0/36…	http://www.genome.jp/kegg-bin/show_pathway?ko04668/K07763%09red/K04368%09red/K04426%09red/K04432%09red/K04430%09red/K04403%09red/K04734%09red/K04397%09red/K17065%09red/K04456%09red/K04445%09red/K02580%09red/K09048%09red/K04374%09red/K02649%09red/K04398%09red
Nicotinate and nicotinamide metabolism	KEGG PATHWAY	ko00760	14	111	0.229797	0.795883	i2_LQ_Rweevil_c23856/f1p0/2512|i3_LQ_Rweevil_c9319/f1p0/3980|i1_HQ_Rweevil_c2305/f3p11/1951|i4_LQ_Rweevil_c4465/f1p4/4835|i1_HQ_Rweevil_c1913/f4p0/1852|i2_LQ_Rweevil_c86242/f1p75/2276|i2_LQ_Rweevil_c131140/f1p3/2327|i4_HQ_Rweevil_c1797/f2p0/4708|i2_LQ_Rweevil_c86368/f1p0/2191|i5_HQ_Rweevil_c5336/f2p0/5043|i2_LQ_Rweevil_c113412/f1p6/2831|i1_HQ_Rweevil_c28594/f3p0/1974|i2_HQ_Rweevil_c40756/f4p4/226…	http://www.genome.jp/kegg-bin/show_pathway?ko00760/K00763%09red/K01081%09red/K03783%09red/K00858%09red/K00323%09red
Glycosphingolipid biosynthesis - ganglio series	KEGG PATHWAY	ko00604	4	24	0.239407	0.819176	i6_LQ_Rweevil_c1215/f1p0/6544|i2_LQ_Rweevil_c26755/f1p11/2119|i6_LQ_Rweevil_c2028/f1p0/6140|i2_LQ_Rweevil_c123072/f1p10/2103	http://www.genome.jp/kegg-bin/show_pathway?ko00604/K12373%09red
Vitamin digestion and absorption	KEGG PATHWAY	ko04977	5	33	0.251632	0.850757	i2_LQ_Rweevil_c17936/f1p1/2722|i2_LQ_Rweevil_c61385/f1p0/2560|i2_LQ_Rweevil_c61270/f1p0/2484|i5_LQ_Rweevil_c4365/f1p0/5276|i2_LQ_Rweevil_c78668/f1p4/2430	http://www.genome.jp/kegg-bin/show_pathway?ko04977/K13885%09red/K14073%09red/K14616%09red/K05665%09red
beta-Alanine metabolism	KEGG PATHWAY	ko00410	14	114	0.257083	0.852634	i1_LQ_Rweevil_c41017/f1p0/1899|i1_LQ_Rweevil_c92279/f1p0/1027|i3_LQ_Rweevil_c35543/f1p0/3894|i3_LQ_Rweevil_c20436/f1p0/3700|i1_HQ_Rweevil_c911/f24p0/1716|i1_LQ_Rweevil_c76259/f1p0/1922|i1_HQ_Rweevil_c5940/f2p1/1980|i2_LQ_Rweevil_c94325/f1p13/1969|i2_LQ_Rweevil_c31042/f1p7/1987|i0_HQ_Rweevil_c17719/f2p104/266|i2_LQ_Rweevil_c22024/f1p3/2496|i2_LQ_Rweevil_c59071/f1p4/2198|i2_LQ_Rweevil_c4200/f1p0/24…	http://www.genome.jp/kegg-bin/show_pathway?ko00410/K00140%09red/K01464%09red/K07515%09red/K00128%09red/K00797%09red/K00207%09red/K01431%09red/K07511%09red/K08660%09red/K00802%09red
Circadian rhythm - fly	KEGG PATHWAY	ko04711	6	42	0.258192	0.852634	i3_LQ_Rweevil_c23857/f1p0/3130|i3_LQ_Rweevil_c25295/f1p4/3405|i4_LQ_Rweevil_c4877/f1p4/4504|i3_HQ_Rweevil_c15966/f5p0/3779|i3_HQ_Rweevil_c40204/f19p0/3594|i2_LQ_Rweevil_c41590/f1p3/2155	http://www.genome.jp/kegg-bin/show_pathway?ko04711/K09057%09red/K03083%09red/K12114%09red
Sphingolipid metabolism	KEGG PATHWAY	ko00600	13	108	0.28871	0.914093	i2_HQ_Rweevil_c37988/f3p5/2132|i2_LQ_Rweevil_c37742/f1p1/2986|i2_LQ_Rweevil_c7072/f1p4/2784|i2_LQ_Rweevil_c83575/f1p5/2630|i5_LQ_Rweevil_c4909/f1p33/5051|i2_LQ_Rweevil_c2711/f1p4/2895|i2_LQ_Rweevil_c106705/f1p2/2917|i2_HQ_Rweevil_c147793/f10p2/2682|i2_LQ_Rweevil_c133578/f1p2/2390|i2_LQ_Rweevil_c145225/f1p3/2068|i1_LQ_Rweevil_c12736/f1p7/1737|i3_HQ_Rweevil_c12972/f2p60/3469|i1_HQ_Rweevil_c11970/f2…	http://www.genome.jp/kegg-bin/show_pathway?ko00600/K04718%09red/K12350%09red/K12351%09red/K17108%09red/K00720%09red/K01189%09red/K04710%09red/K04714%09red/K01634%09red
Terpenoid backbone biosynthesis	KEGG PATHWAY	ko00900	8	62	0.289677	0.914093	i5_LQ_Rweevil_c2072/f1p0/5552|i1_HQ_Rweevil_c12369/f7p0/1540|i0_LQ_Rweevil_c22453/f1p0/893|i3_LQ_Rweevil_c31495/f1p0/3021|i4_LQ_Rweevil_c4505/f1p0/4332|i1_LQ_Rweevil_c30254/f1p7/1863|i6_LQ_Rweevil_c343/f1p0/6977|i3_LQ_Rweevil_c7589/f1p21/3380	http://www.genome.jp/kegg-bin/show_pathway?ko00900/K15890%09red/K01597%09red/K12504%09red/K01823%09red/K06013%09red/K00021%09red
Neuroactive ligand-receptor interaction	KEGG PATHWAY	ko04080	8	62	0.289677	0.914093	i2_LQ_Rweevil_c54977/f1p0/2854|i2_LQ_Rweevil_c135784/f1p3/2232|i3_LQ_Rweevil_c17834/f1p0/3227|i1_LQ_Rweevil_c7905/f1p8/1413|i2_LQ_Rweevil_c5289/f1p3/2973|i3_LQ_Rweevil_c21450/f1p1/3357|i2_LQ_Rweevil_c103762/f1p0/2407|i1_HQ_Rweevil_c11059/f2p0/1935	http://www.genome.jp/kegg-bin/show_pathway?ko04080/K04209%09red/K04289%09red/K04578%09red/K01312%09red/K04306%09red
Glycosaminoglycan degradation	KEGG PATHWAY	ko00531	8	62	0.289677	0.914093	i6_LQ_Rweevil_c1215/f1p0/6544|i6_LQ_Rweevil_c2028/f1p0/6140|i2_LQ_Rweevil_c123072/f1p10/2103|i2_LQ_Rweevil_c61017/f1p6/2339|i2_HQ_Rweevil_c7776/f3p3/2167|i2_HQ_Rweevil_c15650/f10p6/2271|i1_LQ_Rweevil_c11277/f4p3/1950|i2_LQ_Rweevil_c26755/f1p11/2119	http://www.genome.jp/kegg-bin/show_pathway?ko00531/K10532%09red/K12373%09red/K01195%09red
Fatty acid degradation	KEGG PATHWAY	ko00071	24	216	0.318134	0.992857	i3_LQ_Rweevil_c20436/f1p0/3700|i2_LQ_Rweevil_c42770/f1p5/2463|i2_LQ_Rweevil_c4200/f1p0/2428|i2_LQ_Rweevil_c39395/f1p2/2199|i1_LQ_Rweevil_c41017/f1p0/1899|i2_LQ_Rweevil_c11620/f1p18/2511|i1_LQ_Rweevil_c43044/f1p1/1495|i1_HQ_Rweevil_c19229/f3p0/1690|i1_HQ_Rweevil_c911/f24p0/1716|i1_LQ_Rweevil_c22298/f1p2/1607|i1_LQ_Rweevil_c77146/f1p0/1467|i2_LQ_Rweevil_c26818/f1p5/2221|i3_LQ_Rweevil_c23226/f1p0/36…	http://www.genome.jp/kegg-bin/show_pathway?ko00071/K00252%09red/K09479%09red/K15013%09red/K08766%09red/K00128%09red/K00248%09red/K00232%09red/K01897%09red/K07511%09red/K07515%09red
Inflammatory bowel disease (IBD)	KEGG PATHWAY	ko05321	5	37	0.323135	0.997503	i2_LQ_Rweevil_c19055/f1p4/2526|i2_LQ_Rweevil_c112629/f1p7/3089|i3_LQ_Rweevil_c25319/f1p10/3334|i3_HQ_Rweevil_c24006/f2p1/3186|i3_LQ_Rweevil_c22931/f1p68/3296	http://www.genome.jp/kegg-bin/show_pathway?ko05321/K02580%09red/K04500%09red
D-Glutamine and D-glutamate metabolism	KEGG PATHWAY	ko00471	2	11	0.327557	0.998064	i2_HQ_Rweevil_c1787/f10p2/2275|i2_LQ_Rweevil_c125556/f1p10/2091	http://www.genome.jp/kegg-bin/show_pathway?ko00471/K00261%09red/K01425%09red
Lysine biosynthesis	KEGG PATHWAY	ko00300	3	20	0.340757	0.998064	i1_LQ_Rweevil_c71698/f1p0/1933|i3_HQ_Rweevil_c17239/f4p0/3170|i2_LQ_Rweevil_c64995/f1p5/2628	http://www.genome.jp/kegg-bin/show_pathway?ko00300/K00825%09red
Epithelial cell signaling in Helicobacter pylori infection	KEGG PATHWAY	ko05120	32	297	0.341123	0.998064	i2_LQ_Rweevil_c5851/f1p12/2177|i3_LQ_Rweevil_c25319/f1p10/3334|i1_LQ_Rweevil_c76297/f1p2/1538|i2_LQ_Rweevil_c42645/f1p1/2239|i2_LQ_Rweevil_c77938/f1p8/2310|i2_LQ_Rweevil_c103422/f1p6/2489|i1_LQ_Rweevil_c3955/f1p0/1529|i3_LQ_Rweevil_c4311/f1p0/3079|i3_LQ_Rweevil_c4623/f1p0/3311|i2_LQ_Rweevil_c57578/f1p1/2936|i2_LQ_Rweevil_c131386/f1p5/2673|i5_LQ_Rweevil_c4712/f1p10/5263|i3_HQ_Rweevil_c24006/f2p1/3…	http://www.genome.jp/kegg-bin/show_pathway?ko05120/K04430%09red/K05728%09red/K05701%09red/K01116%09red/K04734%09red/K05704%09red/K04393%09red/K04392%09red/K02147%09red/K02580%09red/K02144%09red/K06704%09red/K02154%09red/K07293%09red/K02152%09red
PPAR signaling pathway	KEGG PATHWAY	ko03320	34	317	0.343952	0.998064	i2_LQ_Rweevil_c83727/f1p33/2656|i2_LQ_Rweevil_c125774/f1p3/2022|i1_HQ_Rweevil_c2422/f9p4/2001|i3_LQ_Rweevil_c21311/f1p0/3524|i2_LQ_Rweevil_c95320/f1p1/2017|i2_LQ_Rweevil_c42770/f1p5/2463|i1_HQ_Rweevil_c27967/f2p0/1589|i1_LQ_Rweevil_c53450/f1p0/1703|i3_HQ_Rweevil_c18605/f2p10/3370|i2_LQ_Rweevil_c11620/f1p18/2511|i3_HQ_Rweevil_c40195/f4p0/3213|i2_LQ_Rweevil_c43689/f1p265/2294|i3_LQ_Rweevil_c39396/f…	http://www.genome.jp/kegg-bin/show_pathway?ko03320/K15013%09red/K08770%09red/K08766%09red/K00507%09red/K01596%09red/K08745%09red/K00232%09red/K06272%09red/K17284%09red/K01897%09red/K00864%09red
Epstein-Barr virus infection	KEGG PATHWAY	ko05169	56	534	0.34716	0.998064	i2_LQ_Rweevil_c58086/f1p26/2162|i1_LQ_Rweevil_c67505/f1p0/1670|i1_LQ_Rweevil_c76297/f1p2/1538|i2_LQ_Rweevil_c84869/f1p68/2342|i3_HQ_Rweevil_c24006/f2p1/3186|i2_LQ_Rweevil_c42645/f1p1/2239|i2_LQ_Rweevil_c9496/f1p0/2819|i3_LQ_Rweevil_c25319/f1p10/3334|i1_HQ_Rweevil_c96933/f8p0/1147|i1_LQ_Rweevil_c49054/f1p0/1219|i1_LQ_Rweevil_c74270/f1p0/1594|i9_LQ_Rweevil_c33/f1p0/9556|i3_LQ_Rweevil_c36858/f1p0/35…	http://www.genome.jp/kegg-bin/show_pathway?ko05169/K15979%09red/K16196%09red/K03066%09red/K04432%09red/K04430%09red/K03063%09red/K01116%09red/K04734%09red/K03006%09red/K03028%09red/K03029%09red/K03062%09red/K11838%09red/K06630%09red/K06691%09red/K03097%09red/K04403%09red/K03083%09red/K08860%09red/K03016%09red/K03010%09red/K03038%09red/K03036%09red/K03035%09red/K03033%09red/K03018%09red/K03030%09r…
Thyroid hormone synthesis	KEGG PATHWAY	ko04918	18	162	0.349568	0.998064	i2_LQ_Rweevil_c116774/f1p1/2668|i2_LQ_Rweevil_c88844/f1p28/2779|i2_LQ_Rweevil_c8368/f1p19/2381|i1_LQ_Rweevil_c48933/f1p0/1682|i2_LQ_Rweevil_c22287/f1p4/2889|i2_LQ_Rweevil_c4086/f1p6/2996|i2_HQ_Rweevil_c146770/f114p6/2599|i2_LQ_Rweevil_c85150/f1p6/2680|i4_LQ_Rweevil_c2563/f1p3/4524|i2_HQ_Rweevil_c54191/f2p7/2434|i3_LQ_Rweevil_c24749/f1p0/3354|i2_LQ_Rweevil_c82722/f1p0/2507|i2_LQ_Rweevil_c23450/f1p…	http://www.genome.jp/kegg-bin/show_pathway?ko04918/K01539%09red/K09487%09red/K09048%09red/K09490%09red/K04632%09red/K04374%09red
Proteoglycans in cancer	KEGG PATHWAY	ko05205	97	943	0.356267	0.998064	i3_LQ_Rweevil_c36026/f1p0/3465|i1_HQ_Rweevil_c29946/f5p0/1674|i3_HQ_Rweevil_c40885/f40p9/3265|i3_LQ_Rweevil_c5956/f1p0/3275|i5_LQ_Rweevil_c3617/f1p0/5795|i3_LQ_Rweevil_c23430/f1p4/3618|i4_LQ_Rweevil_c9292/f1p0/4194|i5_HQ_Rweevil_c558/f2p0/5401|i1_LQ_Rweevil_c12525/f1p0/1925|i1_LQ_Rweevil_c5843/f1p0/1861|i2_LQ_Rweevil_c112965/f1p33/2906|i1_HQ_Rweevil_c2007/f3p15/1534|i2_LQ_Rweevil_c43698/f1p9/2661…	http://www.genome.jp/kegg-bin/show_pathway?ko05205/K04515%09red/K04437%09red/K02375%09red/K04514%09red/K07293%09red/K01116%09red/K03209%09red/K08268%09red/K04393%09red/K04392%09red/K05719%09red/K04368%09red/K07830%09red/K06269%09red/K02649%09red/K09069%09red/K05692%09red/K00714%09red/K10380%09red/K05725%09red/K06643%09red/K06497%09red/K16865%09red/K05704%09red/K04456%09red/K07827%09red/K05760%09r…
Amyotrophic lateral sclerosis (ALS)	KEGG PATHWAY	ko05014	12	105	0.357065	0.998064	i2_HQ_Rweevil_c2310/f2p2/2712|i4_LQ_Rweevil_c3285/f1p0/4323|i2_LQ_Rweevil_c115175/f1p1/2403|i0_HQ_Rweevil_c11127/f2p0/927|i5_LQ_Rweevil_c4812/f1p0/5050|i1_LQ_Rweevil_c56459/f1p1/1028|i1_LQ_Rweevil_c118718/f1p4/1058|i1_HQ_Rweevil_c12244/f3p6/1652|i3_LQ_Rweevil_c27542/f1p0/3866|i3_LQ_Rweevil_c24678/f1p0/3190|i2_LQ_Rweevil_c103422/f1p6/2489|i1_LQ_Rweevil_c3955/f1p0/1529	http://www.genome.jp/kegg-bin/show_pathway?ko05014/K03781%09red/K04426%09red/K04432%09red/K11519%09red/K08738%09red/K04392%09red/K04574%09red
Longevity regulating pathway	KEGG PATHWAY	ko04211	42	398	0.358311	0.998064	i3_LQ_Rweevil_c25319/f1p10/3334|i1_LQ_Rweevil_c48933/f1p0/1682|i2_LQ_Rweevil_c109811/f1p22/2985|i2_LQ_Rweevil_c7186/f1p10/2801|i3_LQ_Rweevil_c23687/f1p1/3657|i1_LQ_Rweevil_c42916/f1p4/1933|i2_HQ_Rweevil_c54191/f2p7/2434|i2_LQ_Rweevil_c24773/f1p15/2869|i4_LQ_Rweevil_c12194/f1p0/4544|i3_LQ_Rweevil_c27668/f1p0/3380|i4_HQ_Rweevil_c13669/f5p0/4479|i4_HQ_Rweevil_c14487/f9p0/4540|i2_LQ_Rweevil_c109220/f…	http://www.genome.jp/kegg-bin/show_pathway?ko04211/K03781%09red/K10141%09red/K09048%09red/K07359%09red/K07200%09red/K04527%09red/K07204%09red/K07297%09red/K04456%09red/K09408%09red/K07199%09red/K08331%09red/K02580%09red/K07827%09red/K04374%09red/K02649%09red
Pancreatic cancer	KEGG PATHWAY	ko05212	19	173	0.361009	0.998064	i2_HQ_Rweevil_c2310/f2p2/2712|i3_LQ_Rweevil_c25319/f1p10/3334|i1_HQ_Rweevil_c19503/f3p0/1759|i1_LQ_Rweevil_c105436/f1p0/1523|i2_LQ_Rweevil_c58643/f1p4/2380|i2_LQ_Rweevil_c79174/f1p1/2517|i2_LQ_Rweevil_c10838/f1p1/2406|i3_HQ_Rweevil_c24006/f2p1/3186|i4_LQ_Rweevil_c10089/f1p13/4213|i2_LQ_Rweevil_c12823/f1p6/2862|i1_LQ_Rweevil_c96883/f1p0/1820|i2_LQ_Rweevil_c112629/f1p7/3089|i3_LQ_Rweevil_c22931/f1p…	http://www.genome.jp/kegg-bin/show_pathway?ko05212/K04500%09red/K04501%09red/K04368%09red/K04456%09red/K04393%09red/K04392%09red/K02580%09red/K07827%09red/K02089%09red/K02649%09red/K07834%09red
Arginine biosynthesis	KEGG PATHWAY	ko00220	7	58	0.364599	0.998064	i1_HQ_Rweevil_c2435/f7p7/1470|i2_LQ_Rweevil_c125556/f1p10/2091|i2_HQ_Rweevil_c147880/f19p2/2594|i4_LQ_Rweevil_c5401/f1p17/4233|i2_LQ_Rweevil_c5147/f1p8/2254|i2_HQ_Rweevil_c1787/f10p2/2275|i2_LQ_Rweevil_c109539/f1p0/2601	http://www.genome.jp/kegg-bin/show_pathway?ko00220/K14677%09red/K01476%09red/K00814%09red/K00261%09red/K01425%09red
Aldosterone synthesis and secretion	KEGG PATHWAY	ko04925	21	193	0.365488	0.998064	i2_LQ_Rweevil_c17936/f1p1/2722|i4_LQ_Rweevil_c3989/f1p0/4745|i2_LQ_Rweevil_c23703/f1p6/2245|i2_LQ_Rweevil_c106904/f1p31/3031|i2_LQ_Rweevil_c105288/f1p6/2475|i2_LQ_Rweevil_c4086/f1p6/2996|i5_HQ_Rweevil_c558/f2p0/5401|i3_HQ_Rweevil_c43053/f7p77/3209|i2_HQ_Rweevil_c54191/f2p7/2434|i3_LQ_Rweevil_c24749/f1p0/3354|i4_LQ_Rweevil_c14144/f1p0/4166|i5_LQ_Rweevil_c3231/f1p6/5622|i4_LQ_Rweevil_c7159/f1p0/410…	http://www.genome.jp/kegg-bin/show_pathway?ko04925/K04515%09red/K08794%09red/K09048%09red/K08558%09red/K13885%09red/K07188%09red/K13806%09red/K04632%09red/K04374%09red
Adrenergic signaling in cardiomyocytes	KEGG PATHWAY	ko04261	55	529	0.371195	0.999999	i2_LQ_Rweevil_c88844/f1p28/2779|i2_LQ_Rweevil_c3153/f1p20/2545|i1_LQ_Rweevil_c48933/f1p0/1682|i1_LQ_Rweevil_c6852/f1p0/1890|i3_LQ_Rweevil_c28239/f1p0/3371|i6_LQ_Rweevil_c392/f1p0/6215|i2_LQ_Rweevil_c36307/f1p17/2632|i3_HQ_Rweevil_c2111/f4p0/3643|i2_LQ_Rweevil_c135632/f1p0/2350|i4_HQ_Rweevil_c1587/f2p0/4333|i2_LQ_Rweevil_c123436/f1p1/2545|i2_HQ_Rweevil_c54191/f2p7/2434|i4_LQ_Rweevil_c6287/f1p2/465…	http://www.genome.jp/kegg-bin/show_pathway?ko04261/K04515%09red/K01539%09red/K04351%09red/K09048%09red/K04863%09red/K04354%09red/K03456%09red/K04962%09red/K17751%09red/K04456%09red/K04445%09red/K05850%09red/K04861%09red/K04632%09red/K11583%09red/K06269%09red/K04374%09red/K02649%09red/K10373%09red
Antigen processing and presentation	KEGG PATHWAY	ko04612	18	165	0.376264	0.999999	i1_HQ_Rweevil_c15967/f3p0/1151|i1_HQ_Rweevil_c96747/f5p0/1770|i2_LQ_Rweevil_c64985/f1p0/2158|i2_LQ_Rweevil_c125092/f1p21/2084|i1_LQ_Rweevil_c25468/f1p0/1970|i1_HQ_Rweevil_c11069/f2p0/1800|i2_LQ_Rweevil_c9826/f1p19/2221|i2_LQ_Rweevil_c44678/f1p2/2232|i2_LQ_Rweevil_c83082/f1p23/2052|i3_LQ_Rweevil_c9544/f1p47/3196|i2_LQ_Rweevil_c62366/f1p0/2241|i1_LQ_Rweevil_c74253/f1p0/1813|i1_LQ_Rweevil_c4949/f1p0…	http://www.genome.jp/kegg-bin/show_pathway?ko04612/K08056%09red/K08057%09red/K08059%09red/K01363%09red/K04079%09red/K03283%09red
Central carbon metabolism in cancer	KEGG PATHWAY	ko05230	25	235	0.38746	0.999999	i2_LQ_Rweevil_c87392/f1p3/2803|i2_HQ_Rweevil_c1787/f10p2/2275|i2_LQ_Rweevil_c47661/f1p1/2580|i3_LQ_Rweevil_c15242/f1p0/3064|i2_LQ_Rweevil_c85130/f1p0/2686|i1_LQ_Rweevil_c105436/f1p0/1523|i3_LQ_Rweevil_c5805/f1p10/3150|i2_LQ_Rweevil_c83385/f1p3/2850|i2_LQ_Rweevil_c153769/f1p8/2884|i2_LQ_Rweevil_c24555/f1p5/2795|i9_LQ_Rweevil_c319/f1p0/9029|i2_LQ_Rweevil_c58643/f1p4/2380|i7_LQ_Rweevil_c353/f1p0/735…	http://www.genome.jp/kegg-bin/show_pathway?ko05230/K00850%09red/K00844%09red/K05093%09red/K04368%09red/K04456%09red/K08268%09red/K07299%09red/K00036%09red/K07827%09red/K02649%09red/K01425%09red
Nitrogen metabolism	KEGG PATHWAY	ko00910	6	50	0.38775	0.999999	i2_LQ_Rweevil_c125556/f1p10/2091|i4_LQ_Rweevil_c12777/f1p0/4036|i4_LQ_Rweevil_c10298/f1p0/4710|i11_LQ_Rweevil_c18/f1p0/11715|i7_LQ_Rweevil_c163/f1p0/7822|i4_LQ_Rweevil_c6697/f1p4/4491	http://www.genome.jp/kegg-bin/show_pathway?ko00910/K00261%09red/K00264%09red
Transcriptional misregulation in cancer	KEGG PATHWAY	ko05202	31	295	0.392955	0.999999	i0_LQ_Rweevil_c56029/f1p2/987|i3_LQ_Rweevil_c25319/f1p10/3334|i0_HQ_Rweevil_c1746/f4p6/896|i2_LQ_Rweevil_c10083/f1p3/2799|i2_LQ_Rweevil_c82759/f1p10/2281|i3_LQ_Rweevil_c7008/f1p16/3576|i2_LQ_Rweevil_c18039/f1p9/2940|i0_HQ_Rweevil_c553/f11p0/888|i2_LQ_Rweevil_c45490/f1p24/3131|i3_HQ_Rweevil_c24006/f2p1/3186|i2_LQ_Rweevil_c112629/f1p7/3089|i4_HQ_Rweevil_c12387/f2p6/4055|i3_LQ_Rweevil_c9518/f2p0/372…	http://www.genome.jp/kegg-bin/show_pathway?ko05202/K09254%09red/K06532%09red/K05725%09red/K00069%09red/K05096%09red/K00717%09red/K06643%09red/K11427%09red/K02580%09red/K15626%09red/K08821%09red/K15188%09red/K15616%09red
Aminoacyl-tRNA biosynthesis	KEGG PATHWAY	ko00970	14	128	0.395935	0.999999	i3_LQ_Rweevil_c13254/f1p0/3378|i2_LQ_Rweevil_c61472/f1p2/2727|i2_LQ_Rweevil_c19198/f1p4/2328|i5_LQ_Rweevil_c5205/f1p0/5029|i2_LQ_Rweevil_c108849/f1p1/2510|i2_LQ_Rweevil_c25373/f1p12/2811|i2_HQ_Rweevil_c15510/f33p4/2194|i2_LQ_Rweevil_c60986/f1p0/2940|i2_LQ_Rweevil_c86197/f1p3/2753|i7_LQ_Rweevil_c380/f1p0/7370|i3_LQ_Rweevil_c10429/f1p21/3218|i2_HQ_Rweevil_c22482/f2p2/2448|i2_LQ_Rweevil_c43603/f1p2/…	http://www.genome.jp/kegg-bin/show_pathway?ko00970/K01886%09red/K01883%09red/K01876%09red/K01873%09red/K01872%09red/K01874%09red/K14163%09red/K01887%09red/K01868%09red/K01869%09red
Histidine metabolism	KEGG PATHWAY	ko00340	7	61	0.409875	0.999999	i1_LQ_Rweevil_c41017/f1p0/1899|i3_LQ_Rweevil_c20436/f1p0/3700|i1_HQ_Rweevil_c911/f24p0/1716|i1_HQ_Rweevil_c5940/f2p1/1980|i2_LQ_Rweevil_c94325/f1p13/1969|i1_HQ_Rweevil_c1216/f13p0/1908|i2_LQ_Rweevil_c59071/f1p4/2198	http://www.genome.jp/kegg-bin/show_pathway?ko00340/K00128%09red/K01593%09red/K08660%09red
Steroid biosynthesis	KEGG PATHWAY	ko00100	5	42	0.41476	0.999999	i2_HQ_Rweevil_c15477/f28p7/2691|i1_LQ_Rweevil_c31559/f1p0/1704|i2_HQ_Rweevil_c34421/f11p7/2463|i2_HQ_Rweevil_c73497/f26p7/2574|i3_LQ_Rweevil_c13730/f1p0/3437	http://www.genome.jp/kegg-bin/show_pathway?ko00100/K01052%09red/K07750%09red
Protein export	KEGG PATHWAY	ko03060	9	81	0.417488	0.999999	i2_LQ_Rweevil_c164071/f1p6/1987|i2_LQ_Rweevil_c8368/f1p19/2381|i2_LQ_Rweevil_c42199/f1p3/2207|i2_HQ_Rweevil_c54121/f2p4/2524|i2_LQ_Rweevil_c132172/f1p2/2382|i1_LQ_Rweevil_c25747/f1p2/1857|i0_LQ_Rweevil_c13492/f1p23/683|i2_LQ_Rweevil_c64818/f1p16/2464|i0_LQ_Rweevil_c879/f11p0/571	http://www.genome.jp/kegg-bin/show_pathway?ko03060/K09490%09red/K12948%09red/K09540%09red/K10956%09red/K12275%09red/K09481%09red
TGF-beta signaling pathway	KEGG PATHWAY	ko04350	18	171	0.430392	0.999999	i2_LQ_Rweevil_c108217/f1p0/2149|i3_LQ_Rweevil_c14317/f1p0/3051|i2_LQ_Rweevil_c57775/f1p12/2650|i3_LQ_Rweevil_c25027/f1p9/3644|i2_LQ_Rweevil_c10838/f1p1/2406|i3_LQ_Rweevil_c23792/f1p0/3518|i2_LQ_Rweevil_c111508/f1p1/2647|i1_LQ_Rweevil_c77191/f1p3/1206|i5_LQ_Rweevil_c4651/f1p1/5382|i4_LQ_Rweevil_c10470/f1p12/4553|i2_LQ_Rweevil_c25675/f1p4/2228|i4_HQ_Rweevil_c13931/f5p0/4249|i2_LQ_Rweevil_c123436/f1…	http://www.genome.jp/kegg-bin/show_pathway?ko04350/K04514%09red/K19558%09red/K04681%09red/K04679%09red/K04500%09red/K04501%09red/K04675%09red/K03456%09red/K19383%09red/K03347%09red
Endocrine and other factor-regulated calcium reabsorption	KEGG PATHWAY	ko04961	13	122	0.436413	0.999999	i2_LQ_Rweevil_c88844/f1p28/2779|i4_LQ_Rweevil_c2563/f1p3/4524|i6_LQ_Rweevil_c822/f1p0/6346|i2_LQ_Rweevil_c4086/f1p6/2996|i3_LQ_Rweevil_c33862/f1p0/3352|i3_LQ_Rweevil_c28612/f1p0/3228|i3_LQ_Rweevil_c24749/f1p0/3354|i7_LQ_Rweevil_c283/f1p0/7750|i3_LQ_Rweevil_c26517/f1p0/3811|i6_LQ_Rweevil_c1261/f1p0/6409|i4_HQ_Rweevil_c1193/f4p0/4699|i4_LQ_Rweevil_c6868/f1p1/4672|i4_LQ_Rweevil_c3352/f1p0/4367	http://www.genome.jp/kegg-bin/show_pathway?ko04961/K01539%09red/K04632%09red/K11824%09red/K01528%09red/K04646%09red
Type II diabetes mellitus	KEGG PATHWAY	ko04930	16	152	0.438564	0.999999	i7_LQ_Rweevil_c718/f1p7/7512|i7_LQ_Rweevil_c959/f1p0/7055|i2_HQ_Rweevil_c147837/f3p5/2250|i1_LQ_Rweevil_c105436/f1p0/1523|i5_LQ_Rweevil_c1419/f1p0/5859|i4_LQ_Rweevil_c5278/f1p0/4368|i2_HQ_Rweevil_c27757/f6p3/2832|i2_LQ_Rweevil_c149775/f1p2/2293|i5_LQ_Rweevil_c4273/f1p1/5359|i2_LQ_Rweevil_c14795/f1p4/2163|i3_LQ_Rweevil_c5805/f1p10/3150|i2_HQ_Rweevil_c44318/f2p9/2343|i7_LQ_Rweevil_c353/f1p0/7355|i2…	http://www.genome.jp/kegg-bin/show_pathway?ko04930/K00844%09red/K02649%09red/K04527%09red/K06068%09red
Adipocytokine signaling pathway	KEGG PATHWAY	ko04920	36	353	0.446471	0.999999	i3_LQ_Rweevil_c25319/f1p10/3334|i5_LQ_Rweevil_c1423/f1p0/5417|i2_LQ_Rweevil_c42770/f1p5/2463|i3_LQ_Rweevil_c23687/f1p1/3657|i1_LQ_Rweevil_c42916/f1p4/1933|i2_LQ_Rweevil_c87392/f1p3/2803|i2_LQ_Rweevil_c24773/f1p15/2869|i2_LQ_Rweevil_c47661/f1p1/2580|i2_LQ_Rweevil_c11620/f1p18/2511|i2_LQ_Rweevil_c43689/f1p265/2294|i1_HQ_Rweevil_c2117/f3p0/1519|i2_LQ_Rweevil_c112629/f1p7/3089|i3_HQ_Rweevil_c40242/f6…	http://www.genome.jp/kegg-bin/show_pathway?ko04920/K07359%09red/K07200%09red/K04734%09red/K01596%09red/K15013%09red/K04456%09red/K07297%09red/K07199%09red/K07299%09red/K01897%09red/K07293%09red/K02580%09red
Lysosome	KEGG PATHWAY	ko04142	58	576	0.456115	0.999999	i2_LQ_Rweevil_c77628/f1p8/3057|i5_LQ_Rweevil_c2327/f1p0/5410|i2_LQ_Rweevil_c5851/f1p12/2177|i4_LQ_Rweevil_c4880/f1p1/4594|i2_LQ_Rweevil_c106454/f1p7/2160|i1_HQ_Rweevil_c11970/f2p1/1412|i4_LQ_Rweevil_c11938/f1p0/4777|i5_LQ_Rweevil_c4909/f1p33/5051|i7_LQ_Rweevil_c283/f1p0/7750|i3_LQ_Rweevil_c43479/f1p3/3023|i4_LQ_Rweevil_c9293/f1p0/4538|i3_LQ_Rweevil_c22696/f1p3/3524|i4_HQ_Rweevil_c1584/f2p0/4697|i…	http://www.genome.jp/kegg-bin/show_pathway?ko04142/K01192%09red/K12382%09red/K12311%09red/K12387%09red/K12392%09red/K12385%09red/K01379%09red/K12350%09red/K06497%09red/K01195%09red/K12373%09red/K01363%09red/K01373%09red/K10532%09red/K01052%09red/K02144%09red/K04646%09red/K02154%09red/K01189%09red/K14410%09red/K12391%09red
Porphyrin and chlorophyll metabolism	KEGG PATHWAY	ko00860	9	84	0.456742	0.999999	i5_LQ_Rweevil_c5205/f1p0/5029|i3_LQ_Rweevil_c29798/f1p0/3028|i1_LQ_Rweevil_c24236/f1p0/1922|i1_LQ_Rweevil_c6761/f1p9/1674|i2_LQ_Rweevil_c61017/f1p6/2339|i2_HQ_Rweevil_c7776/f3p3/2167|i2_HQ_Rweevil_c15650/f10p6/2271|i1_HQ_Rweevil_c2443/f6p2/1605|i1_HQ_Rweevil_c123283/f3p0/1826	http://www.genome.jp/kegg-bin/show_pathway?ko00860/K00699%09red/K14163%09red/K01195%09red
Basal cell carcinoma	KEGG PATHWAY	ko05217	12	114	0.457781	0.999999	i3_LQ_Rweevil_c23857/f1p0/3130|i1_LQ_Rweevil_c12419/f1p1/1724|i3_LQ_Rweevil_c24656/f1p0/3611|i2_LQ_Rweevil_c39657/f1p0/2134|i1_LQ_Rweevil_c53159/f1p0/1654|i4_LQ_Rweevil_c3016/f1p0/4093|i3_HQ_Rweevil_c15966/f5p0/3779|i3_HQ_Rweevil_c8030/f3p0/3179|i5_LQ_Rweevil_c3617/f1p0/5795|i4_LQ_Rweevil_c12521/f1p0/4054|i1_HQ_Rweevil_c35180/f2p0/1511|i3_LQ_Rweevil_c28452/f1p0/3183	http://www.genome.jp/kegg-bin/show_pathway?ko05217/K02085%09red/K00714%09red/K03083%09red/K02375%09red/K03209%09red
Cell cycle - Caulobacter	KEGG PATHWAY	ko04112	2	15	0.458412	0.999999	i3_LQ_Rweevil_c19706/f1p0/3069|i2_LQ_Rweevil_c87563/f1p3/2217	http://www.genome.jp/kegg-bin/show_pathway?ko04112/K03544%09red
Glycosaminoglycan biosynthesis - KS	KEGG PATHWAY	ko00533	1	6	0.481897	0.999999	i3_LQ_Rweevil_c7008/f1p16/3576	http://www.genome.jp/kegg-bin/show_pathway?ko00533/K00717%09red
Colorectal cancer	KEGG PATHWAY	ko05210	19	187	0.483721	0.999999	i3_LQ_Rweevil_c23857/f1p0/3130|i2_HQ_Rweevil_c2310/f2p2/2712|i2_LQ_Rweevil_c12823/f1p6/2862|i2_LQ_Rweevil_c79174/f1p1/2517|i1_LQ_Rweevil_c105436/f1p0/1523|i3_LQ_Rweevil_c28452/f1p0/3183|i1_LQ_Rweevil_c56459/f1p1/1028|i2_LQ_Rweevil_c10838/f1p1/2406|i4_LQ_Rweevil_c10089/f1p13/4213|i1_LQ_Rweevil_c118718/f1p4/1058|i3_HQ_Rweevil_c15966/f5p0/3779|i3_HQ_Rweevil_c8030/f3p0/3179|i2_HQ_Rweevil_c5431/f8p0/2…	http://www.genome.jp/kegg-bin/show_pathway?ko05210/K08735%09red/K04368%09red/K04500%09red/K04501%09red/K08738%09red/K03083%09red/K02085%09red/K04456%09red/K04392%09red/K07827%09red/K02649%09red
Long-term depression	KEGG PATHWAY	ko04730	13	128	0.500496	0.999999	i3_LQ_Rweevil_c21179/f1p0/3999|i2_LQ_Rweevil_c57775/f1p12/2650|i2_LQ_Rweevil_c4086/f1p6/2996|i2_LQ_Rweevil_c5289/f1p3/2973|i2_LQ_Rweevil_c135784/f1p3/2232|i3_LQ_Rweevil_c17834/f1p0/3227|i2_LQ_Rweevil_c58643/f1p4/2380|i2_LQ_Rweevil_c25892/f1p5/2956|i3_LQ_Rweevil_c24749/f1p0/3354|i2_LQ_Rweevil_c25675/f1p4/2228|i2_LQ_Rweevil_c123436/f1p1/2545|i3_LQ_Rweevil_c21450/f1p1/3357|i2_LQ_Rweevil_c12823/f1p6/…	http://www.genome.jp/kegg-bin/show_pathway?ko04730/K03456%09red/K04534%09red/K04368%09red/K04632%09red/K04578%09red/K07827%09red
Proximal tubule bicarbonate reclamation	KEGG PATHWAY	ko04964	11	109	0.51548	0.999999	i2_LQ_Rweevil_c88844/f1p28/2779|i2_HQ_Rweevil_c17463/f2p1/2560|i4_LQ_Rweevil_c2563/f1p3/4524|i2_LQ_Rweevil_c125556/f1p10/2091|i2_LQ_Rweevil_c85075/f1p85/3024|i2_LQ_Rweevil_c43689/f1p265/2294|i3_LQ_Rweevil_c26517/f1p0/3811|i2_HQ_Rweevil_c99702/f18p1/2371|i2_HQ_Rweevil_c1787/f10p2/2275|i4_LQ_Rweevil_c6868/f1p1/4672|i4_LQ_Rweevil_c3352/f1p0/4367	http://www.genome.jp/kegg-bin/show_pathway?ko04964/K01596%09red/K01539%09red/K00261%09red/K01425%09red
Glucagon signaling pathway	KEGG PATHWAY	ko04922	43	436	0.519945	0.999999	i1_LQ_Rweevil_c48933/f1p0/1682|i5_LQ_Rweevil_c1423/f1p0/5417|i2_HQ_Rweevil_c21798/f2p0/2572|i3_LQ_Rweevil_c23687/f1p1/3657|i2_LQ_Rweevil_c131180/f1p5/2930|i2_LQ_Rweevil_c87392/f1p3/2803|i3_HQ_Rweevil_c40242/f6p0/3022|i2_LQ_Rweevil_c24773/f1p15/2869|i2_LQ_Rweevil_c47661/f1p1/2580|i2_LQ_Rweevil_c12155/f1p5/2420|i2_LQ_Rweevil_c106904/f1p31/3031|i5_HQ_Rweevil_c558/f2p0/5401|i1_HQ_Rweevil_c2117/f3p0/1…	http://www.genome.jp/kegg-bin/show_pathway?ko04922/K04515%09red/K16311%09red/K11262%09red/K09048%09red/K07200%09red/K01596%09red/K04456%09red/K07199%09red/K07299%09red/K17491%09red/K00693%09red/K04632%09red/K00871%09red/K07190%09red/K04374%09red/K00016%09red
Focal adhesion	KEGG PATHWAY	ko04510	78	794	0.526129	0.999999	i4_LQ_Rweevil_c2995/f1p0/4975|i7_LQ_Rweevil_c317/f1p0/7187|i1_LQ_Rweevil_c28791/f1p0/1874|i1_LQ_Rweevil_c14490/f2p0/1555|i5_LQ_Rweevil_c578/f1p0/5188|i4_LQ_Rweevil_c7474/f1p0/4917|i3_HQ_Rweevil_c40885/f40p9/3265|i1_HQ_Rweevil_c29946/f5p0/1674|i3_LQ_Rweevil_c17992/f1p0/3580|i4_HQ_Rweevil_c877/f7p0/4503|i2_LQ_Rweevil_c135632/f1p0/2350|i5_LQ_Rweevil_c3803/f1p12/5752|i10_LQ_Rweevil_c114/f1p0/10272|i4…	http://www.genome.jp/kegg-bin/show_pathway?ko04510/K04437%09red/K04659%09red/K05636%09red/K04514%09red/K03083%09red/K05096%09red/K04393%09red/K04392%09red/K05704%09red/K04353%09red/K05730%09red/K05719%09red/K04456%09red/K05635%09red/K06269%09red/K02649%09red/K06240%09red/K05699%09red/K19719%09red/K05692%09red/K00907%09red/K04368%09red/K13708%09red/K05725%09red/K05700%09red/K06237%09red/K06238%09r…
GnRH signaling pathway	KEGG PATHWAY	ko04912	29	295	0.532185	0.999999	i1_LQ_Rweevil_c48933/f1p0/1682|i4_HQ_Rweevil_c2027/f2p0/4182|i3_HQ_Rweevil_c8079/f3p0/3413|i2_LQ_Rweevil_c42645/f1p1/2239|i7_LQ_Rweevil_c959/f1p0/7055|i2_LQ_Rweevil_c115175/f1p1/2403|i5_HQ_Rweevil_c558/f2p0/5401|i4_LQ_Rweevil_c8461/f1p29/4244|i4_LQ_Rweevil_c2578/f1p7/4259|i5_LQ_Rweevil_c3062/f1p6/5663|i3_HQ_Rweevil_c40854/f21p9/3218|i3_LQ_Rweevil_c4623/f1p0/3311|i5_LQ_Rweevil_c1419/f1p0/5859|i2_L…	http://www.genome.jp/kegg-bin/show_pathway?ko04912/K04515%09red/K07763%09red/K04432%09red/K04430%09red/K04428%09red/K05704%09red/K04368%09red/K04393%09red/K04632%09red/K07827%09red/K04374%09red/K06068%09red
Signaling pathways regulating pluripotency of stem cells	KEGG PATHWAY	ko04550	24	244	0.533566	0.999999	i3_LQ_Rweevil_c24656/f1p0/3611|i1_LQ_Rweevil_c77191/f1p3/1206|i2_LQ_Rweevil_c10838/f1p1/2406|i1_LQ_Rweevil_c53159/f1p0/1654|i5_LQ_Rweevil_c3617/f1p0/5795|i3_LQ_Rweevil_c22931/f1p68/3296|i1_LQ_Rweevil_c105436/f1p0/1523|i2_LQ_Rweevil_c79174/f1p1/2517|i2_LQ_Rweevil_c39657/f1p0/2134|i3_HQ_Rweevil_c15966/f5p0/3779|i3_HQ_Rweevil_c8030/f3p0/3179|i3_LQ_Rweevil_c23792/f1p0/3518|i2_LQ_Rweevil_c58643/f1p4/2…	http://www.genome.jp/kegg-bin/show_pathway?ko04550/K04368%09red/K02375%09red/K04500%09red/K04501%09red/K05093%09red/K04675%09red/K03083%09red/K03209%09red/K02085%09red/K04456%09red/K00714%09red/K18484%09red/K07827%09red/K02649%09red
Insect hormone biosynthesis	KEGG PATHWAY	ko00981	3	28	0.53446	0.999999	i0_LQ_Rweevil_c22453/f1p0/893|i5_LQ_Rweevil_c624/f1p0/5256|i2_LQ_Rweevil_c5503/f1p65/2335	http://www.genome.jp/kegg-bin/show_pathway?ko00981/K10722%09red/K15890%09red
Axon guidance	KEGG PATHWAY	ko04360	43	439	0.537062	0.999999	i5_LQ_Rweevil_c2612/f1p12/5598|i2_LQ_Rweevil_c57117/f1p11/2230|i4_LQ_Rweevil_c9939/f1p2/5014|i4_LQ_Rweevil_c2451/f1p0/4298|i2_LQ_Rweevil_c107264/f1p12/2198|i2_LQ_Rweevil_c86151/f1p20/3098|i4_LQ_Rweevil_c3023/f1p0/4339|i2_LQ_Rweevil_c103422/f1p6/2489|i1_LQ_Rweevil_c3955/f1p0/1529|i3_LQ_Rweevil_c22464/f1p56/3446|i3_LQ_Rweevil_c4623/f1p0/3311|i2_LQ_Rweevil_c106904/f1p31/3031|i5_HQ_Rweevil_c558/f2p0/…	http://www.genome.jp/kegg-bin/show_pathway?ko04360/K04515%09red/K04514%09red/K06842%09red/K01116%09red/K03083%09red/K04393%09red/K04392%09red/K05704%09red/K04352%09red/K05719%09red/K07525%09red/K05463%09red/K07526%09red/K07293%09red/K07520%09red/K05110%09red/K05725%09red/K19862%09red/K05128%09red/K06820%09red/K06272%09red/K02649%09red/K07827%09red
Nucleotide excision repair	KEGG PATHWAY	ko03420	8	80	0.537594	0.999999	i2_LQ_Rweevil_c93573/f1p2/2110|i1_LQ_Rweevil_c24859/f1p0/1888|i3_HQ_Rweevil_c1696/f6p4/3821|i3_LQ_Rweevil_c9588/f1p0/3638|i1_LQ_Rweevil_c69271/f1p0/1870|i2_LQ_Rweevil_c27658/f1p8/2769|i2_LQ_Rweevil_c29591/f1p2/2046|i0_LQ_Rweevil_c59742/f1p1/872	http://www.genome.jp/kegg-bin/show_pathway?ko03420/K10609%09red/K10843%09red/K10846%09red/K10839%09red/K10610%09red
Prostate cancer	KEGG PATHWAY	ko05215	27	277	0.549826	0.999999	i3_LQ_Rweevil_c25319/f1p10/3334|i1_LQ_Rweevil_c48933/f1p0/1682|i2_LQ_Rweevil_c116774/f1p1/2668|i2_LQ_Rweevil_c82722/f1p0/2507|i1_LQ_Rweevil_c105436/f1p0/1523|i2_HQ_Rweevil_c146770/f114p6/2599|i3_HQ_Rweevil_c24006/f2p1/3186|i2_HQ_Rweevil_c54191/f2p7/2434|i2_LQ_Rweevil_c44678/f1p2/2232|i3_LQ_Rweevil_c34512/f1p1/3560|i2_LQ_Rweevil_c112629/f1p7/3089|i3_HQ_Rweevil_c15966/f5p0/3779|i2_LQ_Rweevil_c11095…	http://www.genome.jp/kegg-bin/show_pathway?ko05215/K06626%09red/K04368%09red/K09487%09red/K09048%09red/K06643%09red/K04734%09red/K03083%09red/K05093%09red/K04456%09red/K04079%09red/K02580%09red/K07827%09red/K04374%09red/K02649%09red
Fc gamma R-mediated phagocytosis	KEGG PATHWAY	ko04666	23	236	0.55094	0.999999	i2_LQ_Rweevil_c37742/f1p1/2986|i2_HQ_Rweevil_c86952/f2p11/2461|i2_LQ_Rweevil_c103422/f1p6/2489|i1_LQ_Rweevil_c3955/f1p0/1529|i7_LQ_Rweevil_c959/f1p0/7055|i2_HQ_Rweevil_c83405/f3p14/2219|i1_LQ_Rweevil_c105436/f1p0/1523|i5_LQ_Rweevil_c1419/f1p0/5859|i2_LQ_Rweevil_c58643/f1p4/2380|i4_LQ_Rweevil_c5278/f1p0/4368|i2_LQ_Rweevil_c86017/f1p11/2419|i2_HQ_Rweevil_c44318/f2p9/2343|i4_LQ_Rweevil_c9939/f1p2/50…	http://www.genome.jp/kegg-bin/show_pathway?ko04666/K05730%09red/K04718%09red/K05768%09red/K01116%09red/K04368%09red/K02649%09red/K05758%09red/K04456%09red/K04393%09red/K04392%09red/K12488%09red/K05757%09red/K00889%09red/K06068%09red
Arachidonic acid metabolism	KEGG PATHWAY	ko00590	5	50	0.555233	0.999999	i1_HQ_Rweevil_c65071/f5p0/1051|i0_LQ_Rweevil_c7516/f1p2/381|i1_LQ_Rweevil_c27449/f1p12/1899|i0_HQ_Rweevil_c21555/f2p20/734|i2_LQ_Rweevil_c15097/f1p4/1879	http://www.genome.jp/kegg-bin/show_pathway?ko00590/K01254%09red/K00079%09red/K04097%09red
Viral myocarditis	KEGG PATHWAY	ko05416	37	385	0.581681	0.999999	i1_HQ_Rweevil_c29946/f5p0/1674|i2_LQ_Rweevil_c3153/f1p20/2545|i1_LQ_Rweevil_c28791/f1p0/1874|i3_LQ_Rweevil_c28239/f1p0/3371|i2_LQ_Rweevil_c36307/f1p17/2632|i4_LQ_Rweevil_c6287/f1p2/4650|i2_LQ_Rweevil_c103422/f1p6/2489|i1_LQ_Rweevil_c3955/f1p0/1529|i2_LQ_Rweevil_c14038/f1p201/1927|i2_LQ_Rweevil_c135408/f1p7/2494|i3_LQ_Rweevil_c22924/f1p0/3519|i1_HQ_Rweevil_c2007/f3p15/1534|i2_LQ_Rweevil_c44232/f1p…	http://www.genome.jp/kegg-bin/show_pathway?ko05416/K05692%09red/K08738%09red/K17751%09red/K06265%09red/K04392%09red/K03260%09red/K04398%09red
Chagas disease (American trypanosomiasis)	KEGG PATHWAY	ko05142	25	261	0.583163	0.999999	i3_LQ_Rweevil_c25319/f1p10/3334|i2_LQ_Rweevil_c42645/f1p1/2239|i2_LQ_Rweevil_c25675/f1p4/2228|i2_LQ_Rweevil_c57775/f1p12/2650|i2_LQ_Rweevil_c123436/f1p1/2545|i3_LQ_Rweevil_c22931/f1p68/3296|i1_LQ_Rweevil_c2831/f1p9/1646|i3_LQ_Rweevil_c21179/f1p0/3999|i1_HQ_Rweevil_c96747/f5p0/1770|i2_HQ_Rweevil_c51476/f23p7/2214|i1_LQ_Rweevil_c105436/f1p0/1523|i2_LQ_Rweevil_c112629/f1p7/3089|i3_HQ_Rweevil_c24006/…	http://www.genome.jp/kegg-bin/show_pathway?ko05142/K04534%09red/K04430%09red/K04500%09red/K04354%09red/K03456%09red/K04734%09red/K04456%09red/K08057%09red/K02580%09red/K01283%09red/K04632%09red/K02649%09red/K04398%09red
Gastric acid secretion	KEGG PATHWAY	ko04971	15	158	0.592891	0.999999	i2_LQ_Rweevil_c88844/f1p28/2779|i4_LQ_Rweevil_c2563/f1p3/4524|i2_LQ_Rweevil_c106904/f1p31/3031|i2_LQ_Rweevil_c4086/f1p6/2996|i5_HQ_Rweevil_c558/f2p0/5401|i2_HQ_Rweevil_c20362/f2p1/2215|i2_LQ_Rweevil_c135067/f1p1/2506|i3_LQ_Rweevil_c24749/f1p0/3354|i2_HQ_Rweevil_c1571/f9p32/2954|i2_HQ_Rweevil_c3973/f6p1/2591|i3_LQ_Rweevil_c26517/f1p0/3811|i4_LQ_Rweevil_c2578/f1p7/4259|i5_LQ_Rweevil_c3062/f1p6/5663…	http://www.genome.jp/kegg-bin/show_pathway?ko04971/K04515%09red/K00907%09red/K04632%09red/K01539%09red
Estrogen signaling pathway	KEGG PATHWAY	ko04915	31	325	0.594866	0.999999	i1_LQ_Rweevil_c48933/f1p0/1682|i2_LQ_Rweevil_c116774/f1p1/2668|i2_LQ_Rweevil_c82722/f1p0/2507|i7_LQ_Rweevil_c959/f1p0/7055|i1_LQ_Rweevil_c105436/f1p0/1523|i2_HQ_Rweevil_c146770/f114p6/2599|i2_HQ_Rweevil_c54191/f2p7/2434|i2_LQ_Rweevil_c64985/f1p0/2158|i2_LQ_Rweevil_c14795/f1p4/2163|i3_LQ_Rweevil_c21179/f1p0/3999|i2_LQ_Rweevil_c125092/f1p21/2084|i5_LQ_Rweevil_c1419/f1p0/5859|i2_LQ_Rweevil_c58643/f1…	http://www.genome.jp/kegg-bin/show_pathway?ko04915/K09487%09red/K09048%09red/K04534%09red/K04368%09red/K05704%09red/K04456%09red/K06279%09red/K04079%09red/K04632%09red/K06068%09red/K07827%09red/K04374%09red/K02649%09red/K03283%09red
ABC transporters	KEGG PATHWAY	ko02010	18	191	0.606319	0.999999	i4_LQ_Rweevil_c7244/f1p1/4330|i6_LQ_Rweevil_c1204/f1p3/6335|i5_LQ_Rweevil_c4365/f1p0/5276|i2_LQ_Rweevil_c77469/f1p6/2732|i4_LQ_Rweevil_c7513/f1p0/4584|i6_LQ_Rweevil_c2072/f1p0/6047|i6_LQ_Rweevil_c2349/f1p2/6015|i2_LQ_Rweevil_c24012/f1p3/2387|i2_LQ_Rweevil_c23661/f1p0/2436|i4_HQ_Rweevil_c1377/f3p0/4259|i6_LQ_Rweevil_c2231/f1p0/6028|i4_LQ_Rweevil_c11799/f1p0/5004|i6_LQ_Rweevil_c1211/f1p0/6109|i3_HQ…	http://www.genome.jp/kegg-bin/show_pathway?ko02010/K05673%09red/K05643%09red/K05648%09red/K05661%09red/K05662%09red/K05665%09red
Melanogenesis	KEGG PATHWAY	ko04916	22	233	0.607061	0.999999	i3_LQ_Rweevil_c24656/f1p0/3611|i1_LQ_Rweevil_c53159/f1p0/1654|i5_LQ_Rweevil_c3617/f1p0/5795|i3_LQ_Rweevil_c21179/f1p0/3999|i2_LQ_Rweevil_c106904/f1p31/3031|i5_HQ_Rweevil_c558/f2p0/5401|i2_HQ_Rweevil_c54191/f2p7/2434|i2_LQ_Rweevil_c39657/f1p0/2134|i3_HQ_Rweevil_c15966/f5p0/3779|i4_LQ_Rweevil_c2578/f1p7/4259|i5_LQ_Rweevil_c3062/f1p6/5663|i2_LQ_Rweevil_c58643/f1p4/2380|i2_LQ_Rweevil_c25892/f1p5/2956…	http://www.genome.jp/kegg-bin/show_pathway?ko04916/K04515%09red/K09048%09red/K02375%09red/K04534%09red/K03083%09red/K03209%09red/K04368%09red/K00714%09red/K04632%09red/K07827%09red
Taurine and hypotaurine metabolism	KEGG PATHWAY	ko00430	1	9	0.609146	0.999999	i1_LQ_Rweevil_c56388/f1p0/1048	http://www.genome.jp/kegg-bin/show_pathway?ko00430/K00456%09red
AMPK signaling pathway	KEGG PATHWAY	ko04152	63	661	0.617749	0.999999	i3_LQ_Rweevil_c30926/f1p0/3062|i2_LQ_Rweevil_c57775/f1p12/2650|i2_LQ_Rweevil_c7186/f1p10/2801|i3_HQ_Rweevil_c43053/f7p77/3209|i5_LQ_Rweevil_c1423/f1p0/5417|i3_LQ_Rweevil_c22082/f1p0/3068|i3_LQ_Rweevil_c23687/f1p1/3657|i2_LQ_Rweevil_c25675/f1p4/2228|i2_LQ_Rweevil_c123436/f1p1/2545|i4_LQ_Rweevil_c4505/f1p0/4332|i2_LQ_Rweevil_c24773/f1p15/2869|i4_LQ_Rweevil_c12194/f1p0/4544|i2_HQ_Rweevil_c149987/f2p…	http://www.genome.jp/kegg-bin/show_pathway?ko04152/K00850%09red/K00665%09red/K09408%09red/K07199%09red/K11262%09red/K04354%09red/K07877%09red/K07297%09red/K11583%09red/K00507%09red/K02649%09red/K09048%09red/K04527%09red/K01103%09red/K03456%09red/K01596%09red/K07188%09red/K03234%09red/K19029%09red/K07200%09red/K07359%09red/K07204%09red/K04456%09red/K00693%09red/K07901%09red/K00021%09red
Other types of O-glycan biosynthesis	KEGG PATHWAY	ko00514	4	43	0.617806	0.999999	i2_LQ_Rweevil_c13688/f1p2/2579|i2_HQ_Rweevil_c5573/f3p10/2434|i3_HQ_Rweevil_c11859/f2p0/3954|i3_LQ_Rweevil_c25218/f1p100/3628	http://www.genome.jp/kegg-bin/show_pathway?ko00514/K09667%09red/K00728%09red
Toxoplasmosis	KEGG PATHWAY	ko05145	29	309	0.625992	0.999999	i3_LQ_Rweevil_c25319/f1p10/3334|i5_LQ_Rweevil_c578/f1p0/5188|i4_LQ_Rweevil_c7474/f1p0/4917|i3_LQ_Rweevil_c17992/f1p0/3580|i5_LQ_Rweevil_c3803/f1p12/5752|i2_LQ_Rweevil_c86151/f1p20/3098|i4_LQ_Rweevil_c4240/f1p0/4877|i3_LQ_Rweevil_c21179/f1p0/3999|i2_LQ_Rweevil_c115175/f1p1/2403|i1_LQ_Rweevil_c105436/f1p0/1523|i3_HQ_Rweevil_c24006/f2p1/3186|i7_LQ_Rweevil_c114/f1p0/7273|i5_HQ_Rweevil_c5251/f21p0/542…	http://www.genome.jp/kegg-bin/show_pathway?ko05145/K04432%09red/K05719%09red/K04534%09red/K04403%09red/K04734%09red/K05635%09red/K08738%09red/K04456%09red/K05636%09red/K02580%09red/K03283%09red/K04398%09red/K02649%09red/K06240%09red
Legionellosis	KEGG PATHWAY	ko05134	24	257	0.628986	0.999999	i3_LQ_Rweevil_c25319/f1p10/3334|i1_LQ_Rweevil_c124438/f1p0/1974|i2_LQ_Rweevil_c59678/f1p3/2344|i1_LQ_Rweevil_c122058/f1p0/1120|i2_HQ_Rweevil_c39443/f3p1/2326|i1_HQ_Rweevil_c37687/f25p0/1373|i2_LQ_Rweevil_c64985/f1p0/2158|i3_LQ_Rweevil_c21432/f1p16/3150|i3_HQ_Rweevil_c24006/f2p1/3186|i1_LQ_Rweevil_c30819/f1p9/1646|i2_LQ_Rweevil_c112629/f1p7/3089|i1_LQ_Rweevil_c22697/f1p0/1478|i2_LQ_Rweevil_c110952…	http://www.genome.jp/kegg-bin/show_pathway?ko05134/K13525%09red/K15464%09red/K09414%09red/K04734%09red/K08738%09red/K04397%09red/K02580%09red/K07937%09red/K03231%09red/K04077%09red/K03233%09red/K04398%09red/K03283%09red
Ovarian steroidogenesis	KEGG PATHWAY	ko04913	5	55	0.633969	0.999999	i5_LQ_Rweevil_c4273/f1p1/5359|i4_LQ_Rweevil_c9518/f1p0/4565|i2_LQ_Rweevil_c17936/f1p1/2722|i2_LQ_Rweevil_c4086/f1p6/2996|i3_LQ_Rweevil_c24749/f1p0/3354	http://www.genome.jp/kegg-bin/show_pathway?ko04913/K04632%09red/K13885%09red/K04527%09red
Biosynthesis of unsaturated fatty acids	KEGG PATHWAY	ko01040	5	55	0.633969	0.999999	i3_LQ_Rweevil_c23226/f1p0/3675|i1_HQ_Rweevil_c66917/f3p0/1462|i2_HQ_Rweevil_c18314/f2p14/2737|i1_HQ_Rweevil_c27967/f2p0/1589|i2_LQ_Rweevil_c4200/f1p0/2428	http://www.genome.jp/kegg-bin/show_pathway?ko01040/K00232%09red/K10203%09red/K07515%09red/K00507%09red
HIF-1 signaling pathway	KEGG PATHWAY	ko04066	38	406	0.64253	0.999999	i2_LQ_Rweevil_c149775/f1p2/2293|i3_LQ_Rweevil_c25319/f1p10/3334|i3_HQ_Rweevil_c24006/f2p1/3186|i2_LQ_Rweevil_c87392/f1p3/2803|i3_HQ_Rweevil_c19979/f2p0/3427|i2_LQ_Rweevil_c47661/f1p1/2580|i3_LQ_Rweevil_c15242/f1p0/3064|i2_LQ_Rweevil_c106904/f1p31/3031|i5_HQ_Rweevil_c558/f2p0/5401|i2_LQ_Rweevil_c45490/f1p24/3131|i3_LQ_Rweevil_c5805/f1p10/3150|i3_LQ_Rweevil_c28465/f1p0/3499|i2_LQ_Rweevil_c112629/f1…	http://www.genome.jp/kegg-bin/show_pathway?ko04066/K04515%09red/K04368%09red/K00844%09red/K01103%09red/K03870%09red/K01116%09red/K05096%09red/K04527%09red/K04456%09red/K08268%09red/K07299%09red/K02580%09red/K04372%09red/K03871%09red/K02649%09red
Valine, leucine and isoleucine degradation	KEGG PATHWAY	ko00280	18	196	0.646675	0.999999	i1_LQ_Rweevil_c52948/f1p0/1812|i1_LQ_Rweevil_c41017/f1p0/1899|i1_HQ_Rweevil_c19229/f3p0/1690|i4_LQ_Rweevil_c11709/f1p1/4172|i2_LQ_Rweevil_c104917/f1p4/2462|i1_LQ_Rweevil_c43044/f1p1/1495|i1_LQ_Rweevil_c74743/f1p0/1752|i2_HQ_Rweevil_c2275/f10p4/2464|i3_LQ_Rweevil_c20436/f1p0/3700|i1_HQ_Rweevil_c911/f24p0/1716|i1_LQ_Rweevil_c76259/f1p0/1922|i2_LQ_Rweevil_c94325/f1p13/1969|i1_LQ_Rweevil_c8941/f1p85/…	http://www.genome.jp/kegg-bin/show_pathway?ko00280/K01027%09red/K18660%09red/K00140%09red/K00128%09red/K00248%09red/K00382%09red/K00253%09red/K07511%09red/K07515%09red
cAMP signaling pathway	KEGG PATHWAY	ko04024	54	574	0.647104	0.999999	i2_LQ_Rweevil_c88844/f1p28/2779|i3_LQ_Rweevil_c25319/f1p10/3334|i1_LQ_Rweevil_c76297/f1p2/1538|i3_HQ_Rweevil_c43053/f7p77/3209|i2_LQ_Rweevil_c23661/f1p0/2436|i2_LQ_Rweevil_c135632/f1p0/2350|i4_HQ_Rweevil_c1587/f2p0/4333|i6_LQ_Rweevil_c2231/f1p0/6028|i2_HQ_Rweevil_c127335/f10p10/2140|i2_LQ_Rweevil_c103422/f1p6/2489|i1_LQ_Rweevil_c3955/f1p0/1529|i4_LQ_Rweevil_c7244/f1p1/4330|i4_LQ_Rweevil_c2563/f1p…	http://www.genome.jp/kegg-bin/show_pathway?ko04024/K04515%09red/K04514%09red/K00232%09red/K04734%09red/K04392%09red/K04353%09red/K04351%09red/K05673%09red/K05730%09red/K13293%09red/K07830%09red/K06269%09red/K02649%09red/K01539%09red/K09048%09red/K04962%09red/K07188%09red/K05850%09red/K04368%09red/K04950%09red/K04456%09red/K02580%09red/K04632%09red
Thyroid cancer	KEGG PATHWAY	ko05216	5	56	0.648647	0.999999	i2_LQ_Rweevil_c58643/f1p4/2380|i2_LQ_Rweevil_c14044/f1p5/2134|i2_LQ_Rweevil_c12823/f1p6/2862|i3_LQ_Rweevil_c9025/f1p3/3470|i3_HQ_Rweevil_c40865/f18p2/3535	http://www.genome.jp/kegg-bin/show_pathway?ko05216/K04368%09red/K07827%09red/K09292%09red/K09288%09red
Apoptosis - multiple species	KEGG PATHWAY	ko04215	7	79	0.660727	0.999999	i2_HQ_Rweevil_c23580/f3p4/2251|i2_HQ_Rweevil_c8649/f3p3/2475|i1_LQ_Rweevil_c56459/f1p1/1028|i2_LQ_Rweevil_c45252/f1p2/2370|i2_LQ_Rweevil_c59678/f1p3/2344|i4_LQ_Rweevil_c2654/f1p1/4583|i1_LQ_Rweevil_c118718/f1p4/1058	http://www.genome.jp/kegg-bin/show_pathway?ko04215/K04397%09red/K08738%09red/K16679%09red/K04398%09red
Glycolysis / Gluconeogenesis	KEGG PATHWAY	ko00010	26	283	0.661917	0.999999	i3_LQ_Rweevil_c20436/f1p0/3700|i3_LQ_Rweevil_c15242/f1p0/3064|i1_LQ_Rweevil_c52948/f1p0/1812|i2_LQ_Rweevil_c85130/f1p0/2686|i2_HQ_Rweevil_c17463/f2p1/2560|i2_LQ_Rweevil_c43689/f1p265/2294|i1_HQ_Rweevil_c911/f24p0/1716|i2_HQ_Rweevil_c118002/f3p16/2033|i3_LQ_Rweevil_c5805/f1p10/3150|i1_HQ_Rweevil_c14180/f5p1/1647|i2_LQ_Rweevil_c153769/f1p8/2884|i1_HQ_Rweevil_c96480/f7p0/1646|i2_LQ_Rweevil_c24555/f1…	http://www.genome.jp/kegg-bin/show_pathway?ko00010/K00128%09red/K00850%09red/K00844%09red/K01835%09red/K01792%09red/K01596%09red/K01785%09red/K01623%09red/K00382%09red/K00016%09red
Hepatitis B	KEGG PATHWAY	ko05161	28	305	0.667117	0.999999	i3_LQ_Rweevil_c25319/f1p10/3334|i3_HQ_Rweevil_c1696/f6p4/3821|i2_LQ_Rweevil_c10838/f1p1/2406|i2_LQ_Rweevil_c42645/f1p1/2239|i1_LQ_Rweevil_c48933/f1p0/1682|i3_LQ_Rweevil_c4623/f1p0/3311|i1_LQ_Rweevil_c105436/f1p0/1523|i2_LQ_Rweevil_c79174/f1p1/2517|i2_LQ_Rweevil_c112629/f1p7/3089|i2_HQ_Rweevil_c54191/f2p7/2434|i3_LQ_Rweevil_c34512/f1p1/3560|i3_HQ_Rweevil_c24006/f2p1/3186|i2_LQ_Rweevil_c110952/f1p1…	http://www.genome.jp/kegg-bin/show_pathway?ko05161/K06626%09red/K04368%09red/K07827%09red/K09048%09red/K04430%09red/K04501%09red/K04734%09red/K08738%09red/K11224%09red/K04456%09red/K05704%09red/K02580%09red/K10610%09red/K02089%09red/K04374%09red/K02649%09red/K04398%09red
Aldosterone-regulated sodium reabsorption	KEGG PATHWAY	ko04960	9	102	0.672426	0.999999	i2_LQ_Rweevil_c88844/f1p28/2779|i4_LQ_Rweevil_c2563/f1p3/4524|i1_LQ_Rweevil_c105436/f1p0/1523|i5_LQ_Rweevil_c4273/f1p1/5359|i3_LQ_Rweevil_c26517/f1p0/3811|i4_LQ_Rweevil_c9518/f1p0/4565|i4_LQ_Rweevil_c6868/f1p1/4672|i2_LQ_Rweevil_c12823/f1p6/2862|i4_LQ_Rweevil_c3352/f1p0/4367	http://www.genome.jp/kegg-bin/show_pathway?ko04960/K01539%09red/K07827%09red/K02649%09red/K04527%09red
DNA replication	KEGG PATHWAY	ko03030	4	47	0.682072	0.999999	i2_LQ_Rweevil_c65535/f1p0/2358|i2_HQ_Rweevil_c8791/f14p2/2392|i2_HQ_Rweevil_c10473/f3p1/2948|i3_HQ_Rweevil_c29443/f3p0/3019	http://www.genome.jp/kegg-bin/show_pathway?ko03030/K02210%09red/K02212%09red/K02540%09red/K02542%09red
Bladder cancer	KEGG PATHWAY	ko05219	6	70	0.686543	0.999999	i2_HQ_Rweevil_c127107/f10p7/2141|i3_LQ_Rweevil_c4623/f1p0/3311|i1_HQ_Rweevil_c19503/f3p0/1759|i2_LQ_Rweevil_c58643/f1p4/2380|i3_HQ_Rweevil_c1701/f5p0/3687|i2_LQ_Rweevil_c12823/f1p6/2862	http://www.genome.jp/kegg-bin/show_pathway?ko05219/K06643%09red/K05704%09red/K04368%09red/K04445%09red/K07827%09red/K02089%09red
Malaria	KEGG PATHWAY	ko05144	3	36	0.691622	0.999999	i1_LQ_Rweevil_c9412/f1p0/1943|i2_LQ_Rweevil_c28098/f1p1/2183|i7_LQ_Rweevil_c270/f1p0/7765	http://www.genome.jp/kegg-bin/show_pathway?ko05144/K04550%09red/K04659%09red
Vitamin B6 metabolism	KEGG PATHWAY	ko00750	1	12	0.705146	0.999999	i1_LQ_Rweevil_c7944/f1p0/1784	http://www.genome.jp/kegg-bin/show_pathway?ko00750/K00831%09red
Folate biosynthesis	KEGG PATHWAY	ko00790	3	37	0.708151	0.999999	i4_LQ_Rweevil_c2721/f1p0/4850|i3_LQ_Rweevil_c9661/f1p0/3273|i2_LQ_Rweevil_c24221/f1p0/2276	http://www.genome.jp/kegg-bin/show_pathway?ko00790/K01307%09red/K01077%09red
Collecting duct acid secretion	KEGG PATHWAY	ko04966	6	72	0.71059	0.999999	i2_LQ_Rweevil_c77177/f1p2/3010|i2_LQ_Rweevil_c57578/f1p1/2936|i1_LQ_Rweevil_c74118/f1p0/1157|i2_LQ_Rweevil_c26338/f1p0/2901|i2_HQ_Rweevil_c50762/f23p5/2889|i1_LQ_Rweevil_c76713/f1p0/1857	http://www.genome.jp/kegg-bin/show_pathway?ko04966/K02154%09red/K02152%09red/K02147%09red
Pantothenate and CoA biosynthesis	KEGG PATHWAY	ko00770	4	49	0.711211	0.999999	i0_HQ_Rweevil_c17719/f2p104/266|i2_LQ_Rweevil_c22024/f1p3/2496|i3_LQ_Rweevil_c14818/f1p0/3052|i2_LQ_Rweevil_c31042/f1p7/1987	http://www.genome.jp/kegg-bin/show_pathway?ko00770/K01431%09red/K01922%09red/K00207%09red/K01464%09red
Hedgehog signaling pathway - fly	KEGG PATHWAY	ko04341	10	117	0.711484	0.999999	i3_LQ_Rweevil_c23857/f1p0/3130|i3_LQ_Rweevil_c35771/f1p0/3423|i4_LQ_Rweevil_c10745/f1p0/4938|i3_LQ_Rweevil_c25027/f1p9/3644|i2_HQ_Rweevil_c21293/f2p1/2845|i2_LQ_Rweevil_c111508/f1p1/2647|i2_LQ_Rweevil_c88766/f1p7/2793|i3_LQ_Rweevil_c25665/f1p0/3130|i3_HQ_Rweevil_c15966/f5p0/3779|i2_LQ_Rweevil_c88957/f1p11/2182	http://www.genome.jp/kegg-bin/show_pathway?ko04341/K08957%09red/K08958%09red/K03083%09red/K03347%09red/K03362%09red/K06224%09red/K20245%09red
B cell receptor signaling pathway	KEGG PATHWAY	ko04662	16	184	0.719293	0.999999	i3_LQ_Rweevil_c23857/f1p0/3130|i2_HQ_Rweevil_c2310/f2p2/2712|i3_LQ_Rweevil_c25319/f1p10/3334|i1_LQ_Rweevil_c105436/f1p0/1523|i2_LQ_Rweevil_c110667/f1p2/2742|i3_HQ_Rweevil_c24006/f2p1/3186|i4_LQ_Rweevil_c10089/f1p13/4213|i2_LQ_Rweevil_c12823/f1p6/2862|i2_LQ_Rweevil_c19055/f1p4/2526|i2_LQ_Rweevil_c112629/f1p7/3089|i3_HQ_Rweevil_c15966/f5p0/3779|i1_LQ_Rweevil_c76297/f1p2/1538|i2_LQ_Rweevil_c58643/f1…	http://www.genome.jp/kegg-bin/show_pathway?ko04662/K04368%09red/K05730%09red/K03083%09red/K04734%09red/K04456%09red/K04392%09red/K02580%09red/K07827%09red/K02649%09red
Toll-like receptor signaling pathway	KEGG PATHWAY	ko04620	17	199	0.747341	0.999999	i2_HQ_Rweevil_c2310/f2p2/2712|i3_LQ_Rweevil_c25319/f1p10/3334|i2_LQ_Rweevil_c115175/f1p1/2403|i2_HQ_Rweevil_c23580/f3p4/2251|i2_LQ_Rweevil_c58643/f1p4/2380|i1_LQ_Rweevil_c105436/f1p0/1523|i3_HQ_Rweevil_c24006/f2p1/3186|i4_LQ_Rweevil_c10089/f1p13/4213|i2_LQ_Rweevil_c42645/f1p1/2239|i2_LQ_Rweevil_c112629/f1p7/3089|i1_HQ_Rweevil_c9969/f2p6/1560|i2_HQ_Rweevil_c100902/f3p0/2568|i1_LQ_Rweevil_c76297/f1…	http://www.genome.jp/kegg-bin/show_pathway?ko04620/K04368%09red/K04432%09red/K04430%09red/K04403%09red/K04734%09red/K04456%09red/K04392%09red/K02580%09red/K02649%09red/K04398%09red
MAPK signaling pathway	KEGG PATHWAY	ko04010	50	556	0.751762	0.999999	i5_LQ_Rweevil_c2612/f1p12/5598|i3_LQ_Rweevil_c25319/f1p10/3334|i1_LQ_Rweevil_c48933/f1p0/1682|i6_LQ_Rweevil_c392/f1p0/6215|i4_HQ_Rweevil_c2027/f2p0/4182|i3_HQ_Rweevil_c40885/f40p9/3265|i2_LQ_Rweevil_c42645/f1p1/2239|i2_LQ_Rweevil_c59632/f1p5/2436|i1_LQ_Rweevil_c9634/f1p0/1752|i2_LQ_Rweevil_c103422/f1p6/2489|i1_LQ_Rweevil_c3955/f1p0/1529|i4_LQ_Rweevil_c10035/f1p0/4100|i2_LQ_Rweevil_c115175/f1p1/24…	http://www.genome.jp/kegg-bin/show_pathway?ko04010/K04437%09red/K04432%09red/K04430%09red/K04393%09red/K04392%09red/K04353%09red/K04352%09red/K04861%09red/K04863%09red/K05093%09red/K04368%09red/K20216%09red/K04445%09red/K04372%09red/K04374%09red/K04468%09red/K04426%09red/K04429%09red/K04403%09red/K04428%09red/K07830%09red/K04380%09red/K04456%09red/K02580%09red/K07827%09red/K03283%09red
Mucin type O-Glycan biosynthesis	KEGG PATHWAY	ko00512	3	40	0.753636	0.999999	i4_LQ_Rweevil_c4689/f1p1/4513|i2_LQ_Rweevil_c19586/f1p4/2212|i2_LQ_Rweevil_c164005/f1p6/2030	http://www.genome.jp/kegg-bin/show_pathway?ko00512/K00710%09red
VEGF signaling pathway	KEGG PATHWAY	ko04370	14	167	0.755823	0.999999	i3_LQ_Rweevil_c4623/f1p0/3311|i2_HQ_Rweevil_c2310/f2p2/2712|i2_LQ_Rweevil_c37742/f1p1/2986|i1_LQ_Rweevil_c105436/f1p0/1523|i2_LQ_Rweevil_c58643/f1p4/2380|i4_LQ_Rweevil_c10089/f1p13/4213|i2_LQ_Rweevil_c12823/f1p6/2862|i5_LQ_Rweevil_c4840/f1p0/5026|i4_LQ_Rweevil_c9939/f1p2/5014|i2_LQ_Rweevil_c140746/f1p13/2028|i2_LQ_Rweevil_c43698/f1p9/2661|i2_LQ_Rweevil_c103422/f1p6/2489|i1_LQ_Rweevil_c3955/f1p0/1…	http://www.genome.jp/kegg-bin/show_pathway?ko04370/K04718%09red/K05725%09red/K01116%09red/K04368%09red/K05704%09red/K04456%09red/K04393%09red/K04392%09red/K07827%09red/K05760%09red/K02649%09red
Lipoic acid metabolism	KEGG PATHWAY	ko00785	2	28	0.763887	0.999999	i2_LQ_Rweevil_c108532/f1p31/2453|i2_HQ_Rweevil_c20675/f2p0/2406	http://www.genome.jp/kegg-bin/show_pathway?ko00785/K10105%09red
Neurotrophin signaling pathway	KEGG PATHWAY	ko04722	41	463	0.765394	0.999999	i3_LQ_Rweevil_c25319/f1p10/3334|i1_LQ_Rweevil_c48933/f1p0/1682|i1_LQ_Rweevil_c76297/f1p2/1538|i1_LQ_Rweevil_c15614/f1p0/1033|i2_LQ_Rweevil_c103422/f1p6/2489|i1_LQ_Rweevil_c3955/f1p0/1529|i7_LQ_Rweevil_c959/f1p0/7055|i2_LQ_Rweevil_c106904/f1p31/3031|i5_HQ_Rweevil_c558/f2p0/5401|i3_HQ_Rweevil_c24006/f2p1/3186|i3_HQ_Rweevil_c1701/f5p0/3687|i3_LQ_Rweevil_c7524/f1p0/3088|i2_LQ_Rweevil_c112629/f1p7/308…	http://www.genome.jp/kegg-bin/show_pathway?ko04722/K04515%09red/K01116%09red/K04734%09red/K04505%09red/K09408%09red/K04392%09red/K06068%09red/K04353%09red/K04368%09red/K04445%09red/K07293%09red/K04374%09red/K02649%09red/K04426%09red/K03083%09red/K12462%09red/K04456%09red/K06630%09red/K02580%09red/K04393%09red/K07827%09red/K06279%09red
Synaptic vesicle cycle	KEGG PATHWAY	ko04721	14	169	0.76974	0.999999	i2_LQ_Rweevil_c77177/f1p2/3010|i2_LQ_Rweevil_c106833/f1p2/2684|i2_LQ_Rweevil_c57578/f1p1/2936|i6_LQ_Rweevil_c822/f1p0/6346|i3_LQ_Rweevil_c33862/f1p0/3352|i2_LQ_Rweevil_c5851/f1p12/2177|i1_LQ_Rweevil_c74118/f1p0/1157|i2_LQ_Rweevil_c26338/f1p0/2901|i2_HQ_Rweevil_c50762/f23p5/2889|i7_LQ_Rweevil_c283/f1p0/7750|i6_LQ_Rweevil_c1261/f1p0/6409|i4_HQ_Rweevil_c1193/f4p0/4699|i3_LQ_Rweevil_c28612/f1p0/3228|…	http://www.genome.jp/kegg-bin/show_pathway?ko04721/K11824%09red/K04646%09red/K02144%09red/K02147%09red/K18211%09red/K02154%09red/K02152%09red/K01528%09red
NF-kappa B signaling pathway	KEGG PATHWAY	ko04064	9	113	0.775164	0.999999	i3_LQ_Rweevil_c25319/f1p10/3334|i1_LQ_Rweevil_c76297/f1p2/1538|i3_HQ_Rweevil_c24006/f2p1/3186|i2_LQ_Rweevil_c112629/f1p7/3089|i1_HQ_Rweevil_c9969/f2p6/1560|i2_LQ_Rweevil_c23646/f1p0/2360|i4_LQ_Rweevil_c9939/f1p2/5014|i2_LQ_Rweevil_c19055/f1p4/2526|i2_LQ_Rweevil_c110952/f1p10/2300	http://www.genome.jp/kegg-bin/show_pathway?ko04064/K02580%09red/K04403%09red/K03097%09red/K01116%09red/K04734%09red
Fc epsilon RI signaling pathway	KEGG PATHWAY	ko04664	12	149	0.787553	0.999999	i2_HQ_Rweevil_c2310/f2p2/2712|i2_LQ_Rweevil_c115175/f1p1/2403|i1_LQ_Rweevil_c105436/f1p0/1523|i2_LQ_Rweevil_c110667/f1p2/2742|i2_LQ_Rweevil_c42645/f1p1/2239|i4_LQ_Rweevil_c10089/f1p13/4213|i2_LQ_Rweevil_c12823/f1p6/2862|i2_HQ_Rweevil_c100902/f3p0/2568|i4_LQ_Rweevil_c9939/f1p2/5014|i2_LQ_Rweevil_c58643/f1p4/2380|i2_LQ_Rweevil_c103422/f1p6/2489|i1_LQ_Rweevil_c3955/f1p0/1529	http://www.genome.jp/kegg-bin/show_pathway?ko04664/K05730%09red/K04432%09red/K04430%09red/K01116%09red/K04368%09red/K04456%09red/K04392%09red/K07827%09red/K02649%09red
Sphingolipid signaling pathway	KEGG PATHWAY	ko04071	31	360	0.788334	0.999999	i2_LQ_Rweevil_c37742/f1p1/2986|i3_LQ_Rweevil_c25319/f1p10/3334|i5_LQ_Rweevil_c4909/f1p33/5051|i2_LQ_Rweevil_c25675/f1p4/2228|i2_LQ_Rweevil_c57775/f1p12/2650|i2_LQ_Rweevil_c123436/f1p1/2545|i2_LQ_Rweevil_c103422/f1p6/2489|i1_LQ_Rweevil_c3955/f1p0/1529|i1_LQ_Rweevil_c3289/f1p0/1363|i1_LQ_Rweevil_c105436/f1p0/1523|i5_LQ_Rweevil_c4365/f1p0/5276|i2_HQ_Rweevil_c147793/f10p2/2682|i2_LQ_Rweevil_c12823/f1…	http://www.genome.jp/kegg-bin/show_pathway?ko04071/K04514%09red/K04426%09red/K01379%09red/K12350%09red/K12351%09red/K04714%09red/K04354%09red/K04368%09red/K04718%09red/K11583%09red/K04456%09red/K04710%09red/K04392%09red/K03456%09red/K18953%09red/K02580%09red/K01634%09red/K05665%09red/K02649%09red/K07827%09red
T cell receptor signaling pathway	KEGG PATHWAY	ko04660	23	275	0.802388	0.999999	i3_LQ_Rweevil_c25319/f1p10/3334|i1_LQ_Rweevil_c76297/f1p2/1538|i2_LQ_Rweevil_c133528/f1p2/2461|i3_LQ_Rweevil_c27822/f1p5/3443|i4_LQ_Rweevil_c11433/f1p25/4941|i1_LQ_Rweevil_c105436/f1p0/1523|i2_LQ_Rweevil_c112629/f1p7/3089|i3_HQ_Rweevil_c24006/f2p1/3186|i3_HQ_Rweevil_c15966/f5p0/3779|i3_LQ_Rweevil_c42075/f1p0/3215|i2_LQ_Rweevil_c110952/f1p10/2300|i3_LQ_Rweevil_c19176/f1p6/3202|i1_HQ_Rweevil_c19503…	http://www.genome.jp/kegg-bin/show_pathway?ko04660/K04368%09red/K05730%09red/K03083%09red/K19862%09red/K01116%09red/K04734%09red/K12076%09red/K04456%09red/K07364%09red/K04393%09red/K02580%09red/K07827%09red/K02089%09red/K02649%09red
Chemokine signaling pathway	KEGG PATHWAY	ko04062	36	418	0.802941	0.999999	i3_LQ_Rweevil_c25319/f1p10/3334|i2_LQ_Rweevil_c103422/f1p6/2489|i1_LQ_Rweevil_c3955/f1p0/1529|i7_LQ_Rweevil_c959/f1p0/7055|i3_LQ_Rweevil_c19303/f1p3/3167|i1_LQ_Rweevil_c105436/f1p0/1523|i3_HQ_Rweevil_c24006/f2p1/3186|i2_LQ_Rweevil_c112629/f1p7/3089|i3_HQ_Rweevil_c15966/f5p0/3779|i5_LQ_Rweevil_c4709/f1p0/5346|i2_LQ_Rweevil_c110952/f1p10/2300|i2_LQ_Rweevil_c43698/f1p9/2661|i3_LQ_Rweevil_c4623/f1p0/…	http://www.genome.jp/kegg-bin/show_pathway?ko04062/K04353%09red/K04514%09red/K05730%09red/K05725%09red/K12366%09red/K04734%09red/K09408%09red/K03083%09red/K11224%09red/K04456%09red/K04393%09red/K04392%09red/K05704%09red/K02580%09red/K06279%09red/K07827%09red/K04368%09red/K05760%09red/K02649%09red/K06068%09red
Hippo signaling pathway - multiple species	KEGG PATHWAY	ko04392	8	105	0.804256	0.999999	i9_LQ_Rweevil_c137/f1p0/9324|i2_LQ_Rweevil_c30084/f1p2/2041|i2_LQ_Rweevil_c41463/f1p3/2098|i3_HQ_Rweevil_c8294/f2p0/3927|i4_HQ_Rweevil_c918/f6p0/4295|i0_HQ_Rweevil_c28702/f2p0/948|i3_LQ_Rweevil_c28236/f1p0/3838|i3_LQ_Rweevil_c41846/f1p10/3465	http://www.genome.jp/kegg-bin/show_pathway?ko04392/K09448%09red/K09851%09red/K16683%09red/K06685%09red/K16687%09red/K16669%09red
Inflammatory mediator regulation of TRP channels	KEGG PATHWAY	ko04750	19	233	0.815817	0.999999	i7_LQ_Rweevil_c959/f1p0/7055|i3_LQ_Rweevil_c4623/f1p0/3311|i2_LQ_Rweevil_c106904/f1p31/3031|i2_LQ_Rweevil_c115175/f1p1/2403|i1_LQ_Rweevil_c105436/f1p0/1523|i2_LQ_Rweevil_c4086/f1p6/2996|i5_HQ_Rweevil_c558/f2p0/5401|i5_LQ_Rweevil_c1419/f1p0/5859|i4_LQ_Rweevil_c5278/f1p0/4368|i3_LQ_Rweevil_c24749/f1p0/3354|i2_HQ_Rweevil_c147837/f3p5/2250|i2_LQ_Rweevil_c14795/f1p4/2163|i2_LQ_Rweevil_c135632/f1p0/235…	http://www.genome.jp/kegg-bin/show_pathway?ko04750/K04515%09red/K04432%09red/K01116%09red/K05704%09red/K04632%09red/K06269%09red/K02649%09red/K06068%09red
RIG-I-like receptor signaling pathway	KEGG PATHWAY	ko04622	8	107	0.819313	0.999999	i2_HQ_Rweevil_c23580/f3p4/2251|i3_LQ_Rweevil_c25319/f1p10/3334|i3_HQ_Rweevil_c24006/f2p1/3186|i2_HQ_Rweevil_c36513/f4p1/2797|i2_LQ_Rweevil_c112629/f1p7/3089|i1_LQ_Rweevil_c76297/f1p2/1538|i2_LQ_Rweevil_c19055/f1p4/2526|i2_LQ_Rweevil_c110952/f1p10/2300	http://www.genome.jp/kegg-bin/show_pathway?ko04622/K02580%09red/K08601%09red/K04734%09red/K04398%09red
Renal cell carcinoma	KEGG PATHWAY	ko05211	24	290	0.820608	0.999999	i2_LQ_Rweevil_c87392/f1p3/2803|i3_HQ_Rweevil_c19979/f2p0/3427|i2_LQ_Rweevil_c47661/f1p1/2580|i2_LQ_Rweevil_c103422/f1p6/2489|i1_LQ_Rweevil_c3955/f1p0/1529|i3_LQ_Rweevil_c7524/f1p0/3088|i1_LQ_Rweevil_c14490/f2p0/1555|i1_LQ_Rweevil_c105436/f1p0/1523|i3_LQ_Rweevil_c28465/f1p0/3499|i2_LQ_Rweevil_c83385/f1p3/2850|i9_LQ_Rweevil_c319/f1p0/9029|i3_LQ_Rweevil_c26325/f1p0/3746|i2_LQ_Rweevil_c58643/f1p4/238…	http://www.genome.jp/kegg-bin/show_pathway?ko05211/K04353%09red/K03871%09red/K03870%09red/K04368%09red/K04456%09red/K08268%09red/K04393%09red/K04392%09red/K07299%09red/K07827%09red/K07293%09red/K02649%09red
Measles	KEGG PATHWAY	ko05162	21	257	0.823232	0.999999	i3_LQ_Rweevil_c23857/f1p0/3130|i3_LQ_Rweevil_c34512/f1p1/3560|i3_LQ_Rweevil_c25319/f1p10/3334|i1_HQ_Rweevil_c19503/f3p0/1759|i1_LQ_Rweevil_c5793/f1p0/1513|i5_LQ_Rweevil_c4709/f1p0/5346|i1_LQ_Rweevil_c105436/f1p0/1523|i3_HQ_Rweevil_c24006/f2p1/3186|i4_LQ_Rweevil_c10089/f1p13/4213|i2_LQ_Rweevil_c39760/f1p6/2218|i4_HQ_Rweevil_c1314/f3p4/4533|i2_LQ_Rweevil_c64985/f1p0/2158|i2_LQ_Rweevil_c112629/f1p7/…	http://www.genome.jp/kegg-bin/show_pathway?ko05162/K16196%09red/K08860%09red/K10144%09red/K03097%09red/K04734%09red/K03083%09red/K11224%09red/K04456%09red/K02580%09red/K06626%09red/K02089%09red/K02649%09red/K03283%09red
Regulation of autophagy	KEGG PATHWAY	ko04140	6	85	0.835705	0.999999	i3_LQ_Rweevil_c27668/f1p0/3380|i2_LQ_Rweevil_c39699/f1p5/3080|i2_LQ_Rweevil_c22439/f1p1/3036|i3_HQ_Rweevil_c40208/f10p0/3518|i3_LQ_Rweevil_c33902/f1p0/3938|i0_LQ_Rweevil_c56772/f1p0/955	http://www.genome.jp/kegg-bin/show_pathway?ko04140/K08331%09red/K00914%09red/K08337%09red/K08341%09red
Propanoate metabolism	KEGG PATHWAY	ko00640	7	98	0.841075	0.999999	i1_LQ_Rweevil_c52948/f1p0/1812|i0_LQ_Rweevil_c35198/f1p0/764|i2_LQ_Rweevil_c122295/f1p7/2108|i1_LQ_Rweevil_c6276/f1p0/1731|i1_LQ_Rweevil_c76259/f1p0/1922|i2_LQ_Rweevil_c4200/f1p0/2428|i1_LQ_Rweevil_c85230/f2p0/982	http://www.genome.jp/kegg-bin/show_pathway?ko00640/K00140%09red/K00382%09red/K07511%09red/K11262%09red/K07515%09red/K00016%09red
Lysine degradation	KEGG PATHWAY	ko00310	38	451	0.843396	0.999999	i3_LQ_Rweevil_c18031/f1p0/3665|i3_LQ_Rweevil_c5167/f1p0/3494|i2_LQ_Rweevil_c45247/f1p38/3003|i3_HQ_Rweevil_c1440/f7p0/3196|i3_LQ_Rweevil_c22167/f1p0/3418|i3_LQ_Rweevil_c29831/f1p49/3040|i2_LQ_Rweevil_c4200/f1p0/2428|i2_HQ_Rweevil_c10586/f2p2/2807|i1_LQ_Rweevil_c41017/f1p0/1899|i4_LQ_Rweevil_c7856/f1p0/4728|i5_LQ_Rweevil_c4343/f1p6/5721|i3_HQ_Rweevil_c11789/f3p0/3626|i2_LQ_Rweevil_c15078/f1p47/214…	http://www.genome.jp/kegg-bin/show_pathway?ko00310/K00825%09red/K18826%09red/K00164%09red/K11433%09red/K07515%09red/K00128%09red/K11427%09red/K14157%09red/K00252%09red/K07511%09red/K18201%09red
Osteoclast differentiation	KEGG PATHWAY	ko04380	17	216	0.843865	0.999999	i2_HQ_Rweevil_c2310/f2p2/2712|i2_LQ_Rweevil_c110952/f1p10/2300|i2_HQ_Rweevil_c36513/f4p1/2797|i1_LQ_Rweevil_c105436/f1p0/1523|i1_LQ_Rweevil_c75228/f1p0/1996|i3_HQ_Rweevil_c24006/f2p1/3186|i4_LQ_Rweevil_c10089/f1p13/4213|i2_LQ_Rweevil_c19055/f1p4/2526|i2_LQ_Rweevil_c112629/f1p7/3089|i3_LQ_Rweevil_c25319/f1p10/3334|i1_HQ_Rweevil_c9969/f2p6/1560|i4_LQ_Rweevil_c11433/f1p25/4941|i1_LQ_Rweevil_c76297/f…	http://www.genome.jp/kegg-bin/show_pathway?ko04380/K04368%09red/K08601%09red/K04403%09red/K04734%09red/K04456%09red/K07364%09red/K04392%09red/K02580%09red/K02649%09red
Viral carcinogenesis	KEGG PATHWAY	ko05203	51	594	0.845164	0.999999	i3_HQ_Rweevil_c32059/f4p0/3164|i6_LQ_Rweevil_c1432/f1p0/6623|i3_LQ_Rweevil_c25319/f1p10/3334|i3_HQ_Rweevil_c1696/f6p4/3821|i1_LQ_Rweevil_c76297/f1p2/1538|i2_LQ_Rweevil_c84869/f1p68/2342|i2_LQ_Rweevil_c40500/f1p14/2928|i2_LQ_Rweevil_c133528/f1p2/2461|i2_HQ_Rweevil_c54191/f2p7/2434|i1_LQ_Rweevil_c48933/f1p0/1682|i2_LQ_Rweevil_c54489/f1p5/2975|i2_LQ_Rweevil_c103422/f1p6/2489|i1_LQ_Rweevil_c3955/f1p0…	http://www.genome.jp/kegg-bin/show_pathway?ko05203/K15979%09red/K03062%09red/K04734%09red/K09048%09red/K11224%09red/K04393%09red/K04392%09red/K10587%09red/K04398%09red/K02649%09red/K09254%09red/K11838%09red/K04374%09red/K06630%09red/K05699%09red/K04681%09red/K10610%09red/K12076%09red/K02089%09red/K06626%09red/K06643%09red/K16175%09red/K05704%09red/K11643%09red/K05768%09red/K02580%09red/K07827%09r…
FoxO signaling pathway	KEGG PATHWAY	ko04068	40	474	0.846571	0.999999	i2_LQ_Rweevil_c79174/f1p1/2517|i2_LQ_Rweevil_c84869/f1p68/2342|i2_LQ_Rweevil_c10838/f1p1/2406|i3_LQ_Rweevil_c23687/f1p1/3657|i3_LQ_Rweevil_c22931/f1p68/3296|i4_LQ_Rweevil_c9518/f1p0/4565|i2_LQ_Rweevil_c24773/f1p15/2869|i2_LQ_Rweevil_c65512/f1p0/2412|i0_LQ_Rweevil_c56772/f1p0/955|i1_HQ_Rweevil_c37687/f25p0/1373|i4_LQ_Rweevil_c10035/f1p0/4100|i1_LQ_Rweevil_c105436/f1p0/1523|i1_HQ_Rweevil_c2117/f3p0…	http://www.genome.jp/kegg-bin/show_pathway?ko04068/K03781%09red/K04468%09red/K05868%09red/K04500%09red/K15464%09red/K06643%09red/K08341%09red/K04501%09red/K04527%09red/K04368%09red/K01596%09red/K07200%09red/K04456%09red/K09408%09red/K07199%09red/K11838%09red/K07827%09red/K02649%09red
Glycosaminoglycan biosynthesis - CS/DS	KEGG PATHWAY	ko00532	1	19	0.847254	0.999999	i4_LQ_Rweevil_c1738/f2p0/4201	http://www.genome.jp/kegg-bin/show_pathway?ko00532/K13499%09red
Fatty acid elongation	KEGG PATHWAY	ko00062	3	48	0.847336	0.999999	i2_HQ_Rweevil_c18314/f2p14/2737|i2_LQ_Rweevil_c4200/f1p0/2428|i1_LQ_Rweevil_c85230/f2p0/982	http://www.genome.jp/kegg-bin/show_pathway?ko00062/K07511%09red/K07515%09red/K10203%09red
Cell adhesion molecules (CAMs)	KEGG PATHWAY	ko04514	3	48	0.847336	0.999999	i2_LQ_Rweevil_c86151/f1p20/3098|i3_LQ_Rweevil_c36983/f1p5/3637|i1_HQ_Rweevil_c3339/f3p0/1253	http://www.genome.jp/kegg-bin/show_pathway?ko04514/K06491%09red/K05719%09red/K06756%09red
Amphetamine addiction	KEGG PATHWAY	ko05031	13	172	0.855277	0.999999	i4_LQ_Rweevil_c4993/f1p0/4393|i1_HQ_Rweevil_c1216/f13p0/1908|i2_LQ_Rweevil_c106904/f1p31/3031|i1_LQ_Rweevil_c48933/f1p0/1682|i2_LQ_Rweevil_c4086/f1p6/2996|i5_HQ_Rweevil_c558/f2p0/5401|i2_HQ_Rweevil_c54191/f2p7/2434|i3_LQ_Rweevil_c24749/f1p0/3354|i2_LQ_Rweevil_c135632/f1p0/2350|i2_HQ_Rweevil_c147993/f129p15/2433|i2_HQ_Rweevil_c1571/f9p32/2954|i4_LQ_Rweevil_c2578/f1p7/4259|i5_LQ_Rweevil_c3062/f1p6/…	http://www.genome.jp/kegg-bin/show_pathway?ko05031/K04515%09red/K09048%09red/K01593%09red/K04632%09red/K00501%09red/K06269%09red/K04374%09red
Hepatitis C	KEGG PATHWAY	ko05160	18	230	0.85532	0.999999	i2_LQ_Rweevil_c17936/f1p1/2722|i3_LQ_Rweevil_c23857/f1p0/3130|i3_LQ_Rweevil_c25319/f1p10/3334|i2_LQ_Rweevil_c57775/f1p12/2650|i1_LQ_Rweevil_c105436/f1p0/1523|i3_HQ_Rweevil_c24006/f2p1/3186|i2_LQ_Rweevil_c112629/f1p7/3089|i4_LQ_Rweevil_c10089/f1p13/4213|i4_HQ_Rweevil_c1314/f3p4/4533|i2_LQ_Rweevil_c25675/f1p4/2228|i3_HQ_Rweevil_c15966/f5p0/3779|i2_LQ_Rweevil_c123436/f1p1/2545|i1_LQ_Rweevil_c76297/f…	http://www.genome.jp/kegg-bin/show_pathway?ko05160/K16196%09red/K08860%09red/K04354%09red/K03456%09red/K04734%09red/K13885%09red/K03083%09red/K04456%09red/K02580%09red/K07827%09red/K02649%09red
Serotonergic synapse	KEGG PATHWAY	ko04726	8	113	0.859129	0.999999	i3_LQ_Rweevil_c21179/f1p0/3999|i1_HQ_Rweevil_c1216/f13p0/1908|i2_LQ_Rweevil_c4086/f1p6/2996|i2_LQ_Rweevil_c58643/f1p4/2380|i2_LQ_Rweevil_c25892/f1p5/2956|i3_LQ_Rweevil_c24749/f1p0/3354|i1_LQ_Rweevil_c41260/f1p0/1995|i2_LQ_Rweevil_c12823/f1p6/2862	http://www.genome.jp/kegg-bin/show_pathway?ko04726/K04534%09red/K04368%09red/K01593%09red/K00502%09red/K04632%09red/K07827%09red
Synthesis and degradation of ketone bodies	KEGG PATHWAY	ko00072	1	20	0.860953	0.999999	i1_LQ_Rweevil_c74743/f1p0/1752	http://www.genome.jp/kegg-bin/show_pathway?ko00072/K01027%09red
Primary bile acid biosynthesis	KEGG PATHWAY	ko00120	1	20	0.860953	0.999999	i2_LQ_Rweevil_c5248/f1p7/2540	http://www.genome.jp/kegg-bin/show_pathway?ko00120/K12405%09red
Bacterial invasion of epithelial cells	KEGG PATHWAY	ko05100	35	424	0.863424	0.999999	i1_HQ_Rweevil_c29946/f5p0/1674|i3_HQ_Rweevil_c1882/f5p0/3217|i2_LQ_Rweevil_c24813/f1p1/2432|i4_HQ_Rweevil_c1193/f4p0/4699|i4_HQ_Rweevil_c877/f7p0/4503|i7_LQ_Rweevil_c283/f1p0/7750|i2_LQ_Rweevil_c86151/f1p20/3098|i2_LQ_Rweevil_c103422/f1p6/2489|i1_LQ_Rweevil_c3955/f1p0/1529|i5_LQ_Rweevil_c730/f1p0/5611|i3_LQ_Rweevil_c4623/f1p0/3311|i3_LQ_Rweevil_c19303/f1p3/3167|i2_LQ_Rweevil_c58365/f1p10/1997|i1_…	http://www.genome.jp/kegg-bin/show_pathway?ko05100/K13708%09red/K05700%09red/K05725%09red/K05719%09red/K04646%09red/K05691%09red/K16939%09red/K12366%09red/K05692%09red/K05704%09red/K05758%09red/K16942%09red/K01528%09red/K04393%09red/K04392%09red/K06272%09red/K06279%09red/K05760%09red/K02649%09red/K05757%09red
MicroRNAs in cancer	KEGG PATHWAY	ko05206	47	557	0.864202	0.999999	i3_LQ_Rweevil_c27022/f1p4/3956|i3_LQ_Rweevil_c25319/f1p10/3334|i4_LQ_Rweevil_c8890/f1p9/4363|i2_LQ_Rweevil_c7186/f1p10/2801|i2_LQ_Rweevil_c94976/f1p77/2115|i6_LQ_Rweevil_c1328/f1p6/6550|i3_LQ_Rweevil_c15220/f1p0/3054|i2_LQ_Rweevil_c150815/f1p41/2779|i2_HQ_Rweevil_c1787/f10p2/2275|i4_LQ_Rweevil_c12194/f1p0/4544|i1_LQ_Rweevil_c67077/f1p0/1989|i2_HQ_Rweevil_c84352/f2p27/2320|i4_HQ_Rweevil_c13669/f5p…	http://www.genome.jp/kegg-bin/show_pathway?ko05206/K12035%09red/K04514%09red/K07827%09red/K11592%09red/K06643%09red/K01116%09red/K16865%09red/K07204%09red/K02599%09red/K17387%09red/K02085%09red/K04368%09red/K06626%09red/K06279%09red/K04445%09red/K02580%09red/K01425%09red/K05665%09red/K10373%09red
cGMP-PKG signaling pathway	KEGG PATHWAY	ko04022	51	603	0.869564	0.999999	i4_HQ_Rweevil_c1720/f2p0/4101|i1_LQ_Rweevil_c48933/f1p0/1682|i2_LQ_Rweevil_c60831/f1p216/2225|i4_LQ_Rweevil_c10048/f1p0/4584|i4_HQ_Rweevil_c14509/f3p0/4347|i4_LQ_Rweevil_c7563/f1p2/4417|i5_LQ_Rweevil_c615/f1p0/5681|i2_HQ_Rweevil_c100430/f9p3/2082|i2_LQ_Rweevil_c135632/f1p0/2350|i2_LQ_Rweevil_c135067/f1p1/2506|i6_LQ_Rweevil_c548/f1p0/6810|i5_LQ_Rweevil_c5556/f1p4/5013|i4_LQ_Rweevil_c2563/f1p3/4524…	http://www.genome.jp/kegg-bin/show_pathway?ko04022/K09260%09red/K01539%09red/K09048%09red/K04514%09red/K09183%09red/K04527%09red/K04368%09red/K00907%09red/K04456%09red/K05853%09red/K04936%09red/K05850%09red/K06269%09red/K04374%09red/K02649%09red
Cell cycle	KEGG PATHWAY	ko04110	22	280	0.871815	0.999999	i2_LQ_Rweevil_c65535/f1p0/2358|i2_LQ_Rweevil_c111508/f1p1/2647|i2_LQ_Rweevil_c10838/f1p1/2406|i3_LQ_Rweevil_c22931/f1p68/3296|i2_LQ_Rweevil_c65512/f1p0/2412|i2_HQ_Rweevil_c10473/f3p1/2948|i2_LQ_Rweevil_c79174/f1p1/2517|i3_LQ_Rweevil_c34512/f1p1/3560|i3_HQ_Rweevil_c29443/f3p0/3019|i4_HQ_Rweevil_c13931/f5p0/4249|i3_LQ_Rweevil_c23857/f1p0/3130|i3_LQ_Rweevil_c23792/f1p0/3518|i3_HQ_Rweevil_c6869/f6p11…	http://www.genome.jp/kegg-bin/show_pathway?ko04110/K04681%09red/K03347%09red/K04500%09red/K04501%09red/K06643%09red/K02089%09red/K02212%09red/K03083%09red/K02210%09red/K03350%09red/K02540%09red/K02542%09red/K05868%09red/K06626%09red/K06632%09red/K06630%09red
Homologous recombination	KEGG PATHWAY	ko03440	3	51	0.873516	0.999999	i2_LQ_Rweevil_c64374/f1p3/2459|i1_LQ_Rweevil_c8453/f1p2/1955|i2_HQ_Rweevil_c82885/f2p3/2406	http://www.genome.jp/kegg-bin/show_pathway?ko03440/K10867%09red/K10882%09red
Glioma	KEGG PATHWAY	ko05214	13	176	0.874234	0.999999	i2_HQ_Rweevil_c127107/f10p7/2141|i2_LQ_Rweevil_c106904/f1p31/3031|i1_HQ_Rweevil_c19503/f3p0/1759|i5_HQ_Rweevil_c558/f2p0/5401|i2_LQ_Rweevil_c58643/f1p4/2380|i1_LQ_Rweevil_c105436/f1p0/1523|i4_LQ_Rweevil_c10089/f1p13/4213|i2_HQ_Rweevil_c1571/f9p32/2954|i4_LQ_Rweevil_c9939/f1p2/5014|i2_LQ_Rweevil_c18922/f1p6/2938|i4_LQ_Rweevil_c2578/f1p7/4259|i5_LQ_Rweevil_c3062/f1p6/5663|i2_LQ_Rweevil_c12823/f1p6/…	http://www.genome.jp/kegg-bin/show_pathway?ko05214/K04515%09red/K06643%09red/K01116%09red/K04368%09red/K04456%09red/K07827%09red/K02089%09red/K02649%09red/K06279%09red
Dopaminergic synapse	KEGG PATHWAY	ko04728	25	315	0.87455	0.999999	i2_LQ_Rweevil_c57775/f1p12/2650|i1_LQ_Rweevil_c48933/f1p0/1682|i2_LQ_Rweevil_c25675/f1p4/2228|i2_LQ_Rweevil_c123436/f1p1/2545|i3_LQ_Rweevil_c21179/f1p0/3999|i2_LQ_Rweevil_c106904/f1p31/3031|i5_HQ_Rweevil_c558/f2p0/5401|i2_HQ_Rweevil_c54191/f2p7/2434|i2_HQ_Rweevil_c147993/f129p15/2433|i5_LQ_Rweevil_c4297/f1p0/6130|i4_LQ_Rweevil_c2578/f1p7/4259|i5_LQ_Rweevil_c3062/f1p6/5663|i4_LQ_Rweevil_c4993/f1p0…	http://www.genome.jp/kegg-bin/show_pathway?ko04728/K04515%09red/K04534%09red/K09048%09red/K04354%09red/K03456%09red/K03083%09red/K10396%09red/K11583%09red/K04456%09red/K01593%09red/K04632%09red/K00501%09red/K06269%09red/K04374%09red
Circadian entrainment	KEGG PATHWAY	ko04713	15	201	0.880063	0.999999	i3_LQ_Rweevil_c21179/f1p0/3999|i2_LQ_Rweevil_c106904/f1p31/3031|i2_LQ_Rweevil_c4086/f1p6/2996|i5_HQ_Rweevil_c558/f2p0/5401|i4_LQ_Rweevil_c3875/f1p0/4616|i3_HQ_Rweevil_c1701/f5p0/3687|i3_LQ_Rweevil_c24749/f1p0/3354|i4_HQ_Rweevil_c1587/f2p0/4333|i2_HQ_Rweevil_c1571/f9p32/2954|i2_LQ_Rweevil_c25892/f1p5/2956|i2_LQ_Rweevil_c56369/f1p8/2079|i3_LQ_Rweevil_c11561/f1p4/3224|i4_LQ_Rweevil_c2578/f1p7/4259|i…	http://www.genome.jp/kegg-bin/show_pathway?ko04713/K04515%09red/K04962%09red/K04534%09red/K04445%09red/K16513%09red/K04632%09red
Tuberculosis	KEGG PATHWAY	ko05152	28	351	0.880819	0.999999	i2_LQ_Rweevil_c5851/f1p12/2177|i3_LQ_Rweevil_c25319/f1p10/3334|i1_LQ_Rweevil_c124438/f1p0/1974|i2_LQ_Rweevil_c37742/f1p1/2986|i3_LQ_Rweevil_c4623/f1p0/3311|i2_LQ_Rweevil_c57578/f1p1/2936|i1_LQ_Rweevil_c3289/f1p0/1363|i5_HQ_Rweevil_c558/f2p0/5401|i3_HQ_Rweevil_c24006/f2p1/3186|i3_LQ_Rweevil_c20130/f1p6/3201|i2_LQ_Rweevil_c112629/f1p7/3089|i2_HQ_Rweevil_c50762/f23p5/2889|i4_LQ_Rweevil_c2578/f1p7/42…	http://www.genome.jp/kegg-bin/show_pathway?ko05152/K04515%09red/K04718%09red/K04043%09red/K01379%09red/K08738%09red/K05704%09red/K00914%09red/K04456%09red/K02144%09red/K02580%09red/K04077%09red/K02154%09red/K04398%09red
Hedgehog signaling pathway	KEGG PATHWAY	ko04340	8	118	0.886613	0.999999	i3_LQ_Rweevil_c23857/f1p0/3130|i3_LQ_Rweevil_c35771/f1p0/3423|i3_LQ_Rweevil_c25027/f1p9/3644|i2_LQ_Rweevil_c111508/f1p1/2647|i2_LQ_Rweevil_c88766/f1p7/2793|i3_LQ_Rweevil_c25665/f1p0/3130|i3_HQ_Rweevil_c15966/f5p0/3779|i2_LQ_Rweevil_c88957/f1p11/2182	http://www.genome.jp/kegg-bin/show_pathway?ko04340/K08958%09red/K03362%09red/K03347%09red/K08957%09red/K03083%09red
ErbB signaling pathway	KEGG PATHWAY	ko04012	21	273	0.887539	0.999999	i3_LQ_Rweevil_c4623/f1p0/3311|i3_LQ_Rweevil_c19176/f1p6/3202|i2_LQ_Rweevil_c106904/f1p31/3031|i3_LQ_Rweevil_c23857/f1p0/3130|i5_HQ_Rweevil_c558/f2p0/5401|i5_LQ_Rweevil_c4709/f1p0/5346|i2_LQ_Rweevil_c58643/f1p4/2380|i1_LQ_Rweevil_c105436/f1p0/1523|i2_LQ_Rweevil_c42645/f1p1/2239|i4_LQ_Rweevil_c10089/f1p13/4213|i3_LQ_Rweevil_c27822/f1p5/3443|i5_LQ_Rweevil_c4840/f1p0/5026|i3_HQ_Rweevil_c15966/f5p0/37…	http://www.genome.jp/kegg-bin/show_pathway?ko04012/K04515%09red/K04368%09red/K05725%09red/K04430%09red/K19862%09red/K01116%09red/K03083%09red/K05704%09red/K11224%09red/K04456%09red/K07827%09red/K02649%09red/K06279%09red
Vasopressin-regulated water reabsorption	KEGG PATHWAY	ko04962	7	106	0.889466	0.999999	i2_LQ_Rweevil_c3915/f1p6/2347|i2_LQ_Rweevil_c4086/f1p6/2996|i2_LQ_Rweevil_c87309/f1p6/2395|i2_HQ_Rweevil_c54191/f2p7/2434|i3_LQ_Rweevil_c24749/f1p0/3354|i1_LQ_Rweevil_c54239/f1p0/1755|i1_LQ_Rweevil_c15614/f1p0/1033	http://www.genome.jp/kegg-bin/show_pathway?ko04962/K09048%09red/K10418%09red/K04632%09red/K12462%09red/K04648%09red
Prolactin signaling pathway	KEGG PATHWAY	ko04917	18	239	0.890575	0.999999	i4_LQ_Rweevil_c4993/f1p0/4393|i3_LQ_Rweevil_c4623/f1p0/3311|i3_LQ_Rweevil_c25319/f1p10/3334|i5_LQ_Rweevil_c4082/f1p0/5505|i1_LQ_Rweevil_c105436/f1p0/1523|i5_LQ_Rweevil_c4709/f1p0/5346|i2_LQ_Rweevil_c63696/f1p1/2255|i3_HQ_Rweevil_c24006/f2p1/3186|i4_LQ_Rweevil_c10089/f1p13/4213|i2_LQ_Rweevil_c19055/f1p4/2526|i2_LQ_Rweevil_c112629/f1p7/3089|i3_HQ_Rweevil_c15966/f5p0/3779|i3_LQ_Rweevil_c23857/f1p0/3…	http://www.genome.jp/kegg-bin/show_pathway?ko04917/K04368%09red/K07827%09red/K03083%09red/K04698%09red/K05704%09red/K11224%09red/K04456%09red/K09408%09red/K02580%09red/K00501%09red/K02649%09red/K06279%09red
Chronic myeloid leukemia	KEGG PATHWAY	ko05220	19	252	0.895019	0.999999	i2_HQ_Rweevil_c127107/f10p7/2141|i3_LQ_Rweevil_c25319/f1p10/3334|i1_HQ_Rweevil_c19503/f3p0/1759|i1_LQ_Rweevil_c105436/f1p0/1523|i5_LQ_Rweevil_c4709/f1p0/5346|i2_LQ_Rweevil_c58643/f1p4/2380|i2_LQ_Rweevil_c79174/f1p1/2517|i2_LQ_Rweevil_c10838/f1p1/2406|i3_HQ_Rweevil_c24006/f2p1/3186|i4_LQ_Rweevil_c10089/f1p13/4213|i3_LQ_Rweevil_c7524/f1p0/3088|i2_LQ_Rweevil_c112629/f1p7/3089|i1_LQ_Rweevil_c76297/f1…	http://www.genome.jp/kegg-bin/show_pathway?ko05220/K04368%09red/K04501%09red/K06643%09red/K07293%09red/K04734%09red/K11224%09red/K04456%09red/K02580%09red/K07827%09red/K02089%09red/K02649%09red/K06279%09red
Leishmaniasis	KEGG PATHWAY	ko05140	8	120	0.896282	0.999999	i3_LQ_Rweevil_c25319/f1p10/3334|i3_HQ_Rweevil_c24006/f2p1/3186|i2_LQ_Rweevil_c112629/f1p7/3089|i1_HQ_Rweevil_c9969/f2p6/1560|i1_LQ_Rweevil_c76297/f1p2/1538|i2_LQ_Rweevil_c19055/f1p4/2526|i2_LQ_Rweevil_c86151/f1p20/3098|i2_LQ_Rweevil_c110952/f1p10/2300	http://www.genome.jp/kegg-bin/show_pathway?ko05140/K02580%09red/K04403%09red/K04734%09red/K05719%09red
Melanoma	KEGG PATHWAY	ko05218	6	95	0.898802	0.999999	i2_HQ_Rweevil_c127107/f10p7/2141|i1_HQ_Rweevil_c19503/f3p0/1759|i1_LQ_Rweevil_c105436/f1p0/1523|i2_LQ_Rweevil_c58643/f1p4/2380|i4_LQ_Rweevil_c10089/f1p13/4213|i2_LQ_Rweevil_c12823/f1p6/2862	http://www.genome.jp/kegg-bin/show_pathway?ko05218/K06643%09red/K04368%09red/K04456%09red/K07827%09red/K02089%09red/K02649%09red
Cholinergic synapse	KEGG PATHWAY	ko04725	13	182	0.898896	0.999999	i3_LQ_Rweevil_c21179/f1p0/3999|i2_LQ_Rweevil_c106904/f1p31/3031|i5_HQ_Rweevil_c558/f2p0/5401|i2_LQ_Rweevil_c58643/f1p4/2380|i1_LQ_Rweevil_c105436/f1p0/1523|i4_LQ_Rweevil_c10089/f1p13/4213|i2_LQ_Rweevil_c25892/f1p5/2956|i2_HQ_Rweevil_c1571/f9p32/2954|i2_HQ_Rweevil_c54191/f2p7/2434|i4_LQ_Rweevil_c2578/f1p7/4259|i1_LQ_Rweevil_c48933/f1p0/1682|i5_LQ_Rweevil_c3062/f1p6/5663|i2_LQ_Rweevil_c12823/f1p6/2…	http://www.genome.jp/kegg-bin/show_pathway?ko04725/K04515%09red/K09048%09red/K04534%09red/K04368%09red/K04456%09red/K07827%09red/K04374%09red/K02649%09red
Olfactory transduction	KEGG PATHWAY	ko04740	7	108	0.899416	0.999999	i2_LQ_Rweevil_c106904/f1p31/3031|i3_HQ_Rweevil_c2371/f3p4/3348|i5_HQ_Rweevil_c558/f2p0/5401|i2_LQ_Rweevil_c43754/f1p0/2994|i2_HQ_Rweevil_c1571/f9p32/2954|i4_LQ_Rweevil_c2578/f1p7/4259|i5_LQ_Rweevil_c3062/f1p6/5663	http://www.genome.jp/kegg-bin/show_pathway?ko04740/K04515%09red/K04950%09red
Longevity regulating pathway - worm	KEGG PATHWAY	ko04212	30	381	0.901411	0.999999	i2_LQ_Rweevil_c108645/f1p6/2872|i1_LQ_Rweevil_c48933/f1p0/1682|i1_LQ_Rweevil_c124438/f1p0/1974|i2_HQ_Rweevil_c39443/f3p1/2326|i1_HQ_Rweevil_c27967/f2p0/1589|i0_LQ_Rweevil_c56772/f1p0/955|i2_LQ_Rweevil_c163194/f1p6/1966|i1_LQ_Rweevil_c10472/f1p9/1955|i3_LQ_Rweevil_c20130/f1p6/3201|i1_LQ_Rweevil_c22749/f1p4/1915|i4_LQ_Rweevil_c5941/f1p0/4434|i1_LQ_Rweevil_c7756/f1p0/1680|i3_LQ_Rweevil_c23765/f1p8/3…	http://www.genome.jp/kegg-bin/show_pathway?ko04212/K03781%09red/K13356%09red/K04043%09red/K04527%09red/K03871%09red/K00507%09red/K08341%09red/K04456%09red/K08268%09red/K09408%09red/K04077%09red/K17491%09red/K11204%09red/K04374%09red/K09414%09red
RNA degradation	KEGG PATHWAY	ko03018	25	325	0.904992	0.999999	i2_LQ_Rweevil_c65067/f1p2/2771|i1_LQ_Rweevil_c23060/f1p0/1896|i2_LQ_Rweevil_c114170/f1p27/2532|i1_LQ_Rweevil_c27586/f1p0/2037|i2_HQ_Rweevil_c27482/f2p5/2836|i2_LQ_Rweevil_c9336/f1p6/3000|i1_HQ_Rweevil_c120977/f2p0/1301|i2_LQ_Rweevil_c38652/f1p50/2160|i2_LQ_Rweevil_c85130/f1p0/2686|i2_LQ_Rweevil_c60957/f1p2/2927|i3_LQ_Rweevil_c20130/f1p6/3201|i2_LQ_Rweevil_c153769/f1p8/2884|i2_LQ_Rweevil_c24555/f1…	http://www.genome.jp/kegg-bin/show_pathway?ko03018/K14443%09red/K00850%09red/K04077%09red/K07573%09red/K12585%09red/K12614%09red/K12605%09red/K12602%09red/K10643%09red/K04043%09red/K12616%09red/K12618%09red/K13126%09red
Longevity regulating pathway - multiple species	KEGG PATHWAY	ko04213	48	586	0.906513	0.999999	i2_LQ_Rweevil_c162718/f1p0/2473|i2_LQ_Rweevil_c10915/f1p0/3002|i2_LQ_Rweevil_c7186/f1p10/2801|i2_LQ_Rweevil_c45529/f1p1/2691|i5_LQ_Rweevil_c1011/f1p0/5528|i1_HQ_Rweevil_c120445/f46p0/1377|i2_LQ_Rweevil_c24773/f1p15/2869|i4_LQ_Rweevil_c12194/f1p0/4544|i4_HQ_Rweevil_c13669/f5p0/4479|i0_HQ_Rweevil_c1808/f2p0/777|i2_LQ_Rweevil_c163088/f1p0/2526|i5_LQ_Rweevil_c4273/f1p1/5359|i1_LQ_Rweevil_c105436/f1p0…	http://www.genome.jp/kegg-bin/show_pathway?ko04213/K03781%09red/K04527%09red/K07200%09red/K09542%09red/K07204%09red/K04456%09red/K09408%09red/K07199%09red/K07827%09red/K02649%09red/K03283%09red
Inositol phosphate metabolism	KEGG PATHWAY	ko00562	18	245	0.909999	0.999999	i2_LQ_Rweevil_c111440/f1p5/2407|i3_LQ_Rweevil_c22155/f1p0/3375|i2_LQ_Rweevil_c22439/f1p1/3036|i3_LQ_Rweevil_c27969/f1p0/3702|i2_HQ_Rweevil_c86952/f2p11/2461|i1_LQ_Rweevil_c91074/f1p0/1127|i2_LQ_Rweevil_c109656/f1p3/2530|i5_LQ_Rweevil_c4075/f1p5/5143|i1_LQ_Rweevil_c16108/f1p0/1088|i2_LQ_Rweevil_c86017/f1p11/2419|i1_LQ_Rweevil_c76259/f1p0/1922|i1_LQ_Rweevil_c16810/f1p0/1069|i1_LQ_Rweevil_c106904/f1…	http://www.genome.jp/kegg-bin/show_pathway?ko00562/K00140%09red/K01092%09red/K01116%09red/K00915%09red/K00914%09red/K18082%09red/K13711%09red/K18081%09red/K20278%09red/K00469%09red/K00889%09red
Apoptosis	KEGG PATHWAY	ko04210	47	577	0.910844	0.999999	i1_HQ_Rweevil_c29946/f5p0/1674|i3_LQ_Rweevil_c25319/f1p10/3334|i1_LQ_Rweevil_c48933/f1p0/1682|i1_LQ_Rweevil_c28791/f1p0/1874|i4_LQ_Rweevil_c11938/f1p0/4777|i2_LQ_Rweevil_c59678/f1p3/2344|i4_LQ_Rweevil_c4880/f1p1/4594|i4_HQ_Rweevil_c1584/f2p0/4697|i2_LQ_Rweevil_c110118/f1p4/2989|i3_LQ_Rweevil_c26061/f1p0/3179|i2_LQ_Rweevil_c109368/f1p88/2860|i2_LQ_Rweevil_c112660/f1p81/2618|i3_LQ_Rweevil_c8041/f1p…	http://www.genome.jp/kegg-bin/show_pathway?ko04210/K08738%09red/K04426%09red/K01379%09red/K07374%09red/K05692%09red/K08860%09red/K04734%09red/K01363%09red/K01373%09red/K04397%09red/K04456%09red/K06114%09red/K02580%09red/K07827%09red/K04368%09red/K04374%09red/K02649%09red/K04398%09red
Non-homologous end-joining	KEGG PATHWAY	ko03450	1	25	0.913081	0.999999	i7_LQ_Rweevil_c690/f1p0/7582	http://www.genome.jp/kegg-bin/show_pathway?ko03450/K10777%09red
Ether lipid metabolism	KEGG PATHWAY	ko00565	4	71	0.913115	0.999999	i1_HQ_Rweevil_c4798/f4p0/1962|i2_LQ_Rweevil_c61899/f1p6/2376|i2_LQ_Rweevil_c48122/f1p10/2121|i3_LQ_Rweevil_c25265/f1p0/3768	http://www.genome.jp/kegg-bin/show_pathway?ko00565/K16794%09red/K00993%09red/K16860%09red
One carbon pool by folate	KEGG PATHWAY	ko00670	7	112	0.917044	0.999999	i2_HQ_Rweevil_c31818/f23p3/2955|i3_HQ_Rweevil_c7602/f4p4/3449|i3_LQ_Rweevil_c30941/f1p0/3018|i3_LQ_Rweevil_c15131/f1p0/3019|i3_LQ_Rweevil_c9581/f1p8/3698|i3_LQ_Rweevil_c10769/f1p2/3605|i3_LQ_Rweevil_c22074/f1p1/3474	http://www.genome.jp/kegg-bin/show_pathway?ko00670/K00288%09red/K11787%09red
Phototransduction - fly	KEGG PATHWAY	ko04745	21	283	0.917259	0.999999	i2_LQ_Rweevil_c105288/f1p6/2475|i4_LQ_Rweevil_c3989/f1p0/4745|i1_HQ_Rweevil_c29946/f5p0/1674|i2_LQ_Rweevil_c23703/f1p6/2245|i2_LQ_Rweevil_c106904/f1p31/3031|i1_LQ_Rweevil_c28791/f1p0/1874|i5_HQ_Rweevil_c558/f2p0/5401|i5_LQ_Rweevil_c3231/f1p6/5622|i2_LQ_Rweevil_c14038/f1p201/1927|i2_HQ_Rweevil_c1571/f9p32/2954|i2_LQ_Rweevil_c25010/f1p2/2692|i3_HQ_Rweevil_c6586/f3p0/3259|i2_LQ_Rweevil_c6993/f1p184/…	http://www.genome.jp/kegg-bin/show_pathway?ko04745/K04515%09red/K13806%09red/K05692%09red/K13804%09red
Acute myeloid leukemia	KEGG PATHWAY	ko05221	9	138	0.918467	0.999999	i3_LQ_Rweevil_c25319/f1p10/3334|i1_LQ_Rweevil_c105436/f1p0/1523|i5_LQ_Rweevil_c4709/f1p0/5346|i2_LQ_Rweevil_c58643/f1p4/2380|i3_HQ_Rweevil_c24006/f2p1/3186|i4_LQ_Rweevil_c10089/f1p13/4213|i2_LQ_Rweevil_c112629/f1p7/3089|i2_LQ_Rweevil_c19055/f1p4/2526|i2_LQ_Rweevil_c12823/f1p6/2862	http://www.genome.jp/kegg-bin/show_pathway?ko05221/K04368%09red/K11224%09red/K04456%09red/K02580%09red/K07827%09red/K02649%09red
Mismatch repair	KEGG PATHWAY	ko03430	1	26	0.920877	0.999999	i2_HQ_Rweevil_c5431/f8p0/2934	http://www.genome.jp/kegg-bin/show_pathway?ko03430/K08735%09red
GABAergic synapse	KEGG PATHWAY	ko04727	6	101	0.925656	0.999999	i3_LQ_Rweevil_c21179/f1p0/3999|i3_LQ_Rweevil_c4623/f1p0/3311|i2_LQ_Rweevil_c25892/f1p5/2956|i2_LQ_Rweevil_c95262/f1p1/2078|i2_HQ_Rweevil_c1787/f10p2/2275|i0_LQ_Rweevil_c56772/f1p0/955	http://www.genome.jp/kegg-bin/show_pathway?ko04727/K08341%09red/K04534%09red/K15376%09red/K05704%09red/K01425%09red
SNARE interactions in vesicular transport	KEGG PATHWAY	ko04130	2	44	0.926585	0.999999	i2_LQ_Rweevil_c63268/f1p4/2227|i2_LQ_Rweevil_c57857/f1p4/2303	http://www.genome.jp/kegg-bin/show_pathway?ko04130/K08498%09red
Alcoholism	KEGG PATHWAY	ko05034	14	203	0.927537	0.999999	i3_LQ_Rweevil_c21179/f1p0/3999|i4_LQ_Rweevil_c4993/f1p0/4393|i1_HQ_Rweevil_c1216/f13p0/1908|i1_LQ_Rweevil_c48933/f1p0/1682|i2_LQ_Rweevil_c4086/f1p6/2996|i2_LQ_Rweevil_c58643/f1p4/2380|i2_HQ_Rweevil_c54191/f2p7/2434|i3_LQ_Rweevil_c12338/f1p0/3823|i2_LQ_Rweevil_c135632/f1p0/2350|i2_HQ_Rweevil_c147993/f129p15/2433|i2_LQ_Rweevil_c25892/f1p5/2956|i2_LQ_Rweevil_c18922/f1p6/2938|i3_LQ_Rweevil_c24749/f1p…	http://www.genome.jp/kegg-bin/show_pathway?ko05034/K07827%09red/K09048%09red/K07359%09red/K04534%09red/K04368%09red/K01593%09red/K04632%09red/K00501%09red/K06269%09red/K04374%09red/K06279%09red
Retrograde endocannabinoid signaling	KEGG PATHWAY	ko04723	7	115	0.928448	0.999999	i3_LQ_Rweevil_c21179/f1p0/3999|i2_LQ_Rweevil_c105288/f1p6/2475|i2_LQ_Rweevil_c23703/f1p6/2245|i4_LQ_Rweevil_c3989/f1p0/4745|i2_LQ_Rweevil_c25892/f1p5/2956|i5_LQ_Rweevil_c3231/f1p6/5622|i2_HQ_Rweevil_c50769/f13p6/2324	http://www.genome.jp/kegg-bin/show_pathway?ko04723/K13806%09red/K04534%09red
Calcium signaling pathway	KEGG PATHWAY	ko04020	35	451	0.929563	0.999999	i4_HQ_Rweevil_c1720/f2p0/4101|i2_LQ_Rweevil_c37742/f1p1/2986|i4_LQ_Rweevil_c9939/f1p2/5014|i4_HQ_Rweevil_c14509/f3p0/4347|i4_LQ_Rweevil_c7563/f1p2/4417|i2_LQ_Rweevil_c131180/f1p5/2930|i2_LQ_Rweevil_c163116/f1p75/1866|i4_HQ_Rweevil_c1587/f2p0/4333|i2_LQ_Rweevil_c12155/f1p5/2420|i2_LQ_Rweevil_c60831/f1p216/2225|i2_LQ_Rweevil_c106904/f1p31/3031|i5_HQ_Rweevil_c558/f2p0/5401|i2_HQ_Rweevil_c20362/f2p1/…	http://www.genome.jp/kegg-bin/show_pathway?ko04020/K04515%09red/K04962%09red/K04718%09red/K01116%09red/K00907%09red/K05853%09red/K05850%09red/K04632%09red/K00871%09red/K07190%09red
Ras signaling pathway	KEGG PATHWAY	ko04014	32	418	0.932389	0.999999	i5_LQ_Rweevil_c2612/f1p12/5598|i3_LQ_Rweevil_c25319/f1p10/3334|i2_LQ_Rweevil_c18922/f1p6/2938|i1_LQ_Rweevil_c96883/f1p0/1820|i2_LQ_Rweevil_c103422/f1p6/2489|i1_LQ_Rweevil_c3955/f1p0/1529|i3_LQ_Rweevil_c26325/f1p0/3746|i1_LQ_Rweevil_c105436/f1p0/1523|i2_LQ_Rweevil_c45490/f1p24/3131|i2_LQ_Rweevil_c112629/f1p7/3089|i3_LQ_Rweevil_c7524/f1p0/3088|i3_HQ_Rweevil_c24006/f2p1/3186|i2_LQ_Rweevil_c18039/f1p…	http://www.genome.jp/kegg-bin/show_pathway?ko04014/K04353%09red/K04352%09red/K07830%09red/K07834%09red/K09254%09red/K05093%09red/K04527%09red/K01116%09red/K05096%09red/K18529%09red/K04456%09red/K04393%09red/K04392%09red/K04368%09red/K02580%09red/K07827%09red/K07293%09red/K17635%09red/K02649%09red/K06279%09red
mRNA surveillance pathway	KEGG PATHWAY	ko03015	26	350	0.935857	0.999999	i2_LQ_Rweevil_c57775/f1p12/2650|i2_LQ_Rweevil_c114170/f1p27/2532|i3_LQ_Rweevil_c17826/f1p12/3177|i2_LQ_Rweevil_c20554/f1p8/2855|i3_LQ_Rweevil_c18369/f1p38/3359|i2_LQ_Rweevil_c25675/f1p4/2228|i3_LQ_Rweevil_c8616/f1p11/3465|i2_LQ_Rweevil_c123436/f1p1/2545|i1_HQ_Rweevil_c120977/f2p0/1301|i5_LQ_Rweevil_c4297/f1p0/6130|i5_LQ_Rweevil_c1020/f1p0/5164|i2_LQ_Rweevil_c60363/f1p0/2837|i4_LQ_Rweevil_c11033/f…	http://www.genome.jp/kegg-bin/show_pathway?ko03015/K04354%09red/K06269%09red/K13171%09red/K03456%09red/K03267%09red/K12882%09red/K00565%09red/K14408%09red/K14400%09red/K11583%09red/K14411%09red/K13126%09red/K12812%09red
Cytokine-cytokine receptor interaction	KEGG PATHWAY	ko04060	2	46	0.936999	0.999999	i1_LQ_Rweevil_c77191/f1p3/1206|i2_LQ_Rweevil_c45490/f1p24/3131	http://www.genome.jp/kegg-bin/show_pathway?ko04060/K04675%09red/K05096%09red
Glycosylphosphatidylinositol(GPI)-anchor biosynthesis	KEGG PATHWAY	ko00563	2	46	0.936999	0.999999	i0_LQ_Rweevil_c52386/f1p0/778|i2_HQ_Rweevil_c117871/f4p2/2084	http://www.genome.jp/kegg-bin/show_pathway?ko00563/K07541%09red/K05292%09red
Hippo signaling pathway	KEGG PATHWAY	ko04390	45	571	0.939179	0.999999	i1_HQ_Rweevil_c29946/f5p0/1674|i2_LQ_Rweevil_c54489/f1p5/2975|i1_LQ_Rweevil_c28791/f1p0/1874|i3_LQ_Rweevil_c24656/f1p0/3611|i2_LQ_Rweevil_c10838/f1p1/2406|i3_HQ_Rweevil_c8294/f2p0/3927|i1_HQ_Rweevil_c2007/f3p15/1534|i1_LQ_Rweevil_c53159/f1p0/1654|i2_LQ_Rweevil_c135632/f1p0/2350|i2_LQ_Rweevil_c133528/f1p2/2461|i2_LQ_Rweevil_c123436/f1p1/2545|i3_LQ_Rweevil_c22931/f1p68/3296|i0_HQ_Rweevil_c28702/f2p…	http://www.genome.jp/kegg-bin/show_pathway?ko04390/K09448%09red/K16681%09red/K03209%09red/K04500%09red/K02375%09red/K04354%09red/K05691%09red/K16175%09red/K06685%09red/K05692%09red/K16687%09red/K12076%09red/K02085%09red/K03083%09red/K00714%09red/K06069%09red/K03456%09red/K04501%09red/K03362%09red/K06269%09red/K06630%09red
Notch signaling pathway	KEGG PATHWAY	ko04330	6	105	0.939872	0.999999	i2_LQ_Rweevil_c575/f51p1/2519|i1_LQ_Rweevil_c2463/f3p0/1618|i5_LQ_Rweevil_c2643/f1p2/5174|i2_LQ_Rweevil_c61755/f1p1/2633|i9_HQ_Rweevil_c4/f2p0/9144|i4_LQ_Rweevil_c10140/f1p10/4317	http://www.genome.jp/kegg-bin/show_pathway?ko04330/K06171%09red/K04505%09red/K06052%09red/K02599%09red/K06051%09red
alpha-Linolenic acid metabolism	KEGG PATHWAY	ko00592	1	29	0.940315	0.999999	i3_LQ_Rweevil_c23226/f1p0/3675	http://www.genome.jp/kegg-bin/show_pathway?ko00592/K00232%09red
Fat digestion and absorption	KEGG PATHWAY	ko04975	2	47	0.941664	0.999999	i2_LQ_Rweevil_c17936/f1p1/2722|i2_LQ_Rweevil_c78668/f1p4/2430	http://www.genome.jp/kegg-bin/show_pathway?ko04975/K13885%09red/K14073%09red
Long-term potentiation	KEGG PATHWAY	ko04720	12	184	0.942542	0.999999	i2_LQ_Rweevil_c106904/f1p31/3031|i3_LQ_Rweevil_c26325/f1p0/3746|i5_HQ_Rweevil_c558/f2p0/5401|i2_LQ_Rweevil_c58643/f1p4/2380|i1_LQ_Rweevil_c14490/f2p0/1555|i2_LQ_Rweevil_c135632/f1p0/2350|i2_HQ_Rweevil_c1571/f9p32/2954|i3_LQ_Rweevil_c33897/f1p0/3372|i4_LQ_Rweevil_c2578/f1p7/4259|i1_LQ_Rweevil_c48933/f1p0/1682|i5_LQ_Rweevil_c3062/f1p6/5663|i2_LQ_Rweevil_c12823/f1p6/2862	http://www.genome.jp/kegg-bin/show_pathway?ko04720/K04515%09red/K04353%09red/K04368%09red/K07827%09red/K06269%09red/K04374%09red
Shigellosis	KEGG PATHWAY	ko05131	30	403	0.946502	0.999999	i1_HQ_Rweevil_c29946/f5p0/1674|i3_LQ_Rweevil_c25319/f1p10/3334|i1_LQ_Rweevil_c28791/f1p0/1874|i4_HQ_Rweevil_c877/f7p0/4503|i2_LQ_Rweevil_c86151/f1p20/3098|i2_LQ_Rweevil_c103422/f1p6/2489|i1_LQ_Rweevil_c3955/f1p0/1529|i5_LQ_Rweevil_c730/f1p0/5611|i3_LQ_Rweevil_c4623/f1p0/3311|i3_LQ_Rweevil_c19303/f1p3/3167|i2_LQ_Rweevil_c58365/f1p10/1997|i3_HQ_Rweevil_c24006/f2p1/3186|i2_LQ_Rweevil_c112629/f1p7/30…	http://www.genome.jp/kegg-bin/show_pathway?ko05131/K13708%09red/K04514%09red/K05700%09red/K05719%09red/K12366%09red/K05692%09red/K04734%09red/K05704%09red/K05758%09red/K05759%09red/K04393%09red/K04392%09red/K02580%09red/K03362%09red/K05757%09red
Rheumatoid arthritis	KEGG PATHWAY	ko05323	8	135	0.948878	0.999999	i2_LQ_Rweevil_c77177/f1p2/3010|i2_LQ_Rweevil_c57578/f1p1/2936|i2_LQ_Rweevil_c45490/f1p24/3131|i2_LQ_Rweevil_c5851/f1p12/2177|i1_LQ_Rweevil_c74118/f1p0/1157|i2_LQ_Rweevil_c26338/f1p0/2901|i2_HQ_Rweevil_c50762/f23p5/2889|i1_LQ_Rweevil_c76713/f1p0/1857	http://www.genome.jp/kegg-bin/show_pathway?ko05323/K05096%09red/K02154%09red/K02144%09red/K02152%09red/K02147%09red
Vibrio cholerae infection	KEGG PATHWAY	ko05110	25	347	0.951245	0.999999	i2_LQ_Rweevil_c164071/f1p6/1987|i1_HQ_Rweevil_c29946/f5p0/1674|i1_LQ_Rweevil_c122058/f1p0/1120|i1_LQ_Rweevil_c28791/f1p0/1874|i3_HQ_Rweevil_c1484/f10p0/3583|i2_LQ_Rweevil_c5851/f1p12/2177|i1_LQ_Rweevil_c74118/f1p0/1157|i3_LQ_Rweevil_c4311/f1p0/3079|i2_LQ_Rweevil_c40474/f1p0/2654|i2_LQ_Rweevil_c57578/f1p1/2936|i0_LQ_Rweevil_c879/f11p0/571|i1_HQ_Rweevil_c2007/f3p15/1534|i2_HQ_Rweevil_c50762/f23p5/2…	http://www.genome.jp/kegg-bin/show_pathway?ko05110/K10949%09red/K09481%09red/K01116%09red/K05701%09red/K05692%09red/K10950%09red/K10951%09red/K02152%09red/K02144%09red/K07937%09red/K02147%09red/K04632%09red/K02154%09red/K10956%09red
Tight junction	KEGG PATHWAY	ko04530	57	719	0.953958	0.999999	i3_LQ_Rweevil_c12702/f1p0/3834|i1_HQ_Rweevil_c29946/f5p0/1674|i2_LQ_Rweevil_c3153/f1p20/2545|i1_LQ_Rweevil_c28791/f1p0/1874|i3_LQ_Rweevil_c28239/f1p0/3371|i2_LQ_Rweevil_c57775/f1p12/2650|i2_LQ_Rweevil_c36307/f1p17/2632|i2_LQ_Rweevil_c25675/f1p4/2228|i2_LQ_Rweevil_c14038/f1p201/1927|i2_LQ_Rweevil_c123436/f1p1/2545|i3_LQ_Rweevil_c5039/f1p0/3138|i4_LQ_Rweevil_c6287/f1p2/4650|i3_LQ_Rweevil_c4311/f1p0…	http://www.genome.jp/kegg-bin/show_pathway?ko04530/K05699%09red/K03456%09red/K04354%09red/K05691%09red/K05701%09red/K05692%09red/K07830%09red/K17751%09red/K06107%09red/K10352%09red/K04456%09red/K04393%09red/K06111%09red/K05704%09red/K06095%09red/K03097%09red/K07827%09red/K02089%09red/K05631%09red/K06069%09red/K06068%09red
Oxytocin signaling pathway	KEGG PATHWAY	ko04921	53	674	0.954372	0.999999	i1_HQ_Rweevil_c29946/f5p0/1674|i1_LQ_Rweevil_c28791/f1p0/1874|i6_LQ_Rweevil_c392/f1p0/6215|i3_LQ_Rweevil_c23687/f1p1/3657|i2_LQ_Rweevil_c135632/f1p0/2350|i4_HQ_Rweevil_c1587/f2p0/4333|i3_LQ_Rweevil_c5335/f1p0/3992|i2_LQ_Rweevil_c24773/f1p15/2869|i2_HQ_Rweevil_c149987/f2p26/2980|i2_HQ_Rweevil_c126211/f60p7/2535|i3_LQ_Rweevil_c21179/f1p0/3999|i3_HQ_Rweevil_c40884/f47p0/3176|i2_LQ_Rweevil_c106904/f1…	http://www.genome.jp/kegg-bin/show_pathway?ko04921/K04515%09red/K04514%09red/K04962%09red/K08794%09red/K04861%09red/K12751%09red/K04863%09red/K07359%09red/K07200%09red/K05692%09red/K05704%09red/K00907%09red/K04368%09red/K07199%09red/K04534%09red/K04632%09red/K07827%09red/K06269%09red/K03234%09red/K02649%09red
Natural killer cell mediated cytotoxicity	KEGG PATHWAY	ko04650	10	165	0.957107	0.999999	i2_HQ_Rweevil_c2310/f2p2/2712|i1_LQ_Rweevil_c105436/f1p0/1523|i2_LQ_Rweevil_c110667/f1p2/2742|i2_LQ_Rweevil_c12823/f1p6/2862|i3_LQ_Rweevil_c7524/f1p0/3088|i4_LQ_Rweevil_c9939/f1p2/5014|i2_LQ_Rweevil_c18922/f1p6/2938|i2_LQ_Rweevil_c58643/f1p4/2380|i2_LQ_Rweevil_c103422/f1p6/2489|i1_LQ_Rweevil_c3955/f1p0/1529	http://www.genome.jp/kegg-bin/show_pathway?ko04650/K05730%09red/K01116%09red/K04368%09red/K04392%09red/K07827%09red/K07293%09red/K02649%09red/K06279%09red
Phosphatidylinositol signaling system	KEGG PATHWAY	ko04070	20	292	0.959248	0.999999	i3_LQ_Rweevil_c7499/f1p0/4035|i2_LQ_Rweevil_c111440/f1p5/2407|i4_LQ_Rweevil_c7425/f1p10/4724|i5_LQ_Rweevil_c4075/f1p5/5143|i2_LQ_Rweevil_c22439/f1p1/3036|i1_LQ_Rweevil_c105436/f1p0/1523|i2_HQ_Rweevil_c86952/f2p11/2461|i1_LQ_Rweevil_c106904/f1p31/1203|i2_LQ_Rweevil_c107529/f1p13/2062|i1_LQ_Rweevil_c16108/f1p0/1088|i2_LQ_Rweevil_c86017/f1p11/2419|i4_LQ_Rweevil_c5809/f1p3/4701|i3_LQ_Rweevil_c22155/f…	http://www.genome.jp/kegg-bin/show_pathway?ko04070/K01092%09red/K18081%09red/K01116%09red/K00915%09red/K00914%09red/K18082%09red/K02649%09red/K13711%09red/K00901%09red/K13024%09red/K20278%09red/K00889%09red
Non-small cell lung cancer	KEGG PATHWAY	ko05223	8	141	0.962152	0.999999	i5_LQ_Rweevil_c4082/f1p0/5505|i1_LQ_Rweevil_c105436/f1p0/1523|i2_LQ_Rweevil_c58643/f1p4/2380|i4_LQ_Rweevil_c10089/f1p13/4213|i5_LQ_Rweevil_c2058/f1p0/5957|i4_LQ_Rweevil_c9939/f1p2/5014|i1_HQ_Rweevil_c19503/f3p0/1759|i2_LQ_Rweevil_c12823/f1p6/2862	http://www.genome.jp/kegg-bin/show_pathway?ko05223/K01116%09red/K04368%09red/K04456%09red/K09408%09red/K05119%09red/K07827%09red/K02089%09red/K02649%09red
Oocyte meiosis	KEGG PATHWAY	ko04114	22	320	0.964113	0.999999	i2_LQ_Rweevil_c57775/f1p12/2650|i5_LQ_Rweevil_c3896/f1p0/5409|i2_LQ_Rweevil_c111508/f1p1/2647|i2_LQ_Rweevil_c25675/f1p4/2228|i2_LQ_Rweevil_c123436/f1p1/2545|i2_LQ_Rweevil_c106904/f1p31/3031|i5_HQ_Rweevil_c558/f2p0/5401|i3_LQ_Rweevil_c21902/f1p6/3212|i3_LQ_Rweevil_c34512/f1p1/3560|i4_LQ_Rweevil_c2578/f1p7/4259|i5_LQ_Rweevil_c3062/f1p6/5663|i3_LQ_Rweevil_c35771/f1p0/3423|i3_LQ_Rweevil_c25027/f1p9/3…	http://www.genome.jp/kegg-bin/show_pathway?ko04114/K04515%09red/K03456%09red/K04368%09red/K03350%09red/K03347%09red/K03362%09red/K08836%09red/K02602%09red/K06626%09red/K06269%09red/K06630%09red
Phospholipase D signaling pathway	KEGG PATHWAY	ko04072	26	371	0.967045	0.999999	i1_LQ_Rweevil_c122058/f1p0/1120|i2_HQ_Rweevil_c86952/f2p11/2461|i4_HQ_Rweevil_c1193/f4p0/4699|i4_HQ_Rweevil_c1475/f3p0/4540|i1_LQ_Rweevil_c105436/f1p0/1523|i2_LQ_Rweevil_c57749/f1p1/2447|i3_LQ_Rweevil_c7524/f1p0/3088|i2_LQ_Rweevil_c58643/f1p4/2380|i3_LQ_Rweevil_c10116/f1p0/3510|i4_LQ_Rweevil_c4768/f1p19/4198|i3_LQ_Rweevil_c24749/f1p0/3354|i1_LQ_Rweevil_c7905/f1p8/1413|i2_LQ_Rweevil_c86017/f1p11/2…	http://www.genome.jp/kegg-bin/show_pathway?ko04072/K04351%09red/K07830%09red/K07834%09red/K18441%09red/K01528%09red/K04527%09red/K01116%09red/K04368%09red/K04456%09red/K02649%09red/K00901%09red/K04289%09red/K07937%09red/K04632%09red/K07827%09red/K07293%09red/K00889%09red/K06279%09red
MAPK signaling pathway - fly	KEGG PATHWAY	ko04013	44	584	0.96743	0.999999	i2_LQ_Rweevil_c22626/f2p7/2340|i1_LQ_Rweevil_c74080/f1p7/1258|i5_LQ_Rweevil_c2612/f1p12/5598|i4_HQ_Rweevil_c2027/f2p0/4182|i1_LQ_Rweevil_c96283/f3p0/1942|i2_LQ_Rweevil_c42645/f1p1/2239|i2_HQ_Rweevil_c36513/f4p1/2797|i1_LQ_Rweevil_c9634/f1p0/1752|i3_LQ_Rweevil_c4015/f1p25/3122|i4_LQ_Rweevil_c2654/f1p1/4583|i2_LQ_Rweevil_c103422/f1p6/2489|i1_LQ_Rweevil_c3955/f1p0/1529|i3_LQ_Rweevil_c4623/f1p0/3311|…	http://www.genome.jp/kegg-bin/show_pathway?ko04013/K04432%09red/K04430%09red/K09237%09red/K04392%09red/K09031%09red/K18529%09red/K04352%09red/K06689%09red/K20235%09red/K20216%09red/K05759%09red/K07293%09red/K04506%09red/K04426%09red/K17512%09red/K08840%09red/K04428%09red/K07364%09red/K13411%09red/K09260%09red/K08601%09red/K20220%09red/K16679%09red/K05704%09red/K04368%09red/K17608%09red/K20230%09r…
Pertussis	KEGG PATHWAY	ko05133	8	144	0.967547	0.999999	i2_HQ_Rweevil_c8649/f3p3/2475|i3_LQ_Rweevil_c25319/f1p10/3334|i3_HQ_Rweevil_c24006/f2p1/3186|i2_LQ_Rweevil_c112629/f1p7/3089|i2_LQ_Rweevil_c45252/f1p2/2370|i2_LQ_Rweevil_c59678/f1p3/2344|i2_LQ_Rweevil_c19055/f1p4/2526|i2_LQ_Rweevil_c86151/f1p20/3098	http://www.genome.jp/kegg-bin/show_pathway?ko05133/K02580%09red/K04397%09red/K05719%09red
Morphine addiction	KEGG PATHWAY	ko05032	7	131	0.968901	0.999999	i3_LQ_Rweevil_c21179/f1p0/3999|i2_LQ_Rweevil_c4086/f1p6/2996|i2_LQ_Rweevil_c85906/f1p6/2126|i2_LQ_Rweevil_c25892/f1p5/2956|i3_LQ_Rweevil_c24749/f1p0/3354|i2_HQ_Rweevil_c127335/f10p10/2140|i3_LQ_Rweevil_c25755/f1p1/3674	http://www.genome.jp/kegg-bin/show_pathway?ko05032/K04632%09red/K04534%09red/K13293%09red/K13298%09red
Progesterone-mediated oocyte maturation	KEGG PATHWAY	ko04914	14	224	0.968919	0.999999	i4_LQ_Rweevil_c2618/f1p0/4162|i1_LQ_Rweevil_c105436/f1p0/1523|i5_LQ_Rweevil_c3896/f1p0/5409|i2_LQ_Rweevil_c58643/f1p4/2380|i2_LQ_Rweevil_c125092/f1p21/2084|i3_LQ_Rweevil_c21902/f1p6/3212|i4_LQ_Rweevil_c10089/f1p13/4213|i2_LQ_Rweevil_c44678/f1p2/2232|i3_LQ_Rweevil_c19647/f1p1/3823|i4_LQ_Rweevil_c10964/f1p0/4631|i2_LQ_Rweevil_c65512/f1p0/2412|i2_LQ_Rweevil_c18275/f1p3/2635|i2_LQ_Rweevil_c12823/f1p6…	http://www.genome.jp/kegg-bin/show_pathway?ko04914/K04368%09red/K05868%09red/K04456%09red/K03350%09red/K04079%09red/K02602%09red/K07827%09red/K02649%09red
Arrhythmogenic right ventricular cardiomyopathy (ARVC)	KEGG PATHWAY	ko05412	22	325	0.969946	0.999999	i1_HQ_Rweevil_c29946/f5p0/1674|i1_LQ_Rweevil_c28791/f1p0/1874|i6_LQ_Rweevil_c392/f1p0/6215|i4_HQ_Rweevil_c1587/f2p0/4333|i2_LQ_Rweevil_c86151/f1p20/3098|i4_LQ_Rweevil_c2588/f1p3/4564|i6_LQ_Rweevil_c1820/f1p2/6291|i1_HQ_Rweevil_c2007/f3p15/1534|i5_LQ_Rweevil_c5160/f1p0/5009|i3_HQ_Rweevil_c40313/f44p0/3467|i2_LQ_Rweevil_c14038/f1p201/1927|i5_LQ_Rweevil_c5066/f1p0/5059|i3_LQ_Rweevil_c11561/f1p4/3224…	http://www.genome.jp/kegg-bin/show_pathway?ko05412/K05699%09red/K04962%09red/K04861%09red/K05719%09red/K04863%09red/K05691%09red/K05692%09red/K06265%09red
Endometrial cancer	KEGG PATHWAY	ko05213	11	186	0.970238	0.999999	i3_LQ_Rweevil_c23857/f1p0/3130|i5_LQ_Rweevil_c4082/f1p0/5505|i1_LQ_Rweevil_c105436/f1p0/1523|i3_LQ_Rweevil_c28452/f1p0/3183|i2_LQ_Rweevil_c2743/f1p10/2151|i4_LQ_Rweevil_c10089/f1p13/4213|i3_HQ_Rweevil_c15966/f5p0/3779|i3_HQ_Rweevil_c8030/f3p0/3179|i2_LQ_Rweevil_c58643/f1p4/2380|i3_HQ_Rweevil_c40313/f44p0/3467|i2_LQ_Rweevil_c12823/f1p6/2862	http://www.genome.jp/kegg-bin/show_pathway?ko05213/K04368%09red/K05691%09red/K03083%09red/K02085%09red/K04456%09red/K09408%09red/K06272%09red/K07827%09red/K02649%09red
Gap junction	KEGG PATHWAY	ko04540	16	251	0.970816	0.999999	i3_LQ_Rweevil_c4623/f1p0/3311|i1_LQ_Rweevil_c71145/f1p0/1788|i2_LQ_Rweevil_c4086/f1p6/2996|i2_LQ_Rweevil_c59352/f1p54/2521|i1_LQ_Rweevil_c75412/f1p0/1460|i2_LQ_Rweevil_c25285/f1p56/2320|i2_LQ_Rweevil_c58643/f1p4/2380|i3_LQ_Rweevil_c24749/f1p0/3354|i1_LQ_Rweevil_c7905/f1p8/1413|i1_LQ_Rweevil_c2891/f1p0/1920|i1_LQ_Rweevil_c27350/f1p7/1651|i4_HQ_Rweevil_c1829/f2p7/4745|i3_LQ_Rweevil_c4311/f1p0/3079|…	http://www.genome.jp/kegg-bin/show_pathway?ko04540/K05701%09red/K07374%09red/K07375%09red/K05704%09red/K04368%09red/K04289%09red/K04632%09red/K07827%09red
Ubiquitin mediated proteolysis	KEGG PATHWAY	ko04120	36	495	0.971498	0.999999	i3_HQ_Rweevil_c32059/f4p0/3164|i2_LQ_Rweevil_c22626/f2p7/2340|i3_HQ_Rweevil_c1696/f6p4/3821|i3_LQ_Rweevil_c35771/f1p0/3423|i2_LQ_Rweevil_c111508/f1p1/2647|i2_LQ_Rweevil_c58118/f1p0/2812|i3_LQ_Rweevil_c12174/f1p38/3111|i3_HQ_Rweevil_c11601/f2p0/3782|i4_LQ_Rweevil_c7929/f1p12/4245|i2_LQ_Rweevil_c84534/f1p9/2947|i2_LQ_Rweevil_c27658/f1p8/2769|i3_HQ_Rweevil_c19979/f2p0/3427|i2_LQ_Rweevil_c59624/f1p8/…	http://www.genome.jp/kegg-bin/show_pathway?ko04120/K10143%09red/K04506%09red/K10597%09red/K10587%09red/K10592%09red/K06689%09red/K10144%09red/K10576%09red/K10609%09red/K03871%09red/K03870%09red/K03178%09red/K10610%09red/K10456%09red/K06643%09red/K03350%09red/K03347%09red/K03362%09red/K10590%09red
Adherens junction	KEGG PATHWAY	ko04520	35	487	0.97462	0.999999	i1_HQ_Rweevil_c29946/f5p0/1674|i2_LQ_Rweevil_c79174/f1p1/2517|i1_LQ_Rweevil_c28791/f1p0/1874|i2_LQ_Rweevil_c10838/f1p1/2406|i4_HQ_Rweevil_c877/f7p0/4503|i3_LQ_Rweevil_c22931/f1p68/3296|i4_LQ_Rweevil_c9518/f1p0/4565|i2_LQ_Rweevil_c103422/f1p6/2489|i1_LQ_Rweevil_c3955/f1p0/1529|i3_LQ_Rweevil_c4311/f1p0/3079|i3_LQ_Rweevil_c4623/f1p0/3311|i4_LQ_Rweevil_c10035/f1p0/4100|i4_LQ_Rweevil_c2588/f1p3/4564|i…	http://www.genome.jp/kegg-bin/show_pathway?ko04520/K05699%09red/K04468%09red/K05700%09red/K04500%09red/K04527%09red/K05691%09red/K05701%09red/K05692%09red/K05704%09red/K04501%09red/K04393%09red/K04392%09red/K06082%09red/K05696%09red/K03097%09red
Hippo signaling pathway - fly	KEGG PATHWAY	ko04391	37	514	0.976977	0.999999	i1_HQ_Rweevil_c29946/f5p0/1674|i2_LQ_Rweevil_c54489/f1p5/2975|i1_LQ_Rweevil_c28791/f1p0/1874|i2_LQ_Rweevil_c30084/f1p2/2041|i3_HQ_Rweevil_c8294/f2p0/3927|i2_LQ_Rweevil_c25675/f1p4/2228|i2_LQ_Rweevil_c133528/f1p2/2461|i2_LQ_Rweevil_c123436/f1p1/2545|i0_HQ_Rweevil_c28702/f2p0/948|i4_LQ_Rweevil_c2654/f1p1/4583|i3_LQ_Rweevil_c28236/f1p0/3838|i2_LQ_Rweevil_c79846/f1p9/2211|i4_LQ_Rweevil_c12083/f1p0/45…	http://www.genome.jp/kegg-bin/show_pathway?ko04391/K09448%09red/K16676%09red/K09851%09red/K16681%09red/K16673%09red/K04354%09red/K16175%09red/K06685%09red/K05692%09red/K16687%09red/K16679%09red/K12076%09red/K02306%09red/K16669%09red/K06069%09red/K03456%09red/K16683%09red/K03209%09red/K06626%09red/K06630%09red/K06095%09red
Thyroid hormone signaling pathway	KEGG PATHWAY	ko04919	40	552	0.978574	0.999999	i2_LQ_Rweevil_c88844/f1p28/2779|i1_HQ_Rweevil_c29946/f5p0/1674|i1_LQ_Rweevil_c28791/f1p0/1874|i2_LQ_Rweevil_c41316/f1p26/2255|i3_LQ_Rweevil_c22082/f1p0/3068|i9_LQ_Rweevil_c319/f1p0/9029|i2_LQ_Rweevil_c87392/f1p3/2803|i6_LQ_Rweevil_c445/f1p0/6967|i2_LQ_Rweevil_c47661/f1p1/2580|i3_LQ_Rweevil_c39740/f1p5/3033|i3_LQ_Rweevil_c4623/f1p0/3311|i4_LQ_Rweevil_c2563/f1p3/4524|i1_LQ_Rweevil_c105436/f1p0/1523…	http://www.genome.jp/kegg-bin/show_pathway?ko04919/K01539%09red/K19029%09red/K06643%09red/K09183%09red/K05692%09red/K01116%09red/K03083%09red/K02599%09red/K05704%09red/K17902%09red/K04456%09red/K08268%09red/K07299%09red/K04368%09red/K07827%09red/K02649%09red
Regulation of lipolysis in adipocytes	KEGG PATHWAY	ko04923	8	152	0.978692	0.999999	i2_LQ_Rweevil_c4086/f1p6/2996|i1_LQ_Rweevil_c105436/f1p0/1523|i3_HQ_Rweevil_c43053/f7p77/3209|i4_LQ_Rweevil_c10089/f1p13/4213|i3_LQ_Rweevil_c24749/f1p0/3354|i5_LQ_Rweevil_c4273/f1p1/5359|i1_LQ_Rweevil_c8806/f1p0/1985|i4_LQ_Rweevil_c9518/f1p0/4565	http://www.genome.jp/kegg-bin/show_pathway?ko04923/K04527%09red/K04456%09red/K13699%09red/K02649%09red/K04632%09red/K07188%09red
Endocytosis	KEGG PATHWAY	ko04144	52	693	0.978734	0.999999	i2_HQ_Rweevil_c102987/f2p7/2340|i1_LQ_Rweevil_c122058/f1p0/1120|i4_HQ_Rweevil_c1193/f4p0/4699|i2_HQ_Rweevil_c86952/f2p11/2461|i3_LQ_Rweevil_c33862/f1p0/3352|i3_HQ_Rweevil_c1886/f7p2/3577|i2_LQ_Rweevil_c68975/f1p3/2004|i4_LQ_Rweevil_c4211/f1p256/4432|i4_LQ_Rweevil_c8959/f1p1/4179|i3_LQ_Rweevil_c14317/f1p0/3051|i2_LQ_Rweevil_c39105/f1p4/2059|i2_LQ_Rweevil_c41902/f1p2/2671|i3_LQ_Rweevil_c22931/f1p68…	http://www.genome.jp/kegg-bin/show_pathway?ko04144/K11247%09red/K11248%09red/K10396%09red/K04393%09red/K19476%09red/K18462%09red/K01528%09red/K18442%09red/K18465%09red/K18441%09red/K05093%09red/K05096%09red/K17917%09red/K05758%09red/K12200%09red/K12488%09red/K07937%09red/K12480%09red/K00889%09red/K05757%09red/K10364%09red/K04500%09red/K17920%09red/K18464%09red/K12491%09red/K12182%09red/K12185%09r…
mTOR signaling pathway	KEGG PATHWAY	ko04150	13	223	0.981727	0.999999	i1_LQ_Rweevil_c23934/f1p10/1495|i3_LQ_Rweevil_c28559/f1p0/3265|i2_LQ_Rweevil_c7186/f1p10/2801|i1_LQ_Rweevil_c31184/f1p0/1613|i4_LQ_Rweevil_c9380/f1p0/4549|i1_LQ_Rweevil_c105436/f1p0/1523|i4_LQ_Rweevil_c10089/f1p13/4213|i5_LQ_Rweevil_c4178/f1p10/5536|i5_LQ_Rweevil_c2508/f1p16/5575|i4_LQ_Rweevil_c12194/f1p0/4544|i4_HQ_Rweevil_c14487/f9p0/4540|i4_HQ_Rweevil_c13669/f5p0/4479|i2_LQ_Rweevil_c14251/f1p1…	http://www.genome.jp/kegg-bin/show_pathway?ko04150/K16186%09red/K07204%09red/K04456%09red/K08268%09red/K08267%09red/K02649%09red
Choline metabolism in cancer	KEGG PATHWAY	ko05231	20	321	0.986523	0.999999	i2_HQ_Rweevil_c2310/f2p2/2712|i3_LQ_Rweevil_c36372/f1p0/3295|i4_LQ_Rweevil_c7425/f1p10/4724|i1_LQ_Rweevil_c105436/f1p0/1523|i2_HQ_Rweevil_c86952/f2p11/2461|i1_LQ_Rweevil_c11312/f1p0/1988|i2_LQ_Rweevil_c107529/f1p13/2062|i4_HQ_Rweevil_c1475/f3p0/4540|i2_LQ_Rweevil_c86017/f1p11/2419|i2_LQ_Rweevil_c12823/f1p6/2862|i2_HQ_Rweevil_c34667/f4p1/2590|i2_LQ_Rweevil_c78356/f1p8/2301|i4_LQ_Rweevil_c10089/f1p…	http://www.genome.jp/kegg-bin/show_pathway?ko05231/K18695%09red/K01116%09red/K04368%09red/K06515%09red/K02649%09red/K04456%09red/K08268%09red/K04392%09red/K14156%09red/K00901%09red/K07827%09red/K00889%09red
Leukocyte transendothelial migration	KEGG PATHWAY	ko04670	30	447	0.986952	0.999999	i1_HQ_Rweevil_c29946/f5p0/1674|i1_LQ_Rweevil_c28791/f1p0/1874|i4_HQ_Rweevil_c877/f7p0/4503|i2_LQ_Rweevil_c86151/f1p20/3098|i2_LQ_Rweevil_c103422/f1p6/2489|i1_LQ_Rweevil_c3955/f1p0/1529|i4_LQ_Rweevil_c2588/f1p3/4564|i2_LQ_Rweevil_c58365/f1p10/1997|i1_LQ_Rweevil_c105436/f1p0/1523|i3_LQ_Rweevil_c7524/f1p0/3088|i1_HQ_Rweevil_c2007/f3p15/1534|i3_HQ_Rweevil_c40313/f44p0/3467|i2_LQ_Rweevil_c43698/f1p9/2…	http://www.genome.jp/kegg-bin/show_pathway?ko04670/K04353%09red/K04514%09red/K04351%09red/K05700%09red/K05725%09red/K05719%09red/K05691%09red/K05699%09red/K05692%09red/K01116%09red/K05730%09red/K04393%09red/K04392%09red/K07293%09red/K05760%09red/K02649%09red
Herpes simplex infection	KEGG PATHWAY	ko05168	27	412	0.987895	0.999999	i3_LQ_Rweevil_c25319/f1p10/3334|i2_LQ_Rweevil_c84869/f1p68/2342|i2_LQ_Rweevil_c111508/f1p1/2647|i2_LQ_Rweevil_c135632/f1p0/2350|i9_LQ_Rweevil_c33/f1p0/9556|i1_LQ_Rweevil_c79950/f1p0/1415|i2_HQ_Rweevil_c25859/f4p3/2435|i0_LQ_Rweevil_c32026/f1p0/929|i3_HQ_Rweevil_c24006/f2p1/3186|i3_LQ_Rweevil_c7524/f1p0/3088|i2_LQ_Rweevil_c112629/f1p7/3089|i3_HQ_Rweevil_c1281/f12p0/3207|i2_LQ_Rweevil_c65195/f1p91/…	http://www.genome.jp/kegg-bin/show_pathway?ko05168/K16196%09red/K08860%09red/K03347%09red/K14650%09red/K12893%09red/K03097%09red/K07293%09red/K04403%09red/K08738%09red/K04734%09red/K03006%09red/K02580%09red/K15410%09red/K11838%09red/K12890%09red/K06269%09red/K04398%09red
Glycine, serine and threonine metabolism	KEGG PATHWAY	ko00260	5	119	0.988988	0.999999	i1_LQ_Rweevil_c52948/f1p0/1812|i1_LQ_Rweevil_c73255/f1p0/1866|i2_LQ_Rweevil_c26243/f1p18/2535|i1_LQ_Rweevil_c7944/f1p0/1784|i1_HQ_Rweevil_c2485/f7p9/1926	http://www.genome.jp/kegg-bin/show_pathway?ko00260/K01697%09red/K02437%09red/K01758%09red/K00382%09red/K00831%09red
Phagosome	KEGG PATHWAY	ko04145	37	548	0.992205	0.999999	i2_LQ_Rweevil_c164071/f1p6/1987|i2_HQ_Rweevil_c102987/f2p7/2340|i1_HQ_Rweevil_c29946/f5p0/1674|i1_LQ_Rweevil_c28791/f1p0/1874|i2_LQ_Rweevil_c5851/f1p12/2177|i2_LQ_Rweevil_c17936/f1p1/2722|i2_LQ_Rweevil_c86151/f1p20/3098|i1_LQ_Rweevil_c2831/f1p9/1646|i2_LQ_Rweevil_c25285/f1p56/2320|i1_LQ_Rweevil_c2891/f1p0/1920|i1_LQ_Rweevil_c3955/f1p0/1529|i1_HQ_Rweevil_c96747/f5p0/1770|i2_LQ_Rweevil_c57578/f1p1/…	http://www.genome.jp/kegg-bin/show_pathway?ko04145/K04659%09red/K09481%09red/K10956%09red/K05692%09red/K07374%09red/K07375%09red/K08057%09red/K00914%09red/K13885%09red/K12182%09red/K02144%09red/K04392%09red/K02147%09red/K02154%09red/K02152%09red/K05719%09red
Basal transcription factors	KEGG PATHWAY	ko03022	2	73	0.992711	0.999999	i0_LQ_Rweevil_c59742/f1p1/872|i3_LQ_Rweevil_c26201/f1p0/3114	http://www.genome.jp/kegg-bin/show_pathway?ko03022/K10843%09red/K14650%09red
Pathogenic Escherichia coli infection	KEGG PATHWAY	ko05130	22	363	0.993062	0.999999	i1_HQ_Rweevil_c29946/f5p0/1674|i1_LQ_Rweevil_c28791/f1p0/1874|i2_LQ_Rweevil_c86151/f1p20/3098|i2_LQ_Rweevil_c25285/f1p56/2320|i1_LQ_Rweevil_c2891/f1p0/1920|i1_HQ_Rweevil_c2007/f3p15/1534|i1_LQ_Rweevil_c27350/f1p7/1651|i3_LQ_Rweevil_c19176/f1p6/3202|i3_LQ_Rweevil_c27822/f1p5/3443|i2_LQ_Rweevil_c14038/f1p201/1927|i5_LQ_Rweevil_c4651/f1p1/5382|i2_LQ_Rweevil_c6993/f1p184/2195|i4_HQ_Rweevil_c1829/f2p7…	http://www.genome.jp/kegg-bin/show_pathway?ko05130/K04514%09red/K05719%09red/K19862%09red/K05692%09red/K07374%09red/K07375%09red/K05758%09red/K04393%09red/K05757%09red
Salmonella infection	KEGG PATHWAY	ko05132	26	415	0.993263	0.999999	i1_HQ_Rweevil_c29946/f5p0/1674|i3_LQ_Rweevil_c25319/f1p10/3334|i1_LQ_Rweevil_c28791/f1p0/1874|i3_HQ_Rweevil_c40885/f40p9/3265|i2_LQ_Rweevil_c103422/f1p6/2489|i1_LQ_Rweevil_c3955/f1p0/1529|i3_LQ_Rweevil_c4311/f1p0/3079|i2_LQ_Rweevil_c112629/f1p7/3089|i3_HQ_Rweevil_c24006/f2p1/3186|i1_HQ_Rweevil_c2007/f3p15/1534|i7_HQ_Rweevil_c1034/f3p0/7290|i2_LQ_Rweevil_c14038/f1p201/1927|i5_LQ_Rweevil_c4651/f1p1…	http://www.genome.jp/kegg-bin/show_pathway?ko05132/K04437%09red/K04514%09red/K06071%09red/K05701%09red/K05692%09red/K05758%09red/K05759%09red/K04393%09red/K04392%09red/K02580%09red/K05757%09red
Rap1 signaling pathway	KEGG PATHWAY	ko04015	43	629	0.993967	0.999999	i1_HQ_Rweevil_c29946/f5p0/1674|i4_HQ_Rweevil_c1421/f3p0/4115|i1_LQ_Rweevil_c28791/f1p0/1874|i4_LQ_Rweevil_c2959/f1p3/4234|i2_LQ_Rweevil_c113219/f1p8/2384|i4_LQ_Rweevil_c12942/f1p4/4120|i2_LQ_Rweevil_c86151/f1p20/3098|i1_LQ_Rweevil_c96883/f1p0/1820|i2_LQ_Rweevil_c103422/f1p6/2489|i1_LQ_Rweevil_c3955/f1p0/1529|i3_LQ_Rweevil_c21179/f1p0/3999|i2_LQ_Rweevil_c115175/f1p1/2403|i1_LQ_Rweevil_c105436/f1p0…	http://www.genome.jp/kegg-bin/show_pathway?ko04015/K04432%09red/K04534%09red/K01116%09red/K04393%09red/K04392%09red/K06069%09red/K04353%09red/K04351%09red/K05719%09red/K05093%09red/K05631%09red/K05096%09red/K05759%09red/K06082%09red/K02649%09red/K07834%09red/K04527%09red/K05692%09red/K04289%09red/K05704%09red/K04368%09red/K17700%09red/K04456%09red/K04632%09red/K07827%09red
Base excision repair	KEGG PATHWAY	ko03410	1	57	0.995706	0.999999	i1_LQ_Rweevil_c71131/f1p0/1730	http://www.genome.jp/kegg-bin/show_pathway?ko03410/K10800%09red
Jak-STAT signaling pathway	KEGG PATHWAY	ko04630	7	166	0.995936	0.999999	i1_LQ_Rweevil_c105436/f1p0/1523|i5_LQ_Rweevil_c4709/f1p0/5346|i2_LQ_Rweevil_c63696/f1p1/2255|i4_LQ_Rweevil_c10089/f1p13/4213|i3_LQ_Rweevil_c7524/f1p0/3088|i3_LQ_Rweevil_c22820/f1p0/3096|i2_HQ_Rweevil_c51229/f2p1/2648	http://www.genome.jp/kegg-bin/show_pathway?ko04630/K19599%09red/K04698%09red/K11224%09red/K04456%09red/K07293%09red/K02649%09red
Influenza A	KEGG PATHWAY	ko05164	36	560	0.996673	0.999999	i1_HQ_Rweevil_c29946/f5p0/1674|i3_LQ_Rweevil_c25319/f1p10/3334|i3_LQ_Rweevil_c2768/f1p0/3303|i2_HQ_Rweevil_c1770/f16p10/2812|i2_LQ_Rweevil_c42645/f1p1/2239|i1_LQ_Rweevil_c46000/f1p0/2003|i1_LQ_Rweevil_c28791/f1p0/1874|i2_LQ_Rweevil_c115175/f1p1/2403|i1_LQ_Rweevil_c105436/f1p0/1523|i3_LQ_Rweevil_c12550/f1p0/3503|i3_HQ_Rweevil_c24006/f2p1/3186|i2_LQ_Rweevil_c64985/f1p0/2158|i2_LQ_Rweevil_c112629/f1…	http://www.genome.jp/kegg-bin/show_pathway?ko05164/K16196%09red/K08860%09red/K15046%09red/K04432%09red/K04430%09red/K01312%09red/K03083%09red/K15044%09red/K05692%09red/K04734%09red/K08738%09red/K01349%09red/K04456%09red/K12812%09red/K02580%09red/K14290%09red/K04368%09red/K02649%09red/K03283%09red
Regulation of actin cytoskeleton	KEGG PATHWAY	ko04810	46	689	0.997198	0.999999	i1_HQ_Rweevil_c29946/f5p0/1674|i3_LQ_Rweevil_c2898/f1p5/3606|i1_LQ_Rweevil_c28791/f1p0/1874|i2_HQ_Rweevil_c86952/f2p11/2461|i4_HQ_Rweevil_c877/f7p0/4503|i2_LQ_Rweevil_c135632/f1p0/2350|i4_HQ_Rweevil_c14081/f3p0/4198|i2_LQ_Rweevil_c86151/f1p20/3098|i2_LQ_Rweevil_c103422/f1p6/2489|i1_LQ_Rweevil_c3955/f1p0/1529|i5_LQ_Rweevil_c730/f1p0/5611|i3_LQ_Rweevil_c4623/f1p0/3311|i4_LQ_Rweevil_c8916/f1p7/4391|…	http://www.genome.jp/kegg-bin/show_pathway?ko04810/K04514%09red/K04393%09red/K04392%09red/K13710%09red/K05730%09red/K05719%09red/K05093%09red/K05758%09red/K05759%09red/K00889%09red/K06269%09red/K02649%09red/K05757%09red/K05699%09red/K05692%09red/K02085%09red/K00907%09red/K13708%09red/K07830%09red/K05725%09red/K05741%09red/K05700%09red/K05749%09red/K05704%09red/K04368%09red/K05769%09red/K05768%09r…
Fanconi anemia pathway	KEGG PATHWAY	ko03460	2	85	0.997309	0.999999	i1_LQ_Rweevil_c8453/f1p2/1955|i1_HQ_Rweevil_c8812/f3p0/1791	http://www.genome.jp/kegg-bin/show_pathway?ko03460/K10882%09red/K03510%09red
RNA transport	KEGG PATHWAY	ko03013	27	474	0.998981	0.999999	i3_LQ_Rweevil_c21963/f1p31/3583|i2_LQ_Rweevil_c114170/f1p27/2532|i3_LQ_Rweevil_c9466/f1p3/3145|i1_HQ_Rweevil_c120977/f2p0/1301|i3_LQ_Rweevil_c19189/f1p5/3318|i1_LQ_Rweevil_c67716/f1p0/1675|i4_LQ_Rweevil_c8916/f1p7/4391|i5_HQ_Rweevil_c503/f2p0/5562|i2_LQ_Rweevil_c85117/f1p6/2871|i1_LQ_Rweevil_c8356/f1p0/1849|i4_LQ_Rweevil_c11845/f1p6/4192|i2_LQ_Rweevil_c60363/f1p0/2837|i5_LQ_Rweevil_c3428/f1p2/535…	http://www.genome.jp/kegg-bin/show_pathway?ko03013/K14312%09red/K12882%09red/K14299%09red/K14301%09red/K02516%09red/K13171%09red/K15516%09red/K05749%09red/K14310%09red/K14300%09red/K03242%09red/K03262%09red/K12812%09red/K03260%09red/K03231%09red/K14293%09red/K13126%09red/K14290%09red
Systemic lupus erythematosus	KEGG PATHWAY	ko05322	1	74	0.999132	0.999999	i4_LQ_Rweevil_c2588/f1p3/4564	http://www.genome.jp/kegg-bin/show_pathway?ko05322/K05699%09red
Glutamatergic synapse	KEGG PATHWAY	ko04724	5	159	0.999279	0.999999	i2_HQ_Rweevil_c1787/f10p2/2275|i3_LQ_Rweevil_c21179/f1p0/3999|i2_LQ_Rweevil_c25892/f1p5/2956|i2_LQ_Rweevil_c4086/f1p6/2996|i3_LQ_Rweevil_c24749/f1p0/3354	http://www.genome.jp/kegg-bin/show_pathway?ko04724/K04632%09red/K04534%09red/K01425%09red
Ribosome biogenesis in eukaryotes	KEGG PATHWAY	ko03008	6	182	0.99951	0.999999	i2_LQ_Rweevil_c39238/f1p1/2227|i2_LQ_Rweevil_c23646/f1p0/2360|i3_LQ_Rweevil_c2747/f1p0/3313|i2_LQ_Rweevil_c94683/f1p12/2114|i3_LQ_Rweevil_c8188/f1p0/3261|i3_LQ_Rweevil_c2516/f1p0/3531	http://www.genome.jp/kegg-bin/show_pathway?ko03008/K14548%09red/K14554%09red/K03097%09red/K14571%09red/K12618%09red/K14290%09red
Spliceosome	KEGG PATHWAY	ko03040	21	431	0.99984	0.999999	i3_HQ_Rweevil_c1841/f2p0/3403|i1_LQ_Rweevil_c79950/f1p0/1415|i2_HQ_Rweevil_c25859/f4p3/2435|i2_LQ_Rweevil_c113245/f1p3/2425|i2_HQ_Rweevil_c10277/f5p0/2177|i2_HQ_Rweevil_c2635/f5p4/2657|i4_HQ_Rweevil_c1591/f2p0/4572|i2_LQ_Rweevil_c15102/f1p0/2106|i0_LQ_Rweevil_c58875/f1p0/620|i2_LQ_Rweevil_c56667/f1p3/2633|i2_LQ_Rweevil_c64985/f1p0/2158|i2_LQ_Rweevil_c60363/f1p0/2837|i1_LQ_Rweevil_c82747/f1p0/1922…	http://www.genome.jp/kegg-bin/show_pathway?ko03040/K12741%09red/K11093%09red/K12822%09red/K12830%09red/K12882%09red/K12858%09red/K12812%09red/K12811%09red/K12852%09red/K03283%09red/K12893%09red/K12842%09red/K12890%09red
Platelet activation	KEGG PATHWAY	ko04611	23	490	0.999966	0.999999	i1_HQ_Rweevil_c29946/f5p0/1674|i1_LQ_Rweevil_c28791/f1p0/1874|i2_LQ_Rweevil_c135632/f1p0/2350|i2_LQ_Rweevil_c86151/f1p20/3098|i3_LQ_Rweevil_c4623/f1p0/3311|i1_LQ_Rweevil_c105436/f1p0/1523|i2_HQ_Rweevil_c20362/f2p1/2215|i2_LQ_Rweevil_c135067/f1p1/2506|i1_HQ_Rweevil_c2007/f3p15/1534|i2_LQ_Rweevil_c41902/f1p2/2671|i1_LQ_Rweevil_c14490/f2p0/1555|i3_LQ_Rweevil_c26325/f1p0/3746|i3_HQ_Rweevil_c11479/f2p…	http://www.genome.jp/kegg-bin/show_pathway?ko04611/K04353%09red/K04514%09red/K05719%09red/K05692%09red/K05704%09red/K00907%09red/K04456%09red/K02649%09red/K04632%09red/K06269%09red/K06069%09red
Ribosome	KEGG PATHWAY	ko03010	13	395	0.999999	0.999999	i0_HQ_Rweevil_c46245/f2p0/600|i0_HQ_Rweevil_c21686/f2p1/842|i0_LQ_Rweevil_c73443/f1p0/576|i0_HQ_Rweevil_c71838/f2p0/261|i2_LQ_Rweevil_c118688/f1p7/1599|i0_LQ_Rweevil_c26064/f1p4/839|i0_LQ_Rweevil_c13284/f1p10/518|i2_LQ_Rweevil_c85751/f1p10/2428|i0_LQ_Rweevil_c29591/f1p2/313|i0_LQ_Rweevil_c17687/f1p2/254|i1_LQ_Rweevil_c16509/f1p0/1068|i1_LQ_Rweevil_c49127/f1p0/1229|i3_LQ_Rweevil_c25173/f1p0/3186	http://www.genome.jp/kegg-bin/show_pathway?ko03010/K02924%09red/K02873%09red/K02887%09red/K02925%09red/K02893%09red/K02882%09red/K02990%09red/K02997%09red/K02996%09red/K02983%09red/K02981%09red
--------------------
#Term	Database	ID	Input number	Background number	P-Value	Corrected P-Value	Input	Hyperlink
--------------------
#Term	Database	ID	Input number	Background number	P-Value	Corrected P-Value	Input	Hyperlink
--------------------

## Sheet: Pupa VS Male Adults
Supplementary Table. S4: KEGG PATHWAY enrichment statistics (Pupa and Male Adults)
NOTE: Term：Enriched KEGG PATHWAY name; Database:Access database; ID:Enriched KEGG PATHWAY ID; Input number:Number of differential genes associated with this KEGG PATHWAY; Background number:Number of all genes related to this KEGG PATHWAY; P-Value:Pvalue for enrichment analysis; Corrected P-Value:Corrected Pvalue; Input:ID of the differential gene associated with this KEGG PATHWAY; Hyperlink:Enric…
Term	Database	ID	Input number	Background number	P-Value	Corrected P-Value	Input	Hyperlink
Amino sugar and nucleotide sugar metabolism	KEGG PATHWAY	ko00520	20	228	1.72356e-11	3.5333e-09	i1_HQ_Rweevil_c74700/f2p0/1488|i4_LQ_Rweevil_c5946/f1p0/4614|i9_LQ_Rweevil_c112/f1p0/9092|i3_LQ_Rweevil_c7235/f1p0/3569|i2_HQ_Rweevil_c57868/f2p7/2598|i8_LQ_Rweevil_c220/f1p0/8868|i8_LQ_Rweevil_c250/f1p0/8927|i3_LQ_Rweevil_c6698/f1p23/3444|i2_LQ_Rweevil_c123072/f1p10/2103|i2_LQ_Rweevil_c36402/f1p1/2726|i4_LQ_Rweevil_c6590/f1p2/4115|i9_LQ_Rweevil_c251/f1p0/9170|i1_HQ_Rweevil_c18127/f3p9/1760|i0_LQ…	http://www.genome.jp/kegg-bin/show_pathway?ko00520/K01183%09red/K12373%09red/K00820%09red
Dorso-ventral axis formation	KEGG PATHWAY	ko04320	16	192	3.56338e-09	3.65246e-07	i2_LQ_Rweevil_c21334/f1p17/2360|i5_LQ_Rweevil_c4710/f1p0/5466|i4_HQ_Rweevil_c1864/f2p0/4889|i2_HQ_Rweevil_c146601/f28p12/2982|i6_LQ_Rweevil_c328/f1p0/6298|i4_LQ_Rweevil_c7914/f1p2/4641|i2_LQ_Rweevil_c40841/f1p16/2608|i6_LQ_Rweevil_c1815/f1p0/6340|i3_LQ_Rweevil_c7544/f1p0/3268|i4_LQ_Rweevil_c8551/f1p3/4539|i4_LQ_Rweevil_c4886/f1p9/4977|i5_LQ_Rweevil_c2039/f1p0/5944|i3_HQ_Rweevil_c32337/f3p3/3143|i…	http://www.genome.jp/kegg-bin/show_pathway?ko04320/K02174%09red/K02177%09red
Ubiquinone and other terpenoid-quinone biosynthesis	KEGG PATHWAY	ko00130	8	43	1.25049e-07	8.54499e-06	i1_HQ_Rweevil_c11876/f2p16/1568|i1_LQ_Rweevil_c70832/f1p0/1767|i3_LQ_Rweevil_c24999/f1p9/3279|i2_LQ_Rweevil_c109928/f1p6/2715|i5_HQ_Rweevil_c430/f2p0/5534|i1_LQ_Rweevil_c50912/f1p0/1656|i4_LQ_Rweevil_c12241/f1p9/4135|i2_LQ_Rweevil_c42687/f1p4/2518	http://www.genome.jp/kegg-bin/show_pathway?ko00130/K00815%09red/K00457%09red
Phenylalanine metabolism	KEGG PATHWAY	ko00360	8	47	2.29592e-07	1.17666e-05	i1_HQ_Rweevil_c11876/f2p16/1568|i1_LQ_Rweevil_c70832/f1p0/1767|i3_LQ_Rweevil_c24999/f1p9/3279|i2_LQ_Rweevil_c109928/f1p6/2715|i5_HQ_Rweevil_c430/f2p0/5534|i1_LQ_Rweevil_c50912/f1p0/1656|i4_LQ_Rweevil_c12241/f1p9/4135|i2_LQ_Rweevil_c42687/f1p4/2518	http://www.genome.jp/kegg-bin/show_pathway?ko00360/K00815%09red/K00457%09red
Phenylalanine, tyrosine and tryptophan biosynthesis	KEGG PATHWAY	ko00400	6	19	3.41005e-07	1.39812e-05	i1_LQ_Rweevil_c70832/f1p0/1767|i3_LQ_Rweevil_c24999/f1p9/3279|i2_LQ_Rweevil_c109928/f1p6/2715|i5_HQ_Rweevil_c430/f2p0/5534|i1_LQ_Rweevil_c50912/f1p0/1656|i2_LQ_Rweevil_c42687/f1p4/2518	http://www.genome.jp/kegg-bin/show_pathway?ko00400/K00815%09red
Tyrosine metabolism	KEGG PATHWAY	ko00350	10	95	4.27055e-07	1.4591e-05	i1_HQ_Rweevil_c11876/f2p16/1568|i1_LQ_Rweevil_c70832/f1p0/1767|i3_LQ_Rweevil_c13673/f2p3/3319|i1_LQ_Rweevil_c11458/f1p0/1570|i3_LQ_Rweevil_c24999/f1p9/3279|i2_LQ_Rweevil_c109928/f1p6/2715|i5_HQ_Rweevil_c430/f2p0/5534|i1_LQ_Rweevil_c50912/f1p0/1656|i4_LQ_Rweevil_c12241/f1p9/4135|i2_LQ_Rweevil_c42687/f1p4/2518	http://www.genome.jp/kegg-bin/show_pathway?ko00350/K00451%09red/K00815%09red/K00457%09red
Apoptosis - fly	KEGG PATHWAY	ko04214	16	309	1.61223e-06	4.72152e-05	i2_LQ_Rweevil_c21334/f1p17/2360|i5_LQ_Rweevil_c4710/f1p0/5466|i4_HQ_Rweevil_c1864/f2p0/4889|i1_LQ_Rweevil_c48933/f1p0/1682|i2_HQ_Rweevil_c146601/f28p12/2982|i6_LQ_Rweevil_c328/f1p0/6298|i4_LQ_Rweevil_c7914/f1p2/4641|i2_LQ_Rweevil_c40841/f1p16/2608|i6_LQ_Rweevil_c1815/f1p0/6340|i3_LQ_Rweevil_c7544/f1p0/3268|i4_LQ_Rweevil_c8551/f1p3/4539|i4_LQ_Rweevil_c4886/f1p9/4977|i5_LQ_Rweevil_c2039/f1p0/5944|i…	http://www.genome.jp/kegg-bin/show_pathway?ko04214/K02174%09red/K04374%09red
Purine metabolism	KEGG PATHWAY	ko00230	18	493	3.65488e-05	0.000936562	i3_LQ_Rweevil_c19131/f1p0/3440|i4_HQ_Rweevil_c1797/f2p0/4708|i2_LQ_Rweevil_c110229/f1p43/2405|i4_LQ_Rweevil_c10006/f1p5/5009|i4_LQ_Rweevil_c2202/f1p0/4123|i3_LQ_Rweevil_c8985/f2p0/3956|i3_HQ_Rweevil_c7602/f4p4/3449|i2_LQ_Rweevil_c106346/f1p6/2165|i2_HQ_Rweevil_c37311/f2p3/2877|i2_HQ_Rweevil_c118274/f2p10/2023|i1_LQ_Rweevil_c109217/f3p0/1163|i2_LQ_Rweevil_c57790/f1p5/2530|i2_LQ_Rweevil_c5234/f1p9/…	http://www.genome.jp/kegg-bin/show_pathway?ko00230/K03783%09red/K13293%09red/K01951%09red/K00764%09red/K00106%09red/K01081%09red/K01490%09red/K11787%09red
Prion diseases	KEGG PATHWAY	ko05020	6	59	0.000107508	0.0024488	i3_LQ_Rweevil_c6128/f1p4/3644|i5_LQ_Rweevil_c578/f1p0/5188|i5_HQ_Rweevil_c5251/f21p0/5428|i4_LQ_Rweevil_c6544/f1p0/4163|i4_LQ_Rweevil_c4240/f1p0/4877|i2_LQ_Rweevil_c41635/f1p1/2354	http://www.genome.jp/kegg-bin/show_pathway?ko05020/K09490%09red/K05635%09red
Alanine, aspartate and glutamate metabolism	KEGG PATHWAY	ko00250	8	146	0.000453227	0.0086382	i2_HQ_Rweevil_c57868/f2p7/2598|i2_LQ_Rweevil_c110229/f1p43/2405|i4_LQ_Rweevil_c10006/f1p5/5009|i2_LQ_Rweevil_c5234/f1p9/2244|i7_LQ_Rweevil_c163/f1p0/7822|i2_LQ_Rweevil_c54553/f1p9/2408|i5_HQ_Rweevil_c536/f2p0/5326|i1_LQ_Rweevil_c43646/f1p9/1907	http://www.genome.jp/kegg-bin/show_pathway?ko00250/K00820%09red/K00764%09red/K00264%09red
Nicotinate and nicotinamide metabolism	KEGG PATHWAY	ko00760	7	111	0.000463513	0.0086382	i4_HQ_Rweevil_c1797/f2p0/4708|i2_LQ_Rweevil_c106346/f1p6/2165|i2_HQ_Rweevil_c118274/f2p10/2023|i1_LQ_Rweevil_c109217/f3p0/1163|i2_LQ_Rweevil_c57790/f1p5/2530|i5_HQ_Rweevil_c5258/f17p0/5453|i1_HQ_Rweevil_c64001/f2p0/1226	http://www.genome.jp/kegg-bin/show_pathway?ko00760/K01081%09red/K03783%09red/K00323%09red
Cysteine and methionine metabolism	KEGG PATHWAY	ko00270	7	135	0.00137946	0.0235657	i1_LQ_Rweevil_c70832/f1p0/1767|i1_LQ_Rweevil_c46092/f1p0/1914|i3_LQ_Rweevil_c24999/f1p9/3279|i2_LQ_Rweevil_c109928/f1p6/2715|i5_HQ_Rweevil_c430/f2p0/5534|i1_LQ_Rweevil_c50912/f1p0/1656|i2_LQ_Rweevil_c42687/f1p4/2518	http://www.genome.jp/kegg-bin/show_pathway?ko00270/K00026%09red/K00815%09red
ECM-receptor interaction	KEGG PATHWAY	ko04512	7	176	0.00564016	0.0889409	i5_LQ_Rweevil_c578/f1p0/5188|i3_LQ_Rweevil_c11018/f1p0/3098|i5_HQ_Rweevil_c5251/f21p0/5428|i4_LQ_Rweevil_c12445/f1p9/4022|i4_LQ_Rweevil_c6544/f1p0/4163|i4_LQ_Rweevil_c4240/f1p0/4877|i2_LQ_Rweevil_c22031/f1p10/2519	http://www.genome.jp/kegg-bin/show_pathway?ko04512/K04659%09red/K05719%09red/K05635%09red/K06237%09red
Longevity regulating pathway - multiple species	KEGG PATHWAY	ko04213	14	586	0.0109855	0.152818	i3_LQ_Rweevil_c2990/f1p0/3943|i2_LQ_Rweevil_c58401/f1p0/2670|i2_LQ_Rweevil_c8486/f1p0/2240|i5_LQ_Rweevil_c4178/f1p10/5536|i2_LQ_Rweevil_c43254/f1p0/2294|i3_LQ_Rweevil_c21767/f1p2/3097|i3_LQ_Rweevil_c17886/f1p0/3126|i2_LQ_Rweevil_c24132/f1p0/2515|i3_HQ_Rweevil_c40242/f6p0/3022|i2_LQ_Rweevil_c80705/f1p0/2650|i2_LQ_Rweevil_c163370/f1p2/2022|i1_HQ_Rweevil_c12244/f3p6/1652|i0_HQ_Rweevil_c1808/f2p0/777…	http://www.genome.jp/kegg-bin/show_pathway?ko04213/K03781%09red/K07200%09red/K00922%09red/K09542%09red/K07204%09red
Protein processing in endoplasmic reticulum	KEGG PATHWAY	ko04141	19	896	0.0111818	0.152818	i2_LQ_Rweevil_c162718/f1p0/2473|i2_LQ_Rweevil_c58401/f1p0/2670|i1_LQ_Rweevil_c48933/f1p0/1682|i2_LQ_Rweevil_c8486/f1p0/2240|i2_LQ_Rweevil_c85235/f1p3/2850|i2_LQ_Rweevil_c43254/f1p0/2294|i3_LQ_Rweevil_c21767/f1p2/3097|i3_LQ_Rweevil_c17886/f1p0/3126|i2_LQ_Rweevil_c24132/f1p0/2515|i2_LQ_Rweevil_c44678/f1p2/2232|i2_LQ_Rweevil_c80705/f1p0/2650|i1_LQ_Rweevil_c25747/f1p2/1857|i2_LQ_Rweevil_c44493/f1p1/2…	http://www.genome.jp/kegg-bin/show_pathway?ko04141/K09490%09red/K09542%09red/K07151%09red/K12275%09red/K04079%09red/K11718%09red/K04374%09red
Hypertrophic cardiomyopathy (HCM)	KEGG PATHWAY	ko05410	15	686	0.0177124	0.22694	i6_LQ_Rweevil_c1650/f1p0/6932|i2_LQ_Rweevil_c45545/f1p5/2477|i2_LQ_Rweevil_c8689/f1p1/2647|i5_LQ_Rweevil_c646/f1p0/5222|i3_LQ_Rweevil_c15191/f1p0/3026|i9_LQ_Rweevil_c188/f1p0/9482|i2_LQ_Rweevil_c44024/f1p12/2185|i3_HQ_Rweevil_c40242/f6p0/3022|i6_LQ_Rweevil_c913/f1p0/6570|i10_LQ_Rweevil_c143/f1p0/10540|i4_LQ_Rweevil_c10004/f1p0/4216|i7_HQ_Rweevil_c34/f2p0/7934|i4_LQ_Rweevil_c11471/f1p2/4097|i4_LQ_…	http://www.genome.jp/kegg-bin/show_pathway?ko05410/K07200%09red/K12567%09red/K05719%09red
Small cell lung cancer	KEGG PATHWAY	ko05222	7	228	0.0201354	0.242809	i3_LQ_Rweevil_c2990/f1p0/3943|i5_LQ_Rweevil_c578/f1p0/5188|i5_HQ_Rweevil_c5251/f21p0/5428|i4_LQ_Rweevil_c12445/f1p9/4022|i4_LQ_Rweevil_c6544/f1p0/4163|i4_LQ_Rweevil_c4240/f1p0/4877|i2_LQ_Rweevil_c22031/f1p10/2519	http://www.genome.jp/kegg-bin/show_pathway?ko05222/K00922%09red/K05719%09red/K05635%09red/K06237%09red
Hematopoietic cell lineage	KEGG PATHWAY	ko04640	2	18	0.0220391	0.247719	i3_LQ_Rweevil_c26068/f1p10/3204|i3_LQ_Rweevil_c7081/f1p0/3325	http://www.genome.jp/kegg-bin/show_pathway?ko04640/K11140%09red
Other glycan degradation	KEGG PATHWAY	ko00511	4	89	0.0229594	0.247719	i2_LQ_Rweevil_c77205/f1p12/2135|i2_LQ_Rweevil_c106454/f1p7/2160|i2_LQ_Rweevil_c123072/f1p10/2103|i2_LQ_Rweevil_c2711/f1p4/2895	http://www.genome.jp/kegg-bin/show_pathway?ko00511/K17108%09red/K01191%09red/K12373%09red/K12311%09red
Pyrimidine metabolism	KEGG PATHWAY	ko00240	7	242	0.0265225	0.270772	i4_HQ_Rweevil_c1797/f2p0/4708|i2_HQ_Rweevil_c1999/f7p5/2976|i2_LQ_Rweevil_c106346/f1p6/2165|i2_HQ_Rweevil_c118274/f2p10/2023|i1_LQ_Rweevil_c109217/f3p0/1163|i2_LQ_Rweevil_c57790/f1p5/2530|i1_HQ_Rweevil_c64001/f2p0/1226	http://www.genome.jp/kegg-bin/show_pathway?ko00240/K01081%09red/K03783%09red/K00757%09red
Fructose and mannose metabolism	KEGG PATHWAY	ko00051	5	142	0.0284233	0.270772	i2_LQ_Rweevil_c85130/f1p0/2686|i3_LQ_Rweevil_c26046/f1p0/3181|i3_LQ_Rweevil_c12078/f1p0/3287|i3_LQ_Rweevil_c25056/f1p0/3522|i4_LQ_Rweevil_c6874/f1p0/4695	http://www.genome.jp/kegg-bin/show_pathway?ko00051/K01103%09red/K00850%09red
Dilated cardiomyopathy (DCM)	KEGG PATHWAY	ko05414	14	668	0.0290585	0.270772	i6_LQ_Rweevil_c1650/f1p0/6932|i2_LQ_Rweevil_c45545/f1p5/2477|i2_LQ_Rweevil_c8689/f1p1/2647|i5_LQ_Rweevil_c646/f1p0/5222|i3_LQ_Rweevil_c15191/f1p0/3026|i9_LQ_Rweevil_c188/f1p0/9482|i2_LQ_Rweevil_c44024/f1p12/2185|i6_LQ_Rweevil_c913/f1p0/6570|i10_LQ_Rweevil_c143/f1p0/10540|i4_LQ_Rweevil_c10004/f1p0/4216|i7_HQ_Rweevil_c34/f2p0/7934|i4_LQ_Rweevil_c11471/f1p2/4097|i4_LQ_Rweevil_c11245/f1p0/4559|i2_LQ_…	http://www.genome.jp/kegg-bin/show_pathway?ko05414/K12567%09red/K05719%09red
Mineral absorption	KEGG PATHWAY	ko04978	4	106	0.0390506	0.34806	i0_LQ_Rweevil_c99229/f1p0/206|i0_LQ_Rweevil_c50902/f1p0/830|i1_LQ_Rweevil_c35031/f1p0/1055|i2_LQ_Rweevil_c9114/f1p29/2286	http://www.genome.jp/kegg-bin/show_pathway?ko04978/K00522%09red
Lysosome	KEGG PATHWAY	ko04142	12	576	0.0426444	0.364254	i2_LQ_Rweevil_c78207/f1p3/2837|i3_LQ_Rweevil_c20225/f1p0/3231|i2_HQ_Rweevil_c147666/f2p2/2289|i2_LQ_Rweevil_c83478/f1p1/2568|i2_LQ_Rweevil_c123072/f1p10/2103|i1_LQ_Rweevil_c49128/f1p0/1416|i3_LQ_Rweevil_c43479/f1p3/3023|i3_LQ_Rweevil_c10411/f1p0/3569|i1_LQ_Rweevil_c5843/f1p0/1861|i2_LQ_Rweevil_c110118/f1p4/2989|i2_LQ_Rweevil_c106454/f1p7/2160|i4_LQ_Rweevil_c10698/f1p0/4877	http://www.genome.jp/kegg-bin/show_pathway?ko04142/K12382%09red/K12387%09red/K12391%09red/K12392%09red/K12350%09red/K06497%09red/K12373%09red/K01363%09red/K01052%09red/K06564%09red/K12311%09red
One carbon pool by folate	KEGG PATHWAY	ko00670	4	112	0.0459392	0.376701	i3_LQ_Rweevil_c43250/f1p0/3028|i3_LQ_Rweevil_c22074/f1p1/3474|i3_HQ_Rweevil_c7602/f4p4/3449|i1_HQ_Rweevil_c108522/f12p0/1154	http://www.genome.jp/kegg-bin/show_pathway?ko00670/K13403%09red/K00288%09red/K11787%09red
Aminoacyl-tRNA biosynthesis	KEGG PATHWAY	ko00970	4	128	0.067381	0.531273	i3_LQ_Rweevil_c13254/f1p0/3378|i2_LQ_Rweevil_c81470/f1p2/2287|i2_LQ_Rweevil_c19198/f1p4/2328|i1_LQ_Rweevil_c7639/f1p1/1824	http://www.genome.jp/kegg-bin/show_pathway?ko00970/K01868%09red/K01869%09red/K01876%09red/K01887%09red
p53 signaling pathway	KEGG PATHWAY	ko04115	4	130	0.0703696	0.534287	i1_LQ_Rweevil_c5793/f1p0/1513|i2_HQ_Rweevil_c10553/f2p2/2316|i2_LQ_Rweevil_c59624/f1p8/2467|i2_LQ_Rweevil_c39760/f1p6/2218	http://www.genome.jp/kegg-bin/show_pathway?ko04115/K04506%09red/K10144%09red
Protein export	KEGG PATHWAY	ko03060	3	81	0.0736308	0.539083	i1_LQ_Rweevil_c25747/f1p2/1857|i3_LQ_Rweevil_c6128/f1p4/3644|i2_LQ_Rweevil_c41635/f1p1/2354	http://www.genome.jp/kegg-bin/show_pathway?ko03060/K12275%09red/K09490%09red
Amoebiasis	KEGG PATHWAY	ko05146	6	249	0.0768184	0.543027	i3_LQ_Rweevil_c2990/f1p0/3943|i5_LQ_Rweevil_c578/f1p0/5188|i5_HQ_Rweevil_c5251/f21p0/5428|i4_LQ_Rweevil_c12445/f1p9/4022|i4_LQ_Rweevil_c6544/f1p0/4163|i4_LQ_Rweevil_c4240/f1p0/4877	http://www.genome.jp/kegg-bin/show_pathway?ko05146/K00922%09red/K06237%09red/K05635%09red
Pathways in cancer	KEGG PATHWAY	ko05200	15	850	0.0801652	0.547796	i3_LQ_Rweevil_c2990/f1p0/3943|i2_LQ_Rweevil_c64462/f1p10/2274|i5_LQ_Rweevil_c578/f1p0/5188|i5_LQ_Rweevil_c4709/f1p0/5346|i3_LQ_Rweevil_c24656/f1p0/3611|i2_LQ_Rweevil_c79174/f1p1/2517|i5_HQ_Rweevil_c5251/f21p0/5428|i2_LQ_Rweevil_c44678/f1p2/2232|i3_HQ_Rweevil_c8030/f3p0/3179|i4_LQ_Rweevil_c6544/f1p0/4163|i2_HQ_Rweevil_c21798/f2p0/2572|i4_LQ_Rweevil_c12445/f1p9/4022|i4_LQ_Rweevil_c4240/f1p0/4877|i2…	http://www.genome.jp/kegg-bin/show_pathway?ko05200/K07299%09red/K02375%09red/K04501%09red/K05635%09red/K02085%09red/K11224%09red/K00922%09red/K08268%09red/K02432%09red/K04079%09red/K06237%09red/K05719%09red
Longevity regulating pathway - worm	KEGG PATHWAY	ko04212	8	381	0.0840316	0.552878	i3_LQ_Rweevil_c2990/f1p0/3943|i1_LQ_Rweevil_c101415/f1p0/1757|i1_LQ_Rweevil_c48933/f1p0/1682|i1_HQ_Rweevil_c8442/f3p0/1304|i1_LQ_Rweevil_c124438/f1p0/1974|i2_LQ_Rweevil_c64462/f1p10/2274|i1_HQ_Rweevil_c12244/f3p6/1652|i3_LQ_Rweevil_c23765/f1p8/3110	http://www.genome.jp/kegg-bin/show_pathway?ko04212/K03781%09red/K13356%09red/K04374%09red/K00922%09red/K08268%09red/K04077%09red/K00507%09red
N-Glycan biosynthesis	KEGG PATHWAY	ko00510	4	140	0.0863029	0.552878	i1_LQ_Rweevil_c29389/f1p21/1874|i2_LQ_Rweevil_c9725/f1p7/2819|i2_LQ_Rweevil_c85235/f1p3/2850|i2_LQ_Rweevil_c44493/f1p1/2711	http://www.genome.jp/kegg-bin/show_pathway?ko00510/K07151%09red/K03847%09red
AMPK signaling pathway	KEGG PATHWAY	ko04152	12	661	0.093681	0.574311	i3_LQ_Rweevil_c2990/f1p0/3943|i2_LQ_Rweevil_c85130/f1p0/2686|i3_LQ_Rweevil_c20545/f1p0/3121|i0_LQ_Rweevil_c15010/f1p5/617|i1_HQ_Rweevil_c8442/f3p0/1304|i5_LQ_Rweevil_c4178/f1p10/5536|i3_LQ_Rweevil_c12078/f1p0/3287|i3_HQ_Rweevil_c40242/f6p0/3022|i2_LQ_Rweevil_c25675/f1p4/2228|i4_LQ_Rweevil_c6874/f1p0/4695|i3_LQ_Rweevil_c25056/f1p0/3522|i3_LQ_Rweevil_c26046/f1p0/3181	http://www.genome.jp/kegg-bin/show_pathway?ko04152/K00850%09red/K07200%09red/K01103%09red/K03456%09red/K07204%09red/K08765%09red/K07877%09red/K00922%09red/K00507%09red
Other types of O-glycan biosynthesis	KEGG PATHWAY	ko00514	2	43	0.0952516	0.574311	i2_HQ_Rweevil_c5573/f3p10/2434|i3_LQ_Rweevil_c25218/f1p100/3628	http://www.genome.jp/kegg-bin/show_pathway?ko00514/K09667%09red
HIF-1 signaling pathway	KEGG PATHWAY	ko04066	8	406	0.10948	0.641243	i3_LQ_Rweevil_c2990/f1p0/3943|i2_LQ_Rweevil_c64462/f1p10/2274|i5_HQ_Rweevil_c558/f2p0/5401|i3_LQ_Rweevil_c12078/f1p0/3287|i4_LQ_Rweevil_c6874/f1p0/4695|i2_HQ_Rweevil_c21798/f2p0/2572|i3_LQ_Rweevil_c25056/f1p0/3522|i3_LQ_Rweevil_c26046/f1p0/3181	http://www.genome.jp/kegg-bin/show_pathway?ko04066/K04515%09red/K00922%09red/K08268%09red/K01103%09red/K07299%09red
Glyoxylate and dicarboxylate metabolism	KEGG PATHWAY	ko00630	4	164	0.130803	0.74485	i2_LQ_Rweevil_c39273/f1p30/2281|i1_HQ_Rweevil_c12244/f3p6/1652|i1_LQ_Rweevil_c46092/f1p0/1914|i3_LQ_Rweevil_c20039/f1p0/3551	http://www.genome.jp/kegg-bin/show_pathway?ko00630/K03781%09red/K00026%09red/K01681%09red
Basal cell carcinoma	KEGG PATHWAY	ko05217	3	114	0.153683	0.813604	i3_LQ_Rweevil_c24656/f1p0/3611|i3_HQ_Rweevil_c8030/f3p0/3179|i6_LQ_Rweevil_c2176/f1p0/6038	http://www.genome.jp/kegg-bin/show_pathway?ko05217/K02085%09red/K02375%09red/K02432%09red
Renin-angiotensin system	KEGG PATHWAY	ko04614	2	59	0.156615	0.813604	i3_LQ_Rweevil_c26068/f1p10/3204|i3_LQ_Rweevil_c7081/f1p0/3325	http://www.genome.jp/kegg-bin/show_pathway?ko04614/K11140%09red
Toxoplasmosis	KEGG PATHWAY	ko05145	6	309	0.159375	0.813604	i3_LQ_Rweevil_c2990/f1p0/3943|i5_LQ_Rweevil_c578/f1p0/5188|i5_HQ_Rweevil_c5251/f21p0/5428|i4_LQ_Rweevil_c6544/f1p0/4163|i4_LQ_Rweevil_c4240/f1p0/4877|i2_LQ_Rweevil_c22031/f1p10/2519	http://www.genome.jp/kegg-bin/show_pathway?ko05145/K00922%09red/K05719%09red/K05635%09red
Type I diabetes mellitus	KEGG PATHWAY	ko04940	1	14	0.159865	0.813604	i1_LQ_Rweevil_c124438/f1p0/1974	http://www.genome.jp/kegg-bin/show_pathway?ko04940/K04077%09red
Signaling pathways regulating pluripotency of stem cells	KEGG PATHWAY	ko04550	5	244	0.162721	0.813604	i3_LQ_Rweevil_c2990/f1p0/3943|i3_LQ_Rweevil_c24656/f1p0/3611|i2_LQ_Rweevil_c79174/f1p1/2517|i3_HQ_Rweevil_c8030/f3p0/3179|i6_LQ_Rweevil_c2176/f1p0/6038	http://www.genome.jp/kegg-bin/show_pathway?ko04550/K02085%09red/K00922%09red/K02375%09red/K02432%09red/K04501%09red
PI3K-Akt signaling pathway	KEGG PATHWAY	ko04151	12	746	0.171107	0.830527	i3_LQ_Rweevil_c2990/f1p0/3943|i1_LQ_Rweevil_c48933/f1p0/1682|i2_LQ_Rweevil_c44678/f1p2/2232|i5_LQ_Rweevil_c4178/f1p10/5536|i3_LQ_Rweevil_c11018/f1p0/3098|i5_HQ_Rweevil_c5251/f21p0/5428|i5_LQ_Rweevil_c578/f1p0/5188|i2_LQ_Rweevil_c25675/f1p4/2228|i4_LQ_Rweevil_c12445/f1p9/4022|i4_LQ_Rweevil_c6544/f1p0/4163|i4_LQ_Rweevil_c4240/f1p0/4877|i2_LQ_Rweevil_c22031/f1p10/2519	http://www.genome.jp/kegg-bin/show_pathway?ko04151/K04659%09red/K05719%09red/K03456%09red/K07204%09red/K05635%09red/K06237%09red/K00922%09red/K04079%09red/K04374%09red
Glycerophospholipid metabolism	KEGG PATHWAY	ko00564	6	318	0.174208	0.830527	i4_LQ_Rweevil_c12665/f1p0/4042|i4_LQ_Rweevil_c5268/f1p16/4819|i2_LQ_Rweevil_c107529/f1p13/2062|i2_LQ_Rweevil_c132564/f1p2/2835|i4_LQ_Rweevil_c5790/f1p2/4746|i4_LQ_Rweevil_c8564/f1p17/4246	http://www.genome.jp/kegg-bin/show_pathway?ko00564/K15728%09red/K14676%09red/K00111%09red/K00901%09red
Measles	KEGG PATHWAY	ko05162	5	257	0.187598	0.874038	i3_LQ_Rweevil_c2990/f1p0/3943|i5_LQ_Rweevil_c4709/f1p0/5346|i1_LQ_Rweevil_c5793/f1p0/1513|i2_LQ_Rweevil_c59624/f1p8/2467|i2_LQ_Rweevil_c39760/f1p6/2218	http://www.genome.jp/kegg-bin/show_pathway?ko05162/K11224%09red/K00922%09red/K10144%09red
MicroRNAs in cancer	KEGG PATHWAY	ko05206	9	557	0.210716	0.933105	i2_LQ_Rweevil_c150815/f1p41/2779|i4_LQ_Rweevil_c8890/f1p9/4363|i5_LQ_Rweevil_c4178/f1p10/5536|i2_LQ_Rweevil_c107266/f1p43/3001|i2_HQ_Rweevil_c84352/f2p27/2320|i4_LQ_Rweevil_c3822/f1p0/4187|i3_HQ_Rweevil_c8030/f3p0/3179|i3_HQ_Rweevil_c25428/f2p0/3288|i3_LQ_Rweevil_c4587/f1p0/3357	http://www.genome.jp/kegg-bin/show_pathway?ko05206/K12035%09red/K02085%09red/K07204%09red
Glycosphingolipid biosynthesis - globo series	KEGG PATHWAY	ko00603	1	20	0.216418	0.933105	i2_LQ_Rweevil_c123072/f1p10/2103	http://www.genome.jp/kegg-bin/show_pathway?ko00603/K12373%09red
Primary bile acid biosynthesis	KEGG PATHWAY	ko00120	1	20	0.216418	0.933105	i2_LQ_Rweevil_c5248/f1p7/2540	http://www.genome.jp/kegg-bin/show_pathway?ko00120/K12405%09red
Proteoglycans in cancer	KEGG PATHWAY	ko05205	14	943	0.220773	0.933105	i5_LQ_Rweevil_c2280/f1p0/5411|i3_LQ_Rweevil_c2990/f1p0/3943|i2_LQ_Rweevil_c64462/f1p10/2274|i3_HQ_Rweevil_c1624/f3p0/3548|i5_HQ_Rweevil_c558/f2p0/5401|i1_LQ_Rweevil_c12525/f1p0/1925|i1_LQ_Rweevil_c5843/f1p0/1861|i3_LQ_Rweevil_c24656/f1p0/3611|i3_LQ_Rweevil_c4777/f1p0/3730|i2_HQ_Rweevil_c126621/f14p0/2821|i2_LQ_Rweevil_c105333/f1p5/2399|i4_LQ_Rweevil_c2474/f1p3/4393|i2_LQ_Rweevil_c22031/f1p10/2519…	http://www.genome.jp/kegg-bin/show_pathway?ko05205/K04515%09red/K05719%09red/K02375%09red/K06497%09red/K00922%09red/K08268%09red/K10380%09red/K02432%09red/K07293%09red
Glycerolipid metabolism	KEGG PATHWAY	ko00561	4	205	0.223035	0.933105	i4_LQ_Rweevil_c5268/f1p16/4819|i4_LQ_Rweevil_c5790/f1p2/4746|i2_LQ_Rweevil_c107529/f1p13/2062|i4_LQ_Rweevil_c8564/f1p17/4246	http://www.genome.jp/kegg-bin/show_pathway?ko00561/K15728%09red/K00901%09red
Peroxisome	KEGG PATHWAY	ko04146	5	283	0.240943	0.987865	i4_LQ_Rweevil_c2202/f1p0/4123|i1_LQ_Rweevil_c101415/f1p0/1757|i3_LQ_Rweevil_c23765/f1p8/3110|i1_HQ_Rweevil_c12244/f3p6/1652|i2_LQ_Rweevil_c5248/f1p7/2540	http://www.genome.jp/kegg-bin/show_pathway?ko04146/K00106%09red/K13356%09red/K03781%09red/K12405%09red
Glycosphingolipid biosynthesis - ganglio series	KEGG PATHWAY	ko00604	1	24	0.251992	0.999777	i2_LQ_Rweevil_c123072/f1p10/2103	http://www.genome.jp/kegg-bin/show_pathway?ko00604/K12373%09red
Insulin resistance	KEGG PATHWAY	ko04931	8	516	0.26153	0.999777	i3_LQ_Rweevil_c2990/f1p0/3943|i2_HQ_Rweevil_c57868/f2p7/2598|i3_LQ_Rweevil_c20545/f1p0/3121|i3_HQ_Rweevil_c1624/f3p0/3548|i2_HQ_Rweevil_c5573/f3p10/2434|i3_HQ_Rweevil_c40242/f6p0/3022|i3_LQ_Rweevil_c25218/f1p100/3628|i2_HQ_Rweevil_c21798/f2p0/2572	http://www.genome.jp/kegg-bin/show_pathway?ko04931/K07200%09red/K08765%09red/K00922%09red/K00820%09red/K07299%09red/K09667%09red/K07293%09red
Ascorbate and aldarate metabolism	KEGG PATHWAY	ko00053	2	85	0.26585	0.999777	i1_LQ_Rweevil_c16810/f1p0/1069|i1_LQ_Rweevil_c91074/f1p0/1127	http://www.genome.jp/kegg-bin/show_pathway?ko00053/K00469%09red
Drug metabolism - other enzymes	KEGG PATHWAY	ko00983	3	157	0.281727	0.999777	i4_LQ_Rweevil_c2202/f1p0/4123|i2_HQ_Rweevil_c1999/f7p5/2976|i2_HQ_Rweevil_c37311/f2p3/2877	http://www.genome.jp/kegg-bin/show_pathway?ko00983/K00106%09red/K00757%09red/K01951%09red
Thyroid hormone synthesis	KEGG PATHWAY	ko04918	3	162	0.297395	0.999777	i1_LQ_Rweevil_c48933/f1p0/1682|i3_LQ_Rweevil_c6128/f1p4/3644|i2_LQ_Rweevil_c41635/f1p1/2354	http://www.genome.jp/kegg-bin/show_pathway?ko04918/K09490%09red/K04374%09red
Central carbon metabolism in cancer	KEGG PATHWAY	ko05230	4	235	0.298566	0.999777	i3_LQ_Rweevil_c2990/f1p0/3943|i2_LQ_Rweevil_c85130/f1p0/2686|i2_LQ_Rweevil_c64462/f1p10/2274|i2_HQ_Rweevil_c21798/f2p0/2572	http://www.genome.jp/kegg-bin/show_pathway?ko05230/K00922%09red/K08268%09red/K00850%09red/K07299%09red
Jak-STAT signaling pathway	KEGG PATHWAY	ko04630	3	166	0.309964	0.999777	i3_LQ_Rweevil_c2990/f1p0/3943|i5_LQ_Rweevil_c4709/f1p0/5346|i3_HQ_Rweevil_c1624/f3p0/3548	http://www.genome.jp/kegg-bin/show_pathway?ko04630/K11224%09red/K00922%09red/K07293%09red
Caffeine metabolism	KEGG PATHWAY	ko00232	1	31	0.31041	0.999777	i4_LQ_Rweevil_c2202/f1p0/4123	http://www.genome.jp/kegg-bin/show_pathway?ko00232/K00106%09red
FoxO signaling pathway	KEGG PATHWAY	ko04068	7	474	0.321611	0.999777	i3_LQ_Rweevil_c2990/f1p0/3943|i1_HQ_Rweevil_c37687/f25p0/1373|i2_LQ_Rweevil_c79174/f1p1/2517|i3_HQ_Rweevil_c40242/f6p0/3022|i2_LQ_Rweevil_c65195/f1p91/2849|i1_LQ_Rweevil_c22697/f1p0/1478|i1_HQ_Rweevil_c12244/f3p6/1652	http://www.genome.jp/kegg-bin/show_pathway?ko04068/K03781%09red/K15464%09red/K07200%09red/K04501%09red/K00922%09red/K11838%09red
Inositol phosphate metabolism	KEGG PATHWAY	ko00562	4	245	0.324466	0.999777	i3_LQ_Rweevil_c2990/f1p0/3943|i1_LQ_Rweevil_c16810/f1p0/1069|i2_LQ_Rweevil_c109656/f1p3/2530|i1_LQ_Rweevil_c91074/f1p0/1127	http://www.genome.jp/kegg-bin/show_pathway?ko00562/K00922%09red/K00469%09red/K01092%09red
TGF-beta signaling pathway	KEGG PATHWAY	ko04350	3	171	0.325696	0.999777	i2_LQ_Rweevil_c25675/f1p4/2228|i2_LQ_Rweevil_c79174/f1p1/2517|i4_HQ_Rweevil_c1715/f2p1/4191	http://www.genome.jp/kegg-bin/show_pathway?ko04350/K03456%09red/K04681%09red/K04501%09red
Chronic myeloid leukemia	KEGG PATHWAY	ko05220	4	252	0.342685	0.999777	i3_LQ_Rweevil_c2990/f1p0/3943|i5_LQ_Rweevil_c4709/f1p0/5346|i2_LQ_Rweevil_c79174/f1p1/2517|i3_HQ_Rweevil_c1624/f3p0/3548	http://www.genome.jp/kegg-bin/show_pathway?ko05220/K11224%09red/K00922%09red/K07293%09red/K04501%09red
Malaria	KEGG PATHWAY	ko05144	1	36	0.349325	0.999777	i3_LQ_Rweevil_c11018/f1p0/3098	http://www.genome.jp/kegg-bin/show_pathway?ko05144/K04659%09red
Tryptophan metabolism	KEGG PATHWAY	ko00380	3	180	0.35399	0.999777	i1_HQ_Rweevil_c12244/f3p6/1652|i0_LQ_Rweevil_c32336/f1p0/818|i1_LQ_Rweevil_c53698/f1p0/1596	http://www.genome.jp/kegg-bin/show_pathway?ko00380/K03781%09red/K00453%09red/K00816%09red
Cholinergic synapse	KEGG PATHWAY	ko04725	3	182	0.360261	0.999777	i3_LQ_Rweevil_c2990/f1p0/3943|i1_LQ_Rweevil_c48933/f1p0/1682|i5_HQ_Rweevil_c558/f2p0/5401	http://www.genome.jp/kegg-bin/show_pathway?ko04725/K04515%09red/K00922%09red/K04374%09red
Sphingolipid metabolism	KEGG PATHWAY	ko00600	2	108	0.363106	0.999777	i2_HQ_Rweevil_c147666/f2p2/2289|i2_LQ_Rweevil_c2711/f1p4/2895	http://www.genome.jp/kegg-bin/show_pathway?ko00600/K12350%09red/K17108%09red
AGE-RAGE signaling pathway in diabetic complications	KEGG PATHWAY	ko04933	4	262	0.368746	0.999777	i3_LQ_Rweevil_c2990/f1p0/3943|i5_LQ_Rweevil_c4709/f1p0/5346|i2_LQ_Rweevil_c79174/f1p1/2517|i4_LQ_Rweevil_c12445/f1p9/4022	http://www.genome.jp/kegg-bin/show_pathway?ko04933/K11224%09red/K00922%09red/K06237%09red/K04501%09red
Colorectal cancer	KEGG PATHWAY	ko05210	3	187	0.375896	0.999777	i3_LQ_Rweevil_c2990/f1p0/3943|i2_LQ_Rweevil_c79174/f1p1/2517|i3_HQ_Rweevil_c8030/f3p0/3179	http://www.genome.jp/kegg-bin/show_pathway?ko05210/K02085%09red/K00922%09red/K04501%09red
Mucin type O-Glycan biosynthesis	KEGG PATHWAY	ko00512	1	40	0.378873	0.999777	i2_LQ_Rweevil_c19586/f1p4/2212	http://www.genome.jp/kegg-bin/show_pathway?ko00512/K00710%09red
Insulin secretion	KEGG PATHWAY	ko04911	4	266	0.379158	0.999777	i2_LQ_Rweevil_c109894/f1p10/1969|i2_HQ_Rweevil_c21798/f2p0/2572|i1_LQ_Rweevil_c48933/f1p0/1682|i5_HQ_Rweevil_c558/f2p0/5401	http://www.genome.jp/kegg-bin/show_pathway?ko04911/K04515%09red/K04374%09red/K07299%09red/K04936%09red
Steroid biosynthesis	KEGG PATHWAY	ko00100	1	42	0.39314	0.999777	i1_LQ_Rweevil_c49128/f1p0/1416	http://www.genome.jp/kegg-bin/show_pathway?ko00100/K01052%09red
Viral carcinogenesis	KEGG PATHWAY	ko05203	8	594	0.39371	0.999777	i3_LQ_Rweevil_c2990/f1p0/3943|i2_HQ_Rweevil_c83405/f3p14/2219|i1_LQ_Rweevil_c48933/f1p0/1682|i5_LQ_Rweevil_c4709/f1p0/5346|i2_LQ_Rweevil_c20169/f1p2/2546|i4_HQ_Rweevil_c1715/f2p1/4191|i2_LQ_Rweevil_c65195/f1p91/2849|i2_LQ_Rweevil_c105829/f1p14/2355	http://www.genome.jp/kegg-bin/show_pathway?ko05203/K04681%09red/K06053%09red/K11224%09red/K00922%09red/K05768%09red/K11838%09red/K04374%09red
Axon guidance	KEGG PATHWAY	ko04360	6	439	0.408323	0.999777	i3_LQ_Rweevil_c2990/f1p0/3943|i2_LQ_Rweevil_c136647/f1p8/2275|i2_LQ_Rweevil_c39228/f1p34/2661|i3_HQ_Rweevil_c1624/f3p0/3548|i5_HQ_Rweevil_c558/f2p0/5401|i2_LQ_Rweevil_c22031/f1p10/2519	http://www.genome.jp/kegg-bin/show_pathway?ko04360/K04515%09red/K05719%09red/K05128%09red/K00922%09red/K07293%09red/K07520%09red
Selenocompound metabolism	KEGG PATHWAY	ko00450	1	45	0.413929	0.999777	i0_LQ_Rweevil_c32336/f1p0/818	http://www.genome.jp/kegg-bin/show_pathway?ko00450/K00816%09red
Cell adhesion molecules (CAMs)	KEGG PATHWAY	ko04514	1	48	0.434007	0.999777	i2_LQ_Rweevil_c22031/f1p10/2519	http://www.genome.jp/kegg-bin/show_pathway?ko04514/K05719%09red
Renal cell carcinoma	KEGG PATHWAY	ko05211	4	290	0.44103	0.999777	i3_LQ_Rweevil_c2990/f1p0/3943|i2_LQ_Rweevil_c64462/f1p10/2274|i3_HQ_Rweevil_c1624/f3p0/3548|i2_HQ_Rweevil_c21798/f2p0/2572	http://www.genome.jp/kegg-bin/show_pathway?ko05211/K00922%09red/K08268%09red/K07293%09red/K07299%09red
Phosphatidylinositol signaling system	KEGG PATHWAY	ko04070	4	292	0.446115	0.999777	i3_LQ_Rweevil_c2990/f1p0/3943|i4_LQ_Rweevil_c5790/f1p2/4746|i2_LQ_Rweevil_c107529/f1p13/2062|i2_LQ_Rweevil_c109656/f1p3/2530	http://www.genome.jp/kegg-bin/show_pathway?ko04070/K00922%09red/K01092%09red/K00901%09red
Nitrogen metabolism	KEGG PATHWAY	ko00910	1	50	0.44701	0.999777	i7_LQ_Rweevil_c163/f1p0/7822	http://www.genome.jp/kegg-bin/show_pathway?ko00910/K00264%09red
Pentose phosphate pathway	KEGG PATHWAY	ko00030	2	129	0.447446	0.999777	i2_HQ_Rweevil_c2161/f5p2/2434|i2_LQ_Rweevil_c85130/f1p0/2686	http://www.genome.jp/kegg-bin/show_pathway?ko00030/K00115%09red/K00850%09red
Transcriptional misregulation in cancer	KEGG PATHWAY	ko05202	4	295	0.453714	0.999777	i0_HQ_Rweevil_c1746/f4p6/896|i0_HQ_Rweevil_c553/f11p0/888|i1_LQ_Rweevil_c24403/f1p0/1783|i2_LQ_Rweevil_c41214/f1p3/2616	http://www.genome.jp/kegg-bin/show_pathway?ko05202/K00069%09red/K08821%09red
Biosynthesis of unsaturated fatty acids	KEGG PATHWAY	ko01040	1	55	0.478225	0.999777	i1_HQ_Rweevil_c8442/f3p0/1304	http://www.genome.jp/kegg-bin/show_pathway?ko01040/K00507%09red
Hepatitis B	KEGG PATHWAY	ko05161	4	305	0.478783	0.999777	i3_LQ_Rweevil_c2990/f1p0/3943|i5_LQ_Rweevil_c4709/f1p0/5346|i2_LQ_Rweevil_c79174/f1p1/2517|i1_LQ_Rweevil_c48933/f1p0/1682	http://www.genome.jp/kegg-bin/show_pathway?ko05161/K11224%09red/K00922%09red/K04374%09red/K04501%09red
Acute myeloid leukemia	KEGG PATHWAY	ko05221	2	138	0.481647	0.999777	i3_LQ_Rweevil_c2990/f1p0/3943|i5_LQ_Rweevil_c4709/f1p0/5346	http://www.genome.jp/kegg-bin/show_pathway?ko05221/K11224%09red/K00922%09red
mTOR signaling pathway	KEGG PATHWAY	ko04150	3	223	0.48498	0.999777	i5_LQ_Rweevil_c4178/f1p10/5536|i3_LQ_Rweevil_c2990/f1p0/3943|i2_LQ_Rweevil_c64462/f1p10/2274	http://www.genome.jp/kegg-bin/show_pathway?ko04150/K00922%09red/K08268%09red/K07204%09red
Glutathione metabolism	KEGG PATHWAY	ko00480	2	140	0.489069	0.999777	i3_LQ_Rweevil_c26068/f1p10/3204|i3_LQ_Rweevil_c7081/f1p0/3325	http://www.genome.jp/kegg-bin/show_pathway?ko00480/K11140%09red
Longevity regulating pathway	KEGG PATHWAY	ko04211	5	398	0.497629	0.999777	i5_LQ_Rweevil_c4178/f1p10/5536|i1_HQ_Rweevil_c12244/f3p6/1652|i1_LQ_Rweevil_c48933/f1p0/1682|i3_HQ_Rweevil_c40242/f6p0/3022|i3_LQ_Rweevil_c2990/f1p0/3943	http://www.genome.jp/kegg-bin/show_pathway?ko04211/K03781%09red/K07200%09red/K00922%09red/K07204%09red/K04374%09red
Melanogenesis	KEGG PATHWAY	ko04916	3	233	0.513689	0.999777	i3_LQ_Rweevil_c24656/f1p0/3611|i6_LQ_Rweevil_c2176/f1p0/6038|i5_HQ_Rweevil_c558/f2p0/5401	http://www.genome.jp/kegg-bin/show_pathway?ko04916/K04515%09red/K02375%09red/K02432%09red
Choline metabolism in cancer	KEGG PATHWAY	ko05231	4	321	0.517913	0.999777	i3_LQ_Rweevil_c2990/f1p0/3943|i4_LQ_Rweevil_c5790/f1p2/4746|i2_LQ_Rweevil_c107529/f1p13/2062|i2_LQ_Rweevil_c64462/f1p10/2274	http://www.genome.jp/kegg-bin/show_pathway?ko05231/K00922%09red/K08268%09red/K00901%09red
Neuroactive ligand-receptor interaction	KEGG PATHWAY	ko04080	1	62	0.518993	0.999777	i2_LQ_Rweevil_c103762/f1p0/2407	http://www.genome.jp/kegg-bin/show_pathway?ko04080/K01312%09red
Glycosaminoglycan degradation	KEGG PATHWAY	ko00531	1	62	0.518993	0.999777	i2_LQ_Rweevil_c123072/f1p10/2103	http://www.genome.jp/kegg-bin/show_pathway?ko00531/K12373%09red
Fc gamma R-mediated phagocytosis	KEGG PATHWAY	ko04666	3	236	0.522134	0.999777	i3_LQ_Rweevil_c2990/f1p0/3943|i2_LQ_Rweevil_c105829/f1p14/2355|i2_HQ_Rweevil_c83405/f3p14/2219	http://www.genome.jp/kegg-bin/show_pathway?ko04666/K00922%09red/K05768%09red
RNA degradation	KEGG PATHWAY	ko03018	4	325	0.52748	0.999777	i1_LQ_Rweevil_c124438/f1p0/1974|i2_LQ_Rweevil_c38652/f1p50/2160|i5_LQ_Rweevil_c2948/f1p4/5232|i2_LQ_Rweevil_c85130/f1p0/2686	http://www.genome.jp/kegg-bin/show_pathway?ko03018/K07573%09red/K00850%09red/K12600%09red/K04077%09red
Renin secretion	KEGG PATHWAY	ko04924	2	159	0.55613	0.999777	i2_LQ_Rweevil_c110118/f1p4/2989|i2_LQ_Rweevil_c109894/f1p10/1969	http://www.genome.jp/kegg-bin/show_pathway?ko04924/K04936%09red/K01363%09red
Non-alcoholic fatty liver disease (NAFLD)	KEGG PATHWAY	ko04932	5	430	0.564948	0.999777	i3_LQ_Rweevil_c2990/f1p0/3943|i2_LQ_Rweevil_c134457/f1p15/2746|i1_LQ_Rweevil_c48933/f1p0/1682|i3_HQ_Rweevil_c40242/f6p0/3022|i0_HQ_Rweevil_c6667/f2p0/852	http://www.genome.jp/kegg-bin/show_pathway?ko04932/K07200%09red/K03942%09red/K00922%09red/K00234%09red/K04374%09red
Citrate cycle (TCA cycle)	KEGG PATHWAY	ko00020	4	342	0.567064	0.999777	i2_LQ_Rweevil_c39273/f1p30/2281|i1_LQ_Rweevil_c46092/f1p0/1914|i2_LQ_Rweevil_c134457/f1p15/2746|i3_LQ_Rweevil_c20039/f1p0/3551	http://www.genome.jp/kegg-bin/show_pathway?ko00020/K00026%09red/K00234%09red/K01681%09red
Antigen processing and presentation	KEGG PATHWAY	ko04612	2	165	0.575969	0.999777	i2_LQ_Rweevil_c110118/f1p4/2989|i2_LQ_Rweevil_c44678/f1p2/2232	http://www.genome.jp/kegg-bin/show_pathway?ko04612/K01363%09red/K04079%09red
Natural killer cell mediated cytotoxicity	KEGG PATHWAY	ko04650	2	165	0.575969	0.999777	i3_LQ_Rweevil_c2990/f1p0/3943|i3_HQ_Rweevil_c1624/f3p0/3548	http://www.genome.jp/kegg-bin/show_pathway?ko04650/K00922%09red/K07293%09red
Pyruvate metabolism	KEGG PATHWAY	ko00620	3	256	0.576292	0.999777	i1_LQ_Rweevil_c46092/f1p0/1914|i2_LQ_Rweevil_c25850/f1p4/2538|i2_HQ_Rweevil_c127409/f23p5/2284	http://www.genome.jp/kegg-bin/show_pathway?ko00620/K00026%09red/K00029%09red
Circadian rhythm	KEGG PATHWAY	ko04710	1	73	0.576724	0.999777	i3_HQ_Rweevil_c40242/f6p0/3022	http://www.genome.jp/kegg-bin/show_pathway?ko04710/K07200%09red
Glucagon signaling pathway	KEGG PATHWAY	ko04922	5	436	0.577056	0.999777	i2_HQ_Rweevil_c21798/f2p0/2572|i3_LQ_Rweevil_c20545/f1p0/3121|i1_LQ_Rweevil_c48933/f1p0/1682|i3_HQ_Rweevil_c40242/f6p0/3022|i5_HQ_Rweevil_c558/f2p0/5401	http://www.genome.jp/kegg-bin/show_pathway?ko04922/K04515%09red/K07200%09red/K04374%09red/K07299%09red/K08765%09red
Legionellosis	KEGG PATHWAY	ko05134	3	257	0.578897	0.999777	i1_HQ_Rweevil_c37687/f25p0/1373|i1_LQ_Rweevil_c22697/f1p0/1478|i1_LQ_Rweevil_c124438/f1p0/1974	http://www.genome.jp/kegg-bin/show_pathway?ko05134/K04077%09red/K15464%09red
Adipocytokine signaling pathway	KEGG PATHWAY	ko04920	4	353	0.591675	0.999777	i3_LQ_Rweevil_c20545/f1p0/3121|i3_HQ_Rweevil_c40242/f6p0/3022|i3_HQ_Rweevil_c1624/f3p0/3548|i2_HQ_Rweevil_c21798/f2p0/2572	http://www.genome.jp/kegg-bin/show_pathway?ko04920/K07200%09red/K07293%09red/K07299%09red/K08765%09red
Amphetamine addiction	KEGG PATHWAY	ko05031	2	172	0.598285	0.999777	i1_LQ_Rweevil_c48933/f1p0/1682|i5_HQ_Rweevil_c558/f2p0/5401	http://www.genome.jp/kegg-bin/show_pathway?ko05031/K04515%09red/K04374%09red
Pancreatic cancer	KEGG PATHWAY	ko05212	2	173	0.601399	0.999777	i3_LQ_Rweevil_c2990/f1p0/3943|i2_LQ_Rweevil_c79174/f1p1/2517	http://www.genome.jp/kegg-bin/show_pathway?ko05212/K00922%09red/K04501%09red
Glioma	KEGG PATHWAY	ko05214	2	176	0.610635	0.999777	i3_LQ_Rweevil_c2990/f1p0/3943|i5_HQ_Rweevil_c558/f2p0/5401	http://www.genome.jp/kegg-bin/show_pathway?ko05214/K04515%09red/K00922%09red
Cocaine addiction	KEGG PATHWAY	ko05030	1	82	0.618773	0.999777	i1_LQ_Rweevil_c48933/f1p0/1682	http://www.genome.jp/kegg-bin/show_pathway?ko05030/K04374%09red
ErbB signaling pathway	KEGG PATHWAY	ko04012	3	273	0.619182	0.999777	i3_LQ_Rweevil_c2990/f1p0/3943|i5_LQ_Rweevil_c4709/f1p0/5346|i5_HQ_Rweevil_c558/f2p0/5401	http://www.genome.jp/kegg-bin/show_pathway?ko04012/K04515%09red/K11224%09red/K00922%09red
Prostate cancer	KEGG PATHWAY	ko05215	3	277	0.628835	0.999777	i3_LQ_Rweevil_c2990/f1p0/3943|i2_LQ_Rweevil_c44678/f1p2/2232|i1_LQ_Rweevil_c48933/f1p0/1682	http://www.genome.jp/kegg-bin/show_pathway?ko05215/K00922%09red/K04374%09red/K04079%09red
Phospholipase D signaling pathway	KEGG PATHWAY	ko04072	4	371	0.63011	0.999777	i3_LQ_Rweevil_c2990/f1p0/3943|i4_LQ_Rweevil_c5790/f1p2/4746|i2_LQ_Rweevil_c107529/f1p13/2062|i3_HQ_Rweevil_c1624/f3p0/3548	http://www.genome.jp/kegg-bin/show_pathway?ko04072/K00922%09red/K07293%09red/K00901%09red
Chemical carcinogenesis	KEGG PATHWAY	ko05204	1	85	0.63184	0.999777	i0_LQ_Rweevil_c32336/f1p0/818	http://www.genome.jp/kegg-bin/show_pathway?ko05204/K00816%09red
Long-term potentiation	KEGG PATHWAY	ko04720	2	184	0.634461	0.999777	i1_LQ_Rweevil_c48933/f1p0/1682|i5_HQ_Rweevil_c558/f2p0/5401	http://www.genome.jp/kegg-bin/show_pathway?ko04720/K04515%09red/K04374%09red
Endometrial cancer	KEGG PATHWAY	ko05213	2	186	0.640236	0.999777	i3_LQ_Rweevil_c2990/f1p0/3943|i3_HQ_Rweevil_c8030/f3p0/3179	http://www.genome.jp/kegg-bin/show_pathway?ko05213/K02085%09red/K00922%09red
Hippo signaling pathway	KEGG PATHWAY	ko04390	6	571	0.656302	0.999777	i3_LQ_Rweevil_c19748/f1p0/3564|i3_LQ_Rweevil_c24656/f1p0/3611|i2_LQ_Rweevil_c79174/f1p1/2517|i2_LQ_Rweevil_c25675/f1p4/2228|i3_HQ_Rweevil_c8030/f3p0/3179|i6_LQ_Rweevil_c2176/f1p0/6038	http://www.genome.jp/kegg-bin/show_pathway?ko04390/K09448%09red/K02375%09red/K04501%09red/K03456%09red/K02085%09red/K02432%09red
Aldosterone synthesis and secretion	KEGG PATHWAY	ko04925	2	193	0.659883	0.999777	i1_LQ_Rweevil_c48933/f1p0/1682|i5_HQ_Rweevil_c558/f2p0/5401	http://www.genome.jp/kegg-bin/show_pathway?ko04925/K04515%09red/K04374%09red
Carbohydrate digestion and absorption	KEGG PATHWAY	ko04973	1	92	0.660618	0.999777	i3_LQ_Rweevil_c2990/f1p0/3943	http://www.genome.jp/kegg-bin/show_pathway?ko04973/K00922%09red
Melanoma	KEGG PATHWAY	ko05218	1	95	0.672253	0.999777	i3_LQ_Rweevil_c2990/f1p0/3943	http://www.genome.jp/kegg-bin/show_pathway?ko05218/K00922%09red
Aldosterone-regulated sodium reabsorption	KEGG PATHWAY	ko04960	1	102	0.697876	0.999777	i3_LQ_Rweevil_c2990/f1p0/3943	http://www.genome.jp/kegg-bin/show_pathway?ko04960/K00922%09red
Hippo signaling pathway - multiple species	KEGG PATHWAY	ko04392	1	105	0.708235	0.999777	i3_LQ_Rweevil_c19748/f1p0/3564	http://www.genome.jp/kegg-bin/show_pathway?ko04392/K09448%09red
Notch signaling pathway	KEGG PATHWAY	ko04330	1	105	0.708235	0.999777	i2_LQ_Rweevil_c20169/f1p2/2546	http://www.genome.jp/kegg-bin/show_pathway?ko04330/K06053%09red
Amyotrophic lateral sclerosis (ALS)	KEGG PATHWAY	ko05014	1	105	0.708235	0.999777	i1_HQ_Rweevil_c12244/f3p6/1652	http://www.genome.jp/kegg-bin/show_pathway?ko05014/K03781%09red
Focal adhesion	KEGG PATHWAY	ko04510	8	794	0.708469	0.999777	i3_LQ_Rweevil_c2990/f1p0/3943|i5_LQ_Rweevil_c578/f1p0/5188|i3_LQ_Rweevil_c11018/f1p0/3098|i5_HQ_Rweevil_c5251/f21p0/5428|i4_LQ_Rweevil_c12445/f1p9/4022|i4_LQ_Rweevil_c6544/f1p0/4163|i4_LQ_Rweevil_c4240/f1p0/4877|i2_LQ_Rweevil_c22031/f1p10/2519	http://www.genome.jp/kegg-bin/show_pathway?ko04510/K00922%09red/K04659%09red/K05719%09red/K05635%09red/K06237%09red
Dopaminergic synapse	KEGG PATHWAY	ko04728	3	315	0.711997	0.999777	i2_LQ_Rweevil_c25675/f1p4/2228|i1_LQ_Rweevil_c48933/f1p0/1682|i5_HQ_Rweevil_c558/f2p0/5401	http://www.genome.jp/kegg-bin/show_pathway?ko04728/K04515%09red/K03456%09red/K04374%09red
Olfactory transduction	KEGG PATHWAY	ko04740	1	108	0.71824	0.999777	i5_HQ_Rweevil_c558/f2p0/5401	http://www.genome.jp/kegg-bin/show_pathway?ko04740/K04515%09red
Fatty acid degradation	KEGG PATHWAY	ko00071	2	216	0.718401	0.999777	i2_LQ_Rweevil_c161212/f1p3/2003|i3_LQ_Rweevil_c20545/f1p0/3121	http://www.genome.jp/kegg-bin/show_pathway?ko00071/K09479%09red/K08765%09red
Bile secretion	KEGG PATHWAY	ko04976	2	221	0.729942	0.999777	i1_LQ_Rweevil_c16394/f1p0/1151|i2_HQ_Rweevil_c21798/f2p0/2572	http://www.genome.jp/kegg-bin/show_pathway?ko04976/K07299%09red/K14360%09red
Estrogen signaling pathway	KEGG PATHWAY	ko04915	3	325	0.731329	0.999777	i3_LQ_Rweevil_c2990/f1p0/3943|i2_LQ_Rweevil_c44678/f1p2/2232|i1_LQ_Rweevil_c48933/f1p0/1682	http://www.genome.jp/kegg-bin/show_pathway?ko04915/K00922%09red/K04374%09red/K04079%09red
Progesterone-mediated oocyte maturation	KEGG PATHWAY	ko04914	2	224	0.736672	0.999777	i3_LQ_Rweevil_c2990/f1p0/3943|i2_LQ_Rweevil_c44678/f1p2/2232	http://www.genome.jp/kegg-bin/show_pathway?ko04914/K00922%09red/K04079%09red
Galactose metabolism	KEGG PATHWAY	ko00052	1	118	0.749178	0.999777	i2_LQ_Rweevil_c85130/f1p0/2686	http://www.genome.jp/kegg-bin/show_pathway?ko00052/K00850%09red
Hepatitis C	KEGG PATHWAY	ko05160	2	230	0.749704	0.999777	i3_LQ_Rweevil_c2990/f1p0/3943|i2_LQ_Rweevil_c25675/f1p4/2228	http://www.genome.jp/kegg-bin/show_pathway?ko05160/K00922%09red/K03456%09red
Leishmaniasis	KEGG PATHWAY	ko05140	1	120	0.754947	0.999777	i2_LQ_Rweevil_c22031/f1p10/2519	http://www.genome.jp/kegg-bin/show_pathway?ko05140/K05719%09red
Inflammatory mediator regulation of TRP channels	KEGG PATHWAY	ko04750	2	233	0.75601	0.999777	i3_LQ_Rweevil_c2990/f1p0/3943|i5_HQ_Rweevil_c558/f2p0/5401	http://www.genome.jp/kegg-bin/show_pathway?ko04750/K04515%09red/K00922%09red
Prolactin signaling pathway	KEGG PATHWAY	ko04917	2	239	0.76821	0.999777	i3_LQ_Rweevil_c2990/f1p0/3943|i5_LQ_Rweevil_c4709/f1p0/5346	http://www.genome.jp/kegg-bin/show_pathway?ko04917/K11224%09red/K00922%09red
TNF signaling pathway	KEGG PATHWAY	ko04668	2	240	0.770191	0.999777	i3_LQ_Rweevil_c2990/f1p0/3943|i1_LQ_Rweevil_c48933/f1p0/1682	http://www.genome.jp/kegg-bin/show_pathway?ko04668/K00922%09red/K04374%09red
Long-term depression	KEGG PATHWAY	ko04730	1	128	0.776724	0.999777	i2_LQ_Rweevil_c25675/f1p4/2228	http://www.genome.jp/kegg-bin/show_pathway?ko04730/K03456%09red
Protein digestion and absorption	KEGG PATHWAY	ko04974	2	246	0.781769	0.999777	i2_LQ_Rweevil_c103762/f1p0/2407|i4_LQ_Rweevil_c12445/f1p9/4022	http://www.genome.jp/kegg-bin/show_pathway?ko04974/K06237%09red/K01312%09red
Morphine addiction	KEGG PATHWAY	ko05032	1	131	0.784383	0.999777	i3_LQ_Rweevil_c19131/f1p0/3440	http://www.genome.jp/kegg-bin/show_pathway?ko05032/K13293%09red
Neurotrophin signaling pathway	KEGG PATHWAY	ko04722	4	463	0.78832	0.999777	i3_LQ_Rweevil_c2990/f1p0/3943|i1_LQ_Rweevil_c48933/f1p0/1682|i3_HQ_Rweevil_c1624/f3p0/3548|i5_HQ_Rweevil_c558/f2p0/5401	http://www.genome.jp/kegg-bin/show_pathway?ko04722/K04515%09red/K00922%09red/K07293%09red/K04374%09red
Sphingolipid signaling pathway	KEGG PATHWAY	ko04071	3	360	0.791002	0.999777	i3_LQ_Rweevil_c2990/f1p0/3943|i2_LQ_Rweevil_c25675/f1p4/2228|i2_HQ_Rweevil_c147666/f2p2/2289	http://www.genome.jp/kegg-bin/show_pathway?ko04071/K12350%09red/K00922%09red/K03456%09red
NOD-like receptor signaling pathway	KEGG PATHWAY	ko04621	1	135	0.794188	0.999777	i2_LQ_Rweevil_c44678/f1p2/2232	http://www.genome.jp/kegg-bin/show_pathway?ko04621/K04079%09red
Pancreatic secretion	KEGG PATHWAY	ko04972	3	371	0.807323	0.999777	i2_LQ_Rweevil_c103762/f1p0/2407|i2_LQ_Rweevil_c109894/f1p10/1969|i4_HQ_Rweevil_c14509/f3p0/4347	http://www.genome.jp/kegg-bin/show_pathway?ko04972/K05853%09red/K04936%09red/K01312%09red
Non-small cell lung cancer	KEGG PATHWAY	ko05223	1	141	0.808067	0.999777	i3_LQ_Rweevil_c2990/f1p0/3943	http://www.genome.jp/kegg-bin/show_pathway?ko05223/K00922%09red
Chagas disease (American trypanosomiasis)	KEGG PATHWAY	ko05142	2	261	0.808497	0.999777	i3_LQ_Rweevil_c2990/f1p0/3943|i2_LQ_Rweevil_c25675/f1p4/2228	http://www.genome.jp/kegg-bin/show_pathway?ko05142/K00922%09red/K03456%09red
Regulation of actin cytoskeleton	KEGG PATHWAY	ko04810	6	689	0.813926	0.999777	i3_LQ_Rweevil_c2990/f1p0/3943|i2_HQ_Rweevil_c83405/f3p14/2219|i3_HQ_Rweevil_c8030/f3p0/3179|i2_LQ_Rweevil_c105829/f1p14/2355|i2_LQ_Rweevil_c86740/f1p12/2534|i2_LQ_Rweevil_c22031/f1p10/2519	http://www.genome.jp/kegg-bin/show_pathway?ko04810/K02085%09red/K05759%09red/K00922%09red/K05719%09red/K05768%09red
Pertussis	KEGG PATHWAY	ko05133	1	144	0.814651	0.999777	i2_LQ_Rweevil_c22031/f1p10/2519	http://www.genome.jp/kegg-bin/show_pathway?ko05133/K05719%09red
Fc epsilon RI signaling pathway	KEGG PATHWAY	ko04664	1	149	0.825129	0.999777	i3_LQ_Rweevil_c2990/f1p0/3943	http://www.genome.jp/kegg-bin/show_pathway?ko04664/K00922%09red
Ubiquitin mediated proteolysis	KEGG PATHWAY	ko04120	4	495	0.828773	0.999777	i1_LQ_Rweevil_c5793/f1p0/1513|i2_HQ_Rweevil_c10553/f2p2/2316|i2_LQ_Rweevil_c59624/f1p8/2467|i2_LQ_Rweevil_c39760/f1p6/2218	http://www.genome.jp/kegg-bin/show_pathway?ko04120/K04506%09red/K10144%09red
Regulation of lipolysis in adipocytes	KEGG PATHWAY	ko04923	1	152	0.831129	0.999777	i3_LQ_Rweevil_c2990/f1p0/3943	http://www.genome.jp/kegg-bin/show_pathway?ko04923/K00922%09red
Type II diabetes mellitus	KEGG PATHWAY	ko04930	1	152	0.831129	0.999777	i3_LQ_Rweevil_c2990/f1p0/3943	http://www.genome.jp/kegg-bin/show_pathway?ko04930/K00922%09red
Cell cycle	KEGG PATHWAY	ko04110	2	280	0.838143	0.999777	i2_LQ_Rweevil_c79174/f1p1/2517|i4_HQ_Rweevil_c1715/f2p1/4191	http://www.genome.jp/kegg-bin/show_pathway?ko04110/K04681%09red/K04501%09red
Phototransduction - fly	KEGG PATHWAY	ko04745	2	283	0.842426	0.999777	i2_HQ_Rweevil_c45007/f2p2/2857|i5_HQ_Rweevil_c558/f2p0/5401	http://www.genome.jp/kegg-bin/show_pathway?ko04745/K04515%09red/K13804%09red
Gastric acid secretion	KEGG PATHWAY	ko04971	1	158	0.842519	0.999777	i5_HQ_Rweevil_c558/f2p0/5401	http://www.genome.jp/kegg-bin/show_pathway?ko04971/K04515%09red
Hippo signaling pathway - fly	KEGG PATHWAY	ko04391	4	514	0.849605	0.999777	i3_LQ_Rweevil_c12680/f2p0/3204|i2_LQ_Rweevil_c25675/f1p4/2228|i1_HQ_Rweevil_c4914/f10p2/1797|i3_LQ_Rweevil_c19748/f1p0/3564	http://www.genome.jp/kegg-bin/show_pathway?ko04391/K09448%09red/K16675%09red/K03456%09red/K16673%09red
Rap1 signaling pathway	KEGG PATHWAY	ko04015	5	629	0.856963	0.999777	i3_LQ_Rweevil_c2990/f1p0/3943|i3_LQ_Rweevil_c3527/f1p0/3601|i2_LQ_Rweevil_c86740/f1p12/2534|i2_LQ_Rweevil_c22031/f1p10/2519|i5_LQ_Rweevil_c4230/f1p0/5133	http://www.genome.jp/kegg-bin/show_pathway?ko04015/K17704%09red/K05759%09red/K00922%09red/K06082%09red/K05719%09red
VEGF signaling pathway	KEGG PATHWAY	ko04370	1	167	0.858183	0.999777	i3_LQ_Rweevil_c2990/f1p0/3943	http://www.genome.jp/kegg-bin/show_pathway?ko04370/K00922%09red
GnRH signaling pathway	KEGG PATHWAY	ko04912	2	295	0.858545	0.999777	i1_LQ_Rweevil_c48933/f1p0/1682|i5_HQ_Rweevil_c558/f2p0/5401	http://www.genome.jp/kegg-bin/show_pathway?ko04912/K04515%09red/K04374%09red
Epithelial cell signaling in Helicobacter pylori infection	KEGG PATHWAY	ko05120	2	297	0.86108	0.999777	i3_HQ_Rweevil_c1624/f3p0/3548|i2_LQ_Rweevil_c99662/f1p0/2406	http://www.genome.jp/kegg-bin/show_pathway?ko05120/K05728%09red/K07293%09red
Adrenergic signaling in cardiomyocytes	KEGG PATHWAY	ko04261	4	529	0.864501	0.999777	i3_LQ_Rweevil_c2990/f1p0/3943|i2_LQ_Rweevil_c25675/f1p4/2228|i1_LQ_Rweevil_c48933/f1p0/1682|i5_HQ_Rweevil_c558/f2p0/5401	http://www.genome.jp/kegg-bin/show_pathway?ko04261/K04515%09red/K00922%09red/K03456%09red/K04374%09red
Epstein-Barr virus infection	KEGG PATHWAY	ko05169	4	534	0.869177	0.999777	i3_LQ_Rweevil_c2990/f1p0/3943|i2_LQ_Rweevil_c65195/f1p91/2849|i2_LQ_Rweevil_c20169/f1p2/2546|i3_LQ_Rweevil_c2516/f1p0/3531	http://www.genome.jp/kegg-bin/show_pathway?ko05169/K11838%09red/K00922%09red/K06053%09red/K14290%09red
Ribosome biogenesis in eukaryotes	KEGG PATHWAY	ko03008	1	182	0.880907	0.999777	i3_LQ_Rweevil_c2516/f1p0/3531	http://www.genome.jp/kegg-bin/show_pathway?ko03008/K14290%09red
B cell receptor signaling pathway	KEGG PATHWAY	ko04662	1	184	0.883649	0.999777	i3_LQ_Rweevil_c2990/f1p0/3943	http://www.genome.jp/kegg-bin/show_pathway?ko04662/K00922%09red
PPAR signaling pathway	KEGG PATHWAY	ko03320	2	317	0.884236	0.999777	i3_LQ_Rweevil_c20545/f1p0/3121|i1_HQ_Rweevil_c8442/f3p0/1304	http://www.genome.jp/kegg-bin/show_pathway?ko03320/K00507%09red/K08765%09red
Oocyte meiosis	KEGG PATHWAY	ko04114	2	320	0.887384	0.999777	i2_LQ_Rweevil_c25675/f1p4/2228|i5_HQ_Rweevil_c558/f2p0/5401	http://www.genome.jp/kegg-bin/show_pathway?ko04114/K04515%09red/K03456%09red
Leukocyte transendothelial migration	KEGG PATHWAY	ko04670	3	447	0.893028	0.999777	i3_LQ_Rweevil_c2990/f1p0/3943|i3_HQ_Rweevil_c1624/f3p0/3548|i2_LQ_Rweevil_c22031/f1p10/2519	http://www.genome.jp/kegg-bin/show_pathway?ko04670/K00922%09red/K07293%09red/K05719%09red
Starch and sucrose metabolism	KEGG PATHWAY	ko00500	1	194	0.896438	0.999777	i2_HQ_Rweevil_c13198/f5p2/2768	http://www.genome.jp/kegg-bin/show_pathway?ko00500/K01179%09red
Valine, leucine and isoleucine degradation	KEGG PATHWAY	ko00280	1	196	0.898823	0.999777	i3_HQ_Rweevil_c4028/f2p14/3953	http://www.genome.jp/kegg-bin/show_pathway?ko00280/K00253%09red
Toll-like receptor signaling pathway	KEGG PATHWAY	ko04620	1	199	0.902297	0.999777	i3_LQ_Rweevil_c2990/f1p0/3943	http://www.genome.jp/kegg-bin/show_pathway?ko04620/K00922%09red
Circadian entrainment	KEGG PATHWAY	ko04713	1	201	0.904546	0.999777	i5_HQ_Rweevil_c558/f2p0/5401	http://www.genome.jp/kegg-bin/show_pathway?ko04713/K04515%09red
Endocytosis	KEGG PATHWAY	ko04144	5	693	0.906127	0.999777	i2_LQ_Rweevil_c78207/f1p3/2837|i2_LQ_Rweevil_c36941/f1p5/2952|i4_LQ_Rweevil_c9575/f1p0/4393|i2_LQ_Rweevil_c57005/f1p6/2769|i3_LQ_Rweevil_c27092/f1p0/4003	http://www.genome.jp/kegg-bin/show_pathway?ko04144/K06564%09red/K11247%09red/K18462%09red
Alcoholism	KEGG PATHWAY	ko05034	1	203	0.906744	0.999777	i1_LQ_Rweevil_c48933/f1p0/1682	http://www.genome.jp/kegg-bin/show_pathway?ko05034/K04374%09red
MAPK signaling pathway - fly	KEGG PATHWAY	ko04013	4	584	0.908766	0.999777	i2_LQ_Rweevil_c86740/f1p12/2534|i2_HQ_Rweevil_c10553/f2p2/2316|i3_LQ_Rweevil_c2516/f1p0/3531|i3_HQ_Rweevil_c1624/f3p0/3548	http://www.genome.jp/kegg-bin/show_pathway?ko04013/K04506%09red/K05759%09red/K07293%09red/K14290%09red
Salivary secretion	KEGG PATHWAY	ko04970	1	205	0.908892	0.999777	i2_LQ_Rweevil_c109894/f1p10/1969	http://www.genome.jp/kegg-bin/show_pathway?ko04970/K04936%09red
mRNA surveillance pathway	KEGG PATHWAY	ko03015	2	350	0.914774	0.999777	i2_LQ_Rweevil_c25675/f1p4/2228|i3_HQ_Rweevil_c17644/f2p1/3103	http://www.genome.jp/kegg-bin/show_pathway?ko03015/K03456%09red/K14376%09red
Tuberculosis	KEGG PATHWAY	ko05152	2	351	0.915569	0.999777	i1_LQ_Rweevil_c124438/f1p0/1974|i5_HQ_Rweevil_c558/f2p0/5401	http://www.genome.jp/kegg-bin/show_pathway?ko05152/K04515%09red/K04077%09red
Osteoclast differentiation	KEGG PATHWAY	ko04380	1	216	0.919849	0.999777	i3_LQ_Rweevil_c2990/f1p0/3943	http://www.genome.jp/kegg-bin/show_pathway?ko04380/K00922%09red
cGMP-PKG signaling pathway	KEGG PATHWAY	ko04022	4	603	0.92077	0.999777	i3_LQ_Rweevil_c2990/f1p0/3943|i2_LQ_Rweevil_c109894/f1p10/1969|i4_HQ_Rweevil_c14509/f3p0/4347|i1_LQ_Rweevil_c48933/f1p0/1682	http://www.genome.jp/kegg-bin/show_pathway?ko04022/K00922%09red/K05853%09red/K04374%09red/K04936%09red
Pathogenic Escherichia coli infection	KEGG PATHWAY	ko05130	2	363	0.924585	0.999777	i2_LQ_Rweevil_c22031/f1p10/2519|i2_LQ_Rweevil_c59352/f1p54/2521	http://www.genome.jp/kegg-bin/show_pathway?ko05130/K05719%09red/K07375%09red
Platelet activation	KEGG PATHWAY	ko04611	3	490	0.924667	0.999777	i3_LQ_Rweevil_c2990/f1p0/3943|i2_LQ_Rweevil_c22031/f1p10/2519|i5_LQ_Rweevil_c4230/f1p0/5133	http://www.genome.jp/kegg-bin/show_pathway?ko04611/K17704%09red/K00922%09red/K05719%09red
Gap junction	KEGG PATHWAY	ko04540	1	251	0.946693	0.999777	i2_LQ_Rweevil_c59352/f1p54/2521	http://www.genome.jp/kegg-bin/show_pathway?ko04540/K07375%09red
Shigellosis	KEGG PATHWAY	ko05131	2	403	0.948507	0.999777	i2_LQ_Rweevil_c86740/f1p12/2534|i2_LQ_Rweevil_c22031/f1p10/2519	http://www.genome.jp/kegg-bin/show_pathway?ko05131/K05759%09red/K05719%09red
Herpes simplex infection	KEGG PATHWAY	ko05168	2	412	0.95279	0.999777	i2_LQ_Rweevil_c65195/f1p91/2849|i3_HQ_Rweevil_c1624/f3p0/3548	http://www.genome.jp/kegg-bin/show_pathway?ko05168/K11838%09red/K07293%09red
Phagosome	KEGG PATHWAY	ko04145	3	548	0.953834	0.999777	i3_LQ_Rweevil_c11018/f1p0/3098|i2_LQ_Rweevil_c22031/f1p10/2519|i2_LQ_Rweevil_c59352/f1p54/2521	http://www.genome.jp/kegg-bin/show_pathway?ko04145/K04659%09red/K05719%09red/K07375%09red
Oxidative phosphorylation	KEGG PATHWAY	ko00190	2	415	0.95414	0.999777	i0_HQ_Rweevil_c6667/f2p0/852|i2_LQ_Rweevil_c134457/f1p15/2746	http://www.genome.jp/kegg-bin/show_pathway?ko00190/K03942%09red/K00234%09red
Insulin signaling pathway	KEGG PATHWAY	ko04910	3	549	0.954229	0.999777	i5_LQ_Rweevil_c4178/f1p10/5536|i3_LQ_Rweevil_c2990/f1p0/3943|i3_HQ_Rweevil_c40242/f6p0/3022	http://www.genome.jp/kegg-bin/show_pathway?ko04910/K07200%09red/K00922%09red/K07204%09red
Thyroid hormone signaling pathway	KEGG PATHWAY	ko04919	3	552	0.955396	0.999777	i3_LQ_Rweevil_c2990/f1p0/3943|i2_LQ_Rweevil_c64462/f1p10/2274|i2_HQ_Rweevil_c21798/f2p0/2572	http://www.genome.jp/kegg-bin/show_pathway?ko04919/K00922%09red/K08268%09red/K07299%09red
Chemokine signaling pathway	KEGG PATHWAY	ko04062	2	418	0.955454	0.999777	i3_LQ_Rweevil_c2990/f1p0/3943|i5_LQ_Rweevil_c4709/f1p0/5346	http://www.genome.jp/kegg-bin/show_pathway?ko04062/K11224%09red/K00922%09red
Ras signaling pathway	KEGG PATHWAY	ko04014	2	418	0.955454	0.999777	i3_LQ_Rweevil_c2990/f1p0/3943|i3_HQ_Rweevil_c1624/f3p0/3548	http://www.genome.jp/kegg-bin/show_pathway?ko04014/K00922%09red/K07293%09red
Bacterial invasion of epithelial cells	KEGG PATHWAY	ko05100	2	424	0.957974	0.999777	i3_LQ_Rweevil_c2990/f1p0/3943|i2_LQ_Rweevil_c22031/f1p10/2519	http://www.genome.jp/kegg-bin/show_pathway?ko05100/K00922%09red/K05719%09red
Influenza A	KEGG PATHWAY	ko05164	3	560	0.958371	0.999777	i3_LQ_Rweevil_c2990/f1p0/3943|i2_LQ_Rweevil_c103762/f1p0/2407|i3_LQ_Rweevil_c2516/f1p0/3531	http://www.genome.jp/kegg-bin/show_pathway?ko05164/K00922%09red/K01312%09red/K14290%09red
T cell receptor signaling pathway	KEGG PATHWAY	ko04660	1	275	0.959703	0.999777	i3_LQ_Rweevil_c2990/f1p0/3943	http://www.genome.jp/kegg-bin/show_pathway?ko04660/K00922%09red
cAMP signaling pathway	KEGG PATHWAY	ko04024	3	574	0.963136	0.999777	i3_LQ_Rweevil_c2990/f1p0/3943|i3_LQ_Rweevil_c19131/f1p0/3440|i5_HQ_Rweevil_c558/f2p0/5401	http://www.genome.jp/kegg-bin/show_pathway?ko04024/K04515%09red/K00922%09red/K13293%09red
Glycolysis / Gluconeogenesis	KEGG PATHWAY	ko00010	1	283	0.963292	0.999777	i2_LQ_Rweevil_c85130/f1p0/2686	http://www.genome.jp/kegg-bin/show_pathway?ko00010/K00850%09red
Alzheimer's disease	KEGG PATHWAY	ko05010	3	576	0.963773	0.999777	i0_HQ_Rweevil_c6667/f2p0/852|i4_HQ_Rweevil_c14509/f3p0/4347|i2_LQ_Rweevil_c134457/f1p15/2746	http://www.genome.jp/kegg-bin/show_pathway?ko05010/K05853%09red/K03942%09red/K00234%09red
Apoptosis	KEGG PATHWAY	ko04210	3	577	0.964087	0.999777	i2_LQ_Rweevil_c110118/f1p4/2989|i3_LQ_Rweevil_c2990/f1p0/3943|i1_LQ_Rweevil_c48933/f1p0/1682	http://www.genome.jp/kegg-bin/show_pathway?ko04210/K00922%09red/K04374%09red/K01363%09red
Vascular smooth muscle contraction	KEGG PATHWAY	ko04270	1	286	0.964554	0.999777	i2_LQ_Rweevil_c109894/f1p10/1969	http://www.genome.jp/kegg-bin/show_pathway?ko04270/K04936%09red
Parkinson's disease	KEGG PATHWAY	ko05012	2	449	0.967078	0.999777	i0_HQ_Rweevil_c6667/f2p0/852|i2_LQ_Rweevil_c134457/f1p15/2746	http://www.genome.jp/kegg-bin/show_pathway?ko05012/K03942%09red/K00234%09red
Calcium signaling pathway	KEGG PATHWAY	ko04020	2	451	0.967718	0.999777	i4_HQ_Rweevil_c14509/f3p0/4347|i5_HQ_Rweevil_c558/f2p0/5401	http://www.genome.jp/kegg-bin/show_pathway?ko04020/K04515%09red/K05853%09red
RNA transport	KEGG PATHWAY	ko03013	2	474	0.974268	0.999777	i4_LQ_Rweevil_c6819/f1p12/4378|i3_LQ_Rweevil_c2516/f1p0/3531	http://www.genome.jp/kegg-bin/show_pathway?ko03013/K14283%09red/K14290%09red
Huntington's disease	KEGG PATHWAY	ko05016	2	485	0.976928	0.999777	i0_HQ_Rweevil_c6667/f2p0/852|i2_LQ_Rweevil_c134457/f1p15/2746	http://www.genome.jp/kegg-bin/show_pathway?ko05016/K03942%09red/K00234%09red
Adherens junction	KEGG PATHWAY	ko04520	2	487	0.977382	0.999777	i3_LQ_Rweevil_c3527/f1p0/3601|i2_LQ_Rweevil_c79174/f1p1/2517	http://www.genome.jp/kegg-bin/show_pathway?ko04520/K06082%09red/K04501%09red
Arrhythmogenic right ventricular cardiomyopathy (ARVC)	KEGG PATHWAY	ko05412	1	325	0.977511	0.999777	i2_LQ_Rweevil_c22031/f1p10/2519	http://www.genome.jp/kegg-bin/show_pathway?ko05412/K05719%09red
Oxytocin signaling pathway	KEGG PATHWAY	ko04921	3	674	0.984892	0.999777	i3_LQ_Rweevil_c2990/f1p0/3943|i3_HQ_Rweevil_c40242/f6p0/3022|i5_HQ_Rweevil_c558/f2p0/5401	http://www.genome.jp/kegg-bin/show_pathway?ko04921/K04515%09red/K07200%09red/K00922%09red
Ribosome	KEGG PATHWAY	ko03010	1	395	0.990068	0.999777	i2_LQ_Rweevil_c85751/f1p10/2428	http://www.genome.jp/kegg-bin/show_pathway?ko03010/K02981%09red
Salmonella infection	KEGG PATHWAY	ko05132	1	415	0.992138	0.999777	i2_LQ_Rweevil_c86740/f1p12/2534	http://www.genome.jp/kegg-bin/show_pathway?ko05132/K05759%09red
MAPK signaling pathway	KEGG PATHWAY	ko04010	1	556	0.998489	0.999777	i1_LQ_Rweevil_c48933/f1p0/1682	http://www.genome.jp/kegg-bin/show_pathway?ko04010/K04374%09red
Tight junction	KEGG PATHWAY	ko04530	1	719	0.999777	0.999777	i2_LQ_Rweevil_c25675/f1p4/2228	http://www.genome.jp/kegg-bin/show_pathway?ko04530/K03456%09red
--------------------
#Term	Database	ID	Input number	Background number	P-Value	Corrected P-Value	Input	Hyperlink
--------------------
#Term	Database	ID	Input number	Background number	P-Value	Corrected P-Value	Input	Hyperlink
--------------------
