# Supplementary material for: Transcriptome and gene expression analysis of Rhynchophorus ferrugineus (Coleoptera: Curculionidae) during developmental stages
Source: PeerJ. 2020 Nov 2;8:e10223. doi: 10.7717/peerj.10223 (PMC7643551; doi:10.7717/peerj.10223)
Supplement: Supplemental Information 1 [file peerj-08-10223-s001.zip › Supplemental Files/Supplementary tables/Supplementary Table S6.xlsx]

## Sheet: GO enrichment
Supplementary Table. S6: GO enrichment list of differential genes between Female Adults and Male Adults
NOTE: GO_accession:ID of the GO node; Description:Description of GO; Term_type:Categories for GO; Over_represented_pValue:Pvalue for enrichment analysis; Corrected_pValue:Corrected Pvalue; DEG_item:Entry of differential genes related to this GO; DEG_list: GO annotated number of differential genes; Bg_item:Entries for background (all) genes related to this GO; Bg_list:Number of background (all) ge…
GO_accession	Description	Term_type	Over_represented_pValue	Corrected_pValue	DEG_item	DEG_list	Bg_item	Bg_list	up	Up_Gene_names	Down	Down_Gene_names
GO:0030246	carbohydrate binding	molecular_function	8.9691e-06	0.037589	7	205	100	27707	6	i3_HQ_Rweevil_c39296/f2p1/3465,i2_HQ_Rweevil_c22450/f2p3/2955,i3_LQ_Rweevil_c36805/f1p0/3246,i3_LQ_Rweevil_c36372/f1p0/3295,i2_HQ_Rweevil_c147810/f13p3/2505,i2_LQ_Rweevil_c61717/f1p11/2209	1	i3_LQ_Rweevil_c30177/f1p0/3049
GO:0052855	ADP-dependent NAD(P)H-hydrate dehydratase activity	molecular_function	6.0325e-05	0.12641	3	205	11	27707	2	i2_HQ_Rweevil_c22450/f2p3/2955,i2_HQ_Rweevil_c147810/f13p3/2505	1	i3_LQ_Rweevil_c30177/f1p0/3049
GO:0015077	monovalent inorganic cation transmembrane transporter activity	molecular_function	0.00084038	0.48934	11	205	517	27707	4	i2_LQ_Rweevil_c78857/f1p12/2817,i4_LQ_Rweevil_c2474/f1p3/4393,i2_LQ_Rweevil_c58642/f1p4/2759,i0_LQ_Rweevil_c49112/f1p0/469	7	i2_LQ_Rweevil_c37484/f1p13/2963,i2_LQ_Rweevil_c147626/f2p2/2189,i3_LQ_Rweevil_c12680/f2p0/3204,i3_HQ_Rweevil_c40168/f31p32/3557,i2_LQ_Rweevil_c58386/f2p3/2337,i2_LQ_Rweevil_c154820/f1p6/2288,i3_LQ_Rweevil_c37983/f3p0/3004
GO:0008948	oxaloacetate decarboxylase activity	molecular_function	0.00092351	0.48934	3	205	30	27707	1	i2_LQ_Rweevil_c78857/f1p12/2817	2	i2_LQ_Rweevil_c37484/f1p13/2963,i3_LQ_Rweevil_c37983/f3p0/3004
GO:0035725	sodium ion transmembrane transport	biological_process	0.00092351	0.48934	3	205	30	27707	1	i2_LQ_Rweevil_c78857/f1p12/2817	2	i2_LQ_Rweevil_c37484/f1p13/2963,i3_LQ_Rweevil_c37983/f3p0/3004
GO:0071436	sodium ion export	biological_process	0.00092351	0.48934	3	205	30	27707	1	i2_LQ_Rweevil_c78857/f1p12/2817	2	i2_LQ_Rweevil_c37484/f1p13/2963,i3_LQ_Rweevil_c37983/f3p0/3004
GO:2001070	starch binding	molecular_function	0.00092419	0.48934	3	205	26	27707	3	i2_LQ_Rweevil_c61717/f1p11/2209,i3_LQ_Rweevil_c36372/f1p0/3295,i3_HQ_Rweevil_c39296/f2p1/3465	0
GO:0016868	intramolecular transferase activity, phosphotransferases	molecular_function	0.00093407	0.48934	3	205	26	27707	2	i2_LQ_Rweevil_c36104/f1p14/2076,i1_LQ_Rweevil_c78144/f1p0/1984	1	i2_HQ_Rweevil_c118002/f3p16/2033
GO:0015672	monovalent inorganic cation transport	biological_process	0.0011952	0.49351	12	205	592	27707	3	i4_LQ_Rweevil_c2474/f1p3/4393,i4_LQ_Rweevil_c3017/f1p66/4575,i2_LQ_Rweevil_c78857/f1p12/2817	9	i3_LQ_Rweevil_c37983/f3p0/3004,i2_LQ_Rweevil_c87508/f1p0/2164,i2_LQ_Rweevil_c154820/f1p6/2288,i2_LQ_Rweevil_c58386/f2p3/2337,i3_LQ_Rweevil_c12680/f2p0/3204,i3_HQ_Rweevil_c40168/f31p32/3557,i2_LQ_Rweevil_c106820/f1p5/2409,i3_LQ_Rweevil_c24886/f1p6/3721,i2_LQ_Rweevil_c37484/f1p13/2963
GO:0004470	malic enzyme activity	molecular_function	0.0012953	0.49351	3	205	28	27707	3	i2_LQ_Rweevil_c111986/f1p8/2199,i3_LQ_Rweevil_c30150/f1p0/3011,i2_LQ_Rweevil_c10100/f1p8/2264	0
GO:0004471	malate dehydrogenase (decarboxylating) (NAD+) activity	molecular_function	0.0012953	0.49351	3	205	28	27707	3	i2_LQ_Rweevil_c111986/f1p8/2199,i2_LQ_Rweevil_c10100/f1p8/2264,i3_LQ_Rweevil_c30150/f1p0/3011	0
GO:0016615	malate dehydrogenase activity	molecular_function	0.0021603	0.63931	3	205	34	27707	3	i2_LQ_Rweevil_c111986/f1p8/2199,i3_LQ_Rweevil_c30150/f1p0/3011,i2_LQ_Rweevil_c10100/f1p8/2264	0
GO:0033227	dsRNA transport	biological_process	0.0024803	0.63931	3	205	37	27707	3	i2_LQ_Rweevil_c43465/f1p7/2840,i2_LQ_Rweevil_c10722/f1p8/2834,i2_LQ_Rweevil_c27557/f1p10/2681	0
GO:0051032	nucleic acid transmembrane transporter activity	molecular_function	0.0024803	0.63931	3	205	37	27707	3	i2_LQ_Rweevil_c43465/f1p7/2840,i2_LQ_Rweevil_c10722/f1p8/2834,i2_LQ_Rweevil_c27557/f1p10/2681	0
GO:0051033	RNA transmembrane transporter activity	molecular_function	0.0024803	0.63931	3	205	37	27707	3	i2_LQ_Rweevil_c43465/f1p7/2840,i2_LQ_Rweevil_c10722/f1p8/2834,i2_LQ_Rweevil_c27557/f1p10/2681	0
GO:0006814	sodium ion transport	biological_process	0.0024806	0.63931	4	205	79	27707	1	i2_LQ_Rweevil_c78857/f1p12/2817	3	i3_LQ_Rweevil_c37983/f3p0/3004,i2_LQ_Rweevil_c87508/f1p0/2164,i2_LQ_Rweevil_c37484/f1p13/2963
GO:0001871	pattern binding	molecular_function	0.0027458	0.63931	3	205	38	27707	3	i2_LQ_Rweevil_c61717/f1p11/2209,i3_LQ_Rweevil_c36372/f1p0/3295,i3_HQ_Rweevil_c39296/f2p1/3465	0
GO:0030247	polysaccharide binding	molecular_function	0.0027458	0.63931	3	205	38	27707	3	i3_HQ_Rweevil_c39296/f2p1/3465,i3_LQ_Rweevil_c36372/f1p0/3295,i2_LQ_Rweevil_c61717/f1p11/2209	0
GO:0003873	6-phosphofructo-2-kinase activity	molecular_function	0.003269	0.68501	3	205	41	27707	1	i1_HQ_Rweevil_c17272/f8p0/1863	2	i3_LQ_Rweevil_c26046/f1p0/3181,i3_LQ_Rweevil_c25056/f1p0/3522
GO:0006000	fructose metabolic process	biological_process	0.003269	0.68501	3	205	41	27707	1	i1_HQ_Rweevil_c17272/f8p0/1863	2	i3_LQ_Rweevil_c26046/f1p0/3181,i3_LQ_Rweevil_c25056/f1p0/3522
GO:0022884	macromolecule transmembrane transporter activity	molecular_function	0.0039216	0.75541	3	205	43	27707	3	i2_LQ_Rweevil_c27557/f1p10/2681,i2_LQ_Rweevil_c43465/f1p7/2840,i2_LQ_Rweevil_c10722/f1p8/2834	0
GO:0016866	intramolecular transferase activity	molecular_function	0.0040555	0.75541	3	205	43	27707	2	i2_LQ_Rweevil_c36104/f1p14/2076,i1_LQ_Rweevil_c78144/f1p0/1984	1	i2_HQ_Rweevil_c118002/f3p16/2033
GO:0016836	hydro-lyase activity	molecular_function	0.0041457	0.75541	3	205	47	27707	2	i2_HQ_Rweevil_c147810/f13p3/2505,i2_HQ_Rweevil_c22450/f2p3/2955	1	i3_LQ_Rweevil_c30177/f1p0/3049
GO:0010942	positive regulation of cell death	biological_process	0.0051283	0.82664	2	205	16	27707	1	i1_HQ_Rweevil_c37687/f25p0/1373	1	i0_LQ_Rweevil_c50503/f1p0/803
GO:0043065	positive regulation of apoptotic process	biological_process	0.0051283	0.82664	2	205	16	27707	1	i1_HQ_Rweevil_c37687/f25p0/1373	1	i0_LQ_Rweevil_c50503/f1p0/803
GO:0043068	positive regulation of programmed cell death	biological_process	0.0051283	0.82664	2	205	16	27707	1	i1_HQ_Rweevil_c37687/f25p0/1373	1	i0_LQ_Rweevil_c50503/f1p0/803
GO:0019843	rRNA binding	molecular_function	0.0068899	1	2	205	22	27707	2	i3_HQ_Rweevil_c1086/f8p0/3218,i0_LQ_Rweevil_c8417/f1p2/810	0
GO:0015932	nucleobase-containing compound transmembrane transporter activity	molecular_function	0.007178	1	3	205	54	27707	3	i2_LQ_Rweevil_c43465/f1p7/2840,i2_LQ_Rweevil_c10722/f1p8/2834,i2_LQ_Rweevil_c27557/f1p10/2681	0
GO:0015078	hydrogen ion transmembrane transporter activity	molecular_function	0.0073065	1	8	205	418	27707	3	i0_LQ_Rweevil_c49112/f1p0/469,i4_LQ_Rweevil_c2474/f1p3/4393,i2_LQ_Rweevil_c58642/f1p4/2759	5	i2_LQ_Rweevil_c154820/f1p6/2288,i2_LQ_Rweevil_c147626/f2p2/2189,i3_LQ_Rweevil_c12680/f2p0/3204,i3_HQ_Rweevil_c40168/f31p32/3557,i2_LQ_Rweevil_c58386/f2p3/2337
GO:0005664	nuclear origin of replication recognition complex	cellular_component	0.0074986	1	2	205	19	27707	1	i1_LQ_Rweevil_c6852/f1p0/1890	1	i2_LQ_Rweevil_c147626/f2p2/2189
GO:0042113	B cell activation	biological_process	0.0077095	1	1	205	1	27707	1	i2_LQ_Rweevil_c24541/f1p3/2342	0
GO:0006812	cation transport	biological_process	0.0081683	1	14	205	939	27707	4	i2_LQ_Rweevil_c78857/f1p12/2817,i4_LQ_Rweevil_c3017/f1p66/4575,i2_LQ_Rweevil_c58642/f1p4/2759,i4_LQ_Rweevil_c2474/f1p3/4393	10	i3_LQ_Rweevil_c24886/f1p6/3721,i2_LQ_Rweevil_c37484/f1p13/2963,i2_LQ_Rweevil_c58386/f2p3/2337,i2_HQ_Rweevil_c6885/f2p3/2921,i3_LQ_Rweevil_c12680/f2p0/3204,i3_HQ_Rweevil_c40168/f31p32/3557,i2_LQ_Rweevil_c106820/f1p5/2409,i2_LQ_Rweevil_c154820/f1p6/2288,i3_LQ_Rweevil_c37983/f3p0/3004,i2_LQ_Rweevil_c87508/f1p0/2164
GO:0016835	carbon-oxygen lyase activity	molecular_function	0.0084849	1	3	205	60	27707	2	i2_HQ_Rweevil_c147810/f13p3/2505,i2_HQ_Rweevil_c22450/f2p3/2955	1	i3_LQ_Rweevil_c30177/f1p0/3049
GO:0022891	substrate-specific transmembrane transporter activity	molecular_function	0.0099191	1	17	205	1264	27707	7	i4_LQ_Rweevil_c2474/f1p3/4393,i2_LQ_Rweevil_c58642/f1p4/2759,i2_LQ_Rweevil_c10722/f1p8/2834,i2_LQ_Rweevil_c78857/f1p12/2817,i2_LQ_Rweevil_c27557/f1p10/2681,i0_LQ_Rweevil_c49112/f1p0/469,i2_LQ_Rweevil_c43465/f1p7/2840	10	i2_LQ_Rweevil_c106820/f1p5/2409,i3_LQ_Rweevil_c12680/f2p0/3204,i2_LQ_Rweevil_c58386/f2p3/2337,i2_LQ_Rweevil_c147626/f2p2/2189,i2_LQ_Rweevil_c37484/f1p13/2963,i3_LQ_Rweevil_c24886/f1p6/3721,i3_HQ_Rweevil_c40168/f31p32/3557,i3_LQ_Rweevil_c37983/f3p0/3004,i2_LQ_Rweevil_c154820/f1p6/2288,i3_HQ_Rweevil_c13063/f2p0/3444
GO:0006403	RNA localization	biological_process	0.010503	1	4	205	114	27707	3	i2_LQ_Rweevil_c10722/f1p8/2834,i2_LQ_Rweevil_c43465/f1p7/2840,i2_LQ_Rweevil_c27557/f1p10/2681	1	i2_LQ_Rweevil_c68975/f1p3/2004
GO:0050657	nucleic acid transport	biological_process	0.010503	1	4	205	114	27707	3	i2_LQ_Rweevil_c27557/f1p10/2681,i2_LQ_Rweevil_c10722/f1p8/2834,i2_LQ_Rweevil_c43465/f1p7/2840	1	i2_LQ_Rweevil_c68975/f1p3/2004
GO:0050658	RNA transport	biological_process	0.010503	1	4	205	114	27707	3	i2_LQ_Rweevil_c27557/f1p10/2681,i2_LQ_Rweevil_c43465/f1p7/2840,i2_LQ_Rweevil_c10722/f1p8/2834	1	i2_LQ_Rweevil_c68975/f1p3/2004
GO:0051236	establishment of RNA localization	biological_process	0.010503	1	4	205	114	27707	3	i2_LQ_Rweevil_c27557/f1p10/2681,i2_LQ_Rweevil_c10722/f1p8/2834,i2_LQ_Rweevil_c43465/f1p7/2840	1	i2_LQ_Rweevil_c68975/f1p3/2004
GO:0000808	origin recognition complex	cellular_component	0.010781	1	2	205	23	27707	1	i1_LQ_Rweevil_c6852/f1p0/1890	1	i2_LQ_Rweevil_c147626/f2p2/2189
GO:0015931	nucleobase-containing compound transport	biological_process	0.010845	1	4	205	115	27707	3	i2_LQ_Rweevil_c27557/f1p10/2681,i2_LQ_Rweevil_c43465/f1p7/2840,i2_LQ_Rweevil_c10722/f1p8/2834	1	i2_LQ_Rweevil_c68975/f1p3/2004
GO:0005515	protein binding	molecular_function	0.011062	1	79	205	8292	27707	36	i4_LQ_Rweevil_c2593/f1p65/4379,i4_LQ_Rweevil_c3149/f1p4/4116,i3_LQ_Rweevil_c11484/f1p0/3289,i1_LQ_Rweevil_c6852/f1p0/1890,i4_LQ_Rweevil_c3822/f1p0/4187,i3_LQ_Rweevil_c27092/f1p0/4003,i2_LQ_Rweevil_c20247/f1p11/2526,i3_HQ_Rweevil_c39296/f2p1/3465,i3_LQ_Rweevil_c40894/f1p3/3377,i3_HQ_Rweevil_c2055/f2p5/3829,i3_LQ_Rweevil_c35032/f1p2/3765,i2_LQ_Rweevil_c61717/f1p11/2209,i3_LQ_Rweevil_c35043/f1p0/392…	43	i0_HQ_Rweevil_c7808/f2p6/756,i3_LQ_Rweevil_c22820/f1p0/3096,i1_LQ_Rweevil_c45192/f1p0/1917,i3_HQ_Rweevil_c40346/f5p0/3129,i3_LQ_Rweevil_c26120/f1p48/3134,i2_LQ_Rweevil_c109444/f1p3/2681,i2_LQ_Rweevil_c109220/f1p20/2862,i3_LQ_Rweevil_c20225/f1p0/3231,i2_LQ_Rweevil_c109206/f1p7/2679,i6_LQ_Rweevil_c808/f1p0/6377,i3_HQ_Rweevil_c1289/f3p0/3351,i4_HQ_Rweevil_c1037/f5p0/4912,i5_HQ_Rweevil_c529/f2p0/5762…
GO:0003723	RNA binding	molecular_function	0.012766	1	15	205	1063	27707	6	i3_LQ_Rweevil_c15713/f2p0/3148,i5_LQ_Rweevil_c4663/f1p693/5600,i0_LQ_Rweevil_c8417/f1p2/810,i3_HQ_Rweevil_c1086/f8p0/3218,i5_LQ_Rweevil_c5132/f1p5/5112,i4_LQ_Rweevil_c8891/f1p0/4589	9	i2_LQ_Rweevil_c64995/f1p5/2628,i4_HQ_Rweevil_c1578/f2p7/4223,i2_LQ_Rweevil_c35032/f1p2/2746,i1_LQ_Rweevil_c7639/f1p1/1824,i3_LQ_Rweevil_c26046/f1p0/3181,i3_LQ_Rweevil_c25056/f1p0/3522,i2_HQ_Rweevil_c25859/f4p3/2435,i3_LQ_Rweevil_c35777/f1p0/3175,i2_LQ_Rweevil_c8665/f1p4/2140
GO:0008443	phosphofructokinase activity	molecular_function	0.013687	1	3	205	67	27707	1	i1_HQ_Rweevil_c17272/f8p0/1863	2	i3_LQ_Rweevil_c25056/f1p0/3522,i3_LQ_Rweevil_c26046/f1p0/3181
GO:0019200	carbohydrate kinase activity	molecular_function	0.013687	1	3	205	67	27707	1	i1_HQ_Rweevil_c17272/f8p0/1863	2	i3_LQ_Rweevil_c26046/f1p0/3181,i3_LQ_Rweevil_c25056/f1p0/3522
GO:0022892	substrate-specific transporter activity	molecular_function	0.014346	1	18	205	1417	27707	8	i2_LQ_Rweevil_c43465/f1p7/2840,i0_LQ_Rweevil_c49112/f1p0/469,i5_HQ_Rweevil_c276/f4p0/5541,i2_LQ_Rweevil_c10722/f1p8/2834,i2_LQ_Rweevil_c78857/f1p12/2817,i2_LQ_Rweevil_c58642/f1p4/2759,i4_LQ_Rweevil_c2474/f1p3/4393,i2_LQ_Rweevil_c27557/f1p10/2681	10	i3_HQ_Rweevil_c40168/f31p32/3557,i3_HQ_Rweevil_c13063/f2p0/3444,i2_LQ_Rweevil_c154820/f1p6/2288,i3_LQ_Rweevil_c37983/f3p0/3004,i3_LQ_Rweevil_c24886/f1p6/3721,i2_LQ_Rweevil_c147626/f2p2/2189,i2_LQ_Rweevil_c37484/f1p13/2963,i2_LQ_Rweevil_c58386/f2p3/2337,i2_LQ_Rweevil_c106820/f1p5/2409,i3_LQ_Rweevil_c12680/f2p0/3204
GO:0015081	sodium ion transmembrane transporter activity	molecular_function	0.014682	1	3	205	72	27707	1	i2_LQ_Rweevil_c78857/f1p12/2817	2	i3_LQ_Rweevil_c37983/f3p0/3004,i2_LQ_Rweevil_c37484/f1p13/2963
GO:0009055	electron carrier activity	molecular_function	0.016239	1	5	205	230	27707	2	i1_LQ_Rweevil_c29791/f1p12/1771,i0_LQ_Rweevil_c49112/f1p0/469	3	i2_LQ_Rweevil_c147626/f2p2/2189,i2_HQ_Rweevil_c21276/f2p8/2592,i4_LQ_Rweevil_c2202/f1p0/4123
GO:0005777	peroxisome	cellular_component	0.017651	1	3	205	77	27707	2	i2_HQ_Rweevil_c22450/f2p3/2955,i2_HQ_Rweevil_c147810/f13p3/2505	1	i3_LQ_Rweevil_c30177/f1p0/3049
GO:0042579	microbody	cellular_component	0.017651	1	3	205	77	27707	2	i2_HQ_Rweevil_c22450/f2p3/2955,i2_HQ_Rweevil_c147810/f13p3/2505	1	i3_LQ_Rweevil_c30177/f1p0/3049
GO:0010941	regulation of cell death	biological_process	0.018979	1	2	205	32	27707	1	i1_HQ_Rweevil_c37687/f25p0/1373	1	i0_LQ_Rweevil_c50503/f1p0/803
GO:0042981	regulation of apoptotic process	biological_process	0.018979	1	2	205	32	27707	1	i1_HQ_Rweevil_c37687/f25p0/1373	1	i0_LQ_Rweevil_c50503/f1p0/803
GO:0043067	regulation of programmed cell death	biological_process	0.018979	1	2	205	32	27707	1	i1_HQ_Rweevil_c37687/f25p0/1373	1	i0_LQ_Rweevil_c50503/f1p0/803
GO:0008324	cation transmembrane transporter activity	molecular_function	0.020948	1	12	205	880	27707	4	i2_LQ_Rweevil_c78857/f1p12/2817,i4_LQ_Rweevil_c2474/f1p3/4393,i2_LQ_Rweevil_c58642/f1p4/2759,i0_LQ_Rweevil_c49112/f1p0/469	8	i2_LQ_Rweevil_c147626/f2p2/2189,i2_LQ_Rweevil_c37484/f1p13/2963,i3_HQ_Rweevil_c40168/f31p32/3557,i3_LQ_Rweevil_c12680/f2p0/3204,i2_LQ_Rweevil_c106820/f1p5/2409,i2_LQ_Rweevil_c58386/f2p3/2337,i2_LQ_Rweevil_c154820/f1p6/2288,i3_LQ_Rweevil_c37983/f3p0/3004
GO:0045263	proton-transporting ATP synthase complex, coupling factor F(o)	cellular_component	0.02311	1	3	205	96	27707	1	i4_LQ_Rweevil_c2474/f1p3/4393	2	i2_LQ_Rweevil_c58386/f2p3/2337,i3_HQ_Rweevil_c40168/f31p32/3557
GO:0002532	production of molecular mediator involved in inflammatory response	biological_process	0.023835	1	1	205	3	27707	0		1	i3_LQ_Rweevil_c22820/f1p0/3096
GO:0004896	cytokine receptor activity	molecular_function	0.023835	1	1	205	3	27707	0		1	i3_LQ_Rweevil_c22820/f1p0/3096
GO:0071705	nitrogen compound transport	biological_process	0.024431	1	5	205	220	27707	3	i2_LQ_Rweevil_c10722/f1p8/2834,i2_LQ_Rweevil_c43465/f1p7/2840,i2_LQ_Rweevil_c27557/f1p10/2681	2	i2_LQ_Rweevil_c68975/f1p3/2004,i3_LQ_Rweevil_c12680/f2p0/3204
GO:0098655	cation transmembrane transport	biological_process	0.024723	1	8	205	493	27707	2	i2_LQ_Rweevil_c78857/f1p12/2817,i4_LQ_Rweevil_c2474/f1p3/4393	6	i2_LQ_Rweevil_c37484/f1p13/2963,i3_LQ_Rweevil_c12680/f2p0/3204,i3_HQ_Rweevil_c40168/f31p32/3557,i2_LQ_Rweevil_c58386/f2p3/2337,i2_LQ_Rweevil_c154820/f1p6/2288,i3_LQ_Rweevil_c37983/f3p0/3004
GO:0098662	inorganic cation transmembrane transport	biological_process	0.024723	1	8	205	493	27707	2	i4_LQ_Rweevil_c2474/f1p3/4393,i2_LQ_Rweevil_c78857/f1p12/2817	6	i2_LQ_Rweevil_c58386/f2p3/2337,i3_LQ_Rweevil_c12680/f2p0/3204,i3_HQ_Rweevil_c40168/f31p32/3557,i2_LQ_Rweevil_c37484/f1p13/2963,i3_LQ_Rweevil_c37983/f3p0/3004,i2_LQ_Rweevil_c154820/f1p6/2288
GO:0022890	inorganic cation transmembrane transporter activity	molecular_function	0.025795	1	11	205	806	27707	4	i0_LQ_Rweevil_c49112/f1p0/469,i2_LQ_Rweevil_c58642/f1p4/2759,i4_LQ_Rweevil_c2474/f1p3/4393,i2_LQ_Rweevil_c78857/f1p12/2817	7	i3_LQ_Rweevil_c37983/f3p0/3004,i2_LQ_Rweevil_c154820/f1p6/2288,i2_LQ_Rweevil_c58386/f2p3/2337,i3_LQ_Rweevil_c12680/f2p0/3204,i3_HQ_Rweevil_c40168/f31p32/3557,i2_LQ_Rweevil_c37484/f1p13/2963,i2_LQ_Rweevil_c147626/f2p2/2189
GO:0098660	inorganic ion transmembrane transport	biological_process	0.025907	1	8	205	497	27707	2	i4_LQ_Rweevil_c2474/f1p3/4393,i2_LQ_Rweevil_c78857/f1p12/2817	6	i2_LQ_Rweevil_c58386/f2p3/2337,i3_LQ_Rweevil_c12680/f2p0/3204,i3_HQ_Rweevil_c40168/f31p32/3557,i2_LQ_Rweevil_c37484/f1p13/2963,i3_LQ_Rweevil_c37983/f3p0/3004,i2_LQ_Rweevil_c154820/f1p6/2288
GO:0005488	binding	molecular_function	0.025997	1	143	205	17177	27707	69	i2_LQ_Rweevil_c5645/f1p28/2565,i2_HQ_Rweevil_c67886/f2p2/2075,i5_LQ_Rweevil_c5132/f1p5/5112,i4_LQ_Rweevil_c5278/f1p0/4368,i2_LQ_Rweevil_c111986/f1p8/2199,i2_LQ_Rweevil_c161212/f1p3/2003,i2_LQ_Rweevil_c107179/f1p4/2694,i4_LQ_Rweevil_c2787/f1p0/4456,i2_HQ_Rweevil_c54169/f2p1/2233,i1_LQ_Rweevil_c29791/f1p12/1771,i4_LQ_Rweevil_c10967/f1p0/4308,i3_LQ_Rweevil_c34095/f1p0/3359,i3_LQ_Rweevil_c6316/f1p0/3…	74	i5_LQ_Rweevil_c1695/f1p1/5183,i5_LQ_Rweevil_c4378/f1p0/5271,i4_LQ_Rweevil_c5746/f1p23/4218,i3_LQ_Rweevil_c22352/f1p0/3753,i3_LQ_Rweevil_c9552/f1p0/3365,i2_LQ_Rweevil_c68975/f1p3/2004,i2_LQ_Rweevil_c14267/f1p0/2031,i4_LQ_Rweevil_c9712/f1p0/4562,i4_HQ_Rweevil_c13919/f19p0/4157,i3_LQ_Rweevil_c6576/f1p10/3297,i2_LQ_Rweevil_c88822/f1p31/2639,i1_LQ_Rweevil_c71187/f1p0/1465,i2_HQ_Rweevil_c7172/f3p2/2386…
GO:0033177	proton-transporting two-sector ATPase complex, proton-transporting domain	cellular_component	0.027012	1	5	205	243	27707	1	i4_LQ_Rweevil_c2474/f1p3/4393	4	i2_LQ_Rweevil_c58386/f2p3/2337,i3_LQ_Rweevil_c12680/f2p0/3204,i3_HQ_Rweevil_c40168/f31p32/3557,i2_LQ_Rweevil_c154820/f1p6/2288
GO:0007178	transmembrane receptor protein serine/threonine kinase signaling pathway	biological_process	0.027295	1	1	205	4	27707	1	i2_LQ_Rweevil_c12706/f1p0/2605	0
GO:0007179	transforming growth factor beta receptor signaling pathway	biological_process	0.027295	1	1	205	4	27707	1	i2_LQ_Rweevil_c12706/f1p0/2605	0
GO:0017015	regulation of transforming growth factor beta receptor signaling pathway	biological_process	0.027295	1	1	205	4	27707	1	i2_LQ_Rweevil_c12706/f1p0/2605	0
GO:0030512	negative regulation of transforming growth factor beta receptor signaling pathway	biological_process	0.027295	1	1	205	4	27707	1	i2_LQ_Rweevil_c12706/f1p0/2605	0
GO:0071559	response to transforming growth factor beta	biological_process	0.027295	1	1	205	4	27707	1	i2_LQ_Rweevil_c12706/f1p0/2605	0
GO:0071560	cellular response to transforming growth factor beta stimulus	biological_process	0.027295	1	1	205	4	27707	1	i2_LQ_Rweevil_c12706/f1p0/2605	0
GO:0090092	regulation of transmembrane receptor protein serine/threonine kinase signaling pathway	biological_process	0.027295	1	1	205	4	27707	1	i2_LQ_Rweevil_c12706/f1p0/2605	0
GO:0090101	negative regulation of transmembrane receptor protein serine/threonine kinase signaling pathway	biological_process	0.027295	1	1	205	4	27707	1	i2_LQ_Rweevil_c12706/f1p0/2605	0
GO:0090287	regulation of cellular response to growth factor stimulus	biological_process	0.027295	1	1	205	4	27707	1	i2_LQ_Rweevil_c12706/f1p0/2605	0
GO:0090288	negative regulation of cellular response to growth factor stimulus	biological_process	0.027295	1	1	205	4	27707	1	i2_LQ_Rweevil_c12706/f1p0/2605	0
GO:1903844	regulation of cellular response to transforming growth factor beta stimulus	biological_process	0.027295	1	1	205	4	27707	1	i2_LQ_Rweevil_c12706/f1p0/2605	0
GO:1903845	negative regulation of cellular response to transforming growth factor beta stimulus	biological_process	0.027295	1	1	205	4	27707	1	i2_LQ_Rweevil_c12706/f1p0/2605	0
GO:0009767	photosynthetic electron transport chain	biological_process	0.028455	1	1	205	4	27707	0		1	i2_LQ_Rweevil_c161884/f1p0/2015
GO:0016829	lyase activity	molecular_function	0.029297	1	7	205	400	27707	4	i2_LQ_Rweevil_c78857/f1p12/2817,i2_HQ_Rweevil_c22450/f2p3/2955,i2_HQ_Rweevil_c147810/f13p3/2505,i4_LQ_Rweevil_c2593/f1p65/4379	3	i3_LQ_Rweevil_c30177/f1p0/3049,i3_LQ_Rweevil_c37983/f3p0/3004,i2_LQ_Rweevil_c37484/f1p13/2963
GO:0050909	sensory perception of taste	biological_process	0.029768	1	1	205	5	27707	0		1	i2_LQ_Rweevil_c112373/f1p2/2438
GO:0006915	apoptotic process	biological_process	0.03027	1	2	205	40	27707	1	i1_HQ_Rweevil_c37687/f25p0/1373	1	i0_LQ_Rweevil_c50503/f1p0/803
GO:0008219	cell death	biological_process	0.03027	1	2	205	40	27707	1	i1_HQ_Rweevil_c37687/f25p0/1373	1	i0_LQ_Rweevil_c50503/f1p0/803
GO:0012501	programmed cell death	biological_process	0.03027	1	2	205	40	27707	1	i1_HQ_Rweevil_c37687/f25p0/1373	1	i0_LQ_Rweevil_c50503/f1p0/803
GO:0016265	death	biological_process	0.03027	1	2	205	40	27707	1	i1_HQ_Rweevil_c37687/f25p0/1373	1	i0_LQ_Rweevil_c50503/f1p0/803
GO:0045259	proton-transporting ATP synthase complex	cellular_component	0.032737	1	3	205	111	27707	1	i4_LQ_Rweevil_c2474/f1p3/4393	2	i3_HQ_Rweevil_c40168/f31p32/3557,i2_LQ_Rweevil_c58386/f2p3/2337
GO:0045321	leukocyte activation	biological_process	0.033712	1	1	205	5	27707	1	i2_LQ_Rweevil_c24541/f1p3/2342	0
GO:0046649	lymphocyte activation	biological_process	0.033712	1	1	205	5	27707	1	i2_LQ_Rweevil_c24541/f1p3/2342	0
GO:0031418	L-ascorbic acid binding	molecular_function	0.036543	1	1	205	5	27707	1	i3_LQ_Rweevil_c36805/f1p0/3246	0
GO:0048029	monosaccharide binding	molecular_function	0.036543	1	1	205	5	27707	1	i3_LQ_Rweevil_c36805/f1p0/3246	0
GO:0009678	hydrogen-translocating pyrophosphatase activity	molecular_function	0.037873	1	1	205	5	27707	0		1	i2_LQ_Rweevil_c106820/f1p5/2409
GO:0030001	metal ion transport	biological_process	0.041282	1	7	205	442	27707	2	i4_LQ_Rweevil_c3017/f1p66/4575,i2_LQ_Rweevil_c78857/f1p12/2817	5	i2_LQ_Rweevil_c37484/f1p13/2963,i3_LQ_Rweevil_c24886/f1p6/3721,i3_LQ_Rweevil_c37983/f3p0/3004,i2_LQ_Rweevil_c87508/f1p0/2164,i2_HQ_Rweevil_c6885/f2p3/2921
GO:0048522	positive regulation of cellular process	biological_process	0.046387	1	5	205	272	27707	4	i2_HQ_Rweevil_c90921/f3p7/2310,i2_LQ_Rweevil_c12706/f1p0/2605,i1_HQ_Rweevil_c37687/f25p0/1373,i1_LQ_Rweevil_c6852/f1p0/1890	1	i0_LQ_Rweevil_c50503/f1p0/803
GO:0034220	ion transmembrane transport	biological_process	0.048812	1	8	205	561	27707	2	i2_LQ_Rweevil_c78857/f1p12/2817,i4_LQ_Rweevil_c2474/f1p3/4393	6	i2_LQ_Rweevil_c37484/f1p13/2963,i2_LQ_Rweevil_c58386/f2p3/2337,i3_LQ_Rweevil_c12680/f2p0/3204,i3_HQ_Rweevil_c40168/f31p32/3557,i2_LQ_Rweevil_c154820/f1p6/2288,i3_LQ_Rweevil_c37983/f3p0/3004
GO:0003676	nucleic acid binding	molecular_function	0.051673	1	41	205	4264	27707	12	i1_LQ_Rweevil_c6852/f1p0/1890,i3_LQ_Rweevil_c13356/f1p103/3385,i3_LQ_Rweevil_c15713/f2p0/3148,i4_LQ_Rweevil_c8891/f1p0/4589,i3_HQ_Rweevil_c1086/f8p0/3218,i2_HQ_Rweevil_c54169/f2p1/2233,i0_LQ_Rweevil_c8417/f1p2/810,i5_LQ_Rweevil_c4663/f1p693/5600,i3_LQ_Rweevil_c35043/f1p0/3929,i4_LQ_Rweevil_c5278/f1p0/4368,i5_LQ_Rweevil_c5132/f1p5/5112,i2_HQ_Rweevil_c83405/f3p14/2219	29	i3_HQ_Rweevil_c29577/f2p0/3041,i3_LQ_Rweevil_c26120/f1p48/3134,i7_LQ_Rweevil_c57/f1p0/7297,i4_HQ_Rweevil_c1578/f2p7/4223,i4_HQ_Rweevil_c1275/f3p0/4952,i5_LQ_Rweevil_c1339/f1p2/5784,i2_LQ_Rweevil_c63383/f1p19/2327,i5_LQ_Rweevil_c5116/f1p5/5065,i2_HQ_Rweevil_c25859/f4p3/2435,i2_HQ_Rweevil_c126113/f13p1/2521,i2_LQ_Rweevil_c8665/f1p4/2140,i3_LQ_Rweevil_c25056/f1p0/3522,i3_LQ_Rweevil_c26046/f1p0/3181,…
GO:0015075	ion transmembrane transporter activity	molecular_function	0.054827	1	14	205	1213	27707	4	i2_LQ_Rweevil_c58642/f1p4/2759,i4_LQ_Rweevil_c2474/f1p3/4393,i2_LQ_Rweevil_c78857/f1p12/2817,i0_LQ_Rweevil_c49112/f1p0/469	10	i2_LQ_Rweevil_c58386/f2p3/2337,i3_HQ_Rweevil_c40168/f31p32/3557,i3_LQ_Rweevil_c12680/f2p0/3204,i2_LQ_Rweevil_c106820/f1p5/2409,i3_LQ_Rweevil_c24886/f1p6/3721,i2_LQ_Rweevil_c37484/f1p13/2963,i2_LQ_Rweevil_c147626/f2p2/2189,i3_LQ_Rweevil_c37983/f3p0/3004,i3_HQ_Rweevil_c13063/f2p0/3444,i2_LQ_Rweevil_c154820/f1p6/2288
GO:0006811	ion transport	biological_process	0.06198	1	15	205	1328	27707	4	i2_LQ_Rweevil_c78857/f1p12/2817,i4_LQ_Rweevil_c3017/f1p66/4575,i4_LQ_Rweevil_c2474/f1p3/4393,i2_LQ_Rweevil_c58642/f1p4/2759	11	i2_LQ_Rweevil_c37484/f1p13/2963,i3_LQ_Rweevil_c24886/f1p6/3721,i3_LQ_Rweevil_c12680/f2p0/3204,i3_HQ_Rweevil_c40168/f31p32/3557,i2_LQ_Rweevil_c106820/f1p5/2409,i2_HQ_Rweevil_c6885/f2p3/2921,i2_LQ_Rweevil_c58386/f2p3/2337,i2_LQ_Rweevil_c154820/f1p6/2288,i3_HQ_Rweevil_c13063/f2p0/3444,i3_LQ_Rweevil_c37983/f3p0/3004,i2_LQ_Rweevil_c87508/f1p0/2164
GO:0002115	store-operated calcium entry	biological_process	0.062575	1	1	205	10	27707	0		1	i2_HQ_Rweevil_c6885/f2p3/2921
GO:0051924	regulation of calcium ion transport	biological_process	0.062575	1	1	205	10	27707	0		1	i2_HQ_Rweevil_c6885/f2p3/2921
GO:2001256	regulation of store-operated calcium entry	biological_process	0.062575	1	1	205	10	27707	0		1	i2_HQ_Rweevil_c6885/f2p3/2921
GO:0042601	endospore-forming forespore	cellular_component	0.062743	1	1	205	8	27707	1	i5_HQ_Rweevil_c276/f4p0/5541	0
GO:0042763	intracellular immature spore	cellular_component	0.062743	1	1	205	8	27707	1	i5_HQ_Rweevil_c276/f4p0/5541	0
GO:0004427	inorganic diphosphatase activity	molecular_function	0.062794	1	1	205	9	27707	0		1	i2_LQ_Rweevil_c106820/f1p5/2409
GO:0048583	regulation of response to stimulus	biological_process	0.064303	1	6	205	365	27707	2	i2_LQ_Rweevil_c12706/f1p0/2605,i2_LQ_Rweevil_c24541/f1p3/2342	4	i4_LQ_Rweevil_c13190/f1p2/4039,i2_LQ_Rweevil_c57749/f1p1/2447,i2_LQ_Rweevil_c109220/f1p20/2862,i4_LQ_Rweevil_c12942/f1p4/4120
GO:0015985	energy coupled proton transport, down electrochemical gradient	biological_process	0.066054	1	3	205	144	27707	1	i4_LQ_Rweevil_c2474/f1p3/4393	2	i3_HQ_Rweevil_c40168/f31p32/3557,i2_LQ_Rweevil_c58386/f2p3/2337
GO:0015986	ATP synthesis coupled proton transport	biological_process	0.066054	1	3	205	144	27707	1	i4_LQ_Rweevil_c2474/f1p3/4393	2	i2_LQ_Rweevil_c58386/f2p3/2337,i3_HQ_Rweevil_c40168/f31p32/3557
GO:0006754	ATP biosynthetic process	biological_process	0.067409	1	3	205	145	27707	1	i4_LQ_Rweevil_c2474/f1p3/4393	2	i2_LQ_Rweevil_c58386/f2p3/2337,i3_HQ_Rweevil_c40168/f31p32/3557
GO:0051536	iron-sulfur cluster binding	molecular_function	0.068321	1	2	205	63	27707	1	i1_LQ_Rweevil_c29791/f1p12/1771	1	i4_LQ_Rweevil_c2202/f1p0/4123
GO:0051540	metal cluster binding	molecular_function	0.068321	1	2	205	63	27707	1	i1_LQ_Rweevil_c29791/f1p12/1771	1	i4_LQ_Rweevil_c2202/f1p0/4123
GO:0048518	positive regulation of biological process	biological_process	0.069937	1	5	205	306	27707	4	i2_HQ_Rweevil_c90921/f3p7/2310,i1_LQ_Rweevil_c6852/f1p0/1890,i1_HQ_Rweevil_c37687/f25p0/1373,i2_LQ_Rweevil_c12706/f1p0/2605	1	i0_LQ_Rweevil_c50503/f1p0/803
GO:0009142	nucleoside triphosphate biosynthetic process	biological_process	0.071672	1	3	205	151	27707	1	i4_LQ_Rweevil_c2474/f1p3/4393	2	i3_HQ_Rweevil_c40168/f31p32/3557,i2_LQ_Rweevil_c58386/f2p3/2337
GO:0009145	purine nucleoside triphosphate biosynthetic process	biological_process	0.071672	1	3	205	151	27707	1	i4_LQ_Rweevil_c2474/f1p3/4393	2	i3_HQ_Rweevil_c40168/f31p32/3557,i2_LQ_Rweevil_c58386/f2p3/2337
GO:0009201	ribonucleoside triphosphate biosynthetic process	biological_process	0.071672	1	3	205	151	27707	1	i4_LQ_Rweevil_c2474/f1p3/4393	2	i3_HQ_Rweevil_c40168/f31p32/3557,i2_LQ_Rweevil_c58386/f2p3/2337
GO:0009206	purine ribonucleoside triphosphate biosynthetic process	biological_process	0.071672	1	3	205	151	27707	1	i4_LQ_Rweevil_c2474/f1p3/4393	2	i3_HQ_Rweevil_c40168/f31p32/3557,i2_LQ_Rweevil_c58386/f2p3/2337
GO:0006913	nucleocytoplasmic transport	biological_process	0.075652	1	4	205	210	27707	0		4	i2_LQ_Rweevil_c154820/f1p6/2288,i2_LQ_Rweevil_c68975/f1p3/2004,i1_LQ_Rweevil_c43311/f1p0/1185,i2_LQ_Rweevil_c109206/f1p7/2679
GO:0051169	nuclear transport	biological_process	0.075652	1	4	205	210	27707	0		4	i2_LQ_Rweevil_c154820/f1p6/2288,i1_LQ_Rweevil_c43311/f1p0/1185,i2_LQ_Rweevil_c68975/f1p3/2004,i2_LQ_Rweevil_c109206/f1p7/2679
GO:0000176	nuclear exosome (RNase complex)	cellular_component	0.079975	1	1	205	12	27707	0		1	i3_HQ_Rweevil_c29577/f2p0/3041
GO:0000152	nuclear ubiquitin ligase complex	cellular_component	0.080886	1	3	205	139	27707	1	i2_HQ_Rweevil_c82971/f2p1/2337	2	i2_HQ_Rweevil_c160989/f3p0/2115,i2_LQ_Rweevil_c35032/f1p2/2746
GO:0005680	anaphase-promoting complex	cellular_component	0.080886	1	3	205	139	27707	1	i2_HQ_Rweevil_c82971/f2p1/2337	2	i2_LQ_Rweevil_c35032/f1p2/2746,i2_HQ_Rweevil_c160989/f3p0/2115
GO:0031461	cullin-RING ubiquitin ligase complex	cellular_component	0.080886	1	3	205	139	27707	1	i2_HQ_Rweevil_c82971/f2p1/2337	2	i2_LQ_Rweevil_c35032/f1p2/2746,i2_HQ_Rweevil_c160989/f3p0/2115
GO:0006954	inflammatory response	biological_process	0.081329	1	1	205	11	27707	0		1	i3_LQ_Rweevil_c22820/f1p0/3096
GO:0007606	sensory perception of chemical stimulus	biological_process	0.083057	1	1	205	13	27707	0		1	i2_LQ_Rweevil_c112373/f1p2/2438
GO:0006270	DNA replication initiation	biological_process	0.085251	1	3	205	140	27707	3	i4_LQ_Rweevil_c5278/f1p0/4368,i2_HQ_Rweevil_c54169/f2p1/2233,i2_HQ_Rweevil_c54818/f3p0/2841	0
GO:0006818	hydrogen transport	biological_process	0.08526	1	6	205	427	27707	1	i4_LQ_Rweevil_c2474/f1p3/4393	5	i3_HQ_Rweevil_c40168/f31p32/3557,i3_LQ_Rweevil_c12680/f2p0/3204,i2_LQ_Rweevil_c106820/f1p5/2409,i2_LQ_Rweevil_c58386/f2p3/2337,i2_LQ_Rweevil_c154820/f1p6/2288
GO:0015992	proton transport	biological_process	0.08526	1	6	205	427	27707	1	i4_LQ_Rweevil_c2474/f1p3/4393	5	i2_LQ_Rweevil_c154820/f1p6/2288,i3_HQ_Rweevil_c40168/f31p32/3557,i3_LQ_Rweevil_c12680/f2p0/3204,i2_LQ_Rweevil_c106820/f1p5/2409,i2_LQ_Rweevil_c58386/f2p3/2337
GO:0002764	immune response-regulating signaling pathway	biological_process	0.085431	1	1	205	12	27707	1	i2_LQ_Rweevil_c24541/f1p3/2342	0
GO:0030177	positive regulation of Wnt signaling pathway	biological_process	0.090268	1	1	205	13	27707	1	i2_LQ_Rweevil_c12706/f1p0/2605	0
GO:0060070	canonical Wnt signaling pathway	biological_process	0.090268	1	1	205	13	27707	1	i2_LQ_Rweevil_c12706/f1p0/2605	0
GO:0060828	regulation of canonical Wnt signaling pathway	biological_process	0.090268	1	1	205	13	27707	1	i2_LQ_Rweevil_c12706/f1p0/2605	0
GO:0090263	positive regulation of canonical Wnt signaling pathway	biological_process	0.090268	1	1	205	13	27707	1	i2_LQ_Rweevil_c12706/f1p0/2605	0
GO:0003995	acyl-CoA dehydrogenase activity	molecular_function	0.095972	1	2	205	73	27707	2	i2_LQ_Rweevil_c161212/f1p3/2003,i1_HQ_Rweevil_c19229/f3p0/1690	0
GO:0048037	cofactor binding	molecular_function	0.09723	1	9	205	751	27707	8	i3_LQ_Rweevil_c30150/f1p0/3011,i3_LQ_Rweevil_c2399/f2p2/3589,i2_LQ_Rweevil_c161212/f1p3/2003,i1_LQ_Rweevil_c52948/f1p0/1812,i1_HQ_Rweevil_c19229/f3p0/1690,i2_LQ_Rweevil_c111986/f1p8/2199,i2_LQ_Rweevil_c26243/f1p18/2535,i2_LQ_Rweevil_c10100/f1p8/2264	1	i2_LQ_Rweevil_c64995/f1p5/2628
GO:0000178	exosome (RNase complex)	cellular_component	0.097678	1	1	205	15	27707	0		1	i3_HQ_Rweevil_c29577/f2p0/3041
GO:0007600	sensory perception	biological_process	0.097795	1	1	205	15	27707	0		1	i2_LQ_Rweevil_c112373/f1p2/2438
GO:0050877	neurological system process	biological_process	0.097795	1	1	205	15	27707	0		1	i2_LQ_Rweevil_c112373/f1p2/2438
GO:0009124	nucleoside monophosphate biosynthetic process	biological_process	0.099613	1	3	205	167	27707	1	i4_LQ_Rweevil_c2474/f1p3/4393	2	i2_LQ_Rweevil_c58386/f2p3/2337,i3_HQ_Rweevil_c40168/f31p32/3557
GO:0009127	purine nucleoside monophosphate biosynthetic process	biological_process	0.099613	1	3	205	167	27707	1	i4_LQ_Rweevil_c2474/f1p3/4393	2	i3_HQ_Rweevil_c40168/f31p32/3557,i2_LQ_Rweevil_c58386/f2p3/2337
GO:0009156	ribonucleoside monophosphate biosynthetic process	biological_process	0.099613	1	3	205	167	27707	1	i4_LQ_Rweevil_c2474/f1p3/4393	2	i3_HQ_Rweevil_c40168/f31p32/3557,i2_LQ_Rweevil_c58386/f2p3/2337
GO:0009168	purine ribonucleoside monophosphate biosynthetic process	biological_process	0.099613	1	3	205	167	27707	1	i4_LQ_Rweevil_c2474/f1p3/4393	2	i3_HQ_Rweevil_c40168/f31p32/3557,i2_LQ_Rweevil_c58386/f2p3/2337
GO:0005785	signal recognition particle receptor complex	cellular_component	0.09976	1	1	205	14	27707	0		1	i2_LQ_Rweevil_c147626/f2p2/2189
GO:0005791	rough endoplasmic reticulum	cellular_component	0.09976	1	1	205	14	27707	0		1	i2_LQ_Rweevil_c147626/f2p2/2189
GO:0030867	rough endoplasmic reticulum membrane	cellular_component	0.09976	1	1	205	14	27707	0		1	i2_LQ_Rweevil_c147626/f2p2/2189
GO:0006260	DNA replication	biological_process	0.10081	1	7	205	532	27707	4	i2_HQ_Rweevil_c54818/f3p0/2841,i4_LQ_Rweevil_c5278/f1p0/4368,i1_LQ_Rweevil_c6852/f1p0/1890,i2_HQ_Rweevil_c54169/f2p1/2233	3	i2_HQ_Rweevil_c101196/f92p0/2577,i7_LQ_Rweevil_c57/f1p0/7297,i2_LQ_Rweevil_c147626/f2p2/2189
GO:0000042	protein targeting to Golgi	biological_process	0.10094	1	1	205	14	27707	0		1	i6_LQ_Rweevil_c685/f1p0/6371
GO:0000301	retrograde transport, vesicle recycling within Golgi	biological_process	0.10094	1	1	205	14	27707	0		1	i6_LQ_Rweevil_c685/f1p0/6371
GO:0034067	protein localization to Golgi apparatus	biological_process	0.10094	1	1	205	14	27707	0		1	i6_LQ_Rweevil_c685/f1p0/6371
GO:0072600	establishment of protein localization to Golgi	biological_process	0.10094	1	1	205	14	27707	0		1	i6_LQ_Rweevil_c685/f1p0/6371
GO:0009267	cellular response to starvation	biological_process	0.10222	1	1	205	17	27707	0		1	i2_HQ_Rweevil_c148424/f4p1/2482
GO:0031667	response to nutrient levels	biological_process	0.10222	1	1	205	17	27707	0		1	i2_HQ_Rweevil_c148424/f4p1/2482
GO:0031669	cellular response to nutrient levels	biological_process	0.10222	1	1	205	17	27707	0		1	i2_HQ_Rweevil_c148424/f4p1/2482
GO:0042594	response to starvation	biological_process	0.10222	1	1	205	17	27707	0		1	i2_HQ_Rweevil_c148424/f4p1/2482
GO:0019684	photosynthesis, light reaction	biological_process	0.10313	1	1	205	15	27707	0		1	i2_LQ_Rweevil_c161884/f1p0/2015
GO:0022857	transmembrane transporter activity	molecular_function	0.10421	1	18	205	1779	27707	8	i2_LQ_Rweevil_c43465/f1p7/2840,i0_LQ_Rweevil_c49112/f1p0/469,i2_LQ_Rweevil_c78857/f1p12/2817,i2_LQ_Rweevil_c10722/f1p8/2834,i4_LQ_Rweevil_c2474/f1p3/4393,i2_LQ_Rweevil_c58642/f1p4/2759,i2_LQ_Rweevil_c27557/f1p10/2681,i2_LQ_Rweevil_c29492/f1p11/2233	10	i3_HQ_Rweevil_c40168/f31p32/3557,i2_LQ_Rweevil_c154820/f1p6/2288,i3_HQ_Rweevil_c13063/f2p0/3444,i3_LQ_Rweevil_c37983/f3p0/3004,i2_LQ_Rweevil_c37484/f1p13/2963,i2_LQ_Rweevil_c147626/f2p2/2189,i3_LQ_Rweevil_c24886/f1p6/3721,i2_LQ_Rweevil_c106820/f1p5/2409,i3_LQ_Rweevil_c12680/f2p0/3204,i2_LQ_Rweevil_c58386/f2p3/2337
GO:0004555	alpha,alpha-trehalase activity	molecular_function	0.1045	1	1	205	14	27707	0		1	i2_HQ_Rweevil_c146586/f12p0/2639
GO:0015927	trehalase activity	molecular_function	0.1045	1	1	205	14	27707	0		1	i2_HQ_Rweevil_c146586/f12p0/2639
GO:0010959	regulation of metal ion transport	biological_process	0.10461	1	1	205	18	27707	0		1	i2_HQ_Rweevil_c6885/f2p3/2921
GO:0043269	regulation of ion transport	biological_process	0.10461	1	1	205	18	27707	0		1	i2_HQ_Rweevil_c6885/f2p3/2921
GO:0051287	NAD binding	molecular_function	0.10464	1	4	205	243	27707	4	i3_LQ_Rweevil_c30150/f1p0/3011,i2_LQ_Rweevil_c10100/f1p8/2264,i3_LQ_Rweevil_c2399/f2p2/3589,i2_LQ_Rweevil_c111986/f1p8/2199	0
GO:0003008	system process	biological_process	0.10508	1	1	205	16	27707	0		1	i2_LQ_Rweevil_c112373/f1p2/2438
GO:0006787	porphyrin-containing compound catabolic process	biological_process	0.10534	1	1	205	16	27707	1	i1_LQ_Rweevil_c49128/f1p0/1416	0
GO:0015996	chlorophyll catabolic process	biological_process	0.10534	1	1	205	16	27707	1	i1_LQ_Rweevil_c49128/f1p0/1416	0
GO:0033015	tetrapyrrole catabolic process	biological_process	0.10534	1	1	205	16	27707	1	i1_LQ_Rweevil_c49128/f1p0/1416	0
GO:0046149	pigment catabolic process	biological_process	0.10534	1	1	205	16	27707	1	i1_LQ_Rweevil_c49128/f1p0/1416	0
GO:0047746	chlorophyllase activity	molecular_function	0.10534	1	1	205	16	27707	1	i1_LQ_Rweevil_c49128/f1p0/1416	0
GO:0051187	cofactor catabolic process	biological_process	0.10534	1	1	205	16	27707	1	i1_LQ_Rweevil_c49128/f1p0/1416	0
GO:0005840	ribosome	cellular_component	0.10583	1	4	205	333	27707	4	i2_LQ_Rweevil_c42566/f1p0/2698,i0_LQ_Rweevil_c8417/f1p2/810,i2_LQ_Rweevil_c118688/f1p7/1599,i3_HQ_Rweevil_c1086/f8p0/3218	0
GO:0003735	structural constituent of ribosome	molecular_function	0.10643	1	4	205	334	27707	4	i3_HQ_Rweevil_c1086/f8p0/3218,i2_LQ_Rweevil_c118688/f1p7/1599,i0_LQ_Rweevil_c8417/f1p2/810,i2_LQ_Rweevil_c42566/f1p0/2698	0
GO:0004843	ubiquitin-specific protease activity	molecular_function	0.10702	1	1	205	15	27707	1	i4_LQ_Rweevil_c10967/f1p0/4308	0
GO:0000151	ubiquitin ligase complex	cellular_component	0.10794	1	3	205	156	27707	1	i2_HQ_Rweevil_c82971/f2p1/2337	2	i2_LQ_Rweevil_c35032/f1p2/2746,i2_HQ_Rweevil_c160989/f3p0/2115
GO:0006261	DNA-dependent DNA replication	biological_process	0.1119	1	3	205	165	27707	3	i4_LQ_Rweevil_c5278/f1p0/4368,i2_HQ_Rweevil_c54169/f2p1/2233,i2_HQ_Rweevil_c54818/f3p0/2841	0
GO:0070848	response to growth factor	biological_process	0.11325	1	1	205	16	27707	1	i2_LQ_Rweevil_c12706/f1p0/2605	0
GO:0071363	cellular response to growth factor stimulus	biological_process	0.11325	1	1	205	16	27707	1	i2_LQ_Rweevil_c12706/f1p0/2605	0
GO:0009307	DNA restriction-modification system	biological_process	0.11387	1	1	205	16	27707	1	i2_HQ_Rweevil_c83405/f3p14/2219	0
GO:0044355	clearance of foreign intracellular DNA	biological_process	0.11387	1	1	205	16	27707	1	i2_HQ_Rweevil_c83405/f3p14/2219	0
GO:0016020	membrane	cellular_component	0.1142	1	52	205	6011	27707	23	i5_LQ_Rweevil_c4663/f1p693/5600,i2_LQ_Rweevil_c10722/f1p8/2834,i2_LQ_Rweevil_c24541/f1p3/2342,i2_LQ_Rweevil_c78857/f1p12/2817,i4_LQ_Rweevil_c2474/f1p3/4393,i2_LQ_Rweevil_c58642/f1p4/2759,i2_LQ_Rweevil_c27557/f1p10/2681,i2_LQ_Rweevil_c21652/f1p4/2256,i2_LQ_Rweevil_c10939/f1p3/2380,i1_LQ_Rweevil_c67604/f1p0/1751,i2_LQ_Rweevil_c20247/f1p11/2526,i2_HQ_Rweevil_c54818/f3p0/2841,i0_HQ_Rweevil_c1212/f3p1…	29	i2_HQ_Rweevil_c126113/f13p1/2521,i3_LQ_Rweevil_c22820/f1p0/3096,i2_LQ_Rweevil_c106820/f1p5/2409,i3_LQ_Rweevil_c18517/f1p0/3198,i2_LQ_Rweevil_c106991/f1p3/2598,i0_LQ_Rweevil_c50503/f1p0/803,i2_LQ_Rweevil_c112373/f1p2/2438,i2_HQ_Rweevil_c21276/f2p8/2592,i3_LQ_Rweevil_c20225/f1p0/3231,i2_HQ_Rweevil_c6885/f2p3/2921,i5_LQ_Rweevil_c2327/f1p0/5410,i2_HQ_Rweevil_c148424/f4p1/2482,i2_LQ_Rweevil_c87508/f1p…
GO:0006275	regulation of DNA replication	biological_process	0.11674	1	1	205	17	27707	1	i2_HQ_Rweevil_c54169/f2p1/2233	0
GO:0019318	hexose metabolic process	biological_process	0.11819	1	3	205	159	27707	1	i1_HQ_Rweevil_c17272/f8p0/1863	2	i3_LQ_Rweevil_c25056/f1p0/3522,i3_LQ_Rweevil_c26046/f1p0/3181
GO:0019900	kinase binding	molecular_function	0.11868	1	2	205	79	27707	0		2	i2_LQ_Rweevil_c109206/f1p7/2679,i1_LQ_Rweevil_c43311/f1p0/1185
GO:0019901	protein kinase binding	molecular_function	0.11868	1	2	205	79	27707	0		2	i2_LQ_Rweevil_c109206/f1p7/2679,i1_LQ_Rweevil_c43311/f1p0/1185
GO:0016469	proton-transporting two-sector ATPase complex	cellular_component	0.12247	1	5	205	368	27707	1	i4_LQ_Rweevil_c2474/f1p3/4393	4	i2_LQ_Rweevil_c58386/f2p3/2337,i3_LQ_Rweevil_c12680/f2p0/3204,i3_HQ_Rweevil_c40168/f31p32/3557,i2_LQ_Rweevil_c154820/f1p6/2288
GO:0005996	monosaccharide metabolic process	biological_process	0.12279	1	3	205	162	27707	1	i1_HQ_Rweevil_c17272/f8p0/1863	2	i3_LQ_Rweevil_c25056/f1p0/3522,i3_LQ_Rweevil_c26046/f1p0/3181
GO:0045116	protein neddylation	biological_process	0.12389	1	1	205	17	27707	0		1	i2_LQ_Rweevil_c64995/f1p5/2628
GO:0006412	translation	biological_process	0.12389	1	6	205	551	27707	4	i2_LQ_Rweevil_c118688/f1p7/1599,i3_HQ_Rweevil_c1086/f8p0/3218,i2_LQ_Rweevil_c42566/f1p0/2698,i0_LQ_Rweevil_c8417/f1p2/810	2	i2_LQ_Rweevil_c64995/f1p5/2628,i1_LQ_Rweevil_c7639/f1p1/1824
GO:0004129	cytochrome-c oxidase activity	molecular_function	0.1288	1	2	205	104	27707	1	i0_LQ_Rweevil_c49112/f1p0/469	1	i2_LQ_Rweevil_c147626/f2p2/2189
GO:0016675	oxidoreductase activity, acting on a heme group of donors	molecular_function	0.1288	1	2	205	104	27707	1	i0_LQ_Rweevil_c49112/f1p0/469	1	i2_LQ_Rweevil_c147626/f2p2/2189
GO:0016676	oxidoreductase activity, acting on a heme group of donors, oxygen as acceptor	molecular_function	0.1288	1	2	205	104	27707	1	i0_LQ_Rweevil_c49112/f1p0/469	1	i2_LQ_Rweevil_c147626/f2p2/2189
GO:0015994	chlorophyll metabolic process	biological_process	0.13312	1	1	205	20	27707	1	i1_LQ_Rweevil_c49128/f1p0/1416	0
GO:0043043	peptide biosynthetic process	biological_process	0.13376	1	6	205	561	27707	4	i3_HQ_Rweevil_c1086/f8p0/3218,i2_LQ_Rweevil_c118688/f1p7/1599,i2_LQ_Rweevil_c42566/f1p0/2698,i0_LQ_Rweevil_c8417/f1p2/810	2	i2_LQ_Rweevil_c64995/f1p5/2628,i1_LQ_Rweevil_c7639/f1p1/1824
GO:0009036	Type II site-specific deoxyribonuclease activity	molecular_function	0.13457	1	1	205	19	27707	1	i2_HQ_Rweevil_c83405/f3p14/2219	0
GO:0015666	restriction endodeoxyribonuclease activity	molecular_function	0.13457	1	1	205	19	27707	1	i2_HQ_Rweevil_c83405/f3p14/2219	0
GO:0000049	tRNA binding	molecular_function	0.13652	1	1	205	21	27707	0		1	i1_LQ_Rweevil_c7639/f1p1/1824
GO:0042578	phosphoric ester hydrolase activity	molecular_function	0.13814	1	7	205	557	27707	4	i3_LQ_Rweevil_c36372/f1p0/3295,i2_LQ_Rweevil_c38563/f1p5/2929,i3_LQ_Rweevil_c23318/f1p0/3484,i4_LQ_Rweevil_c3149/f1p4/4116	3	i3_LQ_Rweevil_c19131/f1p0/3440,i3_LQ_Rweevil_c22820/f1p0/3096,i2_LQ_Rweevil_c59632/f1p5/2436
GO:0016831	carboxy-lyase activity	molecular_function	0.1383	1	3	205	173	27707	1	i2_LQ_Rweevil_c78857/f1p12/2817	2	i2_LQ_Rweevil_c37484/f1p13/2963,i3_LQ_Rweevil_c37983/f3p0/3004
GO:0006813	potassium ion transport	biological_process	0.1383	1	2	205	90	27707	1	i4_LQ_Rweevil_c3017/f1p66/4575	1	i3_LQ_Rweevil_c24886/f1p6/3721
GO:0030436	asexual sporulation	biological_process	0.13876	1	1	205	26	27707	1	i5_HQ_Rweevil_c276/f4p0/5541	0
GO:0009295	nucleoid	cellular_component	0.1398	1	1	205	20	27707	0		1	i2_LQ_Rweevil_c8665/f1p4/2140
GO:0006952	defense response	biological_process	0.13986	1	3	205	182	27707	2	i2_HQ_Rweevil_c83405/f3p14/2219,i1_LQ_Rweevil_c6852/f1p0/1890	1	i3_LQ_Rweevil_c22820/f1p0/3096
GO:0005047	signal recognition particle binding	molecular_function	0.14188	1	1	205	20	27707	0		1	i2_LQ_Rweevil_c147626/f2p2/2189
GO:0050776	regulation of immune response	biological_process	0.14452	1	1	205	21	27707	1	i2_LQ_Rweevil_c24541/f1p3/2342	0
GO:0030983	mismatched DNA binding	molecular_function	0.14674	1	1	205	20	27707	0		1	i2_HQ_Rweevil_c126113/f13p1/2521
GO:0016627	oxidoreductase activity, acting on the CH-CH group of donors	molecular_function	0.14823	1	3	205	188	27707	3	i2_LQ_Rweevil_c161212/f1p3/2003,i2_LQ_Rweevil_c112258/f1p5/2486,i1_HQ_Rweevil_c19229/f3p0/1690	0
GO:0004842	ubiquitin-protein transferase activity	molecular_function	0.1484	1	4	205	270	27707	1	i2_HQ_Rweevil_c82971/f2p1/2337	3	i2_HQ_Rweevil_c57103/f2p7/2709,i2_LQ_Rweevil_c35032/f1p2/2746,i2_HQ_Rweevil_c160989/f3p0/2115
GO:0019787	ubiquitin-like protein transferase activity	molecular_function	0.1484	1	4	205	270	27707	1	i2_HQ_Rweevil_c82971/f2p1/2337	3	i2_HQ_Rweevil_c57103/f2p7/2709,i2_HQ_Rweevil_c160989/f3p0/2115,i2_LQ_Rweevil_c35032/f1p2/2746
GO:0015002	heme-copper terminal oxidase activity	molecular_function	0.14955	1	2	205	117	27707	1	i0_LQ_Rweevil_c49112/f1p0/469	1	i2_LQ_Rweevil_c147626/f2p2/2189
GO:0046789	host cell surface receptor binding	molecular_function	0.15085	1	1	205	22	27707	1	i3_LQ_Rweevil_c40894/f1p3/3377	0
GO:0046812	host cell surface binding	molecular_function	0.15085	1	1	205	22	27707	1	i3_LQ_Rweevil_c40894/f1p3/3377	0
GO:0008408	3'-5' exonuclease activity	molecular_function	0.1509	1	2	205	89	27707	0		2	i3_HQ_Rweevil_c29577/f2p0/3041,i2_LQ_Rweevil_c63383/f1p19/2327
GO:0006518	peptide metabolic process	biological_process	0.15274	1	6	205	582	27707	4	i3_HQ_Rweevil_c1086/f8p0/3218,i2_LQ_Rweevil_c118688/f1p7/1599,i0_LQ_Rweevil_c8417/f1p2/810,i2_LQ_Rweevil_c42566/f1p0/2698	2	i2_LQ_Rweevil_c64995/f1p5/2628,i1_LQ_Rweevil_c7639/f1p1/1824
GO:1902600	hydrogen ion transmembrane transport	biological_process	0.15324	1	5	205	398	27707	1	i4_LQ_Rweevil_c2474/f1p3/4393	4	i3_LQ_Rweevil_c12680/f2p0/3204,i3_HQ_Rweevil_c40168/f31p32/3557,i2_LQ_Rweevil_c58386/f2p3/2337,i2_LQ_Rweevil_c154820/f1p6/2288
GO:0050662	coenzyme binding	molecular_function	0.15486	1	7	205	611	27707	7	i2_LQ_Rweevil_c10100/f1p8/2264,i3_LQ_Rweevil_c30150/f1p0/3011,i3_LQ_Rweevil_c2399/f2p2/3589,i2_LQ_Rweevil_c161212/f1p3/2003,i1_LQ_Rweevil_c52948/f1p0/1812,i1_HQ_Rweevil_c19229/f3p0/1690,i2_LQ_Rweevil_c111986/f1p8/2199	0
GO:0008081	phosphoric diester hydrolase activity	molecular_function	0.15644	1	2	205	90	27707	1	i3_LQ_Rweevil_c36372/f1p0/3295	1	i3_LQ_Rweevil_c19131/f1p0/3440
GO:0051052	regulation of DNA metabolic process	biological_process	0.15708	1	1	205	23	27707	1	i2_HQ_Rweevil_c54169/f2p1/2233	0
GO:0030111	regulation of Wnt signaling pathway	biological_process	0.15708	1	1	205	23	27707	1	i2_LQ_Rweevil_c12706/f1p0/2605	0
GO:0005215	transporter activity	molecular_function	0.1573	1	20	205	2136	27707	9	i0_LQ_Rweevil_c49112/f1p0/469,i5_HQ_Rweevil_c276/f4p0/5541,i2_LQ_Rweevil_c43465/f1p7/2840,i2_LQ_Rweevil_c58642/f1p4/2759,i4_LQ_Rweevil_c2474/f1p3/4393,i2_LQ_Rweevil_c78857/f1p12/2817,i2_LQ_Rweevil_c10722/f1p8/2834,i2_LQ_Rweevil_c29492/f1p11/2233,i2_LQ_Rweevil_c27557/f1p10/2681	11	i3_HQ_Rweevil_c40168/f31p32/3557,i3_LQ_Rweevil_c37983/f3p0/3004,i2_LQ_Rweevil_c87508/f1p0/2164,i3_HQ_Rweevil_c13063/f2p0/3444,i2_LQ_Rweevil_c154820/f1p6/2288,i2_LQ_Rweevil_c58386/f2p3/2337,i3_LQ_Rweevil_c12680/f2p0/3204,i2_LQ_Rweevil_c106820/f1p5/2409,i3_LQ_Rweevil_c24886/f1p6/3721,i2_LQ_Rweevil_c37484/f1p13/2963,i2_LQ_Rweevil_c147626/f2p2/2189
GO:0042025	host cell nucleus	cellular_component	0.15837	1	1	205	23	27707	0		1	i2_LQ_Rweevil_c68975/f1p3/2004
GO:0051056	regulation of small GTPase mediated signal transduction	biological_process	0.15848	1	3	205	173	27707	0		3	i2_LQ_Rweevil_c57749/f1p1/2447,i4_LQ_Rweevil_c13190/f1p2/4039,i4_LQ_Rweevil_c12942/f1p4/4120
GO:0000921	septin ring assembly	biological_process	0.1615	1	2	205	99	27707	2	i1_LQ_Rweevil_c67604/f1p0/1751,i1_LQ_Rweevil_c6852/f1p0/1890	0
GO:0005940	septin ring	cellular_component	0.1615	1	2	205	99	27707	2	i1_LQ_Rweevil_c6852/f1p0/1890,i1_LQ_Rweevil_c67604/f1p0/1751	0
GO:0031106	septin ring organization	biological_process	0.1615	1	2	205	99	27707	2	i1_LQ_Rweevil_c67604/f1p0/1751,i1_LQ_Rweevil_c6852/f1p0/1890	0
GO:0032156	septin cytoskeleton	cellular_component	0.1615	1	2	205	99	27707	2	i1_LQ_Rweevil_c6852/f1p0/1890,i1_LQ_Rweevil_c67604/f1p0/1751	0
GO:0032185	septin cytoskeleton organization	biological_process	0.1615	1	2	205	99	27707	2	i1_LQ_Rweevil_c6852/f1p0/1890,i1_LQ_Rweevil_c67604/f1p0/1751	0
GO:0003993	acid phosphatase activity	molecular_function	0.16167	1	3	205	178	27707	2	i4_LQ_Rweevil_c3149/f1p4/4116,i3_LQ_Rweevil_c23318/f1p0/3484	1	i3_LQ_Rweevil_c22820/f1p0/3096
GO:0055085	transmembrane transport	biological_process	0.16438	1	16	205	1646	27707	4	i2_LQ_Rweevil_c29492/f1p11/2233,i2_LQ_Rweevil_c58642/f1p4/2759,i4_LQ_Rweevil_c2474/f1p3/4393,i2_LQ_Rweevil_c78857/f1p12/2817	12	i3_LQ_Rweevil_c37983/f3p0/3004,i2_LQ_Rweevil_c87508/f1p0/2164,i3_HQ_Rweevil_c13063/f2p0/3444,i2_LQ_Rweevil_c154820/f1p6/2288,i3_HQ_Rweevil_c40168/f31p32/3557,i2_HQ_Rweevil_c21276/f2p8/2592,i2_LQ_Rweevil_c58386/f2p3/2337,i2_LQ_Rweevil_c106820/f1p5/2409,i3_LQ_Rweevil_c12680/f2p0/3204,i3_LQ_Rweevil_c18517/f1p0/3198,i3_LQ_Rweevil_c24886/f1p6/3721,i2_LQ_Rweevil_c37484/f1p13/2963
GO:0016830	carbon-carbon lyase activity	molecular_function	0.16461	1	3	205	189	27707	1	i2_LQ_Rweevil_c78857/f1p12/2817	2	i2_LQ_Rweevil_c37484/f1p13/2963,i3_LQ_Rweevil_c37983/f3p0/3004
GO:0009152	purine ribonucleotide biosynthetic process	biological_process	0.16496	1	3	205	209	27707	1	i4_LQ_Rweevil_c2474/f1p3/4393	2	i3_HQ_Rweevil_c40168/f31p32/3557,i2_LQ_Rweevil_c58386/f2p3/2337
GO:0009260	ribonucleotide biosynthetic process	biological_process	0.16496	1	3	205	209	27707	1	i4_LQ_Rweevil_c2474/f1p3/4393	2	i3_HQ_Rweevil_c40168/f31p32/3557,i2_LQ_Rweevil_c58386/f2p3/2337
GO:0046390	ribose phosphate biosynthetic process	biological_process	0.16496	1	3	205	209	27707	1	i4_LQ_Rweevil_c2474/f1p3/4393	2	i3_HQ_Rweevil_c40168/f31p32/3557,i2_LQ_Rweevil_c58386/f2p3/2337
GO:0033647	host intracellular organelle	cellular_component	0.16512	1	1	205	24	27707	0		1	i2_LQ_Rweevil_c68975/f1p3/2004
GO:0033648	host intracellular membrane-bounded organelle	cellular_component	0.16512	1	1	205	24	27707	0		1	i2_LQ_Rweevil_c68975/f1p3/2004
GO:0042451	purine nucleoside biosynthetic process	biological_process	0.16551	1	3	205	210	27707	1	i4_LQ_Rweevil_c2474/f1p3/4393	2	i2_LQ_Rweevil_c58386/f2p3/2337,i3_HQ_Rweevil_c40168/f31p32/3557
GO:0046129	purine ribonucleoside biosynthetic process	biological_process	0.16551	1	3	205	210	27707	1	i4_LQ_Rweevil_c2474/f1p3/4393	2	i3_HQ_Rweevil_c40168/f31p32/3557,i2_LQ_Rweevil_c58386/f2p3/2337
GO:0016853	isomerase activity	molecular_function	0.16554	1	3	205	198	27707	2	i1_LQ_Rweevil_c78144/f1p0/1984,i2_LQ_Rweevil_c36104/f1p14/2076	1	i2_HQ_Rweevil_c118002/f3p16/2033
GO:0006606	protein import into nucleus	biological_process	0.16578	1	3	205	184	27707	0		3	i1_LQ_Rweevil_c43311/f1p0/1185,i2_LQ_Rweevil_c109206/f1p7/2679,i2_LQ_Rweevil_c154820/f1p6/2288
GO:0034504	protein localization to nucleus	biological_process	0.16578	1	3	205	184	27707	0		3	i2_LQ_Rweevil_c154820/f1p6/2288,i2_LQ_Rweevil_c109206/f1p7/2679,i1_LQ_Rweevil_c43311/f1p0/1185
GO:0044744	protein targeting to nucleus	biological_process	0.16578	1	3	205	184	27707	0		3	i2_LQ_Rweevil_c154820/f1p6/2288,i2_LQ_Rweevil_c109206/f1p7/2679,i1_LQ_Rweevil_c43311/f1p0/1185
GO:0051170	nuclear import	biological_process	0.16578	1	3	205	184	27707	0		3	i1_LQ_Rweevil_c43311/f1p0/1185,i2_LQ_Rweevil_c109206/f1p7/2679,i2_LQ_Rweevil_c154820/f1p6/2288
GO:1902593	single-organism nuclear import	biological_process	0.16578	1	3	205	184	27707	0		3	i2_LQ_Rweevil_c154820/f1p6/2288,i1_LQ_Rweevil_c43311/f1p0/1185,i2_LQ_Rweevil_c109206/f1p7/2679
GO:0004198	calcium-dependent cysteine-type endopeptidase activity	molecular_function	0.16636	1	1	205	23	27707	1	i2_LQ_Rweevil_c18444/f1p1/3000	0
GO:0005096	GTPase activator activity	molecular_function	0.16677	1	2	205	96	27707	0		2	i1_LQ_Rweevil_c43311/f1p0/1185,i4_LQ_Rweevil_c12942/f1p4/4120
GO:0051049	regulation of transport	biological_process	0.16874	1	1	205	28	27707	0		1	i2_HQ_Rweevil_c6885/f2p3/2921
GO:0009163	nucleoside biosynthetic process	biological_process	0.16995	1	3	205	216	27707	1	i4_LQ_Rweevil_c2474/f1p3/4393	2	i3_HQ_Rweevil_c40168/f31p32/3557,i2_LQ_Rweevil_c58386/f2p3/2337
GO:0042455	ribonucleoside biosynthetic process	biological_process	0.16995	1	3	205	216	27707	1	i4_LQ_Rweevil_c2474/f1p3/4393	2	i2_LQ_Rweevil_c58386/f2p3/2337,i3_HQ_Rweevil_c40168/f31p32/3557
GO:1901659	glycosyl compound biosynthetic process	biological_process	0.16995	1	3	205	216	27707	1	i4_LQ_Rweevil_c2474/f1p3/4393	2	i3_HQ_Rweevil_c40168/f31p32/3557,i2_LQ_Rweevil_c58386/f2p3/2337
GO:0006405	RNA export from nucleus	biological_process	0.17064	1	1	205	26	27707	0		1	i2_LQ_Rweevil_c68975/f1p3/2004
GO:0051168	nuclear export	biological_process	0.17064	1	1	205	26	27707	0		1	i2_LQ_Rweevil_c68975/f1p3/2004
GO:0030261	chromosome condensation	biological_process	0.17211	1	1	205	24	27707	0		1	i2_LQ_Rweevil_c8665/f1p4/2140
GO:0006298	mismatch repair	biological_process	0.17386	1	1	205	24	27707	0		1	i2_HQ_Rweevil_c126113/f13p1/2521
GO:0009424	bacterial-type flagellum hook	cellular_component	0.17588	1	1	205	25	27707	0		1	i2_LQ_Rweevil_c8665/f1p4/2140
GO:0003724	RNA helicase activity	molecular_function	0.17675	1	3	205	191	27707	0		3	i3_LQ_Rweevil_c25056/f1p0/3522,i2_LQ_Rweevil_c8665/f1p4/2140,i3_LQ_Rweevil_c26046/f1p0/3181
GO:0045454	cell redox homeostasis	biological_process	0.17768	1	2	205	109	27707	2	i1_LQ_Rweevil_c52948/f1p0/1812,i4_LQ_Rweevil_c2593/f1p65/4379	0
GO:0002682	regulation of immune system process	biological_process	0.18033	1	1	205	27	27707	1	i2_LQ_Rweevil_c24541/f1p3/2342	0
GO:0043021	ribonucleoprotein complex binding	molecular_function	0.18431	1	1	205	29	27707	0		1	i2_LQ_Rweevil_c147626/f2p2/2189
GO:0031406	carboxylic acid binding	molecular_function	0.18504	1	1	205	28	27707	1	i3_LQ_Rweevil_c36805/f1p0/3246	0
GO:0043177	organic acid binding	molecular_function	0.18504	1	1	205	28	27707	1	i3_LQ_Rweevil_c36805/f1p0/3246	0
GO:0016888	endodeoxyribonuclease activity, producing 5'-phosphomonoesters	molecular_function	0.18594	1	1	205	27	27707	1	i2_HQ_Rweevil_c83405/f3p14/2219	0
GO:0016021	integral component of membrane	cellular_component	0.18748	1	26	205	2964	27707	10	i0_HQ_Rweevil_c1212/f3p1/934,i1_LQ_Rweevil_c67604/f1p0/1751,i1_LQ_Rweevil_c6852/f1p0/1890,i2_LQ_Rweevil_c43465/f1p7/2840,i2_LQ_Rweevil_c58642/f1p4/2759,i2_LQ_Rweevil_c10722/f1p8/2834,i5_HQ_Rweevil_c5315/f3p18/5317,i1_HQ_Rweevil_c37687/f25p0/1373,i2_LQ_Rweevil_c29492/f1p11/2233,i2_LQ_Rweevil_c27557/f1p10/2681	16	i6_LQ_Rweevil_c685/f1p0/6371,i1_LQ_Rweevil_c38888/f1p0/1540,i2_HQ_Rweevil_c6885/f2p3/2921,i2_LQ_Rweevil_c112373/f1p2/2438,i2_HQ_Rweevil_c21276/f2p8/2592,i2_HQ_Rweevil_c148424/f4p1/2482,i2_LQ_Rweevil_c87508/f1p0/2164,i2_LQ_Rweevil_c154820/f1p6/2288,i5_LQ_Rweevil_c2327/f1p0/5410,i3_LQ_Rweevil_c12680/f2p0/3204,i2_LQ_Rweevil_c106820/f1p5/2409,i2_HQ_Rweevil_c21325/f4p2/2605,i3_LQ_Rweevil_c18517/f1p0/3…
GO:0031224	intrinsic component of membrane	cellular_component	0.18776	1	26	205	2966	27707	10	i2_LQ_Rweevil_c58642/f1p4/2759,i1_HQ_Rweevil_c37687/f25p0/1373,i5_HQ_Rweevil_c5315/f3p18/5317,i2_LQ_Rweevil_c10722/f1p8/2834,i2_LQ_Rweevil_c29492/f1p11/2233,i2_LQ_Rweevil_c27557/f1p10/2681,i0_HQ_Rweevil_c1212/f3p1/934,i1_LQ_Rweevil_c67604/f1p0/1751,i1_LQ_Rweevil_c6852/f1p0/1890,i2_LQ_Rweevil_c43465/f1p7/2840	16	i3_LQ_Rweevil_c18517/f1p0/3198,i2_HQ_Rweevil_c21325/f4p2/2605,i2_LQ_Rweevil_c106820/f1p5/2409,i3_LQ_Rweevil_c12680/f2p0/3204,i3_LQ_Rweevil_c22820/f1p0/3096,i2_LQ_Rweevil_c147626/f2p2/2189,i0_LQ_Rweevil_c50503/f1p0/803,i6_LQ_Rweevil_c685/f1p0/6371,i2_HQ_Rweevil_c6885/f2p3/2921,i1_LQ_Rweevil_c38888/f1p0/1540,i2_LQ_Rweevil_c112373/f1p2/2438,i2_HQ_Rweevil_c21276/f2p8/2592,i2_LQ_Rweevil_c87508/f1p0/21…
GO:0044765	single-organism transport	biological_process	0.18868	1	26	205	2919	27707	9	i5_HQ_Rweevil_c276/f4p0/5541,i2_LQ_Rweevil_c43465/f1p7/2840,i4_LQ_Rweevil_c2474/f1p3/4393,i2_LQ_Rweevil_c58642/f1p4/2759,i2_LQ_Rweevil_c78857/f1p12/2817,i4_LQ_Rweevil_c3017/f1p66/4575,i2_LQ_Rweevil_c10722/f1p8/2834,i2_LQ_Rweevil_c29492/f1p11/2233,i2_LQ_Rweevil_c27557/f1p10/2681	17	i6_LQ_Rweevil_c685/f1p0/6371,i3_HQ_Rweevil_c40168/f31p32/3557,i2_HQ_Rweevil_c6885/f2p3/2921,i2_HQ_Rweevil_c21276/f2p8/2592,i3_LQ_Rweevil_c37983/f3p0/3004,i2_LQ_Rweevil_c87508/f1p0/2164,i2_LQ_Rweevil_c154820/f1p6/2288,i3_HQ_Rweevil_c13063/f2p0/3444,i3_LQ_Rweevil_c18517/f1p0/3198,i3_LQ_Rweevil_c12680/f2p0/3204,i2_LQ_Rweevil_c106820/f1p5/2409,i2_LQ_Rweevil_c58386/f2p3/2337,i2_LQ_Rweevil_c37484/f1p13…
GO:0003968	RNA-directed RNA polymerase activity	molecular_function	0.1911	1	1	205	30	27707	1	i5_LQ_Rweevil_c4663/f1p693/5600	0
GO:0000302	response to reactive oxygen species	biological_process	0.19186	1	1	205	28	27707	0		1	i2_LQ_Rweevil_c109220/f1p20/2862
GO:1901031	regulation of response to reactive oxygen species	biological_process	0.19186	1	1	205	28	27707	0		1	i2_LQ_Rweevil_c109220/f1p20/2862
GO:1902882	regulation of response to oxidative stress	biological_process	0.19186	1	1	205	28	27707	0		1	i2_LQ_Rweevil_c109220/f1p20/2862
GO:0015298	solute:cation antiporter activity	molecular_function	0.19693	1	1	205	28	27707	1	i2_LQ_Rweevil_c58642/f1p4/2759	0
GO:0015299	solute:proton antiporter activity	molecular_function	0.19693	1	1	205	28	27707	1	i2_LQ_Rweevil_c58642/f1p4/2759	0
GO:0050660	flavin adenine dinucleotide binding	molecular_function	0.19721	1	3	205	207	27707	3	i1_LQ_Rweevil_c52948/f1p0/1812,i1_HQ_Rweevil_c19229/f3p0/1690,i2_LQ_Rweevil_c161212/f1p3/2003	0
GO:0006164	purine nucleotide biosynthetic process	biological_process	0.19796	1	3	205	228	27707	1	i4_LQ_Rweevil_c2474/f1p3/4393	2	i2_LQ_Rweevil_c58386/f2p3/2337,i3_HQ_Rweevil_c40168/f31p32/3557
GO:0006030	chitin metabolic process	biological_process	0.1982	1	2	205	118	27707	0		2	i1_LQ_Rweevil_c71187/f1p0/1465,i4_LQ_Rweevil_c9712/f1p0/4562
GO:1901071	glucosamine-containing compound metabolic process	biological_process	0.1982	1	2	205	118	27707	0		2	i4_LQ_Rweevil_c9712/f1p0/4562,i1_LQ_Rweevil_c71187/f1p0/1465
GO:0009615	response to virus	biological_process	0.20098	1	2	205	113	27707	1	i1_LQ_Rweevil_c6852/f1p0/1890	1	i2_LQ_Rweevil_c87508/f1p0/2164
GO:0016706	oxidoreductase activity, acting on paired donors, with incorporation or reduction of molecular oxygen, 2-oxoglutarate as one donor, and incorporation of one atom each of oxygen into both donors	molecular_function	0.20249	1	1	205	30	27707	1	i3_LQ_Rweevil_c36805/f1p0/3246	0
GO:0008061	chitin binding	molecular_function	0.20341	1	2	205	120	27707	0		2	i4_LQ_Rweevil_c9712/f1p0/4562,i1_LQ_Rweevil_c71187/f1p0/1465
GO:0005737	cytoplasm	cellular_component	0.20469	1	22	205	2601	27707	12	i3_LQ_Rweevil_c27092/f1p0/4003,i2_HQ_Rweevil_c147810/f13p3/2505,i2_LQ_Rweevil_c118688/f1p7/1599,i1_LQ_Rweevil_c67604/f1p0/1751,i3_LQ_Rweevil_c15713/f2p0/3148,i1_LQ_Rweevil_c6852/f1p0/1890,i1_LQ_Rweevil_c41303/f1p0/1531,i0_LQ_Rweevil_c8417/f1p2/810,i3_HQ_Rweevil_c1086/f8p0/3218,i1_HQ_Rweevil_c37687/f25p0/1373,i2_LQ_Rweevil_c42566/f1p0/2698,i2_HQ_Rweevil_c22450/f2p3/2955	10	i1_LQ_Rweevil_c7639/f1p1/1824,i3_LQ_Rweevil_c20225/f1p0/3231,i2_LQ_Rweevil_c68975/f1p3/2004,i2_HQ_Rweevil_c6885/f2p3/2921,i2_HQ_Rweevil_c126113/f13p1/2521,i2_LQ_Rweevil_c147626/f2p2/2189,i3_LQ_Rweevil_c30177/f1p0/3049,i2_LQ_Rweevil_c106991/f1p3/2598,i2_LQ_Rweevil_c109206/f1p7/2679,i0_LQ_Rweevil_c50503/f1p0/803
GO:0016482	cytoplasmic transport	biological_process	0.20489	1	5	205	428	27707	0		5	i2_LQ_Rweevil_c109206/f1p7/2679,i6_LQ_Rweevil_c685/f1p0/6371,i1_LQ_Rweevil_c43311/f1p0/1185,i2_LQ_Rweevil_c68975/f1p3/2004,i2_LQ_Rweevil_c154820/f1p6/2288
GO:0030123	AP-3 adaptor complex	cellular_component	0.20779	1	1	205	36	27707	0		1	i2_LQ_Rweevil_c106991/f1p3/2598
GO:0030170	pyridoxal phosphate binding	molecular_function	0.20799	1	2	205	116	27707	1	i2_LQ_Rweevil_c26243/f1p18/2535	1	i2_LQ_Rweevil_c64995/f1p5/2628
GO:0019783	ubiquitin-like protein-specific protease activity	molecular_function	0.20817	1	1	205	32	27707	1	i4_LQ_Rweevil_c10967/f1p0/4308	0
GO:0005184	neuropeptide hormone activity	molecular_function	0.20859	1	1	205	32	27707	1	i1_LQ_Rweevil_c6852/f1p0/1890	0
GO:0009896	positive regulation of catabolic process	biological_process	0.21194	1	2	205	118	27707	2	i1_LQ_Rweevil_c6852/f1p0/1890,i2_HQ_Rweevil_c90921/f3p7/2310	0
GO:0010508	positive regulation of autophagy	biological_process	0.21194	1	2	205	118	27707	2	i2_HQ_Rweevil_c90921/f3p7/2310,i1_LQ_Rweevil_c6852/f1p0/1890	0
GO:0031331	positive regulation of cellular catabolic process	biological_process	0.21194	1	2	205	118	27707	2	i1_LQ_Rweevil_c6852/f1p0/1890,i2_HQ_Rweevil_c90921/f3p7/2310	0
GO:1902578	single-organism localization	biological_process	0.21198	1	26	205	2969	27707	9	i4_LQ_Rweevil_c2474/f1p3/4393,i2_LQ_Rweevil_c58642/f1p4/2759,i2_LQ_Rweevil_c10722/f1p8/2834,i4_LQ_Rweevil_c3017/f1p66/4575,i2_LQ_Rweevil_c78857/f1p12/2817,i2_LQ_Rweevil_c29492/f1p11/2233,i2_LQ_Rweevil_c27557/f1p10/2681,i5_HQ_Rweevil_c276/f4p0/5541,i2_LQ_Rweevil_c43465/f1p7/2840	17	i2_LQ_Rweevil_c106820/f1p5/2409,i3_LQ_Rweevil_c12680/f2p0/3204,i3_LQ_Rweevil_c18517/f1p0/3198,i2_LQ_Rweevil_c58386/f2p3/2337,i2_HQ_Rweevil_c126113/f13p1/2521,i2_LQ_Rweevil_c37484/f1p13/2963,i3_LQ_Rweevil_c24886/f1p6/3721,i2_LQ_Rweevil_c109206/f1p7/2679,i1_LQ_Rweevil_c43311/f1p0/1185,i3_HQ_Rweevil_c40168/f31p32/3557,i6_LQ_Rweevil_c685/f1p0/6371,i2_HQ_Rweevil_c6885/f2p3/2921,i2_HQ_Rweevil_c21276/f2…
GO:0055114	oxidation-reduction process	biological_process	0.21221	1	16	205	1787	27707	11	i2_LQ_Rweevil_c10100/f1p8/2264,i3_LQ_Rweevil_c36805/f1p0/3246,i2_LQ_Rweevil_c112258/f1p5/2486,i3_LQ_Rweevil_c30150/f1p0/3011,i2_LQ_Rweevil_c161212/f1p3/2003,i1_HQ_Rweevil_c19229/f3p0/1690,i2_LQ_Rweevil_c111986/f1p8/2199,i4_LQ_Rweevil_c2593/f1p65/4379,i5_LQ_Rweevil_c4663/f1p693/5600,i3_LQ_Rweevil_c2399/f2p2/3589,i1_LQ_Rweevil_c52948/f1p0/1812	5	i1_LQ_Rweevil_c69150/f1p3/1763,i3_LQ_Rweevil_c22352/f1p0/3753,i2_LQ_Rweevil_c147626/f2p2/2189,i4_LQ_Rweevil_c2202/f1p0/4123,i2_LQ_Rweevil_c161884/f1p0/2015
GO:0004520	endodeoxyribonuclease activity	molecular_function	0.21843	1	1	205	33	27707	1	i2_HQ_Rweevil_c83405/f3p14/2219	0
GO:0006040	amino sugar metabolic process	biological_process	0.22022	1	2	205	126	27707	0		2	i1_LQ_Rweevil_c71187/f1p0/1465,i4_LQ_Rweevil_c9712/f1p0/4562
GO:0007339	binding of sperm to zona pellucida	biological_process	0.22037	1	1	205	31	27707	0		1	i5_HQ_Rweevil_c529/f2p0/5762
GO:0008037	cell recognition	biological_process	0.22037	1	1	205	31	27707	0		1	i5_HQ_Rweevil_c529/f2p0/5762
GO:0009988	cell-cell recognition	biological_process	0.22037	1	1	205	31	27707	0		1	i5_HQ_Rweevil_c529/f2p0/5762
GO:0035036	sperm-egg recognition	biological_process	0.22037	1	1	205	31	27707	0		1	i5_HQ_Rweevil_c529/f2p0/5762
GO:0006304	DNA modification	biological_process	0.2235	1	1	205	36	27707	1	i2_HQ_Rweevil_c83405/f3p14/2219	0
GO:0019031	viral envelope	cellular_component	0.22366	1	4	205	322	27707	3	i3_HQ_Rweevil_c2055/f2p5/3829,i4_LQ_Rweevil_c3822/f1p0/4187,i3_LQ_Rweevil_c40894/f1p3/3377	1	i4_HQ_Rweevil_c13919/f19p0/4157
GO:0036338	viral membrane	cellular_component	0.22366	1	4	205	322	27707	3	i4_LQ_Rweevil_c3822/f1p0/4187,i3_LQ_Rweevil_c40894/f1p3/3377,i3_HQ_Rweevil_c2055/f2p5/3829	1	i4_HQ_Rweevil_c13919/f19p0/4157
GO:0015979	photosynthesis	biological_process	0.22491	1	1	205	35	27707	0		1	i2_LQ_Rweevil_c161884/f1p0/2015
GO:0009966	regulation of signal transduction	biological_process	0.22556	1	4	205	313	27707	1	i2_LQ_Rweevil_c12706/f1p0/2605	3	i4_LQ_Rweevil_c12942/f1p4/4120,i4_LQ_Rweevil_c13190/f1p2/4039,i2_LQ_Rweevil_c57749/f1p1/2447
GO:0072594	establishment of protein localization to organelle	biological_process	0.22653	1	4	205	335	27707	0		4	i2_LQ_Rweevil_c154820/f1p6/2288,i2_LQ_Rweevil_c109206/f1p7/2679,i6_LQ_Rweevil_c685/f1p0/6371,i1_LQ_Rweevil_c43311/f1p0/1185
GO:0007167	enzyme linked receptor protein signaling pathway	biological_process	0.22659	1	1	205	33	27707	1	i2_LQ_Rweevil_c12706/f1p0/2605	0
GO:0005666	DNA-directed RNA polymerase III complex	cellular_component	0.22713	1	1	205	38	27707	0		1	i1_LQ_Rweevil_c7639/f1p1/1824
GO:0030695	GTPase regulator activity	molecular_function	0.22736	1	2	205	119	27707	0		2	i4_LQ_Rweevil_c12942/f1p4/4120,i1_LQ_Rweevil_c43311/f1p0/1185
GO:0019899	enzyme binding	molecular_function	0.22776	1	3	205	212	27707	0		3	i1_LQ_Rweevil_c43311/f1p0/1185,i2_LQ_Rweevil_c109206/f1p7/2679,i5_LQ_Rweevil_c4651/f1p1/5382
GO:0015297	antiporter activity	molecular_function	0.22786	1	1	205	33	27707	1	i2_LQ_Rweevil_c58642/f1p4/2759	0
GO:0005247	voltage-gated chloride channel activity	molecular_function	0.23191	1	1	205	33	27707	0		1	i3_HQ_Rweevil_c13063/f2p0/3444
GO:0005254	chloride channel activity	molecular_function	0.23191	1	1	205	33	27707	0		1	i3_HQ_Rweevil_c13063/f2p0/3444
GO:0008308	voltage-gated anion channel activity	molecular_function	0.23191	1	1	205	33	27707	0		1	i3_HQ_Rweevil_c13063/f2p0/3444
GO:0015108	chloride transmembrane transporter activity	molecular_function	0.23191	1	1	205	33	27707	0		1	i3_HQ_Rweevil_c13063/f2p0/3444
GO:1901700	response to oxygen-containing compound	biological_process	0.23278	1	1	205	35	27707	0		1	i2_LQ_Rweevil_c109220/f1p20/2862
GO:0005975	carbohydrate metabolic process	biological_process	0.23423	1	10	205	1025	27707	5	i3_LQ_Rweevil_c30428/f1p0/3053,i1_LQ_Rweevil_c78144/f1p0/1984,i2_LQ_Rweevil_c36104/f1p14/2076,i1_HQ_Rweevil_c17272/f8p0/1863,i2_LQ_Rweevil_c60596/f1p4/2054	5	i3_LQ_Rweevil_c26046/f1p0/3181,i5_LQ_Rweevil_c4651/f1p1/5382,i2_HQ_Rweevil_c146586/f12p0/2639,i2_HQ_Rweevil_c118002/f3p16/2033,i3_LQ_Rweevil_c25056/f1p0/3522
GO:0005253	anion channel activity	molecular_function	0.23696	1	1	205	34	27707	0		1	i3_HQ_Rweevil_c13063/f2p0/3444
GO:0008047	enzyme activator activity	molecular_function	0.23731	1	2	205	124	27707	0		2	i4_LQ_Rweevil_c12942/f1p4/4120,i1_LQ_Rweevil_c43311/f1p0/1185
GO:0007338	single fertilization	biological_process	0.23807	1	1	205	34	27707	0		1	i5_HQ_Rweevil_c529/f2p0/5762
GO:0009566	fertilization	biological_process	0.23807	1	1	205	34	27707	0		1	i5_HQ_Rweevil_c529/f2p0/5762
GO:0033646	host intracellular part	cellular_component	0.23926	1	1	205	36	27707	0		1	i2_LQ_Rweevil_c68975/f1p3/2004
GO:0043656	intracellular region of host	cellular_component	0.23926	1	1	205	36	27707	0		1	i2_LQ_Rweevil_c68975/f1p3/2004
GO:0006816	calcium ion transport	biological_process	0.23945	1	1	205	37	27707	0		1	i2_HQ_Rweevil_c6885/f2p3/2921
GO:0005886	plasma membrane	cellular_component	0.24009	1	4	205	340	27707	2	i1_LQ_Rweevil_c6852/f1p0/1890,i5_LQ_Rweevil_c4663/f1p693/5600	2	i3_HQ_Rweevil_c1289/f3p0/3351,i2_LQ_Rweevil_c9136/f1p0/2640
GO:0006605	protein targeting	biological_process	0.24075	1	4	205	345	27707	0		4	i6_LQ_Rweevil_c685/f1p0/6371,i2_LQ_Rweevil_c109206/f1p7/2679,i1_LQ_Rweevil_c43311/f1p0/1185,i2_LQ_Rweevil_c154820/f1p6/2288
GO:0008270	zinc ion binding	molecular_function	0.2439	1	18	205	1969	27707	7	i2_LQ_Rweevil_c21553/f1p8/2663,i4_LQ_Rweevil_c5278/f1p0/4368,i2_LQ_Rweevil_c42566/f1p0/2698,i2_LQ_Rweevil_c41708/f1p0/2438,i4_LQ_Rweevil_c3822/f1p0/4187,i2_HQ_Rweevil_c76928/f2p3/2874,i2_HQ_Rweevil_c82971/f2p1/2337	11	i3_LQ_Rweevil_c15041/f1p1/3065,i1_LQ_Rweevil_c45192/f1p0/1917,i2_LQ_Rweevil_c35032/f1p2/2746,i3_HQ_Rweevil_c19930/f3p0/3177,i3_LQ_Rweevil_c9552/f1p0/3365,i2_LQ_Rweevil_c40500/f1p14/2928,i7_LQ_Rweevil_c57/f1p0/7297,i4_HQ_Rweevil_c13919/f19p0/4157,i2_HQ_Rweevil_c148414/f4p9/2889,i2_HQ_Rweevil_c160989/f3p0/2115,i2_LQ_Rweevil_c19720/f1p9/2870
GO:0044444	cytoplasmic part	cellular_component	0.24473	1	16	205	1921	27707	10	i1_LQ_Rweevil_c41303/f1p0/1531,i1_LQ_Rweevil_c6852/f1p0/1890,i2_LQ_Rweevil_c118688/f1p7/1599,i2_HQ_Rweevil_c147810/f13p3/2505,i1_LQ_Rweevil_c67604/f1p0/1751,i2_HQ_Rweevil_c22450/f2p3/2955,i2_LQ_Rweevil_c42566/f1p0/2698,i1_HQ_Rweevil_c37687/f25p0/1373,i3_HQ_Rweevil_c1086/f8p0/3218,i0_LQ_Rweevil_c8417/f1p2/810	6	i2_HQ_Rweevil_c6885/f2p3/2921,i3_LQ_Rweevil_c20225/f1p0/3231,i0_LQ_Rweevil_c50503/f1p0/803,i2_LQ_Rweevil_c106991/f1p3/2598,i3_LQ_Rweevil_c30177/f1p0/3049,i2_LQ_Rweevil_c147626/f2p2/2189
GO:0005086	ARF guanyl-nucleotide exchange factor activity	molecular_function	0.24629	1	1	205	36	27707	0		1	i2_LQ_Rweevil_c57749/f1p1/2447
GO:0032011	ARF protein signal transduction	biological_process	0.24629	1	1	205	36	27707	0		1	i2_LQ_Rweevil_c57749/f1p1/2447
GO:0032012	regulation of ARF protein signal transduction	biological_process	0.24629	1	1	205	36	27707	0		1	i2_LQ_Rweevil_c57749/f1p1/2447
GO:0043934	sporulation	biological_process	0.24827	1	1	205	45	27707	1	i5_HQ_Rweevil_c276/f4p0/5541	0
GO:0009271	phage shock	biological_process	0.24831	1	1	205	39	27707	0		1	i2_LQ_Rweevil_c87508/f1p0/2164
GO:0098586	cellular response to virus	biological_process	0.24831	1	1	205	39	27707	0		1	i2_LQ_Rweevil_c87508/f1p0/2164
GO:0010646	regulation of cell communication	biological_process	0.24921	1	4	205	329	27707	1	i2_LQ_Rweevil_c12706/f1p0/2605	3	i4_LQ_Rweevil_c12942/f1p4/4120,i2_LQ_Rweevil_c57749/f1p1/2447,i4_LQ_Rweevil_c13190/f1p2/4039
GO:0044425	membrane part	cellular_component	0.2506	1	32	205	3868	27707	11	i1_HQ_Rweevil_c37687/f25p0/1373,i5_HQ_Rweevil_c5315/f3p18/5317,i2_LQ_Rweevil_c29492/f1p11/2233,i2_LQ_Rweevil_c10722/f1p8/2834,i4_LQ_Rweevil_c2474/f1p3/4393,i2_LQ_Rweevil_c58642/f1p4/2759,i2_LQ_Rweevil_c27557/f1p10/2681,i1_LQ_Rweevil_c67604/f1p0/1751,i0_HQ_Rweevil_c1212/f3p1/934,i1_LQ_Rweevil_c6852/f1p0/1890,i2_LQ_Rweevil_c43465/f1p7/2840	21	i2_LQ_Rweevil_c147626/f2p2/2189,i2_HQ_Rweevil_c21325/f4p2/2605,i3_LQ_Rweevil_c12680/f2p0/3204,i2_LQ_Rweevil_c58386/f2p3/2337,i2_LQ_Rweevil_c109206/f1p7/2679,i6_LQ_Rweevil_c685/f1p0/6371,i3_HQ_Rweevil_c40168/f31p32/3557,i1_LQ_Rweevil_c38888/f1p0/1540,i2_LQ_Rweevil_c154820/f1p6/2288,i3_LQ_Rweevil_c22820/f1p0/3096,i3_LQ_Rweevil_c18517/f1p0/3198,i2_LQ_Rweevil_c106820/f1p5/2409,i2_LQ_Rweevil_c106991/f…
GO:0023051	regulation of signaling	biological_process	0.25079	1	4	205	330	27707	1	i2_LQ_Rweevil_c12706/f1p0/2605	3	i2_LQ_Rweevil_c57749/f1p1/2447,i4_LQ_Rweevil_c13190/f1p2/4039,i4_LQ_Rweevil_c12942/f1p4/4120
GO:0005991	trehalose metabolic process	biological_process	0.25124	1	1	205	38	27707	0		1	i2_HQ_Rweevil_c146586/f12p0/2639
GO:0033179	proton-transporting V-type ATPase, V0 domain	cellular_component	0.25178	1	2	205	128	27707	0		2	i2_LQ_Rweevil_c154820/f1p6/2288,i3_LQ_Rweevil_c12680/f2p0/3204
GO:0006821	chloride transport	biological_process	0.25201	1	1	205	37	27707	0		1	i3_HQ_Rweevil_c13063/f2p0/3444
GO:0046034	ATP metabolic process	biological_process	0.25204	1	3	205	255	27707	1	i4_LQ_Rweevil_c2474/f1p3/4393	2	i2_LQ_Rweevil_c58386/f2p3/2337,i3_HQ_Rweevil_c40168/f31p32/3557
GO:0043604	amide biosynthetic process	biological_process	0.25303	1	6	205	668	27707	4	i3_HQ_Rweevil_c1086/f8p0/3218,i2_LQ_Rweevil_c118688/f1p7/1599,i2_LQ_Rweevil_c42566/f1p0/2698,i0_LQ_Rweevil_c8417/f1p2/810	2	i2_LQ_Rweevil_c64995/f1p5/2628,i1_LQ_Rweevil_c7639/f1p1/1824
GO:0009991	response to extracellular stimulus	biological_process	0.25347	1	1	205	43	27707	0		1	i2_HQ_Rweevil_c148424/f4p1/2482
GO:0031668	cellular response to extracellular stimulus	biological_process	0.25347	1	1	205	43	27707	0		1	i2_HQ_Rweevil_c148424/f4p1/2482
GO:0071496	cellular response to external stimulus	biological_process	0.25347	1	1	205	43	27707	0		1	i2_HQ_Rweevil_c148424/f4p1/2482
GO:0017038	protein import	biological_process	0.25397	1	3	205	233	27707	0		3	i2_LQ_Rweevil_c154820/f1p6/2288,i2_LQ_Rweevil_c109206/f1p7/2679,i1_LQ_Rweevil_c43311/f1p0/1185
GO:0070838	divalent metal ion transport	biological_process	0.25729	1	1	205	40	27707	0		1	i2_HQ_Rweevil_c6885/f2p3/2921
GO:1902531	regulation of intracellular signal transduction	biological_process	0.25793	1	3	205	223	27707	0		3	i4_LQ_Rweevil_c12942/f1p4/4120,i2_LQ_Rweevil_c57749/f1p1/2447,i4_LQ_Rweevil_c13190/f1p2/4039
GO:0009141	nucleoside triphosphate metabolic process	biological_process	0.25863	1	3	205	261	27707	1	i4_LQ_Rweevil_c2474/f1p3/4393	2	i2_LQ_Rweevil_c58386/f2p3/2337,i3_HQ_Rweevil_c40168/f31p32/3557
GO:0009144	purine nucleoside triphosphate metabolic process	biological_process	0.25863	1	3	205	261	27707	1	i4_LQ_Rweevil_c2474/f1p3/4393	2	i2_LQ_Rweevil_c58386/f2p3/2337,i3_HQ_Rweevil_c40168/f31p32/3557
GO:0009199	ribonucleoside triphosphate metabolic process	biological_process	0.25863	1	3	205	261	27707	1	i4_LQ_Rweevil_c2474/f1p3/4393	2	i3_HQ_Rweevil_c40168/f31p32/3557,i2_LQ_Rweevil_c58386/f2p3/2337
GO:0009205	purine ribonucleoside triphosphate metabolic process	biological_process	0.25863	1	3	205	261	27707	1	i4_LQ_Rweevil_c2474/f1p3/4393	2	i2_LQ_Rweevil_c58386/f2p3/2337,i3_HQ_Rweevil_c40168/f31p32/3557
GO:0005984	disaccharide metabolic process	biological_process	0.25961	1	1	205	40	27707	0		1	i2_HQ_Rweevil_c146586/f12p0/2639
GO:0031329	regulation of cellular catabolic process	biological_process	0.26047	1	3	205	236	27707	3	i1_LQ_Rweevil_c67604/f1p0/1751,i1_LQ_Rweevil_c6852/f1p0/1890,i2_HQ_Rweevil_c90921/f3p7/2310	0
GO:0009894	regulation of catabolic process	biological_process	0.2623	1	3	205	237	27707	3	i2_HQ_Rweevil_c90921/f3p7/2310,i1_LQ_Rweevil_c67604/f1p0/1751,i1_LQ_Rweevil_c6852/f1p0/1890	0
GO:0017048	Rho GTPase binding	molecular_function	0.26285	1	1	205	39	27707	0		1	i5_LQ_Rweevil_c4651/f1p1/5382
GO:0019064	fusion of virus membrane with host plasma membrane	biological_process	0.26312	1	1	205	40	27707	1	i3_LQ_Rweevil_c40894/f1p3/3377	0
GO:0039663	membrane fusion involved in viral entry into host cell	biological_process	0.26312	1	1	205	40	27707	1	i3_LQ_Rweevil_c40894/f1p3/3377	0
GO:0044800	multi-organism membrane fusion	biological_process	0.26312	1	1	205	40	27707	1	i3_LQ_Rweevil_c40894/f1p3/3377	0
GO:0044803	multi-organism membrane organization	biological_process	0.26312	1	1	205	40	27707	1	i3_LQ_Rweevil_c40894/f1p3/3377	0
GO:0044461	bacterial-type flagellum part	cellular_component	0.2636	1	1	205	42	27707	0		1	i2_LQ_Rweevil_c8665/f1p4/2140
GO:0016791	phosphatase activity	molecular_function	0.26423	1	5	205	452	27707	3	i2_LQ_Rweevil_c38563/f1p5/2929,i3_LQ_Rweevil_c23318/f1p0/3484,i4_LQ_Rweevil_c3149/f1p4/4116	2	i3_LQ_Rweevil_c22820/f1p0/3096,i2_LQ_Rweevil_c59632/f1p5/2436
GO:0009165	nucleotide biosynthetic process	biological_process	0.26507	1	3	205	266	27707	1	i4_LQ_Rweevil_c2474/f1p3/4393	2	i3_HQ_Rweevil_c40168/f31p32/3557,i2_LQ_Rweevil_c58386/f2p3/2337
GO:1901293	nucleoside phosphate biosynthetic process	biological_process	0.26507	1	3	205	266	27707	1	i4_LQ_Rweevil_c2474/f1p3/4393	2	i3_HQ_Rweevil_c40168/f31p32/3557,i2_LQ_Rweevil_c58386/f2p3/2337
GO:0080134	regulation of response to stress	biological_process	0.268	1	1	205	41	27707	0		1	i2_LQ_Rweevil_c109220/f1p20/2862
GO:0016705	oxidoreductase activity, acting on paired donors, with incorporation or reduction of molecular oxygen	molecular_function	0.27392	1	3	205	246	27707	1	i3_LQ_Rweevil_c36805/f1p0/3246	2	i3_LQ_Rweevil_c22352/f1p0/3753,i1_LQ_Rweevil_c69150/f1p3/1763
GO:0009605	response to external stimulus	biological_process	0.27553	1	3	205	260	27707	1	i1_LQ_Rweevil_c6852/f1p0/1890	2	i2_LQ_Rweevil_c87508/f1p0/2164,i2_HQ_Rweevil_c148424/f4p1/2482
GO:0009968	negative regulation of signal transduction	biological_process	0.27872	1	1	205	44	27707	1	i2_LQ_Rweevil_c12706/f1p0/2605	0
GO:0044463	cell projection part	cellular_component	0.28225	1	1	205	46	27707	0		1	i2_LQ_Rweevil_c8665/f1p4/2140
GO:0008138	protein tyrosine/serine/threonine phosphatase activity	molecular_function	0.28286	1	2	205	137	27707	1	i2_LQ_Rweevil_c38563/f1p5/2929	1	i2_LQ_Rweevil_c59632/f1p5/2436
GO:0006810	transport	biological_process	0.28473	1	33	205	4001	27707	11	i2_LQ_Rweevil_c29492/f1p11/2233,i4_LQ_Rweevil_c3017/f1p66/4575,i5_HQ_Rweevil_c276/f4p0/5541,i2_LQ_Rweevil_c27557/f1p10/2681,i2_LQ_Rweevil_c78857/f1p12/2817,i2_LQ_Rweevil_c10722/f1p8/2834,i2_LQ_Rweevil_c58642/f1p4/2759,i4_LQ_Rweevil_c2474/f1p3/4393,i2_LQ_Rweevil_c43465/f1p7/2840,i1_LQ_Rweevil_c6852/f1p0/1890,i1_LQ_Rweevil_c67604/f1p0/1751	22	i2_LQ_Rweevil_c109206/f1p7/2679,i3_LQ_Rweevil_c24886/f1p6/3721,i3_HQ_Rweevil_c1289/f3p0/3351,i2_LQ_Rweevil_c37484/f1p13/2963,i2_LQ_Rweevil_c147626/f2p2/2189,i2_LQ_Rweevil_c58386/f2p3/2337,i3_LQ_Rweevil_c12680/f2p0/3204,i3_HQ_Rweevil_c13063/f2p0/3444,i2_LQ_Rweevil_c154820/f1p6/2288,i3_LQ_Rweevil_c37983/f3p0/3004,i2_LQ_Rweevil_c68975/f1p3/2004,i6_LQ_Rweevil_c685/f1p0/6371,i3_HQ_Rweevil_c40168/f31p3…
GO:0030176	integral component of endoplasmic reticulum membrane	cellular_component	0.2879	1	1	205	51	27707	0		1	i2_HQ_Rweevil_c6885/f2p3/2921
GO:0031227	intrinsic component of endoplasmic reticulum membrane	cellular_component	0.2879	1	1	205	51	27707	0		1	i2_HQ_Rweevil_c6885/f2p3/2921
GO:0048585	negative regulation of response to stimulus	biological_process	0.29032	1	1	205	46	27707	1	i2_LQ_Rweevil_c12706/f1p0/2605	0
GO:0033365	protein localization to organelle	biological_process	0.29144	1	4	205	376	27707	0		4	i2_LQ_Rweevil_c154820/f1p6/2288,i1_LQ_Rweevil_c43311/f1p0/1185,i2_LQ_Rweevil_c109206/f1p7/2679,i6_LQ_Rweevil_c685/f1p0/6371
GO:0016788	hydrolase activity, acting on ester bonds	molecular_function	0.29191	1	12	205	1317	27707	7	i4_LQ_Rweevil_c3149/f1p4/4116,i2_HQ_Rweevil_c83405/f3p14/2219,i1_LQ_Rweevil_c6852/f1p0/1890,i3_LQ_Rweevil_c36372/f1p0/3295,i3_LQ_Rweevil_c23318/f1p0/3484,i2_LQ_Rweevil_c38563/f1p5/2929,i1_LQ_Rweevil_c49128/f1p0/1416	5	i3_HQ_Rweevil_c29577/f2p0/3041,i2_LQ_Rweevil_c63383/f1p19/2327,i2_LQ_Rweevil_c59632/f1p5/2436,i3_LQ_Rweevil_c22820/f1p0/3096,i3_LQ_Rweevil_c19131/f1p0/3440
GO:0072522	purine-containing compound biosynthetic process	biological_process	0.29281	1	3	205	274	27707	1	i4_LQ_Rweevil_c2474/f1p3/4393	2	i3_HQ_Rweevil_c40168/f31p32/3557,i2_LQ_Rweevil_c58386/f2p3/2337
GO:1990234	transferase complex	cellular_component	0.29395	1	4	205	380	27707	1	i2_HQ_Rweevil_c82971/f2p1/2337	3	i2_LQ_Rweevil_c35032/f1p2/2746,i1_LQ_Rweevil_c7639/f1p1/1824,i2_HQ_Rweevil_c160989/f3p0/2115
GO:0072511	divalent inorganic cation transport	biological_process	0.2959	1	1	205	47	27707	0		1	i2_HQ_Rweevil_c6885/f2p3/2921
GO:1902580	single-organism cellular localization	biological_process	0.296	1	4	205	380	27707	0		4	i2_LQ_Rweevil_c154820/f1p6/2288,i1_LQ_Rweevil_c43311/f1p0/1185,i6_LQ_Rweevil_c685/f1p0/6371,i2_LQ_Rweevil_c109206/f1p7/2679
GO:0030260	entry into host cell	biological_process	0.29699	1	1	205	46	27707	1	i3_LQ_Rweevil_c40894/f1p3/3377	0
GO:0044409	entry into host	biological_process	0.29699	1	1	205	46	27707	1	i3_LQ_Rweevil_c40894/f1p3/3377	0
GO:0046718	viral entry into host cell	biological_process	0.29699	1	1	205	46	27707	1	i3_LQ_Rweevil_c40894/f1p3/3377	0
GO:0051806	entry into cell of other organism involved in symbiotic interaction	biological_process	0.29699	1	1	205	46	27707	1	i3_LQ_Rweevil_c40894/f1p3/3377	0
GO:0051828	entry into other organism involved in symbiotic interaction	biological_process	0.29699	1	1	205	46	27707	1	i3_LQ_Rweevil_c40894/f1p3/3377	0
GO:0051234	establishment of localization	biological_process	0.29758	1	33	205	4027	27707	11	i5_HQ_Rweevil_c276/f4p0/5541,i4_LQ_Rweevil_c3017/f1p66/4575,i2_LQ_Rweevil_c29492/f1p11/2233,i1_LQ_Rweevil_c67604/f1p0/1751,i2_LQ_Rweevil_c43465/f1p7/2840,i1_LQ_Rweevil_c6852/f1p0/1890,i2_LQ_Rweevil_c10722/f1p8/2834,i2_LQ_Rweevil_c78857/f1p12/2817,i2_LQ_Rweevil_c58642/f1p4/2759,i4_LQ_Rweevil_c2474/f1p3/4393,i2_LQ_Rweevil_c27557/f1p10/2681	22	i2_LQ_Rweevil_c68975/f1p3/2004,i3_HQ_Rweevil_c40168/f31p32/3557,i6_LQ_Rweevil_c685/f1p0/6371,i3_HQ_Rweevil_c13063/f2p0/3444,i2_LQ_Rweevil_c154820/f1p6/2288,i3_LQ_Rweevil_c37983/f3p0/3004,i3_HQ_Rweevil_c1289/f3p0/3351,i3_LQ_Rweevil_c24886/f1p6/3721,i2_LQ_Rweevil_c147626/f2p2/2189,i2_LQ_Rweevil_c37484/f1p13/2963,i2_LQ_Rweevil_c58386/f2p3/2337,i3_LQ_Rweevil_c12680/f2p0/3204,i2_LQ_Rweevil_c109206/f1p…
GO:0004112	cyclic-nucleotide phosphodiesterase activity	molecular_function	0.29814	1	1	205	45	27707	0		1	i3_LQ_Rweevil_c19131/f1p0/3440
GO:0004114	3',5'-cyclic-nucleotide phosphodiesterase activity	molecular_function	0.29814	1	1	205	45	27707	0		1	i3_LQ_Rweevil_c19131/f1p0/3440
GO:0009126	purine nucleoside monophosphate metabolic process	biological_process	0.29864	1	3	205	277	27707	1	i4_LQ_Rweevil_c2474/f1p3/4393	2	i2_LQ_Rweevil_c58386/f2p3/2337,i3_HQ_Rweevil_c40168/f31p32/3557
GO:0009161	ribonucleoside monophosphate metabolic process	biological_process	0.29864	1	3	205	277	27707	1	i4_LQ_Rweevil_c2474/f1p3/4393	2	i2_LQ_Rweevil_c58386/f2p3/2337,i3_HQ_Rweevil_c40168/f31p32/3557
GO:0009167	purine ribonucleoside monophosphate metabolic process	biological_process	0.29864	1	3	205	277	27707	1	i4_LQ_Rweevil_c2474/f1p3/4393	2	i2_LQ_Rweevil_c58386/f2p3/2337,i3_HQ_Rweevil_c40168/f31p32/3557
GO:0043603	cellular amide metabolic process	biological_process	0.29988	1	6	205	707	27707	4	i3_HQ_Rweevil_c1086/f8p0/3218,i2_LQ_Rweevil_c118688/f1p7/1599,i2_LQ_Rweevil_c42566/f1p0/2698,i0_LQ_Rweevil_c8417/f1p2/810	2	i1_LQ_Rweevil_c7639/f1p1/1824,i2_LQ_Rweevil_c64995/f1p5/2628
GO:1901363	heterocyclic compound binding	molecular_function	0.30128	1	64	205	7985	27707	28	i2_LQ_Rweevil_c24541/f1p3/2342,i3_HQ_Rweevil_c1086/f8p0/3218,i0_LQ_Rweevil_c8417/f1p2/810,i2_HQ_Rweevil_c54169/f2p1/2233,i2_LQ_Rweevil_c21652/f1p4/2256,i3_LQ_Rweevil_c13356/f1p103/3385,i1_LQ_Rweevil_c52948/f1p0/1812,i5_LQ_Rweevil_c5132/f1p5/5112,i4_LQ_Rweevil_c5278/f1p0/4368,i2_LQ_Rweevil_c111986/f1p8/2199,i3_LQ_Rweevil_c23318/f1p0/3484,i2_LQ_Rweevil_c87060/f1p2/2316,i2_LQ_Rweevil_c161212/f1p3/20…	36	i5_LQ_Rweevil_c1339/f1p2/5784,i4_HQ_Rweevil_c1275/f3p0/4952,i4_HQ_Rweevil_c1578/f2p7/4223,i7_LQ_Rweevil_c57/f1p0/7297,i2_HQ_Rweevil_c126151/f7p4/2704,i3_HQ_Rweevil_c9299/f4p0/3651,i5_LQ_Rweevil_c1695/f1p1/5183,i5_LQ_Rweevil_c4378/f1p0/5271,i2_LQ_Rweevil_c147626/f2p2/2189,i2_LQ_Rweevil_c35032/f1p2/2746,i3_LQ_Rweevil_c22352/f1p0/3753,i4_LQ_Rweevil_c8044/f1p0/4149,i4_LQ_Rweevil_c5746/f1p23/4218,i3_L…
GO:0003690	double-stranded DNA binding	molecular_function	0.30216	1	1	205	48	27707	0		1	i2_HQ_Rweevil_c126113/f13p1/2521
GO:0009123	nucleoside monophosphate metabolic process	biological_process	0.303	1	3	205	279	27707	1	i4_LQ_Rweevil_c2474/f1p3/4393	2	i2_LQ_Rweevil_c58386/f2p3/2337,i3_HQ_Rweevil_c40168/f31p32/3557
GO:0097159	organic cyclic compound binding	molecular_function	0.3057	1	64	205	7996	27707	28	i3_LQ_Rweevil_c13356/f1p103/3385,i2_HQ_Rweevil_c54169/f2p1/2233,i0_LQ_Rweevil_c8417/f1p2/810,i3_HQ_Rweevil_c1086/f8p0/3218,i2_LQ_Rweevil_c24541/f1p3/2342,i2_LQ_Rweevil_c21652/f1p4/2256,i2_LQ_Rweevil_c111986/f1p8/2199,i3_LQ_Rweevil_c23318/f1p0/3484,i3_LQ_Rweevil_c30150/f1p0/3011,i2_LQ_Rweevil_c87060/f1p2/2316,i2_LQ_Rweevil_c161212/f1p3/2003,i2_LQ_Rweevil_c18444/f1p1/3000,i1_HQ_Rweevil_c17272/f8p0/…	36	i4_HQ_Rweevil_c1275/f3p0/4952,i5_LQ_Rweevil_c1339/f1p2/5784,i4_HQ_Rweevil_c1578/f2p7/4223,i7_LQ_Rweevil_c57/f1p0/7297,i2_HQ_Rweevil_c126151/f7p4/2704,i1_LQ_Rweevil_c7639/f1p1/1824,i2_LQ_Rweevil_c14267/f1p0/2031,i3_LQ_Rweevil_c25056/f1p0/3522,i2_LQ_Rweevil_c8665/f1p4/2140,i3_LQ_Rweevil_c6576/f1p10/3297,i5_LQ_Rweevil_c1695/f1p1/5183,i3_HQ_Rweevil_c9299/f4p0/3651,i2_LQ_Rweevil_c35032/f1p2/2746,i2_LQ…
GO:0016055	Wnt signaling pathway	biological_process	0.30666	1	1	205	48	27707	1	i2_LQ_Rweevil_c12706/f1p0/2605	0
GO:0022900	electron transport chain	biological_process	0.30938	1	1	205	55	27707	0		1	i2_LQ_Rweevil_c161884/f1p0/2015
GO:0046914	transition metal ion binding	molecular_function	0.31013	1	21	205	2482	27707	8	i2_LQ_Rweevil_c21553/f1p8/2663,i2_LQ_Rweevil_c42566/f1p0/2698,i4_LQ_Rweevil_c5278/f1p0/4368,i2_LQ_Rweevil_c41708/f1p0/2438,i4_LQ_Rweevil_c3822/f1p0/4187,i3_LQ_Rweevil_c36805/f1p0/3246,i2_HQ_Rweevil_c76928/f2p3/2874,i2_HQ_Rweevil_c82971/f2p1/2337	13	i2_LQ_Rweevil_c35032/f1p2/2746,i3_LQ_Rweevil_c15041/f1p1/3065,i1_LQ_Rweevil_c45192/f1p0/1917,i3_LQ_Rweevil_c9552/f1p0/3365,i3_HQ_Rweevil_c19930/f3p0/3177,i3_LQ_Rweevil_c22352/f1p0/3753,i7_LQ_Rweevil_c57/f1p0/7297,i2_LQ_Rweevil_c40500/f1p14/2928,i2_LQ_Rweevil_c19720/f1p9/2870,i2_HQ_Rweevil_c160989/f3p0/2115,i2_HQ_Rweevil_c148414/f4p9/2889,i1_LQ_Rweevil_c69150/f1p3/1763,i4_HQ_Rweevil_c13919/f19p0/4…
GO:0030529	ribonucleoprotein complex	cellular_component	0.31024	1	4	205	475	27707	4	i2_LQ_Rweevil_c42566/f1p0/2698,i0_LQ_Rweevil_c8417/f1p2/810,i2_LQ_Rweevil_c118688/f1p7/1599,i3_HQ_Rweevil_c1086/f8p0/3218	0
GO:0016491	oxidoreductase activity	molecular_function	0.31086	1	15	205	1823	27707	11	i2_LQ_Rweevil_c161212/f1p3/2003,i5_LQ_Rweevil_c4663/f1p693/5600,i3_LQ_Rweevil_c30150/f1p0/3011,i2_LQ_Rweevil_c111986/f1p8/2199,i1_LQ_Rweevil_c52948/f1p0/1812,i1_HQ_Rweevil_c19229/f3p0/1690,i3_LQ_Rweevil_c36805/f1p0/3246,i2_LQ_Rweevil_c112258/f1p5/2486,i2_LQ_Rweevil_c10100/f1p8/2264,i4_LQ_Rweevil_c2593/f1p65/4379,i0_LQ_Rweevil_c49112/f1p0/469	4	i4_LQ_Rweevil_c2202/f1p0/4123,i2_LQ_Rweevil_c147626/f2p2/2189,i3_LQ_Rweevil_c22352/f1p0/3753,i1_LQ_Rweevil_c69150/f1p3/1763
GO:0044448	cell cortex part	cellular_component	0.31226	1	2	205	154	27707	2	i1_LQ_Rweevil_c6852/f1p0/1890,i1_LQ_Rweevil_c67604/f1p0/1751	0
GO:0005623	cell	cellular_component	0.3145	1	46	205	5915	27707	21	i2_HQ_Rweevil_c147810/f13p3/2505,i5_HQ_Rweevil_c276/f4p0/5541,i2_LQ_Rweevil_c18444/f1p1/3000,i1_HQ_Rweevil_c37687/f25p0/1373,i2_HQ_Rweevil_c22450/f2p3/2955,i4_LQ_Rweevil_c5278/f1p0/4368,i3_LQ_Rweevil_c15713/f2p0/3148,i3_LQ_Rweevil_c27092/f1p0/4003,i2_LQ_Rweevil_c118688/f1p7/1599,i1_LQ_Rweevil_c67604/f1p0/1751,i1_LQ_Rweevil_c41303/f1p0/1531,i3_LQ_Rweevil_c13356/f1p103/3385,i1_LQ_Rweevil_c6852/f1p0…	25	i3_HQ_Rweevil_c40168/f31p32/3557,i2_LQ_Rweevil_c68975/f1p3/2004,i2_LQ_Rweevil_c40500/f1p14/2928,i1_LQ_Rweevil_c7639/f1p1/1824,i2_LQ_Rweevil_c14267/f1p0/2031,i2_LQ_Rweevil_c8665/f1p4/2140,i4_HQ_Rweevil_c13919/f19p0/4157,i3_LQ_Rweevil_c30177/f1p0/3049,i2_LQ_Rweevil_c58386/f2p3/2337,i2_LQ_Rweevil_c9136/f1p0/2640,i2_LQ_Rweevil_c35032/f1p2/2746,i2_LQ_Rweevil_c147626/f2p2/2189,i3_HQ_Rweevil_c1289/f3p0/…
GO:0044464	cell part	cellular_component	0.3145	1	46	205	5915	27707	21	i2_HQ_Rweevil_c22450/f2p3/2955,i4_LQ_Rweevil_c5278/f1p0/4368,i1_HQ_Rweevil_c37687/f25p0/1373,i2_LQ_Rweevil_c18444/f1p1/3000,i5_HQ_Rweevil_c276/f4p0/5541,i2_HQ_Rweevil_c147810/f13p3/2505,i2_LQ_Rweevil_c42566/f1p0/2698,i0_LQ_Rweevil_c8417/f1p2/810,i5_LQ_Rweevil_c4663/f1p693/5600,i3_HQ_Rweevil_c1086/f8p0/3218,i4_LQ_Rweevil_c2474/f1p3/4393,i1_LQ_Rweevil_c6852/f1p0/1890,i2_LQ_Rweevil_c43465/f1p7/2840,…	25	i3_HQ_Rweevil_c19930/f3p0/3177,i2_LQ_Rweevil_c109206/f1p7/2679,i2_LQ_Rweevil_c9136/f1p0/2640,i2_LQ_Rweevil_c147626/f2p2/2189,i2_LQ_Rweevil_c35032/f1p2/2746,i3_HQ_Rweevil_c1289/f3p0/3351,i2_LQ_Rweevil_c58386/f2p3/2337,i3_LQ_Rweevil_c30177/f1p0/3049,i4_HQ_Rweevil_c13919/f19p0/4157,i2_LQ_Rweevil_c8665/f1p4/2140,i2_LQ_Rweevil_c14267/f1p0/2031,i1_LQ_Rweevil_c7639/f1p1/1824,i2_LQ_Rweevil_c40500/f1p14/2…
GO:0005198	structural molecule activity	molecular_function	0.31674	1	8	205	977	27707	7	i0_LQ_Rweevil_c8417/f1p2/810,i3_HQ_Rweevil_c1086/f8p0/3218,i2_LQ_Rweevil_c118688/f1p7/1599,i3_HQ_Rweevil_c2055/f2p5/3829,i1_LQ_Rweevil_c6852/f1p0/1890,i2_LQ_Rweevil_c42566/f1p0/2698,i4_LQ_Rweevil_c3822/f1p0/4187	1	i4_HQ_Rweevil_c13919/f19p0/4157
GO:0043207	response to external biotic stimulus	biological_process	0.31823	1	2	205	162	27707	1	i1_LQ_Rweevil_c6852/f1p0/1890	1	i2_LQ_Rweevil_c87508/f1p0/2164
GO:0051707	response to other organism	biological_process	0.31823	1	2	205	162	27707	1	i1_LQ_Rweevil_c6852/f1p0/1890	1	i2_LQ_Rweevil_c87508/f1p0/2164
GO:0032446	protein modification by small protein conjugation	biological_process	0.31876	1	2	205	151	27707	1	i1_LQ_Rweevil_c67604/f1p0/1751	1	i2_LQ_Rweevil_c64995/f1p5/2628
GO:0004725	protein tyrosine phosphatase activity	molecular_function	0.32211	1	2	205	150	27707	1	i2_LQ_Rweevil_c38563/f1p5/2929	1	i2_LQ_Rweevil_c59632/f1p5/2436
GO:0010506	regulation of autophagy	biological_process	0.32227	1	2	205	156	27707	2	i1_LQ_Rweevil_c6852/f1p0/1890,i2_HQ_Rweevil_c90921/f3p7/2310	0
GO:0005789	endoplasmic reticulum membrane	cellular_component	0.32318	1	2	205	169	27707	0		2	i2_LQ_Rweevil_c147626/f2p2/2189,i2_HQ_Rweevil_c6885/f2p3/2921
GO:0006413	translational initiation	biological_process	0.32353	1	1	205	56	27707	0		1	i2_LQ_Rweevil_c64995/f1p5/2628
GO:0010648	negative regulation of cell communication	biological_process	0.32402	1	1	205	52	27707	1	i2_LQ_Rweevil_c12706/f1p0/2605	0
GO:0023057	negative regulation of signaling	biological_process	0.32402	1	1	205	52	27707	1	i2_LQ_Rweevil_c12706/f1p0/2605	0
GO:0009967	positive regulation of signal transduction	biological_process	0.32417	1	1	205	52	27707	1	i2_LQ_Rweevil_c12706/f1p0/2605	0
GO:0010647	positive regulation of cell communication	biological_process	0.32417	1	1	205	52	27707	1	i2_LQ_Rweevil_c12706/f1p0/2605	0
GO:0023056	positive regulation of signaling	biological_process	0.32417	1	1	205	52	27707	1	i2_LQ_Rweevil_c12706/f1p0/2605	0
GO:0044454	nuclear chromosome part	cellular_component	0.32514	1	2	205	157	27707	1	i1_LQ_Rweevil_c6852/f1p0/1890	1	i2_LQ_Rweevil_c147626/f2p2/2189
GO:0071702	organic substance transport	biological_process	0.32596	1	14	205	1627	27707	5	i2_LQ_Rweevil_c27557/f1p10/2681,i2_LQ_Rweevil_c43465/f1p7/2840,i5_HQ_Rweevil_c276/f4p0/5541,i2_LQ_Rweevil_c10722/f1p8/2834,i1_LQ_Rweevil_c67604/f1p0/1751	9	i2_LQ_Rweevil_c154820/f1p6/2288,i2_LQ_Rweevil_c106991/f1p3/2598,i2_LQ_Rweevil_c109206/f1p7/2679,i1_LQ_Rweevil_c43311/f1p0/1185,i2_LQ_Rweevil_c147626/f2p2/2189,i6_LQ_Rweevil_c685/f1p0/6371,i3_LQ_Rweevil_c12680/f2p0/3204,i2_LQ_Rweevil_c68975/f1p3/2004,i3_LQ_Rweevil_c20225/f1p0/3231
GO:0042175	nuclear outer membrane-endoplasmic reticulum membrane network	cellular_component	0.32689	1	2	205	171	27707	0		2	i2_LQ_Rweevil_c147626/f2p2/2189,i2_HQ_Rweevil_c6885/f2p3/2921
GO:0019867	outer membrane	cellular_component	0.3276	1	2	205	167	27707	2	i1_LQ_Rweevil_c75093/f1p0/1697,i2_LQ_Rweevil_c10939/f1p3/2380	0
GO:0005179	hormone activity	molecular_function	0.33053	1	1	205	55	27707	1	i1_LQ_Rweevil_c6852/f1p0/1890	0
GO:0009311	oligosaccharide metabolic process	biological_process	0.33302	1	1	205	55	27707	0		1	i2_HQ_Rweevil_c146586/f12p0/2639
GO:0009607	response to biotic stimulus	biological_process	0.33422	1	2	205	168	27707	1	i1_LQ_Rweevil_c6852/f1p0/1890	1	i2_LQ_Rweevil_c87508/f1p0/2164
GO:0019842	vitamin binding	molecular_function	0.3347	1	1	205	54	27707	1	i3_LQ_Rweevil_c36805/f1p0/3246	0
GO:0005938	cell cortex	cellular_component	0.33567	1	2	205	162	27707	2	i1_LQ_Rweevil_c6852/f1p0/1890,i1_LQ_Rweevil_c67604/f1p0/1751	0
GO:0019953	sexual reproduction	biological_process	0.33625	1	1	205	54	27707	0		1	i5_HQ_Rweevil_c529/f2p0/5762
GO:0044703	multi-organism reproductive process	biological_process	0.33625	1	1	205	54	27707	0		1	i5_HQ_Rweevil_c529/f2p0/5762
GO:0044428	nuclear part	cellular_component	0.34022	1	7	205	782	27707	2	i1_LQ_Rweevil_c6852/f1p0/1890,i2_HQ_Rweevil_c82971/f2p1/2337	5	i3_HQ_Rweevil_c29577/f2p0/3041,i1_LQ_Rweevil_c7639/f1p1/1824,i2_LQ_Rweevil_c147626/f2p2/2189,i2_LQ_Rweevil_c35032/f1p2/2746,i2_HQ_Rweevil_c160989/f3p0/2115
GO:0006383	transcription from RNA polymerase III promoter	biological_process	0.3412	1	1	205	60	27707	0		1	i1_LQ_Rweevil_c7639/f1p1/1824
GO:0016616	oxidoreductase activity, acting on the CH-OH group of donors, NAD or NADP as acceptor	molecular_function	0.34165	1	3	205	291	27707	3	i2_LQ_Rweevil_c111986/f1p8/2199,i2_LQ_Rweevil_c10100/f1p8/2264,i3_LQ_Rweevil_c30150/f1p0/3011	0
GO:0044432	endoplasmic reticulum part	cellular_component	0.34253	1	2	205	176	27707	0		2	i2_HQ_Rweevil_c6885/f2p3/2921,i2_LQ_Rweevil_c147626/f2p2/2189
GO:0016655	oxidoreductase activity, acting on NAD(P)H, quinone or similar compound as acceptor	molecular_function	0.34516	1	1	205	70	27707	1	i5_LQ_Rweevil_c4663/f1p693/5600	0
GO:0003887	DNA-directed DNA polymerase activity	molecular_function	0.34519	1	1	205	56	27707	1	i4_LQ_Rweevil_c5278/f1p0/4368	0
GO:0060589	nucleoside-triphosphatase regulator activity	molecular_function	0.34596	1	2	205	164	27707	0		2	i4_LQ_Rweevil_c12942/f1p4/4120,i1_LQ_Rweevil_c43311/f1p0/1185
GO:0044702	single organism reproductive process	biological_process	0.34632	1	1	205	56	27707	0		1	i5_HQ_Rweevil_c529/f2p0/5762
GO:0052126	movement in host environment	biological_process	0.34891	1	1	205	57	27707	1	i3_LQ_Rweevil_c40894/f1p3/3377	0
GO:0052192	movement in environment of other organism involved in symbiotic interaction	biological_process	0.34891	1	1	205	57	27707	1	i3_LQ_Rweevil_c40894/f1p3/3377	0
GO:0005801	cis-Golgi network	cellular_component	0.3497	1	1	205	54	27707	1	i1_LQ_Rweevil_c67604/f1p0/1751	0
GO:0033036	macromolecule localization	biological_process	0.35014	1	13	205	1528	27707	5	i2_LQ_Rweevil_c27557/f1p10/2681,i2_LQ_Rweevil_c43465/f1p7/2840,i5_HQ_Rweevil_c276/f4p0/5541,i1_LQ_Rweevil_c67604/f1p0/1751,i2_LQ_Rweevil_c10722/f1p8/2834	8	i2_LQ_Rweevil_c154820/f1p6/2288,i2_LQ_Rweevil_c106991/f1p3/2598,i2_LQ_Rweevil_c109206/f1p7/2679,i1_LQ_Rweevil_c43311/f1p0/1185,i2_LQ_Rweevil_c147626/f2p2/2189,i6_LQ_Rweevil_c685/f1p0/6371,i2_LQ_Rweevil_c68975/f1p3/2004,i3_LQ_Rweevil_c20225/f1p0/3231
GO:0007265	Ras protein signal transduction	biological_process	0.35047	1	2	205	156	27707	0		2	i2_LQ_Rweevil_c57749/f1p1/2447,i4_LQ_Rweevil_c13190/f1p2/4039
GO:0046578	regulation of Ras protein signal transduction	biological_process	0.35047	1	2	205	156	27707	0		2	i4_LQ_Rweevil_c13190/f1p2/4039,i2_LQ_Rweevil_c57749/f1p1/2447
GO:0031325	positive regulation of cellular metabolic process	biological_process	0.35204	1	2	205	172	27707	2	i2_HQ_Rweevil_c90921/f3p7/2310,i1_LQ_Rweevil_c6852/f1p0/1890	0
GO:0005861	troponin complex	cellular_component	0.35464	1	1	205	70	27707	1	i1_LQ_Rweevil_c41303/f1p0/1531	0
GO:0005865	striated muscle thin filament	cellular_component	0.35464	1	1	205	70	27707	1	i1_LQ_Rweevil_c41303/f1p0/1531	0
GO:0030016	myofibril	cellular_component	0.35464	1	1	205	70	27707	1	i1_LQ_Rweevil_c41303/f1p0/1531	0
GO:0030017	sarcomere	cellular_component	0.35464	1	1	205	70	27707	1	i1_LQ_Rweevil_c41303/f1p0/1531	0
GO:0036379	myofilament	cellular_component	0.35464	1	1	205	70	27707	1	i1_LQ_Rweevil_c41303/f1p0/1531	0
GO:0043292	contractile fiber	cellular_component	0.35464	1	1	205	70	27707	1	i1_LQ_Rweevil_c41303/f1p0/1531	0
GO:0044449	contractile fiber part	cellular_component	0.35464	1	1	205	70	27707	1	i1_LQ_Rweevil_c41303/f1p0/1531	0
GO:0030119	AP-type membrane coat adaptor complex	cellular_component	0.36213	1	1	205	63	27707	0		1	i2_LQ_Rweevil_c106991/f1p3/2598
GO:0016779	nucleotidyltransferase activity	molecular_function	0.36282	1	4	205	424	27707	2	i5_LQ_Rweevil_c4663/f1p693/5600,i4_LQ_Rweevil_c5278/f1p0/4368	2	i1_LQ_Rweevil_c7639/f1p1/1824,i5_LQ_Rweevil_c4651/f1p1/5382
GO:0043566	structure-specific DNA binding	molecular_function	0.36354	1	1	205	60	27707	0		1	i2_HQ_Rweevil_c126113/f13p1/2521
GO:0005622	intracellular	cellular_component	0.36482	1	42	205	5492	27707	19	i2_HQ_Rweevil_c147810/f13p3/2505,i2_LQ_Rweevil_c18444/f1p1/3000,i1_HQ_Rweevil_c37687/f25p0/1373,i4_LQ_Rweevil_c5278/f1p0/4368,i2_HQ_Rweevil_c22450/f2p3/2955,i3_LQ_Rweevil_c15713/f2p0/3148,i3_LQ_Rweevil_c27092/f1p0/4003,i1_LQ_Rweevil_c67604/f1p0/1751,i2_LQ_Rweevil_c118688/f1p7/1599,i3_LQ_Rweevil_c13356/f1p103/3385,i1_LQ_Rweevil_c41303/f1p0/1531,i1_LQ_Rweevil_c6852/f1p0/1890,i2_LQ_Rweevil_c43465/f1…	23	i3_HQ_Rweevil_c40168/f31p32/3557,i2_LQ_Rweevil_c68975/f1p3/2004,i2_LQ_Rweevil_c14267/f1p0/2031,i1_LQ_Rweevil_c7639/f1p1/1824,i2_LQ_Rweevil_c40500/f1p14/2928,i2_LQ_Rweevil_c8665/f1p4/2140,i4_HQ_Rweevil_c13919/f19p0/4157,i2_LQ_Rweevil_c58386/f2p3/2337,i3_LQ_Rweevil_c30177/f1p0/3049,i2_LQ_Rweevil_c35032/f1p2/2746,i2_LQ_Rweevil_c147626/f2p2/2189,i2_LQ_Rweevil_c109206/f1p7/2679,i3_HQ_Rweevil_c19930/f3…
GO:0070647	protein modification by small protein conjugation or removal	biological_process	0.36521	1	3	205	279	27707	2	i1_LQ_Rweevil_c67604/f1p0/1751,i4_LQ_Rweevil_c10967/f1p0/4308	1	i2_LQ_Rweevil_c64995/f1p5/2628
GO:0004527	exonuclease activity	molecular_function	0.36645	1	3	205	288	27707	1	i1_LQ_Rweevil_c6852/f1p0/1890	2	i2_LQ_Rweevil_c63383/f1p19/2327,i3_HQ_Rweevil_c29577/f2p0/3041
GO:0071944	cell periphery	cellular_component	0.36778	1	5	205	543	27707	3	i1_LQ_Rweevil_c67604/f1p0/1751,i5_LQ_Rweevil_c4663/f1p693/5600,i1_LQ_Rweevil_c6852/f1p0/1890	2	i3_HQ_Rweevil_c1289/f3p0/3351,i2_LQ_Rweevil_c9136/f1p0/2640
GO:0006470	protein dephosphorylation	biological_process	0.36837	1	2	205	168	27707	1	i2_LQ_Rweevil_c38563/f1p5/2929	1	i2_LQ_Rweevil_c59632/f1p5/2436
GO:0098796	membrane protein complex	cellular_component	0.36885	1	8	205	939	27707	1	i4_LQ_Rweevil_c2474/f1p3/4393	7	i2_LQ_Rweevil_c147626/f2p2/2189,i2_LQ_Rweevil_c58386/f2p3/2337,i3_LQ_Rweevil_c20225/f1p0/3231,i3_LQ_Rweevil_c12680/f2p0/3204,i3_HQ_Rweevil_c40168/f31p32/3557,i2_LQ_Rweevil_c106991/f1p3/2598,i2_LQ_Rweevil_c154820/f1p6/2288
GO:0034061	DNA polymerase activity	molecular_function	0.37296	1	1	205	62	27707	1	i4_LQ_Rweevil_c5278/f1p0/4368	0
GO:0002376	immune system process	biological_process	0.37437	1	2	205	175	27707	2	i2_LQ_Rweevil_c24541/f1p3/2342,i1_LQ_Rweevil_c6852/f1p0/1890	0
GO:0000228	nuclear chromosome	cellular_component	0.37733	1	2	205	177	27707	1	i1_LQ_Rweevil_c6852/f1p0/1890	1	i2_LQ_Rweevil_c147626/f2p2/2189
GO:0070840	dynein complex binding	molecular_function	0.37744	1	2	205	173	27707	0		2	i2_LQ_Rweevil_c109206/f1p7/2679,i1_LQ_Rweevil_c43311/f1p0/1185
GO:0006891	intra-Golgi vesicle-mediated transport	biological_process	0.37752	1	1	205	62	27707	0		1	i6_LQ_Rweevil_c685/f1p0/6371
GO:0006022	aminoglycan metabolic process	biological_process	0.37889	1	2	205	182	27707	0		2	i1_LQ_Rweevil_c71187/f1p0/1465,i4_LQ_Rweevil_c9712/f1p0/4562
GO:0006979	response to oxidative stress	biological_process	0.38461	1	1	205	70	27707	0		1	i2_LQ_Rweevil_c109220/f1p20/2862
GO:0006323	DNA packaging	biological_process	0.3869	1	1	205	64	27707	0		1	i2_LQ_Rweevil_c8665/f1p4/2140
GO:0008234	cysteine-type peptidase activity	molecular_function	0.38806	1	2	205	179	27707	2	i2_LQ_Rweevil_c18444/f1p1/3000,i4_LQ_Rweevil_c10967/f1p0/4308	0
GO:0032879	regulation of localization	biological_process	0.39062	1	1	205	70	27707	0		1	i2_HQ_Rweevil_c6885/f2p3/2921
GO:0005244	voltage-gated ion channel activity	molecular_function	0.39076	1	1	205	64	27707	0		1	i3_HQ_Rweevil_c13063/f2p0/3444
GO:0022832	voltage-gated channel activity	molecular_function	0.39076	1	1	205	64	27707	0		1	i3_HQ_Rweevil_c13063/f2p0/3444
GO:0009150	purine ribonucleotide metabolic process	biological_process	0.3912	1	3	205	325	27707	1	i4_LQ_Rweevil_c2474/f1p3/4393	2	i2_LQ_Rweevil_c58386/f2p3/2337,i3_HQ_Rweevil_c40168/f31p32/3557
GO:0009259	ribonucleotide metabolic process	biological_process	0.3912	1	3	205	325	27707	1	i4_LQ_Rweevil_c2474/f1p3/4393	2	i3_HQ_Rweevil_c40168/f31p32/3557,i2_LQ_Rweevil_c58386/f2p3/2337
GO:0042278	purine nucleoside metabolic process	biological_process	0.39181	1	3	205	326	27707	1	i4_LQ_Rweevil_c2474/f1p3/4393	2	i3_HQ_Rweevil_c40168/f31p32/3557,i2_LQ_Rweevil_c58386/f2p3/2337
GO:0046128	purine ribonucleoside metabolic process	biological_process	0.39181	1	3	205	326	27707	1	i4_LQ_Rweevil_c2474/f1p3/4393	2	i3_HQ_Rweevil_c40168/f31p32/3557,i2_LQ_Rweevil_c58386/f2p3/2337
GO:0009893	positive regulation of metabolic process	biological_process	0.39195	1	2	205	187	27707	2	i1_LQ_Rweevil_c6852/f1p0/1890,i2_HQ_Rweevil_c90921/f3p7/2310	0
GO:0007094	mitotic spindle assembly checkpoint	biological_process	0.39245	1	1	205	64	27707	1	i1_LQ_Rweevil_c67604/f1p0/1751	0
GO:0009895	negative regulation of catabolic process	biological_process	0.39245	1	1	205	64	27707	1	i1_LQ_Rweevil_c67604/f1p0/1751	0
GO:0031330	negative regulation of cellular catabolic process	biological_process	0.39245	1	1	205	64	27707	1	i1_LQ_Rweevil_c67604/f1p0/1751	0
GO:0031396	regulation of protein ubiquitination	biological_process	0.39245	1	1	205	64	27707	1	i1_LQ_Rweevil_c67604/f1p0/1751	0
GO:0031397	negative regulation of protein ubiquitination	biological_process	0.39245	1	1	205	64	27707	1	i1_LQ_Rweevil_c67604/f1p0/1751	0
GO:0031577	spindle checkpoint	biological_process	0.39245	1	1	205	64	27707	1	i1_LQ_Rweevil_c67604/f1p0/1751	0
GO:0032435	negative regulation of proteasomal ubiquitin-dependent protein catabolic process	biological_process	0.39245	1	1	205	64	27707	1	i1_LQ_Rweevil_c67604/f1p0/1751	0
GO:0033046	negative regulation of sister chromatid segregation	biological_process	0.39245	1	1	205	64	27707	1	i1_LQ_Rweevil_c67604/f1p0/1751	0
GO:0033048	negative regulation of mitotic sister chromatid segregation	biological_process	0.39245	1	1	205	64	27707	1	i1_LQ_Rweevil_c67604/f1p0/1751	0
GO:0042177	negative regulation of protein catabolic process	biological_process	0.39245	1	1	205	64	27707	1	i1_LQ_Rweevil_c67604/f1p0/1751	0
GO:0045839	negative regulation of mitotic nuclear division	biological_process	0.39245	1	1	205	64	27707	1	i1_LQ_Rweevil_c67604/f1p0/1751	0
GO:0045841	negative regulation of mitotic metaphase/anaphase transition	biological_process	0.39245	1	1	205	64	27707	1	i1_LQ_Rweevil_c67604/f1p0/1751	0
GO:0051340	regulation of ligase activity	biological_process	0.39245	1	1	205	64	27707	1	i1_LQ_Rweevil_c67604/f1p0/1751	0
GO:0051352	negative regulation of ligase activity	biological_process	0.39245	1	1	205	64	27707	1	i1_LQ_Rweevil_c67604/f1p0/1751	0
GO:0051436	negative regulation of ubiquitin-protein ligase activity involved in mitotic cell cycle	biological_process	0.39245	1	1	205	64	27707	1	i1_LQ_Rweevil_c67604/f1p0/1751	0
GO:0051438	regulation of ubiquitin-protein transferase activity	biological_process	0.39245	1	1	205	64	27707	1	i1_LQ_Rweevil_c67604/f1p0/1751	0
GO:0051439	regulation of ubiquitin-protein ligase activity involved in mitotic cell cycle	biological_process	0.39245	1	1	205	64	27707	1	i1_LQ_Rweevil_c67604/f1p0/1751	0
GO:0051444	negative regulation of ubiquitin-protein transferase activity	biological_process	0.39245	1	1	205	64	27707	1	i1_LQ_Rweevil_c67604/f1p0/1751	0
GO:0051782	negative regulation of cell division	biological_process	0.39245	1	1	205	64	27707	1	i1_LQ_Rweevil_c67604/f1p0/1751	0
GO:0051784	negative regulation of nuclear division	biological_process	0.39245	1	1	205	64	27707	1	i1_LQ_Rweevil_c67604/f1p0/1751	0
GO:0051985	negative regulation of chromosome segregation	biological_process	0.39245	1	1	205	64	27707	1	i1_LQ_Rweevil_c67604/f1p0/1751	0
GO:0071173	spindle assembly checkpoint	biological_process	0.39245	1	1	205	64	27707	1	i1_LQ_Rweevil_c67604/f1p0/1751	0
GO:0071174	mitotic spindle checkpoint	biological_process	0.39245	1	1	205	64	27707	1	i1_LQ_Rweevil_c67604/f1p0/1751	0
GO:1901799	negative regulation of proteasomal protein catabolic process	biological_process	0.39245	1	1	205	64	27707	1	i1_LQ_Rweevil_c67604/f1p0/1751	0
GO:1902100	negative regulation of metaphase/anaphase transition of cell cycle	biological_process	0.39245	1	1	205	64	27707	1	i1_LQ_Rweevil_c67604/f1p0/1751	0
GO:1903051	negative regulation of proteolysis involved in cellular protein catabolic process	biological_process	0.39245	1	1	205	64	27707	1	i1_LQ_Rweevil_c67604/f1p0/1751	0
GO:1903320	regulation of protein modification by small protein conjugation or removal	biological_process	0.39245	1	1	205	64	27707	1	i1_LQ_Rweevil_c67604/f1p0/1751	0
GO:1903321	negative regulation of protein modification by small protein conjugation or removal	biological_process	0.39245	1	1	205	64	27707	1	i1_LQ_Rweevil_c67604/f1p0/1751	0
GO:1903363	negative regulation of cellular protein catabolic process	biological_process	0.39245	1	1	205	64	27707	1	i1_LQ_Rweevil_c67604/f1p0/1751	0
GO:1904666	regulation of ubiquitin protein ligase activity	biological_process	0.39245	1	1	205	64	27707	1	i1_LQ_Rweevil_c67604/f1p0/1751	0
GO:1904667	negative regulation of ubiquitin protein ligase activity	biological_process	0.39245	1	1	205	64	27707	1	i1_LQ_Rweevil_c67604/f1p0/1751	0
GO:2000816	negative regulation of mitotic sister chromatid separation	biological_process	0.39245	1	1	205	64	27707	1	i1_LQ_Rweevil_c67604/f1p0/1751	0
GO:2001251	negative regulation of chromosome organization	biological_process	0.39245	1	1	205	64	27707	1	i1_LQ_Rweevil_c67604/f1p0/1751	0
GO:0016651	oxidoreductase activity, acting on NAD(P)H	molecular_function	0.39447	1	1	205	82	27707	1	i5_LQ_Rweevil_c4663/f1p693/5600	0
GO:0005976	polysaccharide metabolic process	biological_process	0.39658	1	1	205	72	27707	0		1	i5_LQ_Rweevil_c4651/f1p1/5382
GO:0009119	ribonucleoside metabolic process	biological_process	0.39742	1	3	205	333	27707	1	i4_LQ_Rweevil_c2474/f1p3/4393	2	i2_LQ_Rweevil_c58386/f2p3/2337,i3_HQ_Rweevil_c40168/f31p32/3557
GO:0016614	oxidoreductase activity, acting on CH-OH group of donors	molecular_function	0.39761	1	3	205	319	27707	3	i2_LQ_Rweevil_c111986/f1p8/2199,i3_LQ_Rweevil_c30150/f1p0/3011,i2_LQ_Rweevil_c10100/f1p8/2264	0
GO:0004721	phosphoprotein phosphatase activity	molecular_function	0.39872	1	2	205	179	27707	1	i2_LQ_Rweevil_c38563/f1p5/2929	1	i2_LQ_Rweevil_c59632/f1p5/2436
GO:0016311	dephosphorylation	biological_process	0.39925	1	2	205	179	27707	1	i2_LQ_Rweevil_c38563/f1p5/2929	1	i2_LQ_Rweevil_c59632/f1p5/2436
GO:0003743	translation initiation factor activity	molecular_function	0.39965	1	1	205	74	27707	0		1	i2_LQ_Rweevil_c64995/f1p5/2628
GO:0008509	anion transmembrane transporter activity	molecular_function	0.40106	1	2	205	181	27707	0		2	i3_LQ_Rweevil_c12680/f2p0/3204,i3_HQ_Rweevil_c13063/f2p0/3444
GO:0051348	negative regulation of transferase activity	biological_process	0.40203	1	1	205	66	27707	1	i1_LQ_Rweevil_c67604/f1p0/1751	0
GO:0019693	ribose phosphate metabolic process	biological_process	0.40531	1	3	205	334	27707	1	i4_LQ_Rweevil_c2474/f1p3/4393	2	i2_LQ_Rweevil_c58386/f2p3/2337,i3_HQ_Rweevil_c40168/f31p32/3557
GO:0003333	amino acid transmembrane transport	biological_process	0.40531	1	1	205	68	27707	0		1	i3_LQ_Rweevil_c12680/f2p0/3204
GO:0051179	localization	biological_process	0.40636	1	33	205	4225	27707	11	i2_LQ_Rweevil_c78857/f1p12/2817,i2_LQ_Rweevil_c10722/f1p8/2834,i2_LQ_Rweevil_c58642/f1p4/2759,i4_LQ_Rweevil_c2474/f1p3/4393,i2_LQ_Rweevil_c27557/f1p10/2681,i1_LQ_Rweevil_c67604/f1p0/1751,i2_LQ_Rweevil_c43465/f1p7/2840,i1_LQ_Rweevil_c6852/f1p0/1890,i4_LQ_Rweevil_c3017/f1p66/4575,i2_LQ_Rweevil_c29492/f1p11/2233,i5_HQ_Rweevil_c276/f4p0/5541	22	i2_HQ_Rweevil_c126113/f13p1/2521,i3_LQ_Rweevil_c18517/f1p0/3198,i2_LQ_Rweevil_c106820/f1p5/2409,i2_LQ_Rweevil_c106991/f1p3/2598,i1_LQ_Rweevil_c43311/f1p0/1185,i2_HQ_Rweevil_c21276/f2p8/2592,i2_HQ_Rweevil_c6885/f2p3/2921,i3_LQ_Rweevil_c20225/f1p0/3231,i2_LQ_Rweevil_c87508/f1p0/2164,i3_LQ_Rweevil_c24886/f1p6/3721,i3_HQ_Rweevil_c1289/f3p0/3351,i2_LQ_Rweevil_c37484/f1p13/2963,i2_LQ_Rweevil_c147626/f2…
GO:1903825	organic acid transmembrane transport	biological_process	0.40647	1	1	205	69	27707	0		1	i3_LQ_Rweevil_c12680/f2p0/3204
GO:0005319	lipid transporter activity	molecular_function	0.40831	1	1	205	68	27707	1	i5_HQ_Rweevil_c276/f4p0/5541	0
GO:0048584	positive regulation of response to stimulus	biological_process	0.40886	1	1	205	70	27707	1	i2_LQ_Rweevil_c12706/f1p0/2605	0
GO:0044723	single-organism carbohydrate metabolic process	biological_process	0.41295	1	4	205	439	27707	1	i1_HQ_Rweevil_c17272/f8p0/1863	3	i3_LQ_Rweevil_c26046/f1p0/3181,i2_HQ_Rweevil_c146586/f12p0/2639,i3_LQ_Rweevil_c25056/f1p0/3522
GO:0031400	negative regulation of protein modification process	biological_process	0.4134	1	1	205	69	27707	1	i1_LQ_Rweevil_c67604/f1p0/1751	0
GO:0045861	negative regulation of proteolysis	biological_process	0.41364	1	1	205	70	27707	1	i1_LQ_Rweevil_c67604/f1p0/1751	0
GO:0033643	host cell part	cellular_component	0.41392	1	1	205	71	27707	0		1	i2_LQ_Rweevil_c68975/f1p3/2004
GO:0015171	amino acid transmembrane transporter activity	molecular_function	0.41502	1	1	205	70	27707	0		1	i3_LQ_Rweevil_c12680/f2p0/3204
GO:0007093	mitotic cell cycle checkpoint	biological_process	0.4157	1	1	205	69	27707	1	i1_LQ_Rweevil_c67604/f1p0/1751	0
GO:1901988	negative regulation of cell cycle phase transition	biological_process	0.4162	1	1	205	69	27707	1	i1_LQ_Rweevil_c67604/f1p0/1751	0
GO:1901991	negative regulation of mitotic cell cycle phase transition	biological_process	0.4162	1	1	205	69	27707	1	i1_LQ_Rweevil_c67604/f1p0/1751	0
GO:0043169	cation binding	molecular_function	0.42001	1	34	205	4352	27707	14	i2_LQ_Rweevil_c42566/f1p0/2698,i4_LQ_Rweevil_c10967/f1p0/4308,i4_LQ_Rweevil_c3149/f1p4/4116,i2_LQ_Rweevil_c60596/f1p4/2054,i8_LQ_Rweevil_c526/f1p0/8239,i4_LQ_Rweevil_c3822/f1p0/4187,i2_HQ_Rweevil_c76928/f2p3/2874,i3_LQ_Rweevil_c36805/f1p0/3246,i2_HQ_Rweevil_c82971/f2p1/2337,i2_LQ_Rweevil_c41708/f1p0/2438,i4_LQ_Rweevil_c5278/f1p0/4368,i2_LQ_Rweevil_c113637/f1p15/2771,i2_LQ_Rweevil_c21553/f1p8/2663…	20	i3_LQ_Rweevil_c22820/f1p0/3096,i4_LQ_Rweevil_c2202/f1p0/4123,i3_LQ_Rweevil_c15041/f1p1/3065,i1_LQ_Rweevil_c45192/f1p0/1917,i3_LQ_Rweevil_c11018/f1p0/3098,i2_LQ_Rweevil_c19720/f1p9/2870,i2_HQ_Rweevil_c160989/f3p0/2115,i2_HQ_Rweevil_c148414/f4p9/2889,i1_LQ_Rweevil_c69150/f1p3/1763,i2_LQ_Rweevil_c4823/f1p204/2865,i7_LQ_Rweevil_c57/f1p0/7297,i2_HQ_Rweevil_c102987/f2p7/2340,i2_LQ_Rweevil_c109444/f1p3/…
GO:0002252	immune effector process	biological_process	0.42111	1	1	205	74	27707	1	i1_LQ_Rweevil_c6852/f1p0/1890	0
GO:0051607	defense response to virus	biological_process	0.42111	1	1	205	74	27707	1	i1_LQ_Rweevil_c6852/f1p0/1890	0
GO:0019725	cellular homeostasis	biological_process	0.42255	1	2	205	221	27707	2	i1_LQ_Rweevil_c52948/f1p0/1812,i4_LQ_Rweevil_c2593/f1p65/4379	0
GO:0018995	host	cellular_component	0.42336	1	1	205	73	27707	0		1	i2_LQ_Rweevil_c68975/f1p3/2004
GO:0043657	host cell	cellular_component	0.42336	1	1	205	73	27707	0		1	i2_LQ_Rweevil_c68975/f1p3/2004
GO:0005342	organic acid transmembrane transporter activity	molecular_function	0.42341	1	1	205	74	27707	0		1	i3_LQ_Rweevil_c12680/f2p0/3204
GO:0046943	carboxylic acid transmembrane transporter activity	molecular_function	0.42341	1	1	205	74	27707	0		1	i3_LQ_Rweevil_c12680/f2p0/3204
GO:0044424	intracellular part	cellular_component	0.42515	1	39	205	5214	27707	17	i3_HQ_Rweevil_c1086/f8p0/3218,i0_LQ_Rweevil_c8417/f1p2/810,i4_LQ_Rweevil_c2474/f1p3/4393,i2_LQ_Rweevil_c42566/f1p0/2698,i2_LQ_Rweevil_c118688/f1p7/1599,i1_LQ_Rweevil_c67604/f1p0/1751,i3_LQ_Rweevil_c27092/f1p0/4003,i3_LQ_Rweevil_c15713/f2p0/3148,i2_HQ_Rweevil_c82971/f2p1/2337,i2_LQ_Rweevil_c43465/f1p7/2840,i1_LQ_Rweevil_c6852/f1p0/1890,i1_LQ_Rweevil_c41303/f1p0/1531,i3_LQ_Rweevil_c13356/f1p103/338…	22	i2_HQ_Rweevil_c126113/f13p1/2521,i1_LQ_Rweevil_c45192/f1p0/1917,i2_LQ_Rweevil_c106991/f1p3/2598,i1_LQ_Rweevil_c43311/f1p0/1185,i0_LQ_Rweevil_c50503/f1p0/803,i2_HQ_Rweevil_c6885/f2p3/2921,i2_LQ_Rweevil_c109220/f1p20/2862,i3_LQ_Rweevil_c20225/f1p0/3231,i2_HQ_Rweevil_c160989/f3p0/2115,i3_HQ_Rweevil_c29577/f2p0/3041,i2_LQ_Rweevil_c35032/f1p2/2746,i2_LQ_Rweevil_c147626/f2p2/2189,i3_LQ_Rweevil_c30177/f…
GO:0098656	anion transmembrane transport	biological_process	0.42519	1	1	205	73	27707	0		1	i3_LQ_Rweevil_c12680/f2p0/3204
GO:0022414	reproductive process	biological_process	0.42552	1	1	205	73	27707	0		1	i5_HQ_Rweevil_c529/f2p0/5762
GO:0051338	regulation of transferase activity	biological_process	0.42627	1	1	205	72	27707	1	i1_LQ_Rweevil_c67604/f1p0/1751	0
GO:0006163	purine nucleotide metabolic process	biological_process	0.42663	1	3	205	344	27707	1	i4_LQ_Rweevil_c2474/f1p3/4393	2	i2_LQ_Rweevil_c58386/f2p3/2337,i3_HQ_Rweevil_c40168/f31p32/3557
GO:0044215	other organism	cellular_component	0.42793	1	1	205	74	27707	0		1	i2_LQ_Rweevil_c68975/f1p3/2004
GO:0044216	other organism cell	cellular_component	0.42793	1	1	205	74	27707	0		1	i2_LQ_Rweevil_c68975/f1p3/2004
GO:0044217	other organism part	cellular_component	0.42793	1	1	205	74	27707	0		1	i2_LQ_Rweevil_c68975/f1p3/2004
GO:0004222	metalloendopeptidase activity	molecular_function	0.43647	1	2	205	192	27707	0		2	i3_HQ_Rweevil_c40168/f31p32/3557,i3_LQ_Rweevil_c10496/f1p0/3318
GO:0045930	negative regulation of mitotic cell cycle	biological_process	0.43855	1	1	205	74	27707	1	i1_LQ_Rweevil_c67604/f1p0/1751	0
GO:0006865	amino acid transport	biological_process	0.44007	1	1	205	77	27707	0		1	i3_LQ_Rweevil_c12680/f2p0/3204
GO:1901566	organonitrogen compound biosynthetic process	biological_process	0.44362	1	9	205	1236	27707	5	i3_HQ_Rweevil_c1086/f8p0/3218,i2_LQ_Rweevil_c118688/f1p7/1599,i0_LQ_Rweevil_c8417/f1p2/810,i4_LQ_Rweevil_c2474/f1p3/4393,i2_LQ_Rweevil_c42566/f1p0/2698	4	i1_LQ_Rweevil_c7639/f1p1/1824,i2_LQ_Rweevil_c64995/f1p5/2628,i2_LQ_Rweevil_c58386/f2p3/2337,i3_HQ_Rweevil_c40168/f31p32/3557
GO:0042803	protein homodimerization activity	molecular_function	0.4444	1	2	205	200	27707	0		2	i2_LQ_Rweevil_c109206/f1p7/2679,i1_LQ_Rweevil_c43311/f1p0/1185
GO:0008083	growth factor activity	molecular_function	0.44561	1	1	205	80	27707	0		1	i1_LQ_Rweevil_c43311/f1p0/1185
GO:0008514	organic anion transmembrane transporter activity	molecular_function	0.44565	1	1	205	79	27707	0		1	i3_LQ_Rweevil_c12680/f2p0/3204
GO:0006914	autophagy	biological_process	0.45004	1	4	205	459	27707	2	i1_LQ_Rweevil_c6852/f1p0/1890,i2_HQ_Rweevil_c90921/f3p7/2310	2	i2_LQ_Rweevil_c154820/f1p6/2288,i2_LQ_Rweevil_c109206/f1p7/2679
GO:0010948	negative regulation of cell cycle process	biological_process	0.4531	1	1	205	78	27707	1	i1_LQ_Rweevil_c67604/f1p0/1751	0
GO:0005506	iron ion binding	molecular_function	0.45318	1	3	205	363	27707	1	i3_LQ_Rweevil_c36805/f1p0/3246	2	i1_LQ_Rweevil_c69150/f1p3/1763,i3_LQ_Rweevil_c22352/f1p0/3753
GO:0052689	carboxylic ester hydrolase activity	molecular_function	0.46035	1	1	205	85	27707	1	i1_LQ_Rweevil_c49128/f1p0/1416	0
GO:0017016	Ras GTPase binding	molecular_function	0.46201	1	1	205	78	27707	0		1	i5_LQ_Rweevil_c4651/f1p1/5382
GO:0031267	small GTPase binding	molecular_function	0.46201	1	1	205	78	27707	0		1	i5_LQ_Rweevil_c4651/f1p1/5382
GO:0051020	GTPase binding	molecular_function	0.46201	1	1	205	78	27707	0		1	i5_LQ_Rweevil_c4651/f1p1/5382
GO:0016881	acid-amino acid ligase activity	molecular_function	0.4633	1	1	205	79	27707	0		1	i2_LQ_Rweevil_c64995/f1p5/2628
GO:0070925	organelle assembly	biological_process	0.46579	1	2	205	214	27707	2	i1_LQ_Rweevil_c6852/f1p0/1890,i1_LQ_Rweevil_c67604/f1p0/1751	0
GO:0046872	metal ion binding	molecular_function	0.46766	1	33	205	4303	27707	13	i2_LQ_Rweevil_c42566/f1p0/2698,i4_LQ_Rweevil_c10967/f1p0/4308,i4_LQ_Rweevil_c3149/f1p4/4116,i2_LQ_Rweevil_c41708/f1p0/2438,i3_LQ_Rweevil_c36805/f1p0/3246,i2_HQ_Rweevil_c82971/f2p1/2337,i2_HQ_Rweevil_c76928/f2p3/2874,i4_LQ_Rweevil_c3822/f1p0/4187,i8_LQ_Rweevil_c526/f1p0/8239,i2_LQ_Rweevil_c113637/f1p15/2771,i2_LQ_Rweevil_c21553/f1p8/2663,i4_LQ_Rweevil_c5278/f1p0/4368,i3_LQ_Rweevil_c23318/f1p0/3484	20	i3_LQ_Rweevil_c22820/f1p0/3096,i4_LQ_Rweevil_c2202/f1p0/4123,i1_LQ_Rweevil_c45192/f1p0/1917,i3_LQ_Rweevil_c15041/f1p1/3065,i2_HQ_Rweevil_c102987/f2p7/2340,i7_LQ_Rweevil_c57/f1p0/7297,i2_LQ_Rweevil_c109444/f1p3/2681,i2_LQ_Rweevil_c19720/f1p9/2870,i3_LQ_Rweevil_c11018/f1p0/3098,i2_HQ_Rweevil_c160989/f3p0/2115,i1_LQ_Rweevil_c69150/f1p3/1763,i2_LQ_Rweevil_c4823/f1p204/2865,i2_HQ_Rweevil_c148414/f4p9/…
GO:0031981	nuclear lumen	cellular_component	0.46781	1	4	205	491	27707	1	i1_LQ_Rweevil_c6852/f1p0/1890	3	i3_HQ_Rweevil_c29577/f2p0/3041,i2_LQ_Rweevil_c147626/f2p2/2189,i1_LQ_Rweevil_c7639/f1p1/1824
GO:0043086	negative regulation of catalytic activity	biological_process	0.46922	1	1	205	83	27707	1	i1_LQ_Rweevil_c67604/f1p0/1751	0
GO:0044092	negative regulation of molecular function	biological_process	0.46922	1	1	205	83	27707	1	i1_LQ_Rweevil_c67604/f1p0/1751	0
GO:0051213	dioxygenase activity	molecular_function	0.47	1	1	205	86	27707	1	i3_LQ_Rweevil_c36805/f1p0/3246	0
GO:0015103	inorganic anion transmembrane transporter activity	molecular_function	0.47332	1	1	205	81	27707	0		1	i3_HQ_Rweevil_c13063/f2p0/3444
GO:0031399	regulation of protein modification process	biological_process	0.47343	1	1	205	85	27707	1	i1_LQ_Rweevil_c67604/f1p0/1751	0
GO:0004017	adenylate kinase activity	molecular_function	0.47374	1	1	205	83	27707	1	i2_LQ_Rweevil_c42566/f1p0/2698	0
GO:0006778	porphyrin-containing compound metabolic process	biological_process	0.47468	1	1	205	87	27707	1	i1_LQ_Rweevil_c49128/f1p0/1416	0
GO:0048278	vesicle docking	biological_process	0.47745	1	1	205	83	27707	0		1	i2_HQ_Rweevil_c126113/f13p1/2521
GO:0032269	negative regulation of cellular protein metabolic process	biological_process	0.47833	1	1	205	86	27707	1	i1_LQ_Rweevil_c67604/f1p0/1751	0
GO:0051248	negative regulation of protein metabolic process	biological_process	0.47833	1	1	205	86	27707	1	i1_LQ_Rweevil_c67604/f1p0/1751	0
GO:0000003	reproduction	biological_process	0.4795	1	2	205	221	27707	1	i5_HQ_Rweevil_c276/f4p0/5541	1	i5_HQ_Rweevil_c529/f2p0/5762
GO:0005085	guanyl-nucleotide exchange factor activity	molecular_function	0.48124	1	2	205	204	27707	0		2	i4_LQ_Rweevil_c13190/f1p2/4039,i2_LQ_Rweevil_c57749/f1p1/2447
GO:0016209	antioxidant activity	molecular_function	0.48245	1	1	205	97	27707	1	i4_LQ_Rweevil_c2593/f1p65/4379	0
GO:0004518	nuclease activity	molecular_function	0.48281	1	4	205	480	27707	2	i2_HQ_Rweevil_c83405/f3p14/2219,i1_LQ_Rweevil_c6852/f1p0/1890	2	i2_LQ_Rweevil_c63383/f1p19/2327,i3_HQ_Rweevil_c29577/f2p0/3041
GO:0005634	nucleus	cellular_component	0.48637	1	17	205	2223	27707	6	i4_LQ_Rweevil_c5278/f1p0/4368,i3_LQ_Rweevil_c13356/f1p103/3385,i1_LQ_Rweevil_c6852/f1p0/1890,i2_HQ_Rweevil_c82971/f2p1/2337,i2_LQ_Rweevil_c43465/f1p7/2840,i3_LQ_Rweevil_c15713/f2p0/3148	11	i1_LQ_Rweevil_c43311/f1p0/1185,i3_HQ_Rweevil_c19930/f3p0/3177,i1_LQ_Rweevil_c45192/f1p0/1917,i2_LQ_Rweevil_c35032/f1p2/2746,i2_LQ_Rweevil_c147626/f2p2/2189,i3_HQ_Rweevil_c29577/f2p0/3041,i2_HQ_Rweevil_c160989/f3p0/2115,i2_LQ_Rweevil_c109220/f1p20/2862,i2_LQ_Rweevil_c14267/f1p0/2031,i1_LQ_Rweevil_c7639/f1p1/1824,i2_LQ_Rweevil_c40500/f1p14/2928
GO:0071949	FAD binding	molecular_function	0.48933	1	1	205	89	27707	1	i1_LQ_Rweevil_c52948/f1p0/1812	0
GO:0009116	nucleoside metabolic process	biological_process	0.49054	1	3	205	383	27707	1	i4_LQ_Rweevil_c2474/f1p3/4393	2	i2_LQ_Rweevil_c58386/f2p3/2337,i3_HQ_Rweevil_c40168/f31p32/3557
GO:1901657	glycosyl compound metabolic process	biological_process	0.49054	1	3	205	383	27707	1	i4_LQ_Rweevil_c2474/f1p3/4393	2	i2_LQ_Rweevil_c58386/f2p3/2337,i3_HQ_Rweevil_c40168/f31p32/3557
GO:0007088	regulation of mitotic nuclear division	biological_process	0.4909	1	1	205	87	27707	1	i1_LQ_Rweevil_c67604/f1p0/1751	0
GO:0007091	metaphase/anaphase transition of mitotic cell cycle	biological_process	0.4909	1	1	205	87	27707	1	i1_LQ_Rweevil_c67604/f1p0/1751	0
GO:0010965	regulation of mitotic sister chromatid separation	biological_process	0.4909	1	1	205	87	27707	1	i1_LQ_Rweevil_c67604/f1p0/1751	0
GO:0030071	regulation of mitotic metaphase/anaphase transition	biological_process	0.4909	1	1	205	87	27707	1	i1_LQ_Rweevil_c67604/f1p0/1751	0
GO:0031145	anaphase-promoting complex-dependent proteasomal ubiquitin-dependent protein catabolic process	biological_process	0.4909	1	1	205	87	27707	1	i1_LQ_Rweevil_c67604/f1p0/1751	0
GO:0032434	regulation of proteasomal ubiquitin-dependent protein catabolic process	biological_process	0.4909	1	1	205	87	27707	1	i1_LQ_Rweevil_c67604/f1p0/1751	0
GO:0033044	regulation of chromosome organization	biological_process	0.4909	1	1	205	87	27707	1	i1_LQ_Rweevil_c67604/f1p0/1751	0
GO:0033045	regulation of sister chromatid segregation	biological_process	0.4909	1	1	205	87	27707	1	i1_LQ_Rweevil_c67604/f1p0/1751	0
GO:0033047	regulation of mitotic sister chromatid segregation	biological_process	0.4909	1	1	205	87	27707	1	i1_LQ_Rweevil_c67604/f1p0/1751	0
GO:0044784	metaphase/anaphase transition of cell cycle	biological_process	0.4909	1	1	205	87	27707	1	i1_LQ_Rweevil_c67604/f1p0/1751	0
GO:0051306	mitotic sister chromatid separation	biological_process	0.4909	1	1	205	87	27707	1	i1_LQ_Rweevil_c67604/f1p0/1751	0
GO:0051783	regulation of nuclear division	biological_process	0.4909	1	1	205	87	27707	1	i1_LQ_Rweevil_c67604/f1p0/1751	0
GO:0051983	regulation of chromosome segregation	biological_process	0.4909	1	1	205	87	27707	1	i1_LQ_Rweevil_c67604/f1p0/1751	0
GO:1902099	regulation of metaphase/anaphase transition of cell cycle	biological_process	0.4909	1	1	205	87	27707	1	i1_LQ_Rweevil_c67604/f1p0/1751	0
GO:0016776	phosphotransferase activity, phosphate group as acceptor	molecular_function	0.49114	1	1	205	91	27707	1	i2_LQ_Rweevil_c42566/f1p0/2698	0
GO:0043227	membrane-bounded organelle	cellular_component	0.49125	1	24	205	3212	27707	10	i1_HQ_Rweevil_c37687/f25p0/1373,i4_LQ_Rweevil_c5278/f1p0/4368,i2_HQ_Rweevil_c22450/f2p3/2955,i3_LQ_Rweevil_c15713/f2p0/3148,i2_HQ_Rweevil_c147810/f13p3/2505,i1_LQ_Rweevil_c67604/f1p0/1751,i3_LQ_Rweevil_c13356/f1p103/3385,i1_LQ_Rweevil_c6852/f1p0/1890,i2_LQ_Rweevil_c43465/f1p7/2840,i2_HQ_Rweevil_c82971/f2p1/2337	14	i1_LQ_Rweevil_c45192/f1p0/1917,i3_LQ_Rweevil_c30177/f1p0/3049,i2_LQ_Rweevil_c35032/f1p2/2746,i2_LQ_Rweevil_c147626/f2p2/2189,i0_LQ_Rweevil_c50503/f1p0/803,i1_LQ_Rweevil_c43311/f1p0/1185,i3_HQ_Rweevil_c19930/f3p0/3177,i2_HQ_Rweevil_c6885/f2p3/2921,i2_LQ_Rweevil_c109220/f1p20/2862,i2_LQ_Rweevil_c40500/f1p14/2928,i1_LQ_Rweevil_c7639/f1p1/1824,i2_LQ_Rweevil_c14267/f1p0/2031,i3_HQ_Rweevil_c29577/f2p0/…
GO:0043231	intracellular membrane-bounded organelle	cellular_component	0.49125	1	24	205	3212	27707	10	i1_HQ_Rweevil_c37687/f25p0/1373,i2_HQ_Rweevil_c22450/f2p3/2955,i4_LQ_Rweevil_c5278/f1p0/4368,i3_LQ_Rweevil_c15713/f2p0/3148,i2_HQ_Rweevil_c147810/f13p3/2505,i1_LQ_Rweevil_c67604/f1p0/1751,i3_LQ_Rweevil_c13356/f1p103/3385,i2_HQ_Rweevil_c82971/f2p1/2337,i2_LQ_Rweevil_c43465/f1p7/2840,i1_LQ_Rweevil_c6852/f1p0/1890	14	i3_LQ_Rweevil_c30177/f1p0/3049,i1_LQ_Rweevil_c45192/f1p0/1917,i2_LQ_Rweevil_c147626/f2p2/2189,i2_LQ_Rweevil_c35032/f1p2/2746,i0_LQ_Rweevil_c50503/f1p0/803,i1_LQ_Rweevil_c43311/f1p0/1185,i3_HQ_Rweevil_c19930/f3p0/3177,i2_LQ_Rweevil_c109220/f1p20/2862,i2_HQ_Rweevil_c6885/f2p3/2921,i2_LQ_Rweevil_c14267/f1p0/2031,i1_LQ_Rweevil_c7639/f1p1/1824,i2_LQ_Rweevil_c40500/f1p14/2928,i3_HQ_Rweevil_c29577/f2p0/…
GO:0000075	cell cycle checkpoint	biological_process	0.49343	1	1	205	89	27707	1	i1_LQ_Rweevil_c67604/f1p0/1751	0
GO:0045786	negative regulation of cell cycle	biological_process	0.49494	1	1	205	88	27707	1	i1_LQ_Rweevil_c67604/f1p0/1751	0
GO:0051304	chromosome separation	biological_process	0.49501	1	1	205	88	27707	1	i1_LQ_Rweevil_c67604/f1p0/1751	0
GO:0061136	regulation of proteasomal protein catabolic process	biological_process	0.49625	1	1	205	89	27707	1	i1_LQ_Rweevil_c67604/f1p0/1751	0
GO:1903050	regulation of proteolysis involved in cellular protein catabolic process	biological_process	0.49625	1	1	205	89	27707	1	i1_LQ_Rweevil_c67604/f1p0/1751	0
GO:1903362	regulation of cellular protein catabolic process	biological_process	0.49625	1	1	205	89	27707	1	i1_LQ_Rweevil_c67604/f1p0/1751	0
GO:0071495	cellular response to endogenous stimulus	biological_process	0.49638	1	1	205	90	27707	1	i2_LQ_Rweevil_c12706/f1p0/2605	0
GO:0042176	regulation of protein catabolic process	biological_process	0.49969	1	1	205	90	27707	1	i1_LQ_Rweevil_c67604/f1p0/1751	0
GO:0004536	deoxyribonuclease activity	molecular_function	0.50087	1	2	205	227	27707	2	i2_HQ_Rweevil_c83405/f3p14/2219,i1_LQ_Rweevil_c6852/f1p0/1890	0
GO:0071103	DNA conformation change	biological_process	0.50318	1	1	205	93	27707	0		1	i2_LQ_Rweevil_c8665/f1p4/2140
GO:0006259	DNA metabolic process	biological_process	0.50362	1	9	205	1174	27707	5	i2_HQ_Rweevil_c54169/f2p1/2233,i2_HQ_Rweevil_c54818/f3p0/2841,i4_LQ_Rweevil_c5278/f1p0/4368,i1_LQ_Rweevil_c6852/f1p0/1890,i2_HQ_Rweevil_c83405/f3p14/2219	4	i2_HQ_Rweevil_c101196/f92p0/2577,i2_HQ_Rweevil_c126113/f13p1/2521,i2_LQ_Rweevil_c147626/f2p2/2189,i7_LQ_Rweevil_c57/f1p0/7297
GO:0009719	response to endogenous stimulus	biological_process	0.50443	1	1	205	92	27707	1	i2_LQ_Rweevil_c12706/f1p0/2605	0
GO:0043233	organelle lumen	cellular_component	0.50445	1	4	205	517	27707	1	i1_LQ_Rweevil_c6852/f1p0/1890	3	i1_LQ_Rweevil_c7639/f1p1/1824,i2_LQ_Rweevil_c147626/f2p2/2189,i3_HQ_Rweevil_c29577/f2p0/3041
GO:0070013	intracellular organelle lumen	cellular_component	0.50445	1	4	205	517	27707	1	i1_LQ_Rweevil_c6852/f1p0/1890	3	i2_LQ_Rweevil_c147626/f2p2/2189,i1_LQ_Rweevil_c7639/f1p1/1824,i3_HQ_Rweevil_c29577/f2p0/3041
GO:0010639	negative regulation of organelle organization	biological_process	0.50452	1	1	205	91	27707	1	i1_LQ_Rweevil_c67604/f1p0/1751	0
GO:0008135	translation factor activity, RNA binding	molecular_function	0.50481	1	1	205	104	27707	0		1	i2_LQ_Rweevil_c64995/f1p5/2628
GO:0004197	cysteine-type endopeptidase activity	molecular_function	0.50507	1	1	205	93	27707	1	i2_LQ_Rweevil_c18444/f1p1/3000	0
GO:0042440	pigment metabolic process	biological_process	0.50614	1	1	205	94	27707	1	i1_LQ_Rweevil_c49128/f1p0/1416	0
GO:0031974	membrane-enclosed lumen	cellular_component	0.5076	1	4	205	521	27707	1	i1_LQ_Rweevil_c6852/f1p0/1890	3	i3_HQ_Rweevil_c29577/f2p0/3041,i1_LQ_Rweevil_c7639/f1p1/1824,i2_LQ_Rweevil_c147626/f2p2/2189
GO:0044770	cell cycle phase transition	biological_process	0.51081	1	1	205	92	27707	1	i1_LQ_Rweevil_c67604/f1p0/1751	0
GO:0044772	mitotic cell cycle phase transition	biological_process	0.51081	1	1	205	92	27707	1	i1_LQ_Rweevil_c67604/f1p0/1751	0
GO:1901987	regulation of cell cycle phase transition	biological_process	0.51081	1	1	205	92	27707	1	i1_LQ_Rweevil_c67604/f1p0/1751	0
GO:1901990	regulation of mitotic cell cycle phase transition	biological_process	0.51081	1	1	205	92	27707	1	i1_LQ_Rweevil_c67604/f1p0/1751	0
GO:0051129	negative regulation of cellular component organization	biological_process	0.51243	1	1	205	93	27707	1	i1_LQ_Rweevil_c67604/f1p0/1751	0
GO:0098772	molecular function regulator	molecular_function	0.51449	1	5	205	630	27707	0		5	i3_HQ_Rweevil_c40346/f5p0/3129,i4_LQ_Rweevil_c12942/f1p4/4120,i1_LQ_Rweevil_c43311/f1p0/1185,i2_LQ_Rweevil_c57749/f1p1/2447,i4_LQ_Rweevil_c13190/f1p2/4039
GO:0034062	RNA polymerase activity	molecular_function	0.51522	1	2	205	248	27707	1	i5_LQ_Rweevil_c4663/f1p693/5600	1	i1_LQ_Rweevil_c7639/f1p1/1824
GO:0000070	mitotic sister chromatid segregation	biological_process	0.51778	1	1	205	94	27707	1	i1_LQ_Rweevil_c67604/f1p0/1751	0
GO:0000819	sister chromatid segregation	biological_process	0.51778	1	1	205	94	27707	1	i1_LQ_Rweevil_c67604/f1p0/1751	0
GO:0072521	purine-containing compound metabolic process	biological_process	0.51799	1	3	205	390	27707	1	i4_LQ_Rweevil_c2474/f1p3/4393	2	i3_HQ_Rweevil_c40168/f31p32/3557,i2_LQ_Rweevil_c58386/f2p3/2337
GO:0005102	receptor binding	molecular_function	0.51864	1	4	205	502	27707	2	i1_LQ_Rweevil_c6852/f1p0/1890,i3_LQ_Rweevil_c40894/f1p3/3377	2	i0_HQ_Rweevil_c7808/f2p6/756,i1_LQ_Rweevil_c43311/f1p0/1185
GO:0098542	defense response to other organism	biological_process	0.52403	1	1	205	104	27707	1	i1_LQ_Rweevil_c6852/f1p0/1890	0
GO:0016893	endonuclease activity, active with either ribo- or deoxyribonucleic acids and producing 5'-phosphomonoesters	molecular_function	0.52575	1	1	205	99	27707	1	i2_HQ_Rweevil_c83405/f3p14/2219	0
GO:0009117	nucleotide metabolic process	biological_process	0.52635	1	3	205	402	27707	1	i4_LQ_Rweevil_c2474/f1p3/4393	2	i3_HQ_Rweevil_c40168/f31p32/3557,i2_LQ_Rweevil_c58386/f2p3/2337
GO:0090407	organophosphate biosynthetic process	biological_process	0.52693	1	3	205	407	27707	1	i4_LQ_Rweevil_c2474/f1p3/4393	2	i3_HQ_Rweevil_c40168/f31p32/3557,i2_LQ_Rweevil_c58386/f2p3/2337
GO:0033176	proton-transporting V-type ATPase complex	cellular_component	0.52726	1	2	205	230	27707	0		2	i2_LQ_Rweevil_c154820/f1p6/2288,i3_LQ_Rweevil_c12680/f2p0/3204
GO:0043161	proteasome-mediated ubiquitin-dependent protein catabolic process	biological_process	0.52765	1	1	205	97	27707	1	i1_LQ_Rweevil_c67604/f1p0/1751	0
GO:0030162	regulation of proteolysis	biological_process	0.52887	1	1	205	99	27707	1	i1_LQ_Rweevil_c67604/f1p0/1751	0
GO:0006753	nucleoside phosphate metabolic process	biological_process	0.53022	1	3	205	404	27707	1	i4_LQ_Rweevil_c2474/f1p3/4393	2	i3_HQ_Rweevil_c40168/f31p32/3557,i2_LQ_Rweevil_c58386/f2p3/2337
GO:0010498	proteasomal protein catabolic process	biological_process	0.53262	1	1	205	99	27707	1	i1_LQ_Rweevil_c67604/f1p0/1751	0
GO:0006955	immune response	biological_process	0.5331	1	1	205	101	27707	1	i2_LQ_Rweevil_c24541/f1p3/2342	0
GO:0015291	secondary active transmembrane transporter activity	molecular_function	0.5354	1	1	205	101	27707	1	i2_LQ_Rweevil_c58642/f1p4/2759	0
GO:0015629	actin cytoskeleton	cellular_component	0.53987	1	3	205	377	27707	3	i1_LQ_Rweevil_c67604/f1p0/1751,i1_LQ_Rweevil_c6852/f1p0/1890,i1_LQ_Rweevil_c41303/f1p0/1531	0
GO:0006887	exocytosis	biological_process	0.54046	1	1	205	102	27707	0		1	i2_HQ_Rweevil_c126113/f13p1/2521
GO:0022406	membrane docking	biological_process	0.54457	1	1	205	103	27707	0		1	i2_HQ_Rweevil_c126113/f13p1/2521
GO:0015698	inorganic anion transport	biological_process	0.54658	1	1	205	103	27707	0		1	i3_HQ_Rweevil_c13063/f2p0/3444
GO:0071310	cellular response to organic substance	biological_process	0.54662	1	1	205	104	27707	1	i2_LQ_Rweevil_c12706/f1p0/2605	0
GO:0009288	bacterial-type flagellum	cellular_component	0.54971	1	1	205	107	27707	0		1	i2_LQ_Rweevil_c8665/f1p4/2140
GO:0007030	Golgi organization	biological_process	0.55113	1	1	205	107	27707	1	i1_LQ_Rweevil_c6852/f1p0/1890	0
GO:0046873	metal ion transmembrane transporter activity	molecular_function	0.55195	1	3	205	399	27707	1	i2_LQ_Rweevil_c78857/f1p12/2817	2	i2_LQ_Rweevil_c37484/f1p13/2963,i3_LQ_Rweevil_c37983/f3p0/3004
GO:0036094	small molecule binding	molecular_function	0.5536	1	32	205	4220	27707	19	i2_LQ_Rweevil_c18444/f1p1/3000,i1_HQ_Rweevil_c17272/f8p0/1863,i3_LQ_Rweevil_c23318/f1p0/3484,i2_LQ_Rweevil_c111986/f1p8/2199,i1_HQ_Rweevil_c19229/f3p0/1690,i2_LQ_Rweevil_c87060/f1p2/2316,i2_LQ_Rweevil_c161212/f1p3/2003,i3_LQ_Rweevil_c30150/f1p0/3011,i4_LQ_Rweevil_c5278/f1p0/4368,i1_LQ_Rweevil_c52948/f1p0/1812,i2_LQ_Rweevil_c153011/f1p4/2127,i3_LQ_Rweevil_c36805/f1p0/3246,i2_LQ_Rweevil_c10100/f1p8…	13	i2_LQ_Rweevil_c8665/f1p4/2140,i3_LQ_Rweevil_c25056/f1p0/3522,i3_LQ_Rweevil_c6576/f1p10/3297,i2_LQ_Rweevil_c64995/f1p5/2628,i2_LQ_Rweevil_c96185/f1p0/2862,i3_LQ_Rweevil_c26046/f1p0/3181,i1_LQ_Rweevil_c7639/f1p1/1824,i2_LQ_Rweevil_c40500/f1p14/2928,i3_HQ_Rweevil_c9299/f4p0/3651,i2_LQ_Rweevil_c147626/f2p2/2189,i2_LQ_Rweevil_c4823/f1p204/2865,i2_HQ_Rweevil_c126151/f7p4/2704,i2_HQ_Rweevil_c126113/f13p…
GO:0005783	endoplasmic reticulum	cellular_component	0.55458	1	2	205	266	27707	0		2	i2_HQ_Rweevil_c6885/f2p3/2921,i2_LQ_Rweevil_c147626/f2p2/2189
GO:0007059	chromosome segregation	biological_process	0.55684	1	2	205	246	27707	1	i1_LQ_Rweevil_c67604/f1p0/1751	1	i2_LQ_Rweevil_c8665/f1p4/2140
GO:0042592	homeostatic process	biological_process	0.55734	1	2	205	291	27707	2	i4_LQ_Rweevil_c2593/f1p65/4379,i1_LQ_Rweevil_c52948/f1p0/1812	0
GO:0044262	cellular carbohydrate metabolic process	biological_process	0.55793	1	1	205	112	27707	0		1	i2_HQ_Rweevil_c146586/f12p0/2639
GO:1902494	catalytic complex	cellular_component	0.55937	1	4	205	546	27707	1	i2_HQ_Rweevil_c82971/f2p1/2337	3	i1_LQ_Rweevil_c7639/f1p1/1824,i2_LQ_Rweevil_c35032/f1p2/2746,i2_HQ_Rweevil_c160989/f3p0/2115
GO:0042802	identical protein binding	molecular_function	0.55961	1	2	205	246	27707	0		2	i1_LQ_Rweevil_c43311/f1p0/1185,i2_LQ_Rweevil_c109206/f1p7/2679
GO:1901565	organonitrogen compound catabolic process	biological_process	0.56057	1	1	205	112	27707	1	i1_LQ_Rweevil_c49128/f1p0/1416	0
GO:0007346	regulation of mitotic cell cycle	biological_process	0.56225	1	1	205	107	27707	1	i1_LQ_Rweevil_c67604/f1p0/1751	0
GO:0034645	cellular macromolecule biosynthetic process	biological_process	0.564	1	23	205	3244	27707	10	i3_LQ_Rweevil_c35043/f1p0/3929,i2_LQ_Rweevil_c118688/f1p7/1599,i2_HQ_Rweevil_c54818/f3p0/2841,i1_LQ_Rweevil_c6852/f1p0/1890,i2_HQ_Rweevil_c54169/f2p1/2233,i0_LQ_Rweevil_c8417/f1p2/810,i5_LQ_Rweevil_c4663/f1p693/5600,i3_HQ_Rweevil_c1086/f8p0/3218,i2_LQ_Rweevil_c42566/f1p0/2698,i4_LQ_Rweevil_c5278/f1p0/4368	13	i1_LQ_Rweevil_c7639/f1p1/1824,i2_LQ_Rweevil_c14267/f1p0/2031,i2_LQ_Rweevil_c40500/f1p14/2928,i7_LQ_Rweevil_c57/f1p0/7297,i1_LQ_Rweevil_c50344/f1p0/1644,i2_LQ_Rweevil_c64995/f1p5/2628,i2_LQ_Rweevil_c154820/f1p6/2288,i2_LQ_Rweevil_c87508/f1p0/2164,i2_LQ_Rweevil_c147626/f2p2/2189,i2_HQ_Rweevil_c101196/f92p0/2577,i4_LQ_Rweevil_c8044/f1p0/4149,i4_LQ_Rweevil_c5746/f1p23/4218,i1_LQ_Rweevil_c43311/f1p0/1…
GO:0004866	endopeptidase inhibitor activity	molecular_function	0.56569	1	1	205	110	27707	0		1	i3_HQ_Rweevil_c40346/f5p0/3129
GO:0061135	endopeptidase regulator activity	molecular_function	0.56569	1	1	205	110	27707	0		1	i3_HQ_Rweevil_c40346/f5p0/3129
GO:0061025	membrane fusion	biological_process	0.56594	1	1	205	109	27707	1	i3_LQ_Rweevil_c40894/f1p3/3377	0
GO:0006886	intracellular protein transport	biological_process	0.56783	1	7	205	943	27707	1	i1_LQ_Rweevil_c67604/f1p0/1751	6	i3_LQ_Rweevil_c20225/f1p0/3231,i1_LQ_Rweevil_c43311/f1p0/1185,i2_LQ_Rweevil_c109206/f1p7/2679,i6_LQ_Rweevil_c685/f1p0/6371,i2_LQ_Rweevil_c147626/f2p2/2189,i2_LQ_Rweevil_c154820/f1p6/2288
GO:1901137	carbohydrate derivative biosynthetic process	biological_process	0.56892	1	3	205	425	27707	1	i4_LQ_Rweevil_c2474/f1p3/4393	2	i2_LQ_Rweevil_c58386/f2p3/2337,i3_HQ_Rweevil_c40168/f31p32/3557
GO:0015988	energy coupled proton transmembrane transport, against electrochemical gradient	biological_process	0.57091	1	2	205	256	27707	0		2	i3_LQ_Rweevil_c12680/f2p0/3204,i2_LQ_Rweevil_c154820/f1p6/2288
GO:0015991	ATP hydrolysis coupled proton transport	biological_process	0.57091	1	2	205	256	27707	0		2	i3_LQ_Rweevil_c12680/f2p0/3204,i2_LQ_Rweevil_c154820/f1p6/2288
GO:0010564	regulation of cell cycle process	biological_process	0.57361	1	1	205	111	27707	1	i1_LQ_Rweevil_c67604/f1p0/1751	0
GO:0044707	single-multicellular organism process	biological_process	0.57449	1	4	205	546	27707	1	i1_LQ_Rweevil_c6852/f1p0/1890	3	i2_LQ_Rweevil_c112373/f1p2/2438,i3_LQ_Rweevil_c22820/f1p0/3096,i1_LQ_Rweevil_c45192/f1p0/1917
GO:0005740	mitochondrial envelope	cellular_component	0.57759	1	2	205	293	27707	1	i1_HQ_Rweevil_c37687/f25p0/1373	1	i0_LQ_Rweevil_c50503/f1p0/803
GO:0046983	protein dimerization activity	molecular_function	0.57826	1	3	205	399	27707	0		3	i2_LQ_Rweevil_c109206/f1p7/2679,i1_LQ_Rweevil_c43311/f1p0/1185,i2_LQ_Rweevil_c64995/f1p5/2628
GO:0006950	response to stress	biological_process	0.58058	1	8	205	1117	27707	3	i2_LQ_Rweevil_c87060/f1p2/2316,i2_HQ_Rweevil_c83405/f3p14/2219,i1_LQ_Rweevil_c6852/f1p0/1890	5	i2_LQ_Rweevil_c109220/f1p20/2862,i2_HQ_Rweevil_c126113/f13p1/2521,i3_LQ_Rweevil_c22820/f1p0/3096,i2_LQ_Rweevil_c87508/f1p0/2164,i2_HQ_Rweevil_c148424/f4p1/2482
GO:0030234	enzyme regulator activity	molecular_function	0.5853	1	3	205	410	27707	0		3	i3_HQ_Rweevil_c40346/f5p0/3129,i4_LQ_Rweevil_c12942/f1p4/4120,i1_LQ_Rweevil_c43311/f1p0/1185
GO:0006511	ubiquitin-dependent protein catabolic process	biological_process	0.58578	1	2	205	262	27707	1	i1_LQ_Rweevil_c67604/f1p0/1751	1	i1_LQ_Rweevil_c45192/f1p0/1917
GO:0019941	modification-dependent protein catabolic process	biological_process	0.58578	1	2	205	262	27707	1	i1_LQ_Rweevil_c67604/f1p0/1751	1	i1_LQ_Rweevil_c45192/f1p0/1917
GO:0043632	modification-dependent macromolecule catabolic process	biological_process	0.58578	1	2	205	262	27707	1	i1_LQ_Rweevil_c67604/f1p0/1751	1	i1_LQ_Rweevil_c45192/f1p0/1917
GO:0048523	negative regulation of cellular process	biological_process	0.58606	1	2	205	261	27707	2	i1_LQ_Rweevil_c67604/f1p0/1751,i2_LQ_Rweevil_c12706/f1p0/2605	0
GO:0042221	response to chemical	biological_process	0.58675	1	2	205	266	27707	1	i2_LQ_Rweevil_c12706/f1p0/2605	1	i2_LQ_Rweevil_c109220/f1p20/2862
GO:0009059	macromolecule biosynthetic process	biological_process	0.5876	1	23	205	3281	27707	10	i1_LQ_Rweevil_c6852/f1p0/1890,i2_HQ_Rweevil_c54818/f3p0/2841,i2_LQ_Rweevil_c118688/f1p7/1599,i3_LQ_Rweevil_c35043/f1p0/3929,i4_LQ_Rweevil_c5278/f1p0/4368,i2_LQ_Rweevil_c42566/f1p0/2698,i3_HQ_Rweevil_c1086/f8p0/3218,i5_LQ_Rweevil_c4663/f1p693/5600,i0_LQ_Rweevil_c8417/f1p2/810,i2_HQ_Rweevil_c54169/f2p1/2233	13	i2_LQ_Rweevil_c87508/f1p0/2164,i2_LQ_Rweevil_c154820/f1p6/2288,i2_LQ_Rweevil_c64995/f1p5/2628,i1_LQ_Rweevil_c50344/f1p0/1644,i2_LQ_Rweevil_c40500/f1p14/2928,i7_LQ_Rweevil_c57/f1p0/7297,i2_LQ_Rweevil_c14267/f1p0/2031,i1_LQ_Rweevil_c7639/f1p1/1824,i1_LQ_Rweevil_c43311/f1p0/1185,i4_LQ_Rweevil_c8044/f1p0/4149,i4_LQ_Rweevil_c5746/f1p23/4218,i2_HQ_Rweevil_c101196/f92p0/2577,i2_LQ_Rweevil_c147626/f2p2/2…
GO:0051302	regulation of cell division	biological_process	0.58861	1	1	205	116	27707	1	i1_LQ_Rweevil_c67604/f1p0/1751	0
GO:0044248	cellular catabolic process	biological_process	0.59134	1	7	205	977	27707	4	i1_LQ_Rweevil_c6852/f1p0/1890,i1_LQ_Rweevil_c67604/f1p0/1751,i1_LQ_Rweevil_c49128/f1p0/1416,i2_HQ_Rweevil_c90921/f3p7/2310	3	i2_LQ_Rweevil_c154820/f1p6/2288,i1_LQ_Rweevil_c45192/f1p0/1917,i2_LQ_Rweevil_c109206/f1p7/2679
GO:0010033	response to organic substance	biological_process	0.59235	1	1	205	118	27707	1	i2_LQ_Rweevil_c12706/f1p0/2605	0
GO:0001775	cell activation	biological_process	0.59295	1	2	205	263	27707	2	i2_LQ_Rweevil_c24541/f1p3/2342,i1_LQ_Rweevil_c6852/f1p0/1890	0
GO:0007067	mitotic nuclear division	biological_process	0.59343	1	1	205	118	27707	1	i1_LQ_Rweevil_c67604/f1p0/1751	0
GO:0031300	intrinsic component of organelle membrane	cellular_component	0.59413	1	1	205	126	27707	0		1	i2_HQ_Rweevil_c6885/f2p3/2921
GO:0031301	integral component of organelle membrane	cellular_component	0.59413	1	1	205	126	27707	0		1	i2_HQ_Rweevil_c6885/f2p3/2921
GO:0000166	nucleotide binding	molecular_function	0.59742	1	31	205	4161	27707	18	i2_LQ_Rweevil_c18444/f1p1/3000,i2_LQ_Rweevil_c10100/f1p8/2264,i1_HQ_Rweevil_c17272/f8p0/1863,i1_HQ_Rweevil_c19229/f3p0/1690,i2_LQ_Rweevil_c111986/f1p8/2199,i3_LQ_Rweevil_c23318/f1p0/3484,i3_LQ_Rweevil_c30150/f1p0/3011,i1_LQ_Rweevil_c103809/f1p0/1940,i2_LQ_Rweevil_c87060/f1p2/2316,i2_LQ_Rweevil_c161212/f1p3/2003,i2_LQ_Rweevil_c21652/f1p4/2256,i4_LQ_Rweevil_c5278/f1p0/4368,i1_LQ_Rweevil_c52948/f1p0…	13	i3_LQ_Rweevil_c25056/f1p0/3522,i2_LQ_Rweevil_c4823/f1p204/2865,i2_LQ_Rweevil_c8665/f1p4/2140,i3_LQ_Rweevil_c6576/f1p10/3297,i2_HQ_Rweevil_c126151/f7p4/2704,i2_LQ_Rweevil_c96185/f1p0/2862,i2_LQ_Rweevil_c64995/f1p5/2628,i2_LQ_Rweevil_c40500/f1p14/2928,i1_LQ_Rweevil_c7639/f1p1/1824,i3_LQ_Rweevil_c26046/f1p0/3181,i3_HQ_Rweevil_c9299/f4p0/3651,i2_LQ_Rweevil_c147626/f2p2/2189,i2_HQ_Rweevil_c126113/f13p…
GO:1901265	nucleoside phosphate binding	molecular_function	0.59742	1	31	205	4161	27707	18	i2_LQ_Rweevil_c24541/f1p3/2342,i3_LQ_Rweevil_c2399/f2p2/3589,i2_HQ_Rweevil_c54169/f2p1/2233,i2_LQ_Rweevil_c153011/f1p4/2127,i5_LQ_Rweevil_c4663/f1p693/5600,i1_LQ_Rweevil_c52948/f1p0/1812,i4_LQ_Rweevil_c5278/f1p0/4368,i2_LQ_Rweevil_c21652/f1p4/2256,i2_LQ_Rweevil_c87060/f1p2/2316,i2_LQ_Rweevil_c161212/f1p3/2003,i3_LQ_Rweevil_c30150/f1p0/3011,i1_LQ_Rweevil_c103809/f1p0/1940,i2_LQ_Rweevil_c111986/f1p…	13	i2_LQ_Rweevil_c147626/f2p2/2189,i2_HQ_Rweevil_c126113/f13p1/2521,i3_HQ_Rweevil_c9299/f4p0/3651,i3_LQ_Rweevil_c26046/f1p0/3181,i1_LQ_Rweevil_c7639/f1p1/1824,i2_LQ_Rweevil_c40500/f1p14/2928,i2_LQ_Rweevil_c64995/f1p5/2628,i2_LQ_Rweevil_c96185/f1p0/2862,i2_HQ_Rweevil_c126151/f7p4/2704,i3_LQ_Rweevil_c6576/f1p10/3297,i2_LQ_Rweevil_c8665/f1p4/2140,i2_LQ_Rweevil_c4823/f1p204/2865,i3_LQ_Rweevil_c25056/f1p…
GO:0032501	multicellular organismal process	biological_process	0.59997	1	4	205	565	27707	1	i1_LQ_Rweevil_c6852/f1p0/1890	3	i3_LQ_Rweevil_c22820/f1p0/3096,i2_LQ_Rweevil_c112373/f1p2/2438,i1_LQ_Rweevil_c45192/f1p0/1917
GO:0043226	organelle	cellular_component	0.60132	1	30	205	4286	27707	15	i3_LQ_Rweevil_c15713/f2p0/3148,i2_HQ_Rweevil_c147810/f13p3/2505,i2_LQ_Rweevil_c118688/f1p7/1599,i1_LQ_Rweevil_c67604/f1p0/1751,i3_LQ_Rweevil_c13356/f1p103/3385,i1_LQ_Rweevil_c41303/f1p0/1531,i1_LQ_Rweevil_c6852/f1p0/1890,i2_HQ_Rweevil_c82971/f2p1/2337,i2_LQ_Rweevil_c43465/f1p7/2840,i0_LQ_Rweevil_c8417/f1p2/810,i3_HQ_Rweevil_c1086/f8p0/3218,i1_HQ_Rweevil_c37687/f25p0/1373,i2_LQ_Rweevil_c42566/f1p0…	15	i2_LQ_Rweevil_c109220/f1p20/2862,i2_HQ_Rweevil_c6885/f2p3/2921,i1_LQ_Rweevil_c7639/f1p1/1824,i2_LQ_Rweevil_c14267/f1p0/2031,i2_LQ_Rweevil_c40500/f1p14/2928,i3_HQ_Rweevil_c29577/f2p0/3041,i2_LQ_Rweevil_c8665/f1p4/2140,i2_HQ_Rweevil_c160989/f3p0/2115,i1_LQ_Rweevil_c45192/f1p0/1917,i3_LQ_Rweevil_c30177/f1p0/3049,i2_LQ_Rweevil_c35032/f1p2/2746,i2_LQ_Rweevil_c147626/f2p2/2189,i0_LQ_Rweevil_c50503/f1p0…
GO:0030414	peptidase inhibitor activity	molecular_function	0.60325	1	1	205	122	27707	0		1	i3_HQ_Rweevil_c40346/f5p0/3129
GO:0061134	peptidase regulator activity	molecular_function	0.60325	1	1	205	122	27707	0		1	i3_HQ_Rweevil_c40346/f5p0/3129
GO:0044257	cellular protein catabolic process	biological_process	0.60527	1	2	205	276	27707	1	i1_LQ_Rweevil_c67604/f1p0/1751	1	i1_LQ_Rweevil_c45192/f1p0/1917
GO:0051603	proteolysis involved in cellular protein catabolic process	biological_process	0.60527	1	2	205	276	27707	1	i1_LQ_Rweevil_c67604/f1p0/1751	1	i1_LQ_Rweevil_c45192/f1p0/1917
GO:0006820	anion transport	biological_process	0.60647	1	2	205	277	27707	0		2	i3_HQ_Rweevil_c13063/f2p0/3444,i3_LQ_Rweevil_c12680/f2p0/3204
GO:0044429	mitochondrial part	cellular_component	0.6101	1	2	205	313	27707	1	i1_HQ_Rweevil_c37687/f25p0/1373	1	i0_LQ_Rweevil_c50503/f1p0/803
GO:0019201	nucleotide kinase activity	molecular_function	0.61077	1	1	205	124	27707	1	i2_LQ_Rweevil_c42566/f1p0/2698	0
GO:0043229	intracellular organelle	cellular_component	0.61319	1	29	205	4172	27707	15	i1_HQ_Rweevil_c37687/f25p0/1373,i3_HQ_Rweevil_c1086/f8p0/3218,i0_LQ_Rweevil_c8417/f1p2/810,i4_LQ_Rweevil_c5278/f1p0/4368,i2_HQ_Rweevil_c22450/f2p3/2955,i2_LQ_Rweevil_c42566/f1p0/2698,i3_LQ_Rweevil_c15713/f2p0/3148,i2_HQ_Rweevil_c147810/f13p3/2505,i2_LQ_Rweevil_c118688/f1p7/1599,i1_LQ_Rweevil_c67604/f1p0/1751,i1_LQ_Rweevil_c41303/f1p0/1531,i3_LQ_Rweevil_c13356/f1p103/3385,i2_LQ_Rweevil_c43465/f1p7…	14	i3_LQ_Rweevil_c30177/f1p0/3049,i1_LQ_Rweevil_c45192/f1p0/1917,i2_LQ_Rweevil_c35032/f1p2/2746,i2_LQ_Rweevil_c147626/f2p2/2189,i1_LQ_Rweevil_c43311/f1p0/1185,i0_LQ_Rweevil_c50503/f1p0/803,i3_HQ_Rweevil_c19930/f3p0/3177,i2_HQ_Rweevil_c6885/f2p3/2921,i2_LQ_Rweevil_c109220/f1p20/2862,i2_LQ_Rweevil_c40500/f1p14/2928,i2_LQ_Rweevil_c14267/f1p0/2031,i1_LQ_Rweevil_c7639/f1p1/1824,i3_HQ_Rweevil_c29577/f2p0/…
GO:0051701	interaction with host	biological_process	0.61381	1	1	205	132	27707	1	i3_LQ_Rweevil_c40894/f1p3/3377	0
GO:0048519	negative regulation of biological process	biological_process	0.61588	1	2	205	275	27707	2	i2_LQ_Rweevil_c12706/f1p0/2605,i1_LQ_Rweevil_c67604/f1p0/1751	0
GO:0007266	Rho protein signal transduction	biological_process	0.61685	1	1	205	120	27707	0		1	i4_LQ_Rweevil_c13190/f1p2/4039
GO:0035023	regulation of Rho protein signal transduction	biological_process	0.61685	1	1	205	120	27707	0		1	i4_LQ_Rweevil_c13190/f1p2/4039
GO:0019954	asexual reproduction	biological_process	0.62103	1	1	205	134	27707	1	i5_HQ_Rweevil_c276/f4p0/5541	0
GO:0019205	nucleobase-containing compound kinase activity	molecular_function	0.62333	1	1	205	131	27707	1	i2_LQ_Rweevil_c42566/f1p0/2698	0
GO:0051649	establishment of localization in cell	biological_process	0.6256	1	9	205	1285	27707	1	i1_LQ_Rweevil_c67604/f1p0/1751	8	i2_HQ_Rweevil_c126113/f13p1/2521,i2_LQ_Rweevil_c147626/f2p2/2189,i2_LQ_Rweevil_c68975/f1p3/2004,i3_LQ_Rweevil_c20225/f1p0/3231,i6_LQ_Rweevil_c685/f1p0/6371,i2_LQ_Rweevil_c154820/f1p6/2288,i1_LQ_Rweevil_c43311/f1p0/1185,i2_LQ_Rweevil_c109206/f1p7/2679
GO:0046907	intracellular transport	biological_process	0.62811	1	8	205	1147	27707	1	i1_LQ_Rweevil_c67604/f1p0/1751	7	i2_LQ_Rweevil_c147626/f2p2/2189,i6_LQ_Rweevil_c685/f1p0/6371,i2_LQ_Rweevil_c68975/f1p3/2004,i3_LQ_Rweevil_c20225/f1p0/3231,i2_LQ_Rweevil_c154820/f1p6/2288,i2_LQ_Rweevil_c109206/f1p7/2679,i1_LQ_Rweevil_c43311/f1p0/1185
GO:1901564	organonitrogen compound metabolic process	biological_process	0.63048	1	12	205	1861	27707	6	i4_LQ_Rweevil_c2474/f1p3/4393,i0_LQ_Rweevil_c8417/f1p2/810,i3_HQ_Rweevil_c1086/f8p0/3218,i2_LQ_Rweevil_c118688/f1p7/1599,i1_LQ_Rweevil_c49128/f1p0/1416,i2_LQ_Rweevil_c42566/f1p0/2698	6	i3_HQ_Rweevil_c40168/f31p32/3557,i1_LQ_Rweevil_c71187/f1p0/1465,i2_LQ_Rweevil_c64995/f1p5/2628,i2_LQ_Rweevil_c58386/f2p3/2337,i1_LQ_Rweevil_c7639/f1p1/1824,i4_LQ_Rweevil_c9712/f1p0/4562
GO:0044423	virion part	cellular_component	0.63172	1	4	205	575	27707	3	i3_LQ_Rweevil_c40894/f1p3/3377,i4_LQ_Rweevil_c3822/f1p0/4187,i3_HQ_Rweevil_c2055/f2p5/3829	1	i4_HQ_Rweevil_c13919/f19p0/4157
GO:0030163	protein catabolic process	biological_process	0.63541	1	2	205	292	27707	1	i1_LQ_Rweevil_c67604/f1p0/1751	1	i1_LQ_Rweevil_c45192/f1p0/1917
GO:0015031	protein transport	biological_process	0.63692	1	8	205	1161	27707	1	i1_LQ_Rweevil_c67604/f1p0/1751	7	i2_LQ_Rweevil_c154820/f1p6/2288,i2_LQ_Rweevil_c106991/f1p3/2598,i2_LQ_Rweevil_c109206/f1p7/2679,i1_LQ_Rweevil_c43311/f1p0/1185,i2_LQ_Rweevil_c147626/f2p2/2189,i6_LQ_Rweevil_c685/f1p0/6371,i3_LQ_Rweevil_c20225/f1p0/3231
GO:0005088	Ras guanyl-nucleotide exchange factor activity	molecular_function	0.63795	1	1	205	127	27707	0		1	i4_LQ_Rweevil_c13190/f1p2/4039
GO:0005089	Rho guanyl-nucleotide exchange factor activity	molecular_function	0.63795	1	1	205	127	27707	0		1	i4_LQ_Rweevil_c13190/f1p2/4039
GO:0016579	protein deubiquitination	biological_process	0.63862	1	1	205	129	27707	1	i4_LQ_Rweevil_c10967/f1p0/4308	0
GO:0070646	protein modification by small protein removal	biological_process	0.63862	1	1	205	129	27707	1	i4_LQ_Rweevil_c10967/f1p0/4308	0
GO:0004386	helicase activity	molecular_function	0.64007	1	3	205	431	27707	0		3	i3_LQ_Rweevil_c25056/f1p0/3522,i2_LQ_Rweevil_c8665/f1p4/2140,i3_LQ_Rweevil_c26046/f1p0/3181
GO:0016567	protein ubiquitination	biological_process	0.64028	1	1	205	134	27707	1	i1_LQ_Rweevil_c67604/f1p0/1751	0
GO:0006418	tRNA aminoacylation for protein translation	biological_process	0.64233	1	1	205	136	27707	0		1	i1_LQ_Rweevil_c7639/f1p1/1824
GO:0016459	myosin complex	cellular_component	0.64536	1	2	205	277	27707	2	i1_LQ_Rweevil_c67604/f1p0/1751,i1_LQ_Rweevil_c6852/f1p0/1890	0
GO:0034613	cellular protein localization	biological_process	0.646	1	7	205	1018	27707	1	i1_LQ_Rweevil_c67604/f1p0/1751	6	i2_LQ_Rweevil_c109206/f1p7/2679,i6_LQ_Rweevil_c685/f1p0/6371,i3_LQ_Rweevil_c20225/f1p0/3231,i1_LQ_Rweevil_c43311/f1p0/1185,i2_LQ_Rweevil_c154820/f1p6/2288,i2_LQ_Rweevil_c147626/f2p2/2189
GO:0070727	cellular macromolecule localization	biological_process	0.646	1	7	205	1018	27707	1	i1_LQ_Rweevil_c67604/f1p0/1751	6	i2_LQ_Rweevil_c154820/f1p6/2288,i2_LQ_Rweevil_c147626/f2p2/2189,i2_LQ_Rweevil_c109206/f1p7/2679,i6_LQ_Rweevil_c685/f1p0/6371,i3_LQ_Rweevil_c20225/f1p0/3231,i1_LQ_Rweevil_c43311/f1p0/1185
GO:0004812	aminoacyl-tRNA ligase activity	molecular_function	0.64669	1	1	205	138	27707	0		1	i1_LQ_Rweevil_c7639/f1p1/1824
GO:0043038	amino acid activation	biological_process	0.64758	1	1	205	138	27707	0		1	i1_LQ_Rweevil_c7639/f1p1/1824
GO:0043039	tRNA aminoacylation	biological_process	0.64758	1	1	205	138	27707	0		1	i1_LQ_Rweevil_c7639/f1p1/1824
GO:0044699	single-organism process	biological_process	0.64943	1	72	205	10026	27707	32	i3_HQ_Rweevil_c10790/f2p1/3559,i2_LQ_Rweevil_c10722/f1p8/2834,i2_LQ_Rweevil_c78857/f1p12/2817,i2_LQ_Rweevil_c24541/f1p3/2342,i4_LQ_Rweevil_c2474/f1p3/4393,i2_LQ_Rweevil_c58642/f1p4/2759,i2_LQ_Rweevil_c43465/f1p7/2840,i3_LQ_Rweevil_c36805/f1p0/3246,i3_LQ_Rweevil_c6316/f1p0/3305,i2_LQ_Rweevil_c29492/f1p11/2233,i1_HQ_Rweevil_c37687/f25p0/1373,i4_LQ_Rweevil_c3017/f1p66/4575,i1_LQ_Rweevil_c52948/f1p0/…	40	i1_LQ_Rweevil_c43311/f1p0/1185,i2_LQ_Rweevil_c40689/f1p4/2633,i4_LQ_Rweevil_c2202/f1p0/4123,i3_LQ_Rweevil_c18517/f1p0/3198,i2_LQ_Rweevil_c161884/f1p0/2015,i2_HQ_Rweevil_c148424/f4p1/2482,i4_LQ_Rweevil_c12942/f1p4/4120,i2_HQ_Rweevil_c6885/f2p3/2921,i5_LQ_Rweevil_c5137/f1p0/5109,i4_LQ_Rweevil_c13190/f1p2/4039,i3_LQ_Rweevil_c22352/f1p0/3753,i2_LQ_Rweevil_c147626/f2p2/2189,i3_LQ_Rweevil_c12680/f2p0/3…
GO:0050790	regulation of catalytic activity	biological_process	0.64981	1	1	205	138	27707	1	i1_LQ_Rweevil_c67604/f1p0/1751	0
GO:0036459	ubiquitinyl hydrolase activity	molecular_function	0.65019	1	1	205	134	27707	1	i4_LQ_Rweevil_c10967/f1p0/4308	0
GO:0016875	ligase activity, forming carbon-oxygen bonds	molecular_function	0.65188	1	1	205	140	27707	0		1	i1_LQ_Rweevil_c7639/f1p1/1824
GO:0016876	ligase activity, forming aminoacyl-tRNA and related compounds	molecular_function	0.65188	1	1	205	140	27707	0		1	i1_LQ_Rweevil_c7639/f1p1/1824
GO:0043228	non-membrane-bounded organelle	cellular_component	0.65406	1	9	205	1406	27707	7	i1_LQ_Rweevil_c41303/f1p0/1531,i2_LQ_Rweevil_c42566/f1p0/2698,i1_LQ_Rweevil_c6852/f1p0/1890,i2_LQ_Rweevil_c118688/f1p7/1599,i1_LQ_Rweevil_c67604/f1p0/1751,i3_HQ_Rweevil_c1086/f8p0/3218,i0_LQ_Rweevil_c8417/f1p2/810	2	i2_LQ_Rweevil_c8665/f1p4/2140,i2_LQ_Rweevil_c147626/f2p2/2189
GO:0032268	regulation of cellular protein metabolic process	biological_process	0.65591	1	1	205	144	27707	1	i1_LQ_Rweevil_c67604/f1p0/1751	0
GO:0070887	cellular response to chemical stimulus	biological_process	0.65664	1	1	205	142	27707	1	i2_LQ_Rweevil_c12706/f1p0/2605	0
GO:0000280	nuclear division	biological_process	0.6578	1	1	205	142	27707	1	i1_LQ_Rweevil_c67604/f1p0/1751	0
GO:0051246	regulation of protein metabolic process	biological_process	0.65826	1	1	205	145	27707	1	i1_LQ_Rweevil_c67604/f1p0/1751	0
GO:0019012	virion	cellular_component	0.66039	1	4	205	597	27707	3	i3_HQ_Rweevil_c2055/f2p5/3829,i3_LQ_Rweevil_c40894/f1p3/3377,i4_LQ_Rweevil_c3822/f1p0/4187	1	i4_HQ_Rweevil_c13919/f19p0/4157
GO:0050789	regulation of biological process	biological_process	0.66049	1	33	205	4618	27707	15	i3_LQ_Rweevil_c35032/f1p2/3765,i2_LQ_Rweevil_c128145/f1p2/2421,i3_LQ_Rweevil_c35043/f1p0/3929,i2_HQ_Rweevil_c90921/f3p7/2310,i1_LQ_Rweevil_c52948/f1p0/1812,i1_HQ_Rweevil_c37687/f25p0/1373,i3_LQ_Rweevil_c6316/f1p0/3305,i1_LQ_Rweevil_c6852/f1p0/1890,i1_LQ_Rweevil_c67604/f1p0/1751,i3_HQ_Rweevil_c10790/f2p1/3559,i4_LQ_Rweevil_c2593/f1p65/4379,i4_LQ_Rweevil_c2474/f1p3/4393,i2_LQ_Rweevil_c12706/f1p0/26…	18	i2_LQ_Rweevil_c154820/f1p6/2288,i3_LQ_Rweevil_c19131/f1p0/3440,i2_LQ_Rweevil_c14267/f1p0/2031,i2_LQ_Rweevil_c40500/f1p14/2928,i4_LQ_Rweevil_c5746/f1p23/4218,i4_LQ_Rweevil_c8044/f1p0/4149,i5_LQ_Rweevil_c5137/f1p0/5109,i4_LQ_Rweevil_c13190/f1p2/4039,i4_LQ_Rweevil_c12942/f1p4/4120,i2_LQ_Rweevil_c87508/f1p0/2164,i2_LQ_Rweevil_c109220/f1p20/2862,i2_HQ_Rweevil_c6885/f2p3/2921,i2_LQ_Rweevil_c40689/f1p4/…
GO:0044270	cellular nitrogen compound catabolic process	biological_process	0.66089	1	1	205	145	27707	1	i1_LQ_Rweevil_c49128/f1p0/1416	0
GO:0046700	heterocycle catabolic process	biological_process	0.66089	1	1	205	145	27707	1	i1_LQ_Rweevil_c49128/f1p0/1416	0
GO:1902582	single-organism intracellular transport	biological_process	0.66196	1	4	205	615	27707	0		4	i2_LQ_Rweevil_c154820/f1p6/2288,i1_LQ_Rweevil_c43311/f1p0/1185,i6_LQ_Rweevil_c685/f1p0/6371,i2_LQ_Rweevil_c109206/f1p7/2679
GO:0051726	regulation of cell cycle	biological_process	0.66336	1	1	205	143	27707	1	i1_LQ_Rweevil_c67604/f1p0/1751	0
GO:0020037	heme binding	molecular_function	0.66424	1	2	205	318	27707	0		2	i3_LQ_Rweevil_c22352/f1p0/3753,i1_LQ_Rweevil_c69150/f1p3/1763
GO:0015711	organic anion transport	biological_process	0.66496	1	1	205	151	27707	0		1	i3_LQ_Rweevil_c12680/f2p0/3204
GO:0015849	organic acid transport	biological_process	0.66496	1	1	205	151	27707	0		1	i3_LQ_Rweevil_c12680/f2p0/3204
GO:0046942	carboxylic acid transport	biological_process	0.66496	1	1	205	151	27707	0		1	i3_LQ_Rweevil_c12680/f2p0/3204
GO:0046906	tetrapyrrole binding	molecular_function	0.66869	1	2	205	321	27707	0		2	i3_LQ_Rweevil_c22352/f1p0/3753,i1_LQ_Rweevil_c69150/f1p3/1763
GO:0019058	viral life cycle	biological_process	0.66896	1	2	205	306	27707	1	i3_LQ_Rweevil_c40894/f1p3/3377	1	i1_LQ_Rweevil_c43311/f1p0/1185
GO:0031967	organelle envelope	cellular_component	0.67259	1	2	205	340	27707	1	i1_HQ_Rweevil_c37687/f25p0/1373	1	i0_LQ_Rweevil_c50503/f1p0/803
GO:0000428	DNA-directed RNA polymerase complex	cellular_component	0.67526	1	1	205	155	27707	0		1	i1_LQ_Rweevil_c7639/f1p1/1824
GO:0030880	RNA polymerase complex	cellular_component	0.67526	1	1	205	155	27707	0		1	i1_LQ_Rweevil_c7639/f1p1/1824
GO:0055029	nuclear DNA-directed RNA polymerase complex	cellular_component	0.67526	1	1	205	155	27707	0		1	i1_LQ_Rweevil_c7639/f1p1/1824
GO:0045184	establishment of protein localization	biological_process	0.67556	1	8	205	1204	27707	1	i1_LQ_Rweevil_c67604/f1p0/1751	7	i2_LQ_Rweevil_c147626/f2p2/2189,i6_LQ_Rweevil_c685/f1p0/6371,i3_LQ_Rweevil_c20225/f1p0/3231,i2_LQ_Rweevil_c154820/f1p6/2288,i2_LQ_Rweevil_c106991/f1p3/2598,i2_LQ_Rweevil_c109206/f1p7/2679,i1_LQ_Rweevil_c43311/f1p0/1185
GO:0016798	hydrolase activity, acting on glycosyl bonds	molecular_function	0.67629	1	3	205	468	27707	2	i3_LQ_Rweevil_c30428/f1p0/3053,i3_LQ_Rweevil_c15713/f2p0/3148	1	i2_HQ_Rweevil_c146586/f12p0/2639
GO:0048285	organelle fission	biological_process	0.67787	1	1	205	151	27707	1	i1_LQ_Rweevil_c67604/f1p0/1751	0
GO:0033013	tetrapyrrole metabolic process	biological_process	0.67806	1	1	205	154	27707	1	i1_LQ_Rweevil_c49128/f1p0/1416	0
GO:0031324	negative regulation of cellular metabolic process	biological_process	0.67829	1	1	205	150	27707	1	i1_LQ_Rweevil_c67604/f1p0/1751	0
GO:0022804	active transmembrane transporter activity	molecular_function	0.67862	1	2	205	313	27707	1	i2_LQ_Rweevil_c58642/f1p4/2759	1	i2_LQ_Rweevil_c106820/f1p5/2409
GO:0044712	single-organism catabolic process	biological_process	0.67927	1	2	205	314	27707	2	i1_LQ_Rweevil_c67604/f1p0/1751,i1_LQ_Rweevil_c49128/f1p0/1416	0
GO:0044267	cellular protein metabolic process	biological_process	0.68305	1	20	205	2955	27707	13	i2_LQ_Rweevil_c38563/f1p5/2929,i2_LQ_Rweevil_c118688/f1p7/1599,i1_LQ_Rweevil_c67604/f1p0/1751,i2_LQ_Rweevil_c87060/f1p2/2316,i3_LQ_Rweevil_c23318/f1p0/3484,i2_LQ_Rweevil_c42566/f1p0/2698,i4_LQ_Rweevil_c10967/f1p0/4308,i4_LQ_Rweevil_c5278/f1p0/4368,i2_LQ_Rweevil_c21652/f1p4/2256,i2_LQ_Rweevil_c153011/f1p4/2127,i0_LQ_Rweevil_c8417/f1p2/810,i3_HQ_Rweevil_c1086/f8p0/3218,i2_LQ_Rweevil_c24541/f1p3/2342	7	i3_LQ_Rweevil_c6576/f1p10/3297,i2_LQ_Rweevil_c108532/f1p31/2453,i1_LQ_Rweevil_c7639/f1p1/1824,i2_LQ_Rweevil_c64995/f1p5/2628,i1_LQ_Rweevil_c45192/f1p0/1917,i2_LQ_Rweevil_c59632/f1p5/2436,i3_HQ_Rweevil_c9299/f4p0/3651
GO:0051641	cellular localization	biological_process	0.68551	1	9	205	1354	27707	1	i1_LQ_Rweevil_c67604/f1p0/1751	8	i2_LQ_Rweevil_c147626/f2p2/2189,i2_HQ_Rweevil_c126113/f13p1/2521,i2_LQ_Rweevil_c68975/f1p3/2004,i3_LQ_Rweevil_c20225/f1p0/3231,i6_LQ_Rweevil_c685/f1p0/6371,i2_LQ_Rweevil_c154820/f1p6/2288,i1_LQ_Rweevil_c43311/f1p0/1185,i2_LQ_Rweevil_c109206/f1p7/2679
GO:0000278	mitotic cell cycle	biological_process	0.68602	1	1	205	152	27707	1	i1_LQ_Rweevil_c67604/f1p0/1751	0
GO:1903047	mitotic cell cycle process	biological_process	0.68602	1	1	205	152	27707	1	i1_LQ_Rweevil_c67604/f1p0/1751	0
GO:0019028	viral capsid	cellular_component	0.68774	1	3	205	465	27707	2	i4_LQ_Rweevil_c3822/f1p0/4187,i3_HQ_Rweevil_c2055/f2p5/3829	1	i4_HQ_Rweevil_c13919/f19p0/4157
GO:1901135	carbohydrate derivative metabolic process	biological_process	0.6922	1	5	205	820	27707	1	i4_LQ_Rweevil_c2474/f1p3/4393	4	i3_HQ_Rweevil_c40168/f31p32/3557,i1_LQ_Rweevil_c71187/f1p0/1465,i4_LQ_Rweevil_c9712/f1p0/4562,i2_LQ_Rweevil_c58386/f2p3/2337
GO:0031975	envelope	cellular_component	0.69231	1	2	205	353	27707	1	i1_HQ_Rweevil_c37687/f25p0/1373	1	i0_LQ_Rweevil_c50503/f1p0/803
GO:0065009	regulation of molecular function	biological_process	0.69403	1	1	205	157	27707	1	i1_LQ_Rweevil_c67604/f1p0/1751	0
GO:0010605	negative regulation of macromolecule metabolic process	biological_process	0.69521	1	1	205	157	27707	1	i1_LQ_Rweevil_c67604/f1p0/1751	0
GO:0044427	chromosomal part	cellular_component	0.69524	1	2	205	323	27707	1	i1_LQ_Rweevil_c6852/f1p0/1890	1	i2_LQ_Rweevil_c147626/f2p2/2189
GO:0055086	nucleobase-containing small molecule metabolic process	biological_process	0.69719	1	3	205	513	27707	1	i4_LQ_Rweevil_c2474/f1p3/4393	2	i2_LQ_Rweevil_c58386/f2p3/2337,i3_HQ_Rweevil_c40168/f31p32/3557
GO:0008237	metallopeptidase activity	molecular_function	0.69863	1	2	205	314	27707	0		2	i3_LQ_Rweevil_c10496/f1p0/3318,i3_HQ_Rweevil_c40168/f31p32/3557
GO:0008104	protein localization	biological_process	0.7017	1	8	205	1234	27707	1	i1_LQ_Rweevil_c67604/f1p0/1751	7	i6_LQ_Rweevil_c685/f1p0/6371,i3_LQ_Rweevil_c20225/f1p0/3231,i2_LQ_Rweevil_c147626/f2p2/2189,i2_LQ_Rweevil_c109206/f1p7/2679,i1_LQ_Rweevil_c43311/f1p0/1185,i2_LQ_Rweevil_c154820/f1p6/2288,i2_LQ_Rweevil_c106991/f1p3/2598
GO:0032991	macromolecular complex	cellular_component	0.70216	1	20	205	3094	27707	9	i2_HQ_Rweevil_c82971/f2p1/2337,i1_LQ_Rweevil_c6852/f1p0/1890,i1_LQ_Rweevil_c41303/f1p0/1531,i2_LQ_Rweevil_c118688/f1p7/1599,i1_LQ_Rweevil_c67604/f1p0/1751,i2_LQ_Rweevil_c42566/f1p0/2698,i3_HQ_Rweevil_c1086/f8p0/3218,i0_LQ_Rweevil_c8417/f1p2/810,i4_LQ_Rweevil_c2474/f1p3/4393	11	i2_HQ_Rweevil_c160989/f3p0/2115,i2_LQ_Rweevil_c154820/f1p6/2288,i3_HQ_Rweevil_c29577/f2p0/3041,i1_LQ_Rweevil_c7639/f1p1/1824,i3_LQ_Rweevil_c20225/f1p0/3231,i3_HQ_Rweevil_c40168/f31p32/3557,i2_LQ_Rweevil_c106991/f1p3/2598,i2_LQ_Rweevil_c35032/f1p2/2746,i2_LQ_Rweevil_c147626/f2p2/2189,i2_LQ_Rweevil_c58386/f2p3/2337,i3_LQ_Rweevil_c12680/f2p0/3204
GO:0032940	secretion by cell	biological_process	0.70468	1	1	205	161	27707	0		1	i2_HQ_Rweevil_c126113/f13p1/2521
GO:0008134	transcription factor binding	molecular_function	0.7065	1	2	205	323	27707	0		2	i2_LQ_Rweevil_c109206/f1p7/2679,i1_LQ_Rweevil_c43311/f1p0/1185
GO:0098813	nuclear chromosome segregation	biological_process	0.71073	1	1	205	163	27707	1	i1_LQ_Rweevil_c67604/f1p0/1751	0
GO:0004519	endonuclease activity	molecular_function	0.71163	1	1	205	167	27707	1	i2_HQ_Rweevil_c83405/f3p14/2219	0
GO:0033043	regulation of organelle organization	biological_process	0.71171	1	1	205	162	27707	1	i1_LQ_Rweevil_c67604/f1p0/1751	0
GO:0043232	intracellular non-membrane-bounded organelle	cellular_component	0.71413	1	8	205	1331	27707	7	i1_LQ_Rweevil_c6852/f1p0/1890,i2_LQ_Rweevil_c42566/f1p0/2698,i1_LQ_Rweevil_c41303/f1p0/1531,i1_LQ_Rweevil_c67604/f1p0/1751,i2_LQ_Rweevil_c118688/f1p7/1599,i3_HQ_Rweevil_c1086/f8p0/3218,i0_LQ_Rweevil_c8417/f1p2/810	1	i2_LQ_Rweevil_c147626/f2p2/2189
GO:0009892	negative regulation of metabolic process	biological_process	0.71431	1	1	205	165	27707	1	i1_LQ_Rweevil_c67604/f1p0/1751	0
GO:0046903	secretion	biological_process	0.71608	1	1	205	167	27707	0		1	i2_HQ_Rweevil_c126113/f13p1/2521
GO:0005216	ion channel activity	molecular_function	0.7164	1	2	205	332	27707	0		2	i3_HQ_Rweevil_c13063/f2p0/3444,i3_LQ_Rweevil_c24886/f1p6/3721
GO:0015267	channel activity	molecular_function	0.7164	1	2	205	332	27707	0		2	i3_LQ_Rweevil_c24886/f1p6/3721,i3_HQ_Rweevil_c13063/f2p0/3444
GO:0022803	passive transmembrane transporter activity	molecular_function	0.7164	1	2	205	332	27707	0		2	i3_LQ_Rweevil_c24886/f1p6/3721,i3_HQ_Rweevil_c13063/f2p0/3444
GO:0022838	substrate-specific channel activity	molecular_function	0.7164	1	2	205	332	27707	0		2	i3_LQ_Rweevil_c24886/f1p6/3721,i3_HQ_Rweevil_c13063/f2p0/3444
GO:0043167	ion binding	molecular_function	0.71654	1	58	205	8111	27707	27	i2_HQ_Rweevil_c76928/f2p3/2874,i3_LQ_Rweevil_c36805/f1p0/3246,i2_HQ_Rweevil_c82971/f2p1/2337,i8_LQ_Rweevil_c526/f1p0/8239,i4_LQ_Rweevil_c3822/f1p0/4187,i2_LQ_Rweevil_c41708/f1p0/2438,i1_LQ_Rweevil_c103809/f1p0/1940,i4_LQ_Rweevil_c10967/f1p0/4308,i2_LQ_Rweevil_c42566/f1p0/2698,i2_LQ_Rweevil_c26243/f1p18/2535,i2_LQ_Rweevil_c21652/f1p4/2256,i2_LQ_Rweevil_c60596/f1p4/2054,i4_LQ_Rweevil_c3149/f1p4/411…	31	i2_HQ_Rweevil_c160989/f3p0/2115,i2_HQ_Rweevil_c126151/f7p4/2704,i2_LQ_Rweevil_c19720/f1p9/2870,i3_LQ_Rweevil_c11018/f1p0/3098,i2_LQ_Rweevil_c4823/f1p204/2865,i1_LQ_Rweevil_c69150/f1p3/1763,i2_HQ_Rweevil_c148414/f4p9/2889,i2_HQ_Rweevil_c102987/f2p7/2340,i7_LQ_Rweevil_c57/f1p0/7297,i2_LQ_Rweevil_c109444/f1p3/2681,i4_LQ_Rweevil_c2202/f1p0/4123,i2_HQ_Rweevil_c126113/f13p1/2521,i3_LQ_Rweevil_c22820/f1…
GO:0061695	transferase complex, transferring phosphorus-containing groups	cellular_component	0.71811	1	1	205	174	27707	0		1	i1_LQ_Rweevil_c7639/f1p1/1824
GO:0007166	cell surface receptor signaling pathway	biological_process	0.71873	1	1	205	166	27707	1	i2_LQ_Rweevil_c12706/f1p0/2605	0
GO:0004857	enzyme inhibitor activity	molecular_function	0.71994	1	1	205	169	27707	0		1	i3_HQ_Rweevil_c40346/f5p0/3129
GO:0051704	multi-organism process	biological_process	0.72024	1	5	205	837	27707	2	i3_LQ_Rweevil_c40894/f1p3/3377,i1_LQ_Rweevil_c6852/f1p0/1890	3	i2_LQ_Rweevil_c87508/f1p0/2164,i5_HQ_Rweevil_c529/f2p0/5762,i1_LQ_Rweevil_c43311/f1p0/1185
GO:0044710	single-organism metabolic process	biological_process	0.72122	1	28	205	4201	27707	16	i3_LQ_Rweevil_c36372/f1p0/3295,i3_LQ_Rweevil_c36805/f1p0/3246,i2_LQ_Rweevil_c112258/f1p5/2486,i1_HQ_Rweevil_c17272/f8p0/1863,i2_LQ_Rweevil_c10100/f1p8/2264,i2_LQ_Rweevil_c111986/f1p8/2199,i1_HQ_Rweevil_c19229/f3p0/1690,i2_LQ_Rweevil_c161212/f1p3/2003,i1_LQ_Rweevil_c49128/f1p0/1416,i1_LQ_Rweevil_c67604/f1p0/1751,i3_LQ_Rweevil_c30150/f1p0/3011,i4_LQ_Rweevil_c2593/f1p65/4379,i4_LQ_Rweevil_c2474/f1p3…	12	i1_LQ_Rweevil_c69150/f1p3/1763,i3_LQ_Rweevil_c25056/f1p0/3522,i2_HQ_Rweevil_c146586/f12p0/2639,i3_HQ_Rweevil_c40168/f31p32/3557,i3_LQ_Rweevil_c26046/f1p0/3181,i1_LQ_Rweevil_c7639/f1p1/1824,i3_LQ_Rweevil_c22352/f1p0/3753,i2_LQ_Rweevil_c161884/f1p0/2015,i2_LQ_Rweevil_c58386/f2p3/2337,i4_LQ_Rweevil_c2202/f1p0/4123,i2_HQ_Rweevil_c126113/f13p1/2521,i2_LQ_Rweevil_c147626/f2p2/2189
GO:0030117	membrane coat	cellular_component	0.72342	1	2	205	332	27707	0		2	i3_LQ_Rweevil_c20225/f1p0/3231,i2_LQ_Rweevil_c106991/f1p3/2598
GO:0048475	coated membrane	cellular_component	0.72342	1	2	205	332	27707	0		2	i2_LQ_Rweevil_c106991/f1p3/2598,i3_LQ_Rweevil_c20225/f1p0/3231
GO:0019439	aromatic compound catabolic process	biological_process	0.72711	1	1	205	172	27707	1	i1_LQ_Rweevil_c49128/f1p0/1416	0
GO:0006457	protein folding	biological_process	0.72897	1	1	205	180	27707	1	i2_LQ_Rweevil_c87060/f1p2/2316	0
GO:1901361	organic cyclic compound catabolic process	biological_process	0.73058	1	1	205	175	27707	1	i1_LQ_Rweevil_c49128/f1p0/1416	0
GO:0005882	intermediate filament	cellular_component	0.73112	1	1	205	167	27707	1	i1_LQ_Rweevil_c6852/f1p0/1890	0
GO:0045111	intermediate filament cytoskeleton	cellular_component	0.73112	1	1	205	167	27707	1	i1_LQ_Rweevil_c6852/f1p0/1890	0
GO:0050794	regulation of cellular process	biological_process	0.73556	1	31	205	4495	27707	15	i3_LQ_Rweevil_c35032/f1p2/3765,i1_LQ_Rweevil_c6852/f1p0/1890,i3_LQ_Rweevil_c6316/f1p0/3305,i1_LQ_Rweevil_c67604/f1p0/1751,i2_LQ_Rweevil_c128145/f1p2/2421,i3_LQ_Rweevil_c35043/f1p0/3929,i4_LQ_Rweevil_c2593/f1p65/4379,i3_HQ_Rweevil_c10790/f2p1/3559,i2_LQ_Rweevil_c12706/f1p0/2605,i1_HQ_Rweevil_c37687/f25p0/1373,i2_LQ_Rweevil_c24541/f1p3/2342,i2_HQ_Rweevil_c54169/f2p1/2233,i2_HQ_Rweevil_c90921/f3p7/2…	16	i2_LQ_Rweevil_c154820/f1p6/2288,i4_LQ_Rweevil_c12942/f1p4/4120,i2_LQ_Rweevil_c87508/f1p0/2164,i3_LQ_Rweevil_c19131/f1p0/3440,i2_LQ_Rweevil_c14267/f1p0/2031,i2_LQ_Rweevil_c40500/f1p14/2928,i4_LQ_Rweevil_c13190/f1p2/4039,i5_LQ_Rweevil_c5137/f1p0/5109,i2_LQ_Rweevil_c57749/f1p1/2447,i0_LQ_Rweevil_c50503/f1p0/803,i1_LQ_Rweevil_c43311/f1p0/1185,i2_LQ_Rweevil_c40689/f1p4/2633,i4_LQ_Rweevil_c5746/f1p23/4…
GO:0044877	macromolecular complex binding	molecular_function	0.73676	1	4	205	655	27707	0		4	i1_LQ_Rweevil_c43311/f1p0/1185,i2_LQ_Rweevil_c109220/f1p20/2862,i2_LQ_Rweevil_c109206/f1p7/2679,i2_LQ_Rweevil_c147626/f2p2/2189
GO:0007154	cell communication	biological_process	0.73694	1	17	205	2526	27707	8	i3_LQ_Rweevil_c6316/f1p0/3305,i3_LQ_Rweevil_c35032/f1p2/3765,i1_LQ_Rweevil_c6852/f1p0/1890,i2_LQ_Rweevil_c128145/f1p2/2421,i3_HQ_Rweevil_c10790/f2p1/3559,i4_LQ_Rweevil_c2474/f1p3/4393,i2_LQ_Rweevil_c12706/f1p0/2605,i2_LQ_Rweevil_c24541/f1p3/2342	9	i4_LQ_Rweevil_c12942/f1p4/4120,i2_HQ_Rweevil_c148424/f4p1/2482,i3_LQ_Rweevil_c19131/f1p0/3440,i2_LQ_Rweevil_c40500/f1p14/2928,i2_LQ_Rweevil_c40689/f1p4/2633,i4_LQ_Rweevil_c13190/f1p2/4039,i5_LQ_Rweevil_c5137/f1p0/5109,i2_LQ_Rweevil_c57749/f1p1/2447,i2_HQ_Rweevil_c126113/f13p1/2521
GO:0005739	mitochondrion	cellular_component	0.74299	1	2	205	399	27707	1	i1_HQ_Rweevil_c37687/f25p0/1373	1	i0_LQ_Rweevil_c50503/f1p0/803
GO:0065007	biological regulation	biological_process	0.74578	1	33	205	4831	27707	15	i4_LQ_Rweevil_c2474/f1p3/4393,i2_LQ_Rweevil_c12706/f1p0/2605,i2_LQ_Rweevil_c24541/f1p3/2342,i2_HQ_Rweevil_c54169/f2p1/2233,i3_HQ_Rweevil_c10790/f2p1/3559,i4_LQ_Rweevil_c2593/f1p65/4379,i1_LQ_Rweevil_c67604/f1p0/1751,i3_LQ_Rweevil_c6316/f1p0/3305,i1_LQ_Rweevil_c6852/f1p0/1890,i2_HQ_Rweevil_c90921/f3p7/2310,i1_LQ_Rweevil_c52948/f1p0/1812,i1_HQ_Rweevil_c37687/f25p0/1373,i2_LQ_Rweevil_c128145/f1p2/24…	18	i2_HQ_Rweevil_c101196/f92p0/2577,i2_HQ_Rweevil_c126113/f13p1/2521,i2_LQ_Rweevil_c40689/f1p4/2633,i1_LQ_Rweevil_c43311/f1p0/1185,i0_LQ_Rweevil_c50503/f1p0/803,i2_LQ_Rweevil_c57749/f1p1/2447,i2_LQ_Rweevil_c109220/f1p20/2862,i2_HQ_Rweevil_c6885/f2p3/2921,i4_LQ_Rweevil_c12942/f1p4/4120,i2_LQ_Rweevil_c87508/f1p0/2164,i4_LQ_Rweevil_c8044/f1p0/4149,i4_LQ_Rweevil_c5746/f1p23/4218,i5_LQ_Rweevil_c5137/f1p0…
GO:0044271	cellular nitrogen compound biosynthetic process	biological_process	0.74713	1	21	205	3290	27707	8	i4_LQ_Rweevil_c2474/f1p3/4393,i5_LQ_Rweevil_c4663/f1p693/5600,i0_LQ_Rweevil_c8417/f1p2/810,i3_HQ_Rweevil_c1086/f8p0/3218,i2_LQ_Rweevil_c42566/f1p0/2698,i4_LQ_Rweevil_c5278/f1p0/4368,i3_LQ_Rweevil_c35043/f1p0/3929,i2_LQ_Rweevil_c118688/f1p7/1599	13	i2_LQ_Rweevil_c58386/f2p3/2337,i2_HQ_Rweevil_c101196/f92p0/2577,i4_LQ_Rweevil_c5746/f1p23/4218,i4_LQ_Rweevil_c8044/f1p0/4149,i1_LQ_Rweevil_c43311/f1p0/1185,i3_HQ_Rweevil_c40168/f31p32/3557,i1_LQ_Rweevil_c50344/f1p0/1644,i2_LQ_Rweevil_c64995/f1p5/2628,i2_LQ_Rweevil_c14267/f1p0/2031,i1_LQ_Rweevil_c7639/f1p1/1824,i2_LQ_Rweevil_c40500/f1p14/2928,i2_LQ_Rweevil_c87508/f1p0/2164,i2_LQ_Rweevil_c154820/f1…
GO:0007155	cell adhesion	biological_process	0.7521	1	2	205	352	27707	1	i1_LQ_Rweevil_c67604/f1p0/1751	1	i3_LQ_Rweevil_c11018/f1p0/3098
GO:0008855	exodeoxyribonuclease VII activity	molecular_function	0.75754	1	1	205	191	27707	1	i1_LQ_Rweevil_c6852/f1p0/1890	0
GO:0034654	nucleobase-containing compound biosynthetic process	biological_process	0.76251	1	16	205	2508	27707	4	i4_LQ_Rweevil_c2474/f1p3/4393,i5_LQ_Rweevil_c4663/f1p693/5600,i4_LQ_Rweevil_c5278/f1p0/4368,i3_LQ_Rweevil_c35043/f1p0/3929	12	i2_LQ_Rweevil_c58386/f2p3/2337,i2_HQ_Rweevil_c101196/f92p0/2577,i1_LQ_Rweevil_c43311/f1p0/1185,i4_LQ_Rweevil_c5746/f1p23/4218,i4_LQ_Rweevil_c8044/f1p0/4149,i1_LQ_Rweevil_c50344/f1p0/1644,i3_HQ_Rweevil_c40168/f31p32/3557,i2_LQ_Rweevil_c40500/f1p14/2928,i1_LQ_Rweevil_c7639/f1p1/1824,i2_LQ_Rweevil_c14267/f1p0/2031,i2_LQ_Rweevil_c87508/f1p0/2164,i2_LQ_Rweevil_c154820/f1p6/2288
GO:0004529	exodeoxyribonuclease activity	molecular_function	0.76326	1	1	205	194	27707	1	i1_LQ_Rweevil_c6852/f1p0/1890	0
GO:0016895	exodeoxyribonuclease activity, producing 5'-phosphomonoesters	molecular_function	0.76326	1	1	205	194	27707	1	i1_LQ_Rweevil_c6852/f1p0/1890	0
GO:0010256	endomembrane system organization	biological_process	0.76382	1	1	205	194	27707	1	i1_LQ_Rweevil_c6852/f1p0/1890	0
GO:0005694	chromosome	cellular_component	0.76461	1	2	205	371	27707	1	i1_LQ_Rweevil_c6852/f1p0/1890	1	i2_LQ_Rweevil_c147626/f2p2/2189
GO:0016192	vesicle-mediated transport	biological_process	0.7647	1	4	205	678	27707	1	i1_LQ_Rweevil_c6852/f1p0/1890	3	i2_HQ_Rweevil_c126113/f13p1/2521,i3_LQ_Rweevil_c20225/f1p0/3231,i6_LQ_Rweevil_c685/f1p0/6371
GO:0022610	biological adhesion	biological_process	0.76767	1	2	205	364	27707	1	i1_LQ_Rweevil_c67604/f1p0/1751	1	i3_LQ_Rweevil_c11018/f1p0/3098
GO:0015399	primary active transmembrane transporter activity	molecular_function	0.76828	1	1	205	193	27707	0		1	i2_LQ_Rweevil_c106820/f1p5/2409
GO:0015405	P-P-bond-hydrolysis-driven transmembrane transporter activity	molecular_function	0.76828	1	1	205	193	27707	0		1	i2_LQ_Rweevil_c106820/f1p5/2409
GO:0003774	motor activity	molecular_function	0.77023	1	2	205	357	27707	2	i1_LQ_Rweevil_c6852/f1p0/1890,i1_LQ_Rweevil_c67604/f1p0/1751	0
GO:0005524	ATP binding	molecular_function	0.77095	1	20	205	2963	27707	11	i4_LQ_Rweevil_c5278/f1p0/4368,i2_LQ_Rweevil_c21652/f1p4/2256,i2_LQ_Rweevil_c24541/f1p3/2342,i2_HQ_Rweevil_c54169/f2p1/2233,i2_LQ_Rweevil_c153011/f1p4/2127,i5_LQ_Rweevil_c4663/f1p693/5600,i1_HQ_Rweevil_c17272/f8p0/1863,i2_LQ_Rweevil_c18444/f1p1/3000,i2_LQ_Rweevil_c87060/f1p2/2316,i1_LQ_Rweevil_c103809/f1p0/1940,i3_LQ_Rweevil_c23318/f1p0/3484	9	i2_HQ_Rweevil_c126113/f13p1/2521,i3_HQ_Rweevil_c9299/f4p0/3651,i3_LQ_Rweevil_c6576/f1p10/3297,i2_LQ_Rweevil_c8665/f1p4/2140,i3_LQ_Rweevil_c25056/f1p0/3522,i3_LQ_Rweevil_c26046/f1p0/3181,i1_LQ_Rweevil_c7639/f1p1/1824,i2_LQ_Rweevil_c40500/f1p14/2928,i2_LQ_Rweevil_c64995/f1p5/2628
GO:0097367	carbohydrate derivative binding	molecular_function	0.77376	1	25	205	3687	27707	11	i2_LQ_Rweevil_c21652/f1p4/2256,i4_LQ_Rweevil_c5278/f1p0/4368,i2_LQ_Rweevil_c24541/f1p3/2342,i5_LQ_Rweevil_c4663/f1p693/5600,i2_HQ_Rweevil_c54169/f2p1/2233,i2_LQ_Rweevil_c153011/f1p4/2127,i2_LQ_Rweevil_c18444/f1p1/3000,i1_HQ_Rweevil_c17272/f8p0/1863,i3_LQ_Rweevil_c23318/f1p0/3484,i2_LQ_Rweevil_c87060/f1p2/2316,i1_LQ_Rweevil_c103809/f1p0/1940	14	i3_HQ_Rweevil_c9299/f4p0/3651,i1_LQ_Rweevil_c71187/f1p0/1465,i2_HQ_Rweevil_c126113/f13p1/2521,i2_LQ_Rweevil_c147626/f2p2/2189,i2_LQ_Rweevil_c8665/f1p4/2140,i4_LQ_Rweevil_c9712/f1p0/4562,i3_LQ_Rweevil_c25056/f1p0/3522,i2_HQ_Rweevil_c126151/f7p4/2704,i3_LQ_Rweevil_c6576/f1p10/3297,i2_LQ_Rweevil_c64995/f1p5/2628,i2_LQ_Rweevil_c96185/f1p0/2862,i3_LQ_Rweevil_c26046/f1p0/3181,i2_LQ_Rweevil_c40500/f1p14…
GO:0006464	cellular protein modification process	biological_process	0.77397	1	13	205	1997	27707	8	i3_LQ_Rweevil_c23318/f1p0/3484,i2_LQ_Rweevil_c24541/f1p3/2342,i1_LQ_Rweevil_c67604/f1p0/1751,i2_LQ_Rweevil_c153011/f1p4/2127,i2_LQ_Rweevil_c38563/f1p5/2929,i2_LQ_Rweevil_c21652/f1p4/2256,i4_LQ_Rweevil_c5278/f1p0/4368,i4_LQ_Rweevil_c10967/f1p0/4308	5	i3_HQ_Rweevil_c9299/f4p0/3651,i2_LQ_Rweevil_c64995/f1p5/2628,i2_LQ_Rweevil_c59632/f1p5/2436,i2_LQ_Rweevil_c108532/f1p31/2453,i3_LQ_Rweevil_c6576/f1p10/3297
GO:0036211	protein modification process	biological_process	0.77397	1	13	205	1997	27707	8	i2_LQ_Rweevil_c21652/f1p4/2256,i4_LQ_Rweevil_c10967/f1p0/4308,i4_LQ_Rweevil_c5278/f1p0/4368,i3_LQ_Rweevil_c23318/f1p0/3484,i2_LQ_Rweevil_c153011/f1p4/2127,i2_LQ_Rweevil_c38563/f1p5/2929,i1_LQ_Rweevil_c67604/f1p0/1751,i2_LQ_Rweevil_c24541/f1p3/2342	5	i3_LQ_Rweevil_c6576/f1p10/3297,i2_LQ_Rweevil_c108532/f1p31/2453,i2_LQ_Rweevil_c59632/f1p5/2436,i3_HQ_Rweevil_c9299/f4p0/3651,i2_LQ_Rweevil_c64995/f1p5/2628
GO:0031323	regulation of cellular metabolic process	biological_process	0.77434	1	13	205	2043	27707	5	i2_HQ_Rweevil_c54169/f2p1/2233,i3_LQ_Rweevil_c35043/f1p0/3929,i1_LQ_Rweevil_c67604/f1p0/1751,i2_HQ_Rweevil_c90921/f3p7/2310,i1_LQ_Rweevil_c6852/f1p0/1890	8	i2_LQ_Rweevil_c14267/f1p0/2031,i2_LQ_Rweevil_c40500/f1p14/2928,i2_HQ_Rweevil_c101196/f92p0/2577,i2_LQ_Rweevil_c154820/f1p6/2288,i4_LQ_Rweevil_c5746/f1p23/4218,i4_LQ_Rweevil_c8044/f1p0/4149,i2_LQ_Rweevil_c87508/f1p0/2164,i1_LQ_Rweevil_c43311/f1p0/1185
GO:0032559	adenyl ribonucleotide binding	molecular_function	0.77519	1	20	205	2971	27707	11	i2_LQ_Rweevil_c87060/f1p2/2316,i1_LQ_Rweevil_c103809/f1p0/1940,i3_LQ_Rweevil_c23318/f1p0/3484,i1_HQ_Rweevil_c17272/f8p0/1863,i2_LQ_Rweevil_c18444/f1p1/3000,i2_LQ_Rweevil_c24541/f1p3/2342,i5_LQ_Rweevil_c4663/f1p693/5600,i2_LQ_Rweevil_c153011/f1p4/2127,i2_HQ_Rweevil_c54169/f2p1/2233,i4_LQ_Rweevil_c5278/f1p0/4368,i2_LQ_Rweevil_c21652/f1p4/2256	9	i3_LQ_Rweevil_c26046/f1p0/3181,i2_LQ_Rweevil_c40500/f1p14/2928,i1_LQ_Rweevil_c7639/f1p1/1824,i2_LQ_Rweevil_c64995/f1p5/2628,i3_LQ_Rweevil_c6576/f1p10/3297,i2_LQ_Rweevil_c8665/f1p4/2140,i3_LQ_Rweevil_c25056/f1p0/3522,i2_HQ_Rweevil_c126113/f13p1/2521,i3_HQ_Rweevil_c9299/f4p0/3651
GO:0007165	signal transduction	biological_process	0.77536	1	16	205	2448	27707	8	i2_LQ_Rweevil_c128145/f1p2/2421,i3_LQ_Rweevil_c6316/f1p0/3305,i1_LQ_Rweevil_c6852/f1p0/1890,i3_LQ_Rweevil_c35032/f1p2/3765,i4_LQ_Rweevil_c2474/f1p3/4393,i2_LQ_Rweevil_c12706/f1p0/2605,i2_LQ_Rweevil_c24541/f1p3/2342,i3_HQ_Rweevil_c10790/f2p1/3559	8	i3_LQ_Rweevil_c19131/f1p0/3440,i2_LQ_Rweevil_c40500/f1p14/2928,i4_LQ_Rweevil_c12942/f1p4/4120,i2_HQ_Rweevil_c126113/f13p1/2521,i2_LQ_Rweevil_c40689/f1p4/2633,i4_LQ_Rweevil_c13190/f1p2/4039,i5_LQ_Rweevil_c5137/f1p0/5109,i2_LQ_Rweevil_c57749/f1p1/2447
GO:0044249	cellular biosynthetic process	biological_process	0.77792	1	26	205	4082	27707	11	i1_LQ_Rweevil_c6852/f1p0/1890,i2_HQ_Rweevil_c54818/f3p0/2841,i2_LQ_Rweevil_c118688/f1p7/1599,i3_LQ_Rweevil_c35043/f1p0/3929,i4_LQ_Rweevil_c5278/f1p0/4368,i2_LQ_Rweevil_c42566/f1p0/2698,i4_LQ_Rweevil_c2474/f1p3/4393,i3_HQ_Rweevil_c1086/f8p0/3218,i2_HQ_Rweevil_c54169/f2p1/2233,i0_LQ_Rweevil_c8417/f1p2/810,i5_LQ_Rweevil_c4663/f1p693/5600	15	i2_LQ_Rweevil_c87508/f1p0/2164,i2_LQ_Rweevil_c154820/f1p6/2288,i2_LQ_Rweevil_c64995/f1p5/2628,i3_HQ_Rweevil_c40168/f31p32/3557,i1_LQ_Rweevil_c50344/f1p0/1644,i2_LQ_Rweevil_c14267/f1p0/2031,i1_LQ_Rweevil_c7639/f1p1/1824,i7_LQ_Rweevil_c57/f1p0/7297,i2_LQ_Rweevil_c40500/f1p14/2928,i1_LQ_Rweevil_c43311/f1p0/1185,i4_LQ_Rweevil_c5746/f1p23/4218,i4_LQ_Rweevil_c8044/f1p0/4149,i2_LQ_Rweevil_c58386/f2p3/23…
GO:0044265	cellular macromolecule catabolic process	biological_process	0.77817	1	2	205	382	27707	1	i1_LQ_Rweevil_c67604/f1p0/1751	1	i1_LQ_Rweevil_c45192/f1p0/1917
GO:0006468	protein phosphorylation	biological_process	0.77987	1	7	205	1117	27707	5	i2_LQ_Rweevil_c24541/f1p3/2342,i4_LQ_Rweevil_c5278/f1p0/4368,i2_LQ_Rweevil_c153011/f1p4/2127,i2_LQ_Rweevil_c21652/f1p4/2256,i3_LQ_Rweevil_c23318/f1p0/3484	2	i3_LQ_Rweevil_c6576/f1p10/3297,i3_HQ_Rweevil_c9299/f4p0/3651
GO:0043168	anion binding	molecular_function	0.77999	1	28	205	4125	27707	16	i1_HQ_Rweevil_c19229/f3p0/1690,i3_LQ_Rweevil_c23318/f1p0/3484,i1_LQ_Rweevil_c103809/f1p0/1940,i2_LQ_Rweevil_c87060/f1p2/2316,i2_LQ_Rweevil_c161212/f1p3/2003,i2_LQ_Rweevil_c18444/f1p1/3000,i1_HQ_Rweevil_c17272/f8p0/1863,i3_LQ_Rweevil_c36805/f1p0/3246,i1_LQ_Rweevil_c52948/f1p0/1812,i5_LQ_Rweevil_c4663/f1p693/5600,i2_HQ_Rweevil_c54169/f2p1/2233,i2_LQ_Rweevil_c153011/f1p4/2127,i2_LQ_Rweevil_c24541/f1…	12	i2_LQ_Rweevil_c96185/f1p0/2862,i2_LQ_Rweevil_c64995/f1p5/2628,i2_LQ_Rweevil_c40500/f1p14/2928,i1_LQ_Rweevil_c7639/f1p1/1824,i3_LQ_Rweevil_c26046/f1p0/3181,i3_LQ_Rweevil_c25056/f1p0/3522,i2_LQ_Rweevil_c8665/f1p4/2140,i3_LQ_Rweevil_c6576/f1p10/3297,i2_HQ_Rweevil_c126151/f7p4/2704,i3_HQ_Rweevil_c9299/f4p0/3651,i2_HQ_Rweevil_c126113/f13p1/2521,i2_LQ_Rweevil_c147626/f2p2/2189
GO:0003899	DNA-directed RNA polymerase activity	molecular_function	0.78162	1	1	205	218	27707	0		1	i1_LQ_Rweevil_c7639/f1p1/1824
GO:0009056	catabolic process	biological_process	0.78218	1	7	205	1187	27707	4	i1_LQ_Rweevil_c67604/f1p0/1751,i1_LQ_Rweevil_c49128/f1p0/1416,i1_LQ_Rweevil_c6852/f1p0/1890,i2_HQ_Rweevil_c90921/f3p7/2310	3	i2_LQ_Rweevil_c154820/f1p6/2288,i1_LQ_Rweevil_c45192/f1p0/1917,i2_LQ_Rweevil_c109206/f1p7/2679
GO:0022836	gated channel activity	molecular_function	0.78391	1	1	205	205	27707	0		1	i3_HQ_Rweevil_c13063/f2p0/3444
GO:0051128	regulation of cellular component organization	biological_process	0.78555	1	1	205	208	27707	1	i1_LQ_Rweevil_c67604/f1p0/1751	0
GO:0019898	extrinsic component of membrane	cellular_component	0.78632	1	1	205	200	27707	0		1	i2_LQ_Rweevil_c109206/f1p7/2679
GO:0030554	adenyl nucleotide binding	molecular_function	0.78953	1	20	205	3002	27707	11	i2_LQ_Rweevil_c24541/f1p3/2342,i2_LQ_Rweevil_c153011/f1p4/2127,i2_HQ_Rweevil_c54169/f2p1/2233,i5_LQ_Rweevil_c4663/f1p693/5600,i2_LQ_Rweevil_c21652/f1p4/2256,i4_LQ_Rweevil_c5278/f1p0/4368,i3_LQ_Rweevil_c23318/f1p0/3484,i2_LQ_Rweevil_c87060/f1p2/2316,i1_LQ_Rweevil_c103809/f1p0/1940,i2_LQ_Rweevil_c18444/f1p1/3000,i1_HQ_Rweevil_c17272/f8p0/1863	9	i3_HQ_Rweevil_c9299/f4p0/3651,i2_HQ_Rweevil_c126113/f13p1/2521,i2_LQ_Rweevil_c64995/f1p5/2628,i3_LQ_Rweevil_c26046/f1p0/3181,i1_LQ_Rweevil_c7639/f1p1/1824,i2_LQ_Rweevil_c40500/f1p14/2928,i2_LQ_Rweevil_c8665/f1p4/2140,i3_LQ_Rweevil_c25056/f1p0/3522,i3_LQ_Rweevil_c6576/f1p10/3297
GO:0044700	single organism signaling	biological_process	0.79087	1	16	205	2478	27707	8	i2_LQ_Rweevil_c128145/f1p2/2421,i3_LQ_Rweevil_c6316/f1p0/3305,i3_LQ_Rweevil_c35032/f1p2/3765,i1_LQ_Rweevil_c6852/f1p0/1890,i4_LQ_Rweevil_c2474/f1p3/4393,i2_LQ_Rweevil_c24541/f1p3/2342,i2_LQ_Rweevil_c12706/f1p0/2605,i3_HQ_Rweevil_c10790/f2p1/3559	8	i2_LQ_Rweevil_c40500/f1p14/2928,i3_LQ_Rweevil_c19131/f1p0/3440,i4_LQ_Rweevil_c12942/f1p4/4120,i2_HQ_Rweevil_c126113/f13p1/2521,i2_LQ_Rweevil_c40689/f1p4/2633,i2_LQ_Rweevil_c57749/f1p1/2447,i4_LQ_Rweevil_c13190/f1p2/4039,i5_LQ_Rweevil_c5137/f1p0/5109
GO:0003700	transcription factor activity, sequence-specific DNA binding	molecular_function	0.79519	1	5	205	866	27707	0		5	i2_HQ_Rweevil_c101196/f92p0/2577,i2_LQ_Rweevil_c14267/f1p0/2031,i1_LQ_Rweevil_c43311/f1p0/1185,i4_LQ_Rweevil_c8044/f1p0/4149,i4_LQ_Rweevil_c5746/f1p23/4218
GO:0001071	nucleic acid binding transcription factor activity	molecular_function	0.79603	1	5	205	867	27707	0		5	i2_HQ_Rweevil_c101196/f92p0/2577,i2_LQ_Rweevil_c14267/f1p0/2031,i1_LQ_Rweevil_c43311/f1p0/1185,i4_LQ_Rweevil_c8044/f1p0/4149,i4_LQ_Rweevil_c5746/f1p23/4218
GO:0051082	unfolded protein binding	molecular_function	0.7972	1	1	205	214	27707	1	i2_LQ_Rweevil_c87060/f1p2/2316	0
GO:0023052	signaling	biological_process	0.79765	1	16	205	2491	27707	8	i2_LQ_Rweevil_c128145/f1p2/2421,i1_LQ_Rweevil_c6852/f1p0/1890,i3_LQ_Rweevil_c35032/f1p2/3765,i3_LQ_Rweevil_c6316/f1p0/3305,i2_LQ_Rweevil_c12706/f1p0/2605,i2_LQ_Rweevil_c24541/f1p3/2342,i4_LQ_Rweevil_c2474/f1p3/4393,i3_HQ_Rweevil_c10790/f2p1/3559	8	i3_LQ_Rweevil_c19131/f1p0/3440,i2_LQ_Rweevil_c40500/f1p14/2928,i4_LQ_Rweevil_c12942/f1p4/4120,i2_HQ_Rweevil_c126113/f13p1/2521,i5_LQ_Rweevil_c5137/f1p0/5109,i4_LQ_Rweevil_c13190/f1p2/4039,i2_LQ_Rweevil_c57749/f1p1/2447,i2_LQ_Rweevil_c40689/f1p4/2633
GO:0016879	ligase activity, forming carbon-nitrogen bonds	molecular_function	0.79855	1	1	205	206	27707	0		1	i2_LQ_Rweevil_c64995/f1p5/2628
GO:0044767	single-organism developmental process	biological_process	0.80236	1	2	205	414	27707	1	i5_HQ_Rweevil_c276/f4p0/5541	1	i1_LQ_Rweevil_c45192/f1p0/1917
GO:0006796	phosphate-containing compound metabolic process	biological_process	0.80375	1	12	205	1941	27707	7	i3_LQ_Rweevil_c23318/f1p0/3484,i4_LQ_Rweevil_c2474/f1p3/4393,i2_LQ_Rweevil_c24541/f1p3/2342,i2_LQ_Rweevil_c153011/f1p4/2127,i2_LQ_Rweevil_c38563/f1p5/2929,i2_LQ_Rweevil_c21652/f1p4/2256,i4_LQ_Rweevil_c5278/f1p0/4368	5	i3_HQ_Rweevil_c9299/f4p0/3651,i2_LQ_Rweevil_c59632/f1p5/2436,i2_LQ_Rweevil_c58386/f2p3/2337,i3_HQ_Rweevil_c40168/f31p32/3557,i3_LQ_Rweevil_c6576/f1p10/3297
GO:0050896	response to stimulus	biological_process	0.80419	1	22	205	3399	27707	10	i2_LQ_Rweevil_c128145/f1p2/2421,i2_LQ_Rweevil_c87060/f1p2/2316,i3_LQ_Rweevil_c35032/f1p2/3765,i1_LQ_Rweevil_c6852/f1p0/1890,i3_LQ_Rweevil_c6316/f1p0/3305,i2_LQ_Rweevil_c24541/f1p3/2342,i2_LQ_Rweevil_c12706/f1p0/2605,i4_LQ_Rweevil_c2474/f1p3/4393,i2_HQ_Rweevil_c83405/f3p14/2219,i3_HQ_Rweevil_c10790/f2p1/3559	12	i2_LQ_Rweevil_c40500/f1p14/2928,i3_LQ_Rweevil_c19131/f1p0/3440,i2_LQ_Rweevil_c109220/f1p20/2862,i2_LQ_Rweevil_c87508/f1p0/2164,i2_HQ_Rweevil_c148424/f4p1/2482,i4_LQ_Rweevil_c12942/f1p4/4120,i3_LQ_Rweevil_c22820/f1p0/3096,i2_HQ_Rweevil_c126113/f13p1/2521,i2_LQ_Rweevil_c57749/f1p1/2447,i4_LQ_Rweevil_c13190/f1p2/4039,i5_LQ_Rweevil_c5137/f1p0/5109,i2_LQ_Rweevil_c40689/f1p4/2633
GO:0006793	phosphorus metabolic process	biological_process	0.80635	1	12	205	1946	27707	7	i4_LQ_Rweevil_c5278/f1p0/4368,i2_LQ_Rweevil_c21652/f1p4/2256,i2_LQ_Rweevil_c24541/f1p3/2342,i2_LQ_Rweevil_c38563/f1p5/2929,i2_LQ_Rweevil_c153011/f1p4/2127,i3_LQ_Rweevil_c23318/f1p0/3484,i4_LQ_Rweevil_c2474/f1p3/4393	5	i3_LQ_Rweevil_c6576/f1p10/3297,i2_LQ_Rweevil_c59632/f1p5/2436,i2_LQ_Rweevil_c58386/f2p3/2337,i3_HQ_Rweevil_c9299/f4p0/3651,i3_HQ_Rweevil_c40168/f31p32/3557
GO:0034641	cellular nitrogen compound metabolic process	biological_process	0.80699	1	34	205	5284	27707	16	i4_LQ_Rweevil_c8891/f1p0/4589,i2_LQ_Rweevil_c42566/f1p0/2698,i3_HQ_Rweevil_c1086/f8p0/3218,i2_HQ_Rweevil_c54169/f2p1/2233,i0_LQ_Rweevil_c8417/f1p2/810,i5_LQ_Rweevil_c4663/f1p693/5600,i4_LQ_Rweevil_c2474/f1p3/4393,i1_LQ_Rweevil_c6852/f1p0/1890,i2_LQ_Rweevil_c118688/f1p7/1599,i3_LQ_Rweevil_c15713/f2p0/3148,i2_HQ_Rweevil_c54818/f3p0/2841,i4_LQ_Rweevil_c5278/f1p0/4368,i5_LQ_Rweevil_c5132/f1p5/5112,i2…	18	i1_LQ_Rweevil_c43311/f1p0/1185,i2_HQ_Rweevil_c101196/f92p0/2577,i2_HQ_Rweevil_c126113/f13p1/2521,i3_HQ_Rweevil_c29577/f2p0/3041,i2_LQ_Rweevil_c87508/f1p0/2164,i7_LQ_Rweevil_c57/f1p0/7297,i2_LQ_Rweevil_c63383/f1p19/2327,i4_LQ_Rweevil_c5746/f1p23/4218,i4_LQ_Rweevil_c8044/f1p0/4149,i2_LQ_Rweevil_c147626/f2p2/2189,i2_LQ_Rweevil_c58386/f2p3/2337,i2_LQ_Rweevil_c154820/f1p6/2288,i2_LQ_Rweevil_c14267/f1p…
GO:0032502	developmental process	biological_process	0.81209	1	2	205	423	27707	1	i5_HQ_Rweevil_c276/f4p0/5541	1	i1_LQ_Rweevil_c45192/f1p0/1917
GO:0035639	purine ribonucleoside triphosphate binding	molecular_function	0.81288	1	23	205	3482	27707	11	i2_LQ_Rweevil_c24541/f1p3/2342,i2_LQ_Rweevil_c153011/f1p4/2127,i2_HQ_Rweevil_c54169/f2p1/2233,i5_LQ_Rweevil_c4663/f1p693/5600,i2_LQ_Rweevil_c21652/f1p4/2256,i4_LQ_Rweevil_c5278/f1p0/4368,i3_LQ_Rweevil_c23318/f1p0/3484,i2_LQ_Rweevil_c87060/f1p2/2316,i1_LQ_Rweevil_c103809/f1p0/1940,i2_LQ_Rweevil_c18444/f1p1/3000,i1_HQ_Rweevil_c17272/f8p0/1863	12	i3_HQ_Rweevil_c9299/f4p0/3651,i2_HQ_Rweevil_c126113/f13p1/2521,i2_LQ_Rweevil_c147626/f2p2/2189,i2_LQ_Rweevil_c64995/f1p5/2628,i2_LQ_Rweevil_c96185/f1p0/2862,i3_LQ_Rweevil_c26046/f1p0/3181,i1_LQ_Rweevil_c7639/f1p1/1824,i2_LQ_Rweevil_c40500/f1p14/2928,i2_LQ_Rweevil_c8665/f1p4/2140,i3_LQ_Rweevil_c25056/f1p0/3522,i2_HQ_Rweevil_c126151/f7p4/2704,i3_LQ_Rweevil_c6576/f1p10/3297
GO:0006869	lipid transport	biological_process	0.81506	1	1	205	220	27707	1	i5_HQ_Rweevil_c276/f4p0/5541	0
GO:0001883	purine nucleoside binding	molecular_function	0.81595	1	23	205	3489	27707	11	i2_LQ_Rweevil_c24541/f1p3/2342,i5_LQ_Rweevil_c4663/f1p693/5600,i2_HQ_Rweevil_c54169/f2p1/2233,i2_LQ_Rweevil_c153011/f1p4/2127,i2_LQ_Rweevil_c21652/f1p4/2256,i4_LQ_Rweevil_c5278/f1p0/4368,i3_LQ_Rweevil_c23318/f1p0/3484,i2_LQ_Rweevil_c87060/f1p2/2316,i1_LQ_Rweevil_c103809/f1p0/1940,i2_LQ_Rweevil_c18444/f1p1/3000,i1_HQ_Rweevil_c17272/f8p0/1863	12	i3_HQ_Rweevil_c9299/f4p0/3651,i2_HQ_Rweevil_c126113/f13p1/2521,i2_LQ_Rweevil_c147626/f2p2/2189,i2_LQ_Rweevil_c64995/f1p5/2628,i2_LQ_Rweevil_c96185/f1p0/2862,i3_LQ_Rweevil_c26046/f1p0/3181,i2_LQ_Rweevil_c40500/f1p14/2928,i1_LQ_Rweevil_c7639/f1p1/1824,i2_LQ_Rweevil_c8665/f1p4/2140,i3_LQ_Rweevil_c25056/f1p0/3522,i2_HQ_Rweevil_c126151/f7p4/2704,i3_LQ_Rweevil_c6576/f1p10/3297
GO:0032549	ribonucleoside binding	molecular_function	0.81595	1	23	205	3489	27707	11	i2_LQ_Rweevil_c18444/f1p1/3000,i1_HQ_Rweevil_c17272/f8p0/1863,i3_LQ_Rweevil_c23318/f1p0/3484,i1_LQ_Rweevil_c103809/f1p0/1940,i2_LQ_Rweevil_c87060/f1p2/2316,i2_LQ_Rweevil_c21652/f1p4/2256,i4_LQ_Rweevil_c5278/f1p0/4368,i5_LQ_Rweevil_c4663/f1p693/5600,i2_LQ_Rweevil_c153011/f1p4/2127,i2_HQ_Rweevil_c54169/f2p1/2233,i2_LQ_Rweevil_c24541/f1p3/2342	12	i3_LQ_Rweevil_c25056/f1p0/3522,i2_LQ_Rweevil_c8665/f1p4/2140,i3_LQ_Rweevil_c6576/f1p10/3297,i2_HQ_Rweevil_c126151/f7p4/2704,i2_LQ_Rweevil_c96185/f1p0/2862,i2_LQ_Rweevil_c64995/f1p5/2628,i2_LQ_Rweevil_c40500/f1p14/2928,i1_LQ_Rweevil_c7639/f1p1/1824,i3_LQ_Rweevil_c26046/f1p0/3181,i3_HQ_Rweevil_c9299/f4p0/3651,i2_HQ_Rweevil_c126113/f13p1/2521,i2_LQ_Rweevil_c147626/f2p2/2189
GO:0032550	purine ribonucleoside binding	molecular_function	0.81595	1	23	205	3489	27707	11	i2_LQ_Rweevil_c21652/f1p4/2256,i4_LQ_Rweevil_c5278/f1p0/4368,i5_LQ_Rweevil_c4663/f1p693/5600,i2_HQ_Rweevil_c54169/f2p1/2233,i2_LQ_Rweevil_c153011/f1p4/2127,i2_LQ_Rweevil_c24541/f1p3/2342,i2_LQ_Rweevil_c18444/f1p1/3000,i1_HQ_Rweevil_c17272/f8p0/1863,i3_LQ_Rweevil_c23318/f1p0/3484,i1_LQ_Rweevil_c103809/f1p0/1940,i2_LQ_Rweevil_c87060/f1p2/2316	12	i3_HQ_Rweevil_c9299/f4p0/3651,i2_HQ_Rweevil_c126113/f13p1/2521,i2_LQ_Rweevil_c147626/f2p2/2189,i3_LQ_Rweevil_c25056/f1p0/3522,i2_LQ_Rweevil_c8665/f1p4/2140,i3_LQ_Rweevil_c6576/f1p10/3297,i2_HQ_Rweevil_c126151/f7p4/2704,i2_LQ_Rweevil_c96185/f1p0/2862,i2_LQ_Rweevil_c64995/f1p5/2628,i2_LQ_Rweevil_c40500/f1p14/2928,i1_LQ_Rweevil_c7639/f1p1/1824,i3_LQ_Rweevil_c26046/f1p0/3181
GO:0032555	purine ribonucleotide binding	molecular_function	0.81595	1	23	205	3489	27707	11	i2_LQ_Rweevil_c87060/f1p2/2316,i1_LQ_Rweevil_c103809/f1p0/1940,i3_LQ_Rweevil_c23318/f1p0/3484,i1_HQ_Rweevil_c17272/f8p0/1863,i2_LQ_Rweevil_c18444/f1p1/3000,i2_LQ_Rweevil_c24541/f1p3/2342,i2_HQ_Rweevil_c54169/f2p1/2233,i2_LQ_Rweevil_c153011/f1p4/2127,i5_LQ_Rweevil_c4663/f1p693/5600,i4_LQ_Rweevil_c5278/f1p0/4368,i2_LQ_Rweevil_c21652/f1p4/2256	12	i3_LQ_Rweevil_c26046/f1p0/3181,i1_LQ_Rweevil_c7639/f1p1/1824,i2_LQ_Rweevil_c40500/f1p14/2928,i2_LQ_Rweevil_c64995/f1p5/2628,i2_LQ_Rweevil_c96185/f1p0/2862,i2_HQ_Rweevil_c126151/f7p4/2704,i3_LQ_Rweevil_c6576/f1p10/3297,i2_LQ_Rweevil_c8665/f1p4/2140,i3_LQ_Rweevil_c25056/f1p0/3522,i2_HQ_Rweevil_c126113/f13p1/2521,i2_LQ_Rweevil_c147626/f2p2/2189,i3_HQ_Rweevil_c9299/f4p0/3651
GO:0035556	intracellular signal transduction	biological_process	0.81652	1	6	205	1052	27707	1	i2_LQ_Rweevil_c128145/f1p2/2421	5	i2_LQ_Rweevil_c40689/f1p4/2633,i4_LQ_Rweevil_c12942/f1p4/4120,i4_LQ_Rweevil_c13190/f1p2/4039,i2_LQ_Rweevil_c40500/f1p14/2928,i2_LQ_Rweevil_c57749/f1p1/2447
GO:0048193	Golgi vesicle transport	biological_process	0.81663	1	1	205	221	27707	0		1	i6_LQ_Rweevil_c685/f1p0/6371
GO:0001882	nucleoside binding	molecular_function	0.81688	1	23	205	3492	27707	11	i1_LQ_Rweevil_c103809/f1p0/1940,i2_LQ_Rweevil_c87060/f1p2/2316,i3_LQ_Rweevil_c23318/f1p0/3484,i1_HQ_Rweevil_c17272/f8p0/1863,i2_LQ_Rweevil_c18444/f1p1/3000,i5_LQ_Rweevil_c4663/f1p693/5600,i2_LQ_Rweevil_c153011/f1p4/2127,i2_HQ_Rweevil_c54169/f2p1/2233,i2_LQ_Rweevil_c24541/f1p3/2342,i4_LQ_Rweevil_c5278/f1p0/4368,i2_LQ_Rweevil_c21652/f1p4/2256	12	i2_LQ_Rweevil_c40500/f1p14/2928,i1_LQ_Rweevil_c7639/f1p1/1824,i3_LQ_Rweevil_c26046/f1p0/3181,i2_LQ_Rweevil_c96185/f1p0/2862,i2_LQ_Rweevil_c64995/f1p5/2628,i3_LQ_Rweevil_c6576/f1p10/3297,i2_HQ_Rweevil_c126151/f7p4/2704,i3_LQ_Rweevil_c25056/f1p0/3522,i2_LQ_Rweevil_c8665/f1p4/2140,i2_HQ_Rweevil_c126113/f13p1/2521,i2_LQ_Rweevil_c147626/f2p2/2189,i3_HQ_Rweevil_c9299/f4p0/3651
GO:0006091	generation of precursor metabolites and energy	biological_process	0.81691	1	1	205	239	27707	0		1	i2_LQ_Rweevil_c161884/f1p0/2015
GO:0032403	protein complex binding	molecular_function	0.81723	1	3	205	574	27707	0		3	i1_LQ_Rweevil_c43311/f1p0/1185,i2_LQ_Rweevil_c109220/f1p20/2862,i2_LQ_Rweevil_c109206/f1p7/2679
GO:0051276	chromosome organization	biological_process	0.81741	1	2	205	406	27707	1	i1_LQ_Rweevil_c67604/f1p0/1751	1	i2_LQ_Rweevil_c8665/f1p4/2140
GO:0016773	phosphotransferase activity, alcohol group as acceptor	molecular_function	0.81787	1	10	205	1628	27707	6	i2_LQ_Rweevil_c21652/f1p4/2256,i4_LQ_Rweevil_c5278/f1p0/4368,i1_HQ_Rweevil_c17272/f8p0/1863,i3_LQ_Rweevil_c23318/f1p0/3484,i2_LQ_Rweevil_c24541/f1p3/2342,i2_LQ_Rweevil_c153011/f1p4/2127	4	i3_LQ_Rweevil_c25056/f1p0/3522,i3_LQ_Rweevil_c6576/f1p10/3297,i3_HQ_Rweevil_c9299/f4p0/3651,i3_LQ_Rweevil_c26046/f1p0/3181
GO:0043234	protein complex	cellular_component	0.81982	1	16	205	2650	27707	5	i4_LQ_Rweevil_c2474/f1p3/4393,i1_LQ_Rweevil_c41303/f1p0/1531,i2_HQ_Rweevil_c82971/f2p1/2337,i1_LQ_Rweevil_c6852/f1p0/1890,i1_LQ_Rweevil_c67604/f1p0/1751	11	i2_LQ_Rweevil_c106991/f1p3/2598,i2_LQ_Rweevil_c58386/f2p3/2337,i3_LQ_Rweevil_c12680/f2p0/3204,i2_LQ_Rweevil_c147626/f2p2/2189,i2_LQ_Rweevil_c35032/f1p2/2746,i3_HQ_Rweevil_c29577/f2p0/3041,i2_HQ_Rweevil_c160989/f3p0/2115,i2_LQ_Rweevil_c154820/f1p6/2288,i3_LQ_Rweevil_c20225/f1p0/3231,i3_HQ_Rweevil_c40168/f31p32/3557,i1_LQ_Rweevil_c7639/f1p1/1824
GO:0007264	small GTPase mediated signal transduction	biological_process	0.82207	1	3	205	585	27707	0		3	i2_LQ_Rweevil_c57749/f1p1/2447,i4_LQ_Rweevil_c13190/f1p2/4039,i4_LQ_Rweevil_c12942/f1p4/4120
GO:0010467	gene expression	biological_process	0.82356	1	22	205	3583	27707	10	i3_LQ_Rweevil_c35043/f1p0/3929,i2_LQ_Rweevil_c118688/f1p7/1599,i3_LQ_Rweevil_c15713/f2p0/3148,i2_LQ_Rweevil_c42566/f1p0/2698,i4_LQ_Rweevil_c5278/f1p0/4368,i4_LQ_Rweevil_c8891/f1p0/4589,i5_LQ_Rweevil_c5132/f1p5/5112,i0_LQ_Rweevil_c8417/f1p2/810,i5_LQ_Rweevil_c4663/f1p693/5600,i3_HQ_Rweevil_c1086/f8p0/3218	12	i2_LQ_Rweevil_c154820/f1p6/2288,i2_LQ_Rweevil_c87508/f1p0/2164,i3_HQ_Rweevil_c29577/f2p0/3041,i2_LQ_Rweevil_c40500/f1p14/2928,i2_LQ_Rweevil_c14267/f1p0/2031,i1_LQ_Rweevil_c7639/f1p1/1824,i1_LQ_Rweevil_c50344/f1p0/1644,i2_LQ_Rweevil_c64995/f1p5/2628,i4_LQ_Rweevil_c8044/f1p0/4149,i4_LQ_Rweevil_c5746/f1p23/4218,i1_LQ_Rweevil_c43311/f1p0/1185,i2_HQ_Rweevil_c101196/f92p0/2577
GO:0019222	regulation of metabolic process	biological_process	0.82374	1	13	205	2136	27707	5	i1_LQ_Rweevil_c67604/f1p0/1751,i3_LQ_Rweevil_c35043/f1p0/3929,i2_HQ_Rweevil_c54169/f2p1/2233,i2_HQ_Rweevil_c90921/f3p7/2310,i1_LQ_Rweevil_c6852/f1p0/1890	8	i2_HQ_Rweevil_c101196/f92p0/2577,i2_LQ_Rweevil_c40500/f1p14/2928,i2_LQ_Rweevil_c14267/f1p0/2031,i2_LQ_Rweevil_c154820/f1p6/2288,i1_LQ_Rweevil_c43311/f1p0/1185,i2_LQ_Rweevil_c87508/f1p0/2164,i4_LQ_Rweevil_c8044/f1p0/4149,i4_LQ_Rweevil_c5746/f1p23/4218
GO:0032553	ribonucleotide binding	molecular_function	0.82378	1	23	205	3511	27707	11	i4_LQ_Rweevil_c5278/f1p0/4368,i2_LQ_Rweevil_c21652/f1p4/2256,i2_HQ_Rweevil_c54169/f2p1/2233,i2_LQ_Rweevil_c153011/f1p4/2127,i5_LQ_Rweevil_c4663/f1p693/5600,i2_LQ_Rweevil_c24541/f1p3/2342,i1_HQ_Rweevil_c17272/f8p0/1863,i2_LQ_Rweevil_c18444/f1p1/3000,i1_LQ_Rweevil_c103809/f1p0/1940,i2_LQ_Rweevil_c87060/f1p2/2316,i3_LQ_Rweevil_c23318/f1p0/3484	12	i2_HQ_Rweevil_c126113/f13p1/2521,i2_LQ_Rweevil_c147626/f2p2/2189,i3_HQ_Rweevil_c9299/f4p0/3651,i3_LQ_Rweevil_c6576/f1p10/3297,i2_HQ_Rweevil_c126151/f7p4/2704,i3_LQ_Rweevil_c25056/f1p0/3522,i2_LQ_Rweevil_c8665/f1p4/2140,i1_LQ_Rweevil_c7639/f1p1/1824,i2_LQ_Rweevil_c40500/f1p14/2928,i3_LQ_Rweevil_c26046/f1p0/3181,i2_LQ_Rweevil_c96185/f1p0/2862,i2_LQ_Rweevil_c64995/f1p5/2628
GO:0007275	multicellular organismal development	biological_process	0.82583	1	1	205	237	27707	0		1	i1_LQ_Rweevil_c45192/f1p0/1917
GO:0010876	lipid localization	biological_process	0.82644	1	1	205	230	27707	1	i5_HQ_Rweevil_c276/f4p0/5541	0
GO:0044422	organelle part	cellular_component	0.82644	1	13	205	2224	27707	5	i1_HQ_Rweevil_c37687/f25p0/1373,i1_LQ_Rweevil_c67604/f1p0/1751,i2_HQ_Rweevil_c82971/f2p1/2337,i1_LQ_Rweevil_c6852/f1p0/1890,i1_LQ_Rweevil_c41303/f1p0/1531	8	i2_LQ_Rweevil_c35032/f1p2/2746,i1_LQ_Rweevil_c7639/f1p1/1824,i2_LQ_Rweevil_c147626/f2p2/2189,i2_HQ_Rweevil_c6885/f2p3/2921,i2_HQ_Rweevil_c160989/f3p0/2115,i0_LQ_Rweevil_c50503/f1p0/803,i2_LQ_Rweevil_c8665/f1p4/2140,i3_HQ_Rweevil_c29577/f2p0/3041
GO:0008017	microtubule binding	molecular_function	0.82779	1	1	205	224	27707	0		1	i2_LQ_Rweevil_c109220/f1p20/2862
GO:0043565	sequence-specific DNA binding	molecular_function	0.83068	1	3	205	593	27707	1	i2_HQ_Rweevil_c54169/f2p1/2233	2	i2_LQ_Rweevil_c14267/f1p0/2031,i4_LQ_Rweevil_c5746/f1p23/4218
GO:0016301	kinase activity	molecular_function	0.83141	1	11	205	1800	27707	7	i4_LQ_Rweevil_c5278/f1p0/4368,i1_HQ_Rweevil_c17272/f8p0/1863,i2_LQ_Rweevil_c42566/f1p0/2698,i2_LQ_Rweevil_c21652/f1p4/2256,i2_LQ_Rweevil_c24541/f1p3/2342,i2_LQ_Rweevil_c153011/f1p4/2127,i3_LQ_Rweevil_c23318/f1p0/3484	4	i3_LQ_Rweevil_c6576/f1p10/3297,i3_LQ_Rweevil_c25056/f1p0/3522,i3_LQ_Rweevil_c26046/f1p0/3181,i3_HQ_Rweevil_c9299/f4p0/3651
GO:0017076	purine nucleotide binding	molecular_function	0.83184	1	23	205	3530	27707	11	i1_LQ_Rweevil_c103809/f1p0/1940,i2_LQ_Rweevil_c87060/f1p2/2316,i3_LQ_Rweevil_c23318/f1p0/3484,i1_HQ_Rweevil_c17272/f8p0/1863,i2_LQ_Rweevil_c18444/f1p1/3000,i5_LQ_Rweevil_c4663/f1p693/5600,i2_HQ_Rweevil_c54169/f2p1/2233,i2_LQ_Rweevil_c153011/f1p4/2127,i2_LQ_Rweevil_c24541/f1p3/2342,i4_LQ_Rweevil_c5278/f1p0/4368,i2_LQ_Rweevil_c21652/f1p4/2256	12	i2_LQ_Rweevil_c40500/f1p14/2928,i1_LQ_Rweevil_c7639/f1p1/1824,i3_LQ_Rweevil_c26046/f1p0/3181,i2_LQ_Rweevil_c96185/f1p0/2862,i2_LQ_Rweevil_c64995/f1p5/2628,i3_LQ_Rweevil_c6576/f1p10/3297,i2_HQ_Rweevil_c126151/f7p4/2704,i3_LQ_Rweevil_c25056/f1p0/3522,i2_LQ_Rweevil_c8665/f1p4/2140,i2_LQ_Rweevil_c147626/f2p2/2189,i2_HQ_Rweevil_c126113/f13p1/2521,i3_HQ_Rweevil_c9299/f4p0/3651
GO:0005509	calcium ion binding	molecular_function	0.83278	1	3	205	635	27707	1	i4_LQ_Rweevil_c10967/f1p0/4308	2	i2_LQ_Rweevil_c109444/f1p3/2681,i3_LQ_Rweevil_c11018/f1p0/3098
GO:0019637	organophosphate metabolic process	biological_process	0.83468	1	3	205	646	27707	1	i4_LQ_Rweevil_c2474/f1p3/4393	2	i2_LQ_Rweevil_c58386/f2p3/2337,i3_HQ_Rweevil_c40168/f31p32/3557
GO:0004553	hydrolase activity, hydrolyzing O-glycosyl compounds	molecular_function	0.83673	1	2	205	437	27707	1	i3_LQ_Rweevil_c30428/f1p0/3053	1	i2_HQ_Rweevil_c146586/f12p0/2639
GO:0007010	cytoskeleton organization	biological_process	0.83749	1	2	205	433	27707	2	i1_LQ_Rweevil_c67604/f1p0/1751,i1_LQ_Rweevil_c6852/f1p0/1890	0
GO:0006351	transcription, DNA-templated	biological_process	0.84583	1	13	205	2206	27707	3	i4_LQ_Rweevil_c5278/f1p0/4368,i5_LQ_Rweevil_c4663/f1p693/5600,i3_LQ_Rweevil_c35043/f1p0/3929	10	i2_LQ_Rweevil_c154820/f1p6/2288,i4_LQ_Rweevil_c8044/f1p0/4149,i4_LQ_Rweevil_c5746/f1p23/4218,i2_LQ_Rweevil_c87508/f1p0/2164,i1_LQ_Rweevil_c43311/f1p0/1185,i2_LQ_Rweevil_c14267/f1p0/2031,i1_LQ_Rweevil_c7639/f1p1/1824,i2_LQ_Rweevil_c40500/f1p14/2928,i2_HQ_Rweevil_c101196/f92p0/2577,i1_LQ_Rweevil_c50344/f1p0/1644
GO:0097659	nucleic acid-templated transcription	biological_process	0.84583	1	13	205	2206	27707	3	i5_LQ_Rweevil_c4663/f1p693/5600,i3_LQ_Rweevil_c35043/f1p0/3929,i4_LQ_Rweevil_c5278/f1p0/4368	10	i2_LQ_Rweevil_c40500/f1p14/2928,i2_LQ_Rweevil_c14267/f1p0/2031,i1_LQ_Rweevil_c7639/f1p1/1824,i2_HQ_Rweevil_c101196/f92p0/2577,i1_LQ_Rweevil_c50344/f1p0/1644,i2_LQ_Rweevil_c154820/f1p6/2288,i2_LQ_Rweevil_c87508/f1p0/2164,i4_LQ_Rweevil_c5746/f1p23/4218,i4_LQ_Rweevil_c8044/f1p0/4149,i1_LQ_Rweevil_c43311/f1p0/1185
GO:0006807	nitrogen compound metabolic process	biological_process	0.84606	1	36	205	5693	27707	16	i4_LQ_Rweevil_c8891/f1p0/4589,i2_LQ_Rweevil_c42566/f1p0/2698,i4_LQ_Rweevil_c2474/f1p3/4393,i3_HQ_Rweevil_c1086/f8p0/3218,i0_LQ_Rweevil_c8417/f1p2/810,i5_LQ_Rweevil_c4663/f1p693/5600,i2_HQ_Rweevil_c54169/f2p1/2233,i1_LQ_Rweevil_c6852/f1p0/1890,i3_LQ_Rweevil_c15713/f2p0/3148,i2_HQ_Rweevil_c54818/f3p0/2841,i2_LQ_Rweevil_c118688/f1p7/1599,i5_LQ_Rweevil_c5132/f1p5/5112,i2_HQ_Rweevil_c83405/f3p14/2219,…	20	i1_LQ_Rweevil_c43311/f1p0/1185,i1_LQ_Rweevil_c71187/f1p0/1465,i2_HQ_Rweevil_c101196/f92p0/2577,i2_HQ_Rweevil_c126113/f13p1/2521,i3_HQ_Rweevil_c29577/f2p0/3041,i2_LQ_Rweevil_c87508/f1p0/2164,i2_LQ_Rweevil_c63383/f1p19/2327,i7_LQ_Rweevil_c57/f1p0/7297,i4_LQ_Rweevil_c5746/f1p23/4218,i4_LQ_Rweevil_c8044/f1p0/4149,i2_LQ_Rweevil_c58386/f2p3/2337,i2_LQ_Rweevil_c147626/f2p2/2189,i4_LQ_Rweevil_c9712/f1p0/…
GO:1901576	organic substance biosynthetic process	biological_process	0.84655	1	26	205	4260	27707	11	i2_HQ_Rweevil_c54818/f3p0/2841,i2_LQ_Rweevil_c118688/f1p7/1599,i3_LQ_Rweevil_c35043/f1p0/3929,i1_LQ_Rweevil_c6852/f1p0/1890,i4_LQ_Rweevil_c2474/f1p3/4393,i3_HQ_Rweevil_c1086/f8p0/3218,i2_HQ_Rweevil_c54169/f2p1/2233,i5_LQ_Rweevil_c4663/f1p693/5600,i0_LQ_Rweevil_c8417/f1p2/810,i4_LQ_Rweevil_c5278/f1p0/4368,i2_LQ_Rweevil_c42566/f1p0/2698	15	i2_LQ_Rweevil_c64995/f1p5/2628,i3_HQ_Rweevil_c40168/f31p32/3557,i1_LQ_Rweevil_c50344/f1p0/1644,i1_LQ_Rweevil_c7639/f1p1/1824,i2_LQ_Rweevil_c14267/f1p0/2031,i7_LQ_Rweevil_c57/f1p0/7297,i2_LQ_Rweevil_c40500/f1p14/2928,i2_LQ_Rweevil_c87508/f1p0/2164,i2_LQ_Rweevil_c154820/f1p6/2288,i2_LQ_Rweevil_c58386/f2p3/2337,i2_HQ_Rweevil_c101196/f92p0/2577,i2_LQ_Rweevil_c147626/f2p2/2189,i1_LQ_Rweevil_c43311/f1p…
GO:0043412	macromolecule modification	biological_process	0.84683	1	14	205	2295	27707	9	i2_HQ_Rweevil_c83405/f3p14/2219,i2_LQ_Rweevil_c21652/f1p4/2256,i4_LQ_Rweevil_c5278/f1p0/4368,i4_LQ_Rweevil_c10967/f1p0/4308,i3_LQ_Rweevil_c23318/f1p0/3484,i2_LQ_Rweevil_c38563/f1p5/2929,i2_LQ_Rweevil_c153011/f1p4/2127,i2_LQ_Rweevil_c24541/f1p3/2342,i1_LQ_Rweevil_c67604/f1p0/1751	5	i3_LQ_Rweevil_c6576/f1p10/3297,i2_LQ_Rweevil_c108532/f1p31/2453,i3_HQ_Rweevil_c9299/f4p0/3651,i2_LQ_Rweevil_c64995/f1p5/2628,i2_LQ_Rweevil_c59632/f1p5/2436
GO:0004175	endopeptidase activity	molecular_function	0.847	1	4	205	821	27707	1	i2_LQ_Rweevil_c18444/f1p1/3000	3	i2_LQ_Rweevil_c9136/f1p0/2640,i3_LQ_Rweevil_c10496/f1p0/3318,i3_HQ_Rweevil_c40168/f31p32/3557
GO:0016796	exonuclease activity, active with either ribo- or deoxyribonucleic acids and producing 5'-phosphomonoesters	molecular_function	0.84964	1	1	205	252	27707	1	i1_LQ_Rweevil_c6852/f1p0/1890	0
GO:0009058	biosynthetic process	biological_process	0.85235	1	27	205	4427	27707	12	i1_LQ_Rweevil_c6852/f1p0/1890,i3_LQ_Rweevil_c35043/f1p0/3929,i1_LQ_Rweevil_c49128/f1p0/1416,i2_LQ_Rweevil_c118688/f1p7/1599,i2_HQ_Rweevil_c54818/f3p0/2841,i2_LQ_Rweevil_c42566/f1p0/2698,i4_LQ_Rweevil_c5278/f1p0/4368,i5_LQ_Rweevil_c4663/f1p693/5600,i0_LQ_Rweevil_c8417/f1p2/810,i2_HQ_Rweevil_c54169/f2p1/2233,i3_HQ_Rweevil_c1086/f8p0/3218,i4_LQ_Rweevil_c2474/f1p3/4393	15	i2_LQ_Rweevil_c154820/f1p6/2288,i2_LQ_Rweevil_c87508/f1p0/2164,i7_LQ_Rweevil_c57/f1p0/7297,i2_LQ_Rweevil_c40500/f1p14/2928,i2_LQ_Rweevil_c14267/f1p0/2031,i1_LQ_Rweevil_c7639/f1p1/1824,i1_LQ_Rweevil_c50344/f1p0/1644,i3_HQ_Rweevil_c40168/f31p32/3557,i2_LQ_Rweevil_c64995/f1p5/2628,i4_LQ_Rweevil_c8044/f1p0/4149,i4_LQ_Rweevil_c5746/f1p23/4218,i1_LQ_Rweevil_c43311/f1p0/1185,i2_LQ_Rweevil_c147626/f2p2/2…
GO:0004674	protein serine/threonine kinase activity	molecular_function	0.85298	1	1	205	242	27707	1	i4_LQ_Rweevil_c5278/f1p0/4368	0
GO:0032774	RNA biosynthetic process	biological_process	0.85324	1	13	205	2224	27707	3	i4_LQ_Rweevil_c5278/f1p0/4368,i5_LQ_Rweevil_c4663/f1p693/5600,i3_LQ_Rweevil_c35043/f1p0/3929	10	i2_LQ_Rweevil_c154820/f1p6/2288,i1_LQ_Rweevil_c43311/f1p0/1185,i2_LQ_Rweevil_c87508/f1p0/2164,i4_LQ_Rweevil_c8044/f1p0/4149,i4_LQ_Rweevil_c5746/f1p23/4218,i2_HQ_Rweevil_c101196/f92p0/2577,i2_LQ_Rweevil_c40500/f1p14/2928,i1_LQ_Rweevil_c7639/f1p1/1824,i2_LQ_Rweevil_c14267/f1p0/2031,i1_LQ_Rweevil_c50344/f1p0/1644
GO:0016032	viral process	biological_process	0.85377	1	2	205	456	27707	1	i3_LQ_Rweevil_c40894/f1p3/3377	1	i1_LQ_Rweevil_c43311/f1p0/1185
GO:0005576	extracellular region	cellular_component	0.85521	1	5	205	990	27707	1	i1_LQ_Rweevil_c6852/f1p0/1890	4	i3_LQ_Rweevil_c11018/f1p0/3098,i5_HQ_Rweevil_c529/f2p0/5762,i1_LQ_Rweevil_c71187/f1p0/1465,i4_LQ_Rweevil_c9712/f1p0/4562
GO:0006396	RNA processing	biological_process	0.85571	1	4	205	809	27707	3	i5_LQ_Rweevil_c5132/f1p5/5112,i3_LQ_Rweevil_c15713/f2p0/3148,i4_LQ_Rweevil_c8891/f1p0/4589	1	i3_HQ_Rweevil_c29577/f2p0/3041
GO:0016310	phosphorylation	biological_process	0.85667	1	7	205	1245	27707	5	i3_LQ_Rweevil_c23318/f1p0/3484,i2_LQ_Rweevil_c21652/f1p4/2256,i2_LQ_Rweevil_c153011/f1p4/2127,i2_LQ_Rweevil_c24541/f1p3/2342,i4_LQ_Rweevil_c5278/f1p0/4368	2	i3_HQ_Rweevil_c9299/f4p0/3651,i3_LQ_Rweevil_c6576/f1p10/3297
GO:0016874	ligase activity	molecular_function	0.85732	1	2	205	449	27707	0		2	i1_LQ_Rweevil_c7639/f1p1/1824,i2_LQ_Rweevil_c64995/f1p5/2628
GO:0006397	mRNA processing	biological_process	0.85752	1	1	205	257	27707	1	i3_LQ_Rweevil_c15713/f2p0/3148	0
GO:0005577	fibrinogen complex	cellular_component	0.86058	1	1	205	258	27707	1	i1_LQ_Rweevil_c6852/f1p0/1890	0
GO:0030168	platelet activation	biological_process	0.86058	1	1	205	258	27707	1	i1_LQ_Rweevil_c6852/f1p0/1890	0
GO:0007596	blood coagulation	biological_process	0.86284	1	1	205	260	27707	1	i1_LQ_Rweevil_c6852/f1p0/1890	0
GO:0004672	protein kinase activity	molecular_function	0.86367	1	7	205	1250	27707	5	i2_LQ_Rweevil_c21652/f1p4/2256,i3_LQ_Rweevil_c23318/f1p0/3484,i2_LQ_Rweevil_c24541/f1p3/2342,i4_LQ_Rweevil_c5278/f1p0/4368,i2_LQ_Rweevil_c153011/f1p4/2127	2	i3_HQ_Rweevil_c9299/f4p0/3651,i3_LQ_Rweevil_c6576/f1p10/3297
GO:0030674	protein binding, bridging	molecular_function	0.86449	1	1	205	262	27707	1	i1_LQ_Rweevil_c6852/f1p0/1890	0
GO:0060090	binding, bridging	molecular_function	0.86449	1	1	205	262	27707	1	i1_LQ_Rweevil_c6852/f1p0/1890	0
GO:0007599	hemostasis	biological_process	0.86754	1	1	205	265	27707	1	i1_LQ_Rweevil_c6852/f1p0/1890	0
GO:0050878	regulation of body fluid levels	biological_process	0.86754	1	1	205	265	27707	1	i1_LQ_Rweevil_c6852/f1p0/1890	0
GO:0019438	aromatic compound biosynthetic process	biological_process	0.86894	1	16	205	2744	27707	4	i4_LQ_Rweevil_c2474/f1p3/4393,i5_LQ_Rweevil_c4663/f1p693/5600,i4_LQ_Rweevil_c5278/f1p0/4368,i3_LQ_Rweevil_c35043/f1p0/3929	12	i2_LQ_Rweevil_c58386/f2p3/2337,i2_HQ_Rweevil_c101196/f92p0/2577,i1_LQ_Rweevil_c43311/f1p0/1185,i4_LQ_Rweevil_c8044/f1p0/4149,i4_LQ_Rweevil_c5746/f1p23/4218,i3_HQ_Rweevil_c40168/f31p32/3557,i1_LQ_Rweevil_c50344/f1p0/1644,i2_LQ_Rweevil_c14267/f1p0/2031,i1_LQ_Rweevil_c7639/f1p1/1824,i2_LQ_Rweevil_c40500/f1p14/2928,i2_LQ_Rweevil_c87508/f1p0/2164,i2_LQ_Rweevil_c154820/f1p6/2288
GO:0050817	coagulation	biological_process	0.86898	1	1	205	267	27707	1	i1_LQ_Rweevil_c6852/f1p0/1890	0
GO:0065008	regulation of biological quality	biological_process	0.87374	1	3	205	702	27707	3	i1_LQ_Rweevil_c52948/f1p0/1812,i4_LQ_Rweevil_c2593/f1p65/4379,i1_LQ_Rweevil_c6852/f1p0/1890	0
GO:0080090	regulation of primary metabolic process	biological_process	0.87407	1	11	205	1944	27707	3	i1_LQ_Rweevil_c67604/f1p0/1751,i3_LQ_Rweevil_c35043/f1p0/3929,i2_HQ_Rweevil_c54169/f2p1/2233	8	i1_LQ_Rweevil_c43311/f1p0/1185,i2_LQ_Rweevil_c87508/f1p0/2164,i4_LQ_Rweevil_c8044/f1p0/4149,i4_LQ_Rweevil_c5746/f1p23/4218,i2_LQ_Rweevil_c154820/f1p6/2288,i2_HQ_Rweevil_c101196/f92p0/2577,i2_LQ_Rweevil_c40500/f1p14/2928,i2_LQ_Rweevil_c14267/f1p0/2031
GO:0009057	macromolecule catabolic process	biological_process	0.87483	1	2	205	483	27707	1	i1_LQ_Rweevil_c67604/f1p0/1751	1	i1_LQ_Rweevil_c45192/f1p0/1917
GO:0019219	regulation of nucleobase-containing compound metabolic process	biological_process	0.87525	1	10	205	1789	27707	2	i2_HQ_Rweevil_c54169/f2p1/2233,i3_LQ_Rweevil_c35043/f1p0/3929	8	i4_LQ_Rweevil_c5746/f1p23/4218,i4_LQ_Rweevil_c8044/f1p0/4149,i2_LQ_Rweevil_c87508/f1p0/2164,i1_LQ_Rweevil_c43311/f1p0/1185,i2_LQ_Rweevil_c154820/f1p6/2288,i2_LQ_Rweevil_c14267/f1p0/2031,i2_LQ_Rweevil_c40500/f1p14/2928,i2_HQ_Rweevil_c101196/f92p0/2577
GO:0008236	serine-type peptidase activity	molecular_function	0.87627	1	2	205	493	27707	1	i2_LQ_Rweevil_c29964/f1p2/2028	1	i2_LQ_Rweevil_c9136/f1p0/2640
GO:0017171	serine hydrolase activity	molecular_function	0.87627	1	2	205	493	27707	1	i2_LQ_Rweevil_c29964/f1p2/2028	1	i2_LQ_Rweevil_c9136/f1p0/2640
GO:0016818	hydrolase activity, acting on acid anhydrides, in phosphorus-containing anhydrides	molecular_function	0.87685	1	9	205	1632	27707	2	i1_LQ_Rweevil_c6852/f1p0/1890,i1_LQ_Rweevil_c67604/f1p0/1751	7	i3_LQ_Rweevil_c25056/f1p0/3522,i2_LQ_Rweevil_c8665/f1p4/2140,i2_HQ_Rweevil_c126151/f7p4/2704,i2_LQ_Rweevil_c106820/f1p5/2409,i2_LQ_Rweevil_c40500/f1p14/2928,i2_LQ_Rweevil_c147626/f2p2/2189,i3_LQ_Rweevil_c26046/f1p0/3181
GO:0044403	symbiosis, encompassing mutualism through parasitism	biological_process	0.87699	1	2	205	488	27707	1	i3_LQ_Rweevil_c40894/f1p3/3377	1	i1_LQ_Rweevil_c43311/f1p0/1185
GO:0044419	interspecies interaction between organisms	biological_process	0.87699	1	2	205	488	27707	1	i3_LQ_Rweevil_c40894/f1p3/3377	1	i1_LQ_Rweevil_c43311/f1p0/1185
GO:0060255	regulation of macromolecule metabolic process	biological_process	0.87704	1	11	205	1952	27707	3	i2_HQ_Rweevil_c54169/f2p1/2233,i3_LQ_Rweevil_c35043/f1p0/3929,i1_LQ_Rweevil_c67604/f1p0/1751	8	i2_LQ_Rweevil_c154820/f1p6/2288,i4_LQ_Rweevil_c8044/f1p0/4149,i4_LQ_Rweevil_c5746/f1p23/4218,i2_LQ_Rweevil_c87508/f1p0/2164,i1_LQ_Rweevil_c43311/f1p0/1185,i2_LQ_Rweevil_c14267/f1p0/2031,i2_LQ_Rweevil_c40500/f1p14/2928,i2_HQ_Rweevil_c101196/f92p0/2577
GO:0009611	response to wounding	biological_process	0.8777	1	1	205	276	27707	1	i1_LQ_Rweevil_c6852/f1p0/1890	0
GO:0042060	wound healing	biological_process	0.8777	1	1	205	276	27707	1	i1_LQ_Rweevil_c6852/f1p0/1890	0
GO:0044446	intracellular organelle part	cellular_component	0.87824	1	12	205	2191	27707	5	i1_LQ_Rweevil_c41303/f1p0/1531,i2_HQ_Rweevil_c82971/f2p1/2337,i1_LQ_Rweevil_c6852/f1p0/1890,i1_HQ_Rweevil_c37687/f25p0/1373,i1_LQ_Rweevil_c67604/f1p0/1751	7	i0_LQ_Rweevil_c50503/f1p0/803,i3_HQ_Rweevil_c29577/f2p0/3041,i2_HQ_Rweevil_c160989/f3p0/2115,i2_HQ_Rweevil_c6885/f2p3/2921,i2_LQ_Rweevil_c147626/f2p2/2189,i1_LQ_Rweevil_c7639/f1p1/1824,i2_LQ_Rweevil_c35032/f1p2/2746
GO:0042995	cell projection	cellular_component	0.87864	1	1	205	278	27707	0		1	i2_LQ_Rweevil_c8665/f1p4/2140
GO:2000112	regulation of cellular macromolecule biosynthetic process	biological_process	0.88051	1	10	205	1803	27707	2	i2_HQ_Rweevil_c54169/f2p1/2233,i3_LQ_Rweevil_c35043/f1p0/3929	8	i2_LQ_Rweevil_c154820/f1p6/2288,i1_LQ_Rweevil_c43311/f1p0/1185,i4_LQ_Rweevil_c5746/f1p23/4218,i4_LQ_Rweevil_c8044/f1p0/4149,i2_LQ_Rweevil_c87508/f1p0/2164,i2_HQ_Rweevil_c101196/f92p0/2577,i2_LQ_Rweevil_c14267/f1p0/2031,i2_LQ_Rweevil_c40500/f1p14/2928
GO:0044764	multi-organism cellular process	biological_process	0.88068	1	2	205	506	27707	1	i3_LQ_Rweevil_c40894/f1p3/3377	1	i1_LQ_Rweevil_c43311/f1p0/1185
GO:0009889	regulation of biosynthetic process	biological_process	0.88192	1	10	205	1807	27707	2	i3_LQ_Rweevil_c35043/f1p0/3929,i2_HQ_Rweevil_c54169/f2p1/2233	8	i2_LQ_Rweevil_c40500/f1p14/2928,i2_LQ_Rweevil_c14267/f1p0/2031,i2_HQ_Rweevil_c101196/f92p0/2577,i2_LQ_Rweevil_c154820/f1p6/2288,i2_LQ_Rweevil_c87508/f1p0/2164,i4_LQ_Rweevil_c8044/f1p0/4149,i4_LQ_Rweevil_c5746/f1p23/4218,i1_LQ_Rweevil_c43311/f1p0/1185
GO:0010556	regulation of macromolecule biosynthetic process	biological_process	0.88192	1	10	205	1807	27707	2	i3_LQ_Rweevil_c35043/f1p0/3929,i2_HQ_Rweevil_c54169/f2p1/2233	8	i2_LQ_Rweevil_c154820/f1p6/2288,i2_LQ_Rweevil_c87508/f1p0/2164,i4_LQ_Rweevil_c5746/f1p23/4218,i4_LQ_Rweevil_c8044/f1p0/4149,i1_LQ_Rweevil_c43311/f1p0/1185,i2_LQ_Rweevil_c40500/f1p14/2928,i2_LQ_Rweevil_c14267/f1p0/2031,i2_HQ_Rweevil_c101196/f92p0/2577
GO:0031326	regulation of cellular biosynthetic process	biological_process	0.88192	1	10	205	1807	27707	2	i2_HQ_Rweevil_c54169/f2p1/2233,i3_LQ_Rweevil_c35043/f1p0/3929	8	i2_LQ_Rweevil_c14267/f1p0/2031,i2_LQ_Rweevil_c40500/f1p14/2928,i2_HQ_Rweevil_c101196/f92p0/2577,i4_LQ_Rweevil_c8044/f1p0/4149,i4_LQ_Rweevil_c5746/f1p23/4218,i2_LQ_Rweevil_c87508/f1p0/2164,i1_LQ_Rweevil_c43311/f1p0/1185,i2_LQ_Rweevil_c154820/f1p6/2288
GO:0006139	nucleobase-containing compound metabolic process	biological_process	0.88371	1	28	205	4569	27707	11	i2_HQ_Rweevil_c54818/f3p0/2841,i3_LQ_Rweevil_c15713/f2p0/3148,i3_LQ_Rweevil_c35043/f1p0/3929,i1_LQ_Rweevil_c6852/f1p0/1890,i4_LQ_Rweevil_c2474/f1p3/4393,i2_HQ_Rweevil_c54169/f2p1/2233,i5_LQ_Rweevil_c4663/f1p693/5600,i2_HQ_Rweevil_c83405/f3p14/2219,i5_LQ_Rweevil_c5132/f1p5/5112,i4_LQ_Rweevil_c8891/f1p0/4589,i4_LQ_Rweevil_c5278/f1p0/4368	17	i3_HQ_Rweevil_c40168/f31p32/3557,i2_LQ_Rweevil_c63383/f1p19/2327,i1_LQ_Rweevil_c50344/f1p0/1644,i2_LQ_Rweevil_c14267/f1p0/2031,i1_LQ_Rweevil_c7639/f1p1/1824,i2_LQ_Rweevil_c40500/f1p14/2928,i7_LQ_Rweevil_c57/f1p0/7297,i3_HQ_Rweevil_c29577/f2p0/3041,i2_LQ_Rweevil_c87508/f1p0/2164,i2_LQ_Rweevil_c154820/f1p6/2288,i2_LQ_Rweevil_c58386/f2p3/2337,i2_LQ_Rweevil_c147626/f2p2/2189,i2_HQ_Rweevil_c126113/f13…
GO:0051171	regulation of nitrogen compound metabolic process	biological_process	0.88436	1	10	205	1813	27707	2	i2_HQ_Rweevil_c54169/f2p1/2233,i3_LQ_Rweevil_c35043/f1p0/3929	8	i2_LQ_Rweevil_c14267/f1p0/2031,i2_LQ_Rweevil_c40500/f1p14/2928,i2_HQ_Rweevil_c101196/f92p0/2577,i2_LQ_Rweevil_c154820/f1p6/2288,i4_LQ_Rweevil_c8044/f1p0/4149,i4_LQ_Rweevil_c5746/f1p23/4218,i2_LQ_Rweevil_c87508/f1p0/2164,i1_LQ_Rweevil_c43311/f1p0/1185
GO:0016772	transferase activity, transferring phosphorus-containing groups	molecular_function	0.88795	1	14	205	2411	27707	8	i4_LQ_Rweevil_c5278/f1p0/4368,i2_LQ_Rweevil_c42566/f1p0/2698,i1_HQ_Rweevil_c17272/f8p0/1863,i2_LQ_Rweevil_c21652/f1p4/2256,i2_LQ_Rweevil_c24541/f1p3/2342,i2_LQ_Rweevil_c153011/f1p4/2127,i5_LQ_Rweevil_c4663/f1p693/5600,i3_LQ_Rweevil_c23318/f1p0/3484	6	i5_LQ_Rweevil_c4651/f1p1/5382,i3_LQ_Rweevil_c6576/f1p10/3297,i3_LQ_Rweevil_c25056/f1p0/3522,i3_LQ_Rweevil_c26046/f1p0/3181,i1_LQ_Rweevil_c7639/f1p1/1824,i3_HQ_Rweevil_c9299/f4p0/3651
GO:0008152	metabolic process	biological_process	0.88846	1	82	205	12270	27707	46	i2_HQ_Rweevil_c54818/f3p0/2841,i2_LQ_Rweevil_c118688/f1p7/1599,i3_LQ_Rweevil_c36805/f1p0/3246,i4_LQ_Rweevil_c2474/f1p3/4393,i2_LQ_Rweevil_c29964/f1p2/2028,i2_HQ_Rweevil_c54169/f2p1/2233,i0_LQ_Rweevil_c8417/f1p2/810,i3_HQ_Rweevil_c1086/f8p0/3218,i2_LQ_Rweevil_c24541/f1p3/2342,i2_LQ_Rweevil_c21652/f1p4/2256,i4_LQ_Rweevil_c10967/f1p0/4308,i2_LQ_Rweevil_c39273/f1p30/2281,i2_LQ_Rweevil_c111986/f1p8/21…	36	i7_LQ_Rweevil_c57/f1p0/7297,i5_LQ_Rweevil_c4651/f1p1/5382,i1_LQ_Rweevil_c71187/f1p0/1465,i2_LQ_Rweevil_c161884/f1p0/2015,i4_LQ_Rweevil_c2202/f1p0/4123,i2_HQ_Rweevil_c101196/f92p0/2577,i1_LQ_Rweevil_c43311/f1p0/1185,i3_HQ_Rweevil_c40168/f31p32/3557,i1_LQ_Rweevil_c50344/f1p0/1644,i1_LQ_Rweevil_c7639/f1p1/1824,i2_LQ_Rweevil_c14267/f1p0/2031,i3_LQ_Rweevil_c25056/f1p0/3522,i4_LQ_Rweevil_c9712/f1p0/456…
GO:0043623	cellular protein complex assembly	biological_process	0.88877	1	2	205	498	27707	2	i1_LQ_Rweevil_c6852/f1p0/1890,i1_LQ_Rweevil_c67604/f1p0/1751	0
GO:0051301	cell division	biological_process	0.88878	1	1	205	287	27707	1	i1_LQ_Rweevil_c67604/f1p0/1751	0
GO:0018130	heterocycle biosynthetic process	biological_process	0.8894	1	16	205	2805	27707	4	i4_LQ_Rweevil_c2474/f1p3/4393,i5_LQ_Rweevil_c4663/f1p693/5600,i4_LQ_Rweevil_c5278/f1p0/4368,i3_LQ_Rweevil_c35043/f1p0/3929	12	i2_LQ_Rweevil_c58386/f2p3/2337,i2_HQ_Rweevil_c101196/f92p0/2577,i4_LQ_Rweevil_c5746/f1p23/4218,i4_LQ_Rweevil_c8044/f1p0/4149,i1_LQ_Rweevil_c43311/f1p0/1185,i1_LQ_Rweevil_c50344/f1p0/1644,i3_HQ_Rweevil_c40168/f31p32/3557,i2_LQ_Rweevil_c40500/f1p14/2928,i2_LQ_Rweevil_c14267/f1p0/2031,i1_LQ_Rweevil_c7639/f1p1/1824,i2_LQ_Rweevil_c87508/f1p0/2164,i2_LQ_Rweevil_c154820/f1p6/2288
GO:0019538	protein metabolic process	biological_process	0.88999	1	24	205	4032	27707	15	i2_LQ_Rweevil_c18444/f1p1/3000,i2_LQ_Rweevil_c38563/f1p5/2929,i2_LQ_Rweevil_c87060/f1p2/2316,i2_LQ_Rweevil_c118688/f1p7/1599,i1_LQ_Rweevil_c67604/f1p0/1751,i3_LQ_Rweevil_c23318/f1p0/3484,i2_LQ_Rweevil_c42566/f1p0/2698,i4_LQ_Rweevil_c5278/f1p0/4368,i4_LQ_Rweevil_c10967/f1p0/4308,i2_LQ_Rweevil_c21652/f1p4/2256,i0_LQ_Rweevil_c8417/f1p2/810,i2_LQ_Rweevil_c153011/f1p4/2127,i2_LQ_Rweevil_c24541/f1p3/23…	9	i3_LQ_Rweevil_c6576/f1p10/3297,i2_LQ_Rweevil_c108532/f1p31/2453,i1_LQ_Rweevil_c7639/f1p1/1824,i3_LQ_Rweevil_c10496/f1p0/3318,i3_HQ_Rweevil_c40168/f31p32/3557,i2_LQ_Rweevil_c64995/f1p5/2628,i1_LQ_Rweevil_c45192/f1p0/1917,i3_HQ_Rweevil_c9299/f4p0/3651,i2_LQ_Rweevil_c59632/f1p5/2436
GO:0098588	bounding membrane of organelle	cellular_component	0.89128	1	2	205	519	27707	0		2	i2_HQ_Rweevil_c6885/f2p3/2921,i2_LQ_Rweevil_c147626/f2p2/2189
GO:0015631	tubulin binding	molecular_function	0.89232	1	1	205	286	27707	0		1	i2_LQ_Rweevil_c109220/f1p20/2862
GO:0070011	peptidase activity, acting on L-amino acid peptides	molecular_function	0.89318	1	6	205	1238	27707	3	i4_LQ_Rweevil_c10967/f1p0/4308,i2_LQ_Rweevil_c18444/f1p1/3000,i2_LQ_Rweevil_c29964/f1p2/2028	3	i2_LQ_Rweevil_c9136/f1p0/2640,i3_LQ_Rweevil_c10496/f1p0/3318,i3_HQ_Rweevil_c40168/f31p32/3557
GO:0044260	cellular macromolecule metabolic process	biological_process	0.89485	1	42	205	6641	27707	22	i2_HQ_Rweevil_c54169/f2p1/2233,i5_LQ_Rweevil_c4663/f1p693/5600,i0_LQ_Rweevil_c8417/f1p2/810,i3_HQ_Rweevil_c1086/f8p0/3218,i2_LQ_Rweevil_c24541/f1p3/2342,i2_LQ_Rweevil_c42566/f1p0/2698,i4_LQ_Rweevil_c8891/f1p0/4589,i4_LQ_Rweevil_c10967/f1p0/4308,i2_LQ_Rweevil_c21652/f1p4/2256,i2_LQ_Rweevil_c118688/f1p7/1599,i1_LQ_Rweevil_c67604/f1p0/1751,i2_HQ_Rweevil_c54818/f3p0/2841,i3_LQ_Rweevil_c15713/f2p0/314…	20	i2_HQ_Rweevil_c126113/f13p1/2521,i2_HQ_Rweevil_c101196/f92p0/2577,i1_LQ_Rweevil_c45192/f1p0/1917,i1_LQ_Rweevil_c43311/f1p0/1185,i7_LQ_Rweevil_c57/f1p0/7297,i2_LQ_Rweevil_c87508/f1p0/2164,i3_HQ_Rweevil_c29577/f2p0/3041,i2_LQ_Rweevil_c147626/f2p2/2189,i2_LQ_Rweevil_c59632/f1p5/2436,i3_HQ_Rweevil_c9299/f4p0/3651,i4_LQ_Rweevil_c8044/f1p0/4149,i4_LQ_Rweevil_c5746/f1p23/4218,i2_LQ_Rweevil_c14267/f1p0/2…
GO:0003924	GTPase activity	molecular_function	0.8972	1	3	205	692	27707	0		3	i2_LQ_Rweevil_c147626/f2p2/2189,i2_HQ_Rweevil_c126151/f7p4/2704,i2_LQ_Rweevil_c8665/f1p4/2140
GO:0006352	DNA-templated transcription, initiation	biological_process	0.89771	1	1	205	308	27707	0		1	i1_LQ_Rweevil_c50344/f1p0/1644
GO:0004252	serine-type endopeptidase activity	molecular_function	0.90058	1	1	205	316	27707	0		1	i2_LQ_Rweevil_c9136/f1p0/2640
GO:0090304	nucleic acid metabolic process	biological_process	0.9019	1	24	205	4025	27707	10	i1_LQ_Rweevil_c6852/f1p0/1890,i2_HQ_Rweevil_c54818/f3p0/2841,i3_LQ_Rweevil_c15713/f2p0/3148,i3_LQ_Rweevil_c35043/f1p0/3929,i2_HQ_Rweevil_c83405/f3p14/2219,i5_LQ_Rweevil_c5132/f1p5/5112,i4_LQ_Rweevil_c8891/f1p0/4589,i4_LQ_Rweevil_c5278/f1p0/4368,i2_HQ_Rweevil_c54169/f2p1/2233,i5_LQ_Rweevil_c4663/f1p693/5600	14	i2_LQ_Rweevil_c87508/f1p0/2164,i3_HQ_Rweevil_c29577/f2p0/3041,i2_LQ_Rweevil_c154820/f1p6/2288,i1_LQ_Rweevil_c50344/f1p0/1644,i1_LQ_Rweevil_c7639/f1p1/1824,i2_LQ_Rweevil_c14267/f1p0/2031,i2_LQ_Rweevil_c40500/f1p14/2928,i7_LQ_Rweevil_c57/f1p0/7297,i4_LQ_Rweevil_c5746/f1p23/4218,i4_LQ_Rweevil_c8044/f1p0/4149,i1_LQ_Rweevil_c43311/f1p0/1185,i2_HQ_Rweevil_c126113/f13p1/2521,i2_LQ_Rweevil_c147626/f2p2/2…
GO:0051258	protein polymerization	biological_process	0.9029	1	1	205	306	27707	1	i1_LQ_Rweevil_c6852/f1p0/1890	0
GO:0005654	nucleoplasm	cellular_component	0.90341	1	1	205	327	27707	0		1	i1_LQ_Rweevil_c7639/f1p1/1824
GO:0044451	nucleoplasm part	cellular_component	0.90341	1	1	205	327	27707	0		1	i1_LQ_Rweevil_c7639/f1p1/1824
GO:0003677	DNA binding	molecular_function	0.90341	1	14	205	2500	27707	5	i4_LQ_Rweevil_c5278/f1p0/4368,i1_LQ_Rweevil_c6852/f1p0/1890,i2_HQ_Rweevil_c83405/f3p14/2219,i3_LQ_Rweevil_c35043/f1p0/3929,i2_HQ_Rweevil_c54169/f2p1/2233	9	i2_LQ_Rweevil_c8665/f1p4/2140,i4_LQ_Rweevil_c8044/f1p0/4149,i4_LQ_Rweevil_c5746/f1p23/4218,i2_LQ_Rweevil_c40500/f1p14/2928,i7_LQ_Rweevil_c57/f1p0/7297,i2_LQ_Rweevil_c14267/f1p0/2031,i1_LQ_Rweevil_c7639/f1p1/1824,i2_HQ_Rweevil_c126113/f13p1/2521,i2_LQ_Rweevil_c147626/f2p2/2189
GO:0006508	proteolysis	biological_process	0.90403	1	7	205	1426	27707	4	i2_LQ_Rweevil_c29964/f1p2/2028,i2_LQ_Rweevil_c18444/f1p1/3000,i1_LQ_Rweevil_c67604/f1p0/1751,i4_LQ_Rweevil_c10967/f1p0/4308	3	i1_LQ_Rweevil_c45192/f1p0/1917,i3_HQ_Rweevil_c40168/f31p32/3557,i3_LQ_Rweevil_c10496/f1p0/3318
GO:1901362	organic cyclic compound biosynthetic process	biological_process	0.90774	1	16	205	2872	27707	4	i4_LQ_Rweevil_c2474/f1p3/4393,i5_LQ_Rweevil_c4663/f1p693/5600,i4_LQ_Rweevil_c5278/f1p0/4368,i3_LQ_Rweevil_c35043/f1p0/3929	12	i2_LQ_Rweevil_c58386/f2p3/2337,i2_HQ_Rweevil_c101196/f92p0/2577,i1_LQ_Rweevil_c43311/f1p0/1185,i4_LQ_Rweevil_c8044/f1p0/4149,i4_LQ_Rweevil_c5746/f1p23/4218,i1_LQ_Rweevil_c50344/f1p0/1644,i3_HQ_Rweevil_c40168/f31p32/3557,i2_LQ_Rweevil_c40500/f1p14/2928,i1_LQ_Rweevil_c7639/f1p1/1824,i2_LQ_Rweevil_c14267/f1p0/2031,i2_LQ_Rweevil_c87508/f1p0/2164,i2_LQ_Rweevil_c154820/f1p6/2288
GO:0061024	membrane organization	biological_process	0.90786	1	1	205	320	27707	1	i3_LQ_Rweevil_c40894/f1p3/3377	0
GO:0044430	cytoskeletal part	cellular_component	0.90941	1	3	205	719	27707	3	i1_LQ_Rweevil_c41303/f1p0/1531,i1_LQ_Rweevil_c6852/f1p0/1890,i1_LQ_Rweevil_c67604/f1p0/1751	0
GO:0046483	heterocycle metabolic process	biological_process	0.91169	1	29	205	4836	27707	12	i4_LQ_Rweevil_c2474/f1p3/4393,i2_HQ_Rweevil_c54169/f2p1/2233,i5_LQ_Rweevil_c4663/f1p693/5600,i5_LQ_Rweevil_c5132/f1p5/5112,i2_HQ_Rweevil_c83405/f3p14/2219,i4_LQ_Rweevil_c8891/f1p0/4589,i4_LQ_Rweevil_c5278/f1p0/4368,i3_LQ_Rweevil_c15713/f2p0/3148,i2_HQ_Rweevil_c54818/f3p0/2841,i1_LQ_Rweevil_c49128/f1p0/1416,i3_LQ_Rweevil_c35043/f1p0/3929,i1_LQ_Rweevil_c6852/f1p0/1890	17	i2_LQ_Rweevil_c58386/f2p3/2337,i2_HQ_Rweevil_c101196/f92p0/2577,i2_LQ_Rweevil_c147626/f2p2/2189,i2_HQ_Rweevil_c126113/f13p1/2521,i1_LQ_Rweevil_c43311/f1p0/1185,i4_LQ_Rweevil_c8044/f1p0/4149,i4_LQ_Rweevil_c5746/f1p23/4218,i3_HQ_Rweevil_c40168/f31p32/3557,i2_LQ_Rweevil_c63383/f1p19/2327,i1_LQ_Rweevil_c50344/f1p0/1644,i2_LQ_Rweevil_c14267/f1p0/2031,i1_LQ_Rweevil_c7639/f1p1/1824,i2_LQ_Rweevil_c40500/…
GO:0006725	cellular aromatic compound metabolic process	biological_process	0.91191	1	29	205	4836	27707	12	i1_LQ_Rweevil_c6852/f1p0/1890,i3_LQ_Rweevil_c15713/f2p0/3148,i2_HQ_Rweevil_c54818/f3p0/2841,i1_LQ_Rweevil_c49128/f1p0/1416,i3_LQ_Rweevil_c35043/f1p0/3929,i5_LQ_Rweevil_c5132/f1p5/5112,i2_HQ_Rweevil_c83405/f3p14/2219,i4_LQ_Rweevil_c8891/f1p0/4589,i4_LQ_Rweevil_c5278/f1p0/4368,i4_LQ_Rweevil_c2474/f1p3/4393,i2_HQ_Rweevil_c54169/f2p1/2233,i5_LQ_Rweevil_c4663/f1p693/5600	17	i3_HQ_Rweevil_c29577/f2p0/3041,i2_LQ_Rweevil_c87508/f1p0/2164,i2_LQ_Rweevil_c154820/f1p6/2288,i3_HQ_Rweevil_c40168/f31p32/3557,i2_LQ_Rweevil_c63383/f1p19/2327,i1_LQ_Rweevil_c50344/f1p0/1644,i1_LQ_Rweevil_c7639/f1p1/1824,i2_LQ_Rweevil_c14267/f1p0/2031,i7_LQ_Rweevil_c57/f1p0/7297,i2_LQ_Rweevil_c40500/f1p14/2928,i1_LQ_Rweevil_c43311/f1p0/1185,i4_LQ_Rweevil_c8044/f1p0/4149,i4_LQ_Rweevil_c5746/f1p23/4…
GO:1901575	organic substance catabolic process	biological_process	0.91362	1	3	205	741	27707	2	i1_LQ_Rweevil_c49128/f1p0/1416,i1_LQ_Rweevil_c67604/f1p0/1751	1	i1_LQ_Rweevil_c45192/f1p0/1917
GO:0008233	peptidase activity	molecular_function	0.91555	1	6	205	1312	27707	3	i2_LQ_Rweevil_c29964/f1p2/2028,i2_LQ_Rweevil_c18444/f1p1/3000,i4_LQ_Rweevil_c10967/f1p0/4308	3	i3_HQ_Rweevil_c40168/f31p32/3557,i2_LQ_Rweevil_c9136/f1p0/2640,i3_LQ_Rweevil_c10496/f1p0/3318
GO:0034622	cellular macromolecular complex assembly	biological_process	0.91596	1	2	205	547	27707	2	i1_LQ_Rweevil_c67604/f1p0/1751,i1_LQ_Rweevil_c6852/f1p0/1890	0
GO:0004888	transmembrane signaling receptor activity	molecular_function	0.91813	1	1	205	328	27707	0		1	i3_LQ_Rweevil_c22820/f1p0/3096
GO:0051716	cellular response to stimulus	biological_process	0.91927	1	17	205	2985	27707	8	i3_LQ_Rweevil_c35032/f1p2/3765,i1_LQ_Rweevil_c6852/f1p0/1890,i3_LQ_Rweevil_c6316/f1p0/3305,i2_LQ_Rweevil_c128145/f1p2/2421,i3_HQ_Rweevil_c10790/f2p1/3559,i2_LQ_Rweevil_c12706/f1p0/2605,i2_LQ_Rweevil_c24541/f1p3/2342,i4_LQ_Rweevil_c2474/f1p3/4393	9	i2_HQ_Rweevil_c148424/f4p1/2482,i4_LQ_Rweevil_c12942/f1p4/4120,i2_LQ_Rweevil_c40500/f1p14/2928,i3_LQ_Rweevil_c19131/f1p0/3440,i2_LQ_Rweevil_c57749/f1p1/2447,i4_LQ_Rweevil_c13190/f1p2/4039,i5_LQ_Rweevil_c5137/f1p0/5109,i2_LQ_Rweevil_c40689/f1p4/2633,i2_HQ_Rweevil_c126113/f13p1/2521
GO:0033554	cellular response to stress	biological_process	0.92072	1	2	205	561	27707	0		2	i2_HQ_Rweevil_c126113/f13p1/2521,i2_HQ_Rweevil_c148424/f4p1/2482
GO:0016462	pyrophosphatase activity	molecular_function	0.9215	1	8	205	1594	27707	2	i1_LQ_Rweevil_c67604/f1p0/1751,i1_LQ_Rweevil_c6852/f1p0/1890	6	i2_LQ_Rweevil_c106820/f1p5/2409,i2_LQ_Rweevil_c147626/f2p2/2189,i3_LQ_Rweevil_c26046/f1p0/3181,i3_LQ_Rweevil_c25056/f1p0/3522,i2_LQ_Rweevil_c8665/f1p4/2140,i2_HQ_Rweevil_c126151/f7p4/2704
GO:0043170	macromolecule metabolic process	biological_process	0.92198	1	49	205	7796	27707	24	i3_LQ_Rweevil_c23318/f1p0/3484,i2_LQ_Rweevil_c38563/f1p5/2929,i3_LQ_Rweevil_c35043/f1p0/3929,i2_LQ_Rweevil_c87060/f1p2/2316,i2_LQ_Rweevil_c18444/f1p1/3000,i2_LQ_Rweevil_c153011/f1p4/2127,i2_HQ_Rweevil_c83405/f3p14/2219,i5_LQ_Rweevil_c5132/f1p5/5112,i4_LQ_Rweevil_c5278/f1p0/4368,i2_HQ_Rweevil_c54818/f3p0/2841,i3_LQ_Rweevil_c15713/f2p0/3148,i2_LQ_Rweevil_c118688/f1p7/1599,i1_LQ_Rweevil_c67604/f1p0/…	25	i3_HQ_Rweevil_c40168/f31p32/3557,i1_LQ_Rweevil_c50344/f1p0/1644,i2_LQ_Rweevil_c64995/f1p5/2628,i2_LQ_Rweevil_c14267/f1p0/2031,i1_LQ_Rweevil_c7639/f1p1/1824,i2_LQ_Rweevil_c40500/f1p14/2928,i4_LQ_Rweevil_c9712/f1p0/4562,i2_LQ_Rweevil_c154820/f1p6/2288,i3_LQ_Rweevil_c6576/f1p10/3297,i2_LQ_Rweevil_c108532/f1p31/2453,i2_LQ_Rweevil_c59632/f1p5/2436,i3_HQ_Rweevil_c9299/f4p0/3651,i2_LQ_Rweevil_c147626/f2…
GO:0005615	extracellular space	cellular_component	0.922	1	1	205	334	27707	1	i1_LQ_Rweevil_c6852/f1p0/1890	0
GO:0006355	regulation of transcription, DNA-templated	biological_process	0.92239	1	9	205	1764	27707	1	i3_LQ_Rweevil_c35043/f1p0/3929	8	i2_HQ_Rweevil_c101196/f92p0/2577,i2_LQ_Rweevil_c40500/f1p14/2928,i2_LQ_Rweevil_c14267/f1p0/2031,i2_LQ_Rweevil_c154820/f1p6/2288,i1_LQ_Rweevil_c43311/f1p0/1185,i2_LQ_Rweevil_c87508/f1p0/2164,i4_LQ_Rweevil_c5746/f1p23/4218,i4_LQ_Rweevil_c8044/f1p0/4149
GO:1903506	regulation of nucleic acid-templated transcription	biological_process	0.92239	1	9	205	1764	27707	1	i3_LQ_Rweevil_c35043/f1p0/3929	8	i2_LQ_Rweevil_c40500/f1p14/2928,i2_LQ_Rweevil_c14267/f1p0/2031,i2_HQ_Rweevil_c101196/f92p0/2577,i2_LQ_Rweevil_c154820/f1p6/2288,i2_LQ_Rweevil_c87508/f1p0/2164,i4_LQ_Rweevil_c8044/f1p0/4149,i4_LQ_Rweevil_c5746/f1p23/4218,i1_LQ_Rweevil_c43311/f1p0/1185
GO:0051252	regulation of RNA metabolic process	biological_process	0.92341	1	9	205	1768	27707	1	i3_LQ_Rweevil_c35043/f1p0/3929	8	i2_LQ_Rweevil_c154820/f1p6/2288,i1_LQ_Rweevil_c43311/f1p0/1185,i4_LQ_Rweevil_c5746/f1p23/4218,i4_LQ_Rweevil_c8044/f1p0/4149,i2_LQ_Rweevil_c87508/f1p0/2164,i2_HQ_Rweevil_c101196/f92p0/2577,i2_LQ_Rweevil_c14267/f1p0/2031,i2_LQ_Rweevil_c40500/f1p14/2928
GO:2001141	regulation of RNA biosynthetic process	biological_process	0.92341	1	9	205	1768	27707	1	i3_LQ_Rweevil_c35043/f1p0/3929	8	i2_LQ_Rweevil_c40500/f1p14/2928,i2_LQ_Rweevil_c14267/f1p0/2031,i2_HQ_Rweevil_c101196/f92p0/2577,i2_LQ_Rweevil_c154820/f1p6/2288,i2_LQ_Rweevil_c87508/f1p0/2164,i4_LQ_Rweevil_c5746/f1p23/4218,i4_LQ_Rweevil_c8044/f1p0/4149,i1_LQ_Rweevil_c43311/f1p0/1185
GO:0012505	endomembrane system	cellular_component	0.92786	1	2	205	582	27707	0		2	i2_HQ_Rweevil_c6885/f2p3/2921,i2_LQ_Rweevil_c147626/f2p2/2189
GO:0016887	ATPase activity	molecular_function	0.93011	1	3	205	758	27707	0		3	i3_LQ_Rweevil_c26046/f1p0/3181,i3_LQ_Rweevil_c25056/f1p0/3522,i2_LQ_Rweevil_c8665/f1p4/2140
GO:0016817	hydrolase activity, acting on acid anhydrides	molecular_function	0.93104	1	9	205	1785	27707	2	i1_LQ_Rweevil_c67604/f1p0/1751,i1_LQ_Rweevil_c6852/f1p0/1890	7	i2_LQ_Rweevil_c106820/f1p5/2409,i3_LQ_Rweevil_c26046/f1p0/3181,i2_LQ_Rweevil_c147626/f2p2/2189,i2_LQ_Rweevil_c40500/f1p14/2928,i2_LQ_Rweevil_c8665/f1p4/2140,i3_LQ_Rweevil_c25056/f1p0/3522,i2_HQ_Rweevil_c126151/f7p4/2704
GO:0016071	mRNA metabolic process	biological_process	0.93118	1	1	205	351	27707	1	i3_LQ_Rweevil_c15713/f2p0/3148	0
GO:1901360	organic cyclic compound metabolic process	biological_process	0.93308	1	29	205	4951	27707	12	i4_LQ_Rweevil_c5278/f1p0/4368,i4_LQ_Rweevil_c8891/f1p0/4589,i2_HQ_Rweevil_c83405/f3p14/2219,i5_LQ_Rweevil_c5132/f1p5/5112,i5_LQ_Rweevil_c4663/f1p693/5600,i2_HQ_Rweevil_c54169/f2p1/2233,i4_LQ_Rweevil_c2474/f1p3/4393,i1_LQ_Rweevil_c6852/f1p0/1890,i3_LQ_Rweevil_c35043/f1p0/3929,i1_LQ_Rweevil_c49128/f1p0/1416,i2_HQ_Rweevil_c54818/f3p0/2841,i3_LQ_Rweevil_c15713/f2p0/3148	17	i4_LQ_Rweevil_c5746/f1p23/4218,i4_LQ_Rweevil_c8044/f1p0/4149,i1_LQ_Rweevil_c43311/f1p0/1185,i2_LQ_Rweevil_c147626/f2p2/2189,i2_HQ_Rweevil_c126113/f13p1/2521,i2_HQ_Rweevil_c101196/f92p0/2577,i2_LQ_Rweevil_c58386/f2p3/2337,i2_LQ_Rweevil_c154820/f1p6/2288,i3_HQ_Rweevil_c29577/f2p0/3041,i2_LQ_Rweevil_c87508/f1p0/2164,i2_LQ_Rweevil_c40500/f1p14/2928,i7_LQ_Rweevil_c57/f1p0/7297,i1_LQ_Rweevil_c7639/f1p1…
GO:0044238	primary metabolic process	biological_process	0.9335	1	61	205	9582	27707	32	i3_LQ_Rweevil_c15713/f2p0/3148,i2_HQ_Rweevil_c54818/f3p0/2841,i1_LQ_Rweevil_c67604/f1p0/1751,i2_LQ_Rweevil_c118688/f1p7/1599,i3_LQ_Rweevil_c36372/f1p0/3295,i1_LQ_Rweevil_c6852/f1p0/1890,i2_LQ_Rweevil_c29964/f1p2/2028,i4_LQ_Rweevil_c2474/f1p3/4393,i3_HQ_Rweevil_c1086/f8p0/3218,i2_LQ_Rweevil_c24541/f1p3/2342,i2_HQ_Rweevil_c54169/f2p1/2233,i5_LQ_Rweevil_c4663/f1p693/5600,i0_LQ_Rweevil_c8417/f1p2/810…	29	i2_LQ_Rweevil_c63383/f1p19/2327,i3_LQ_Rweevil_c10496/f1p0/3318,i7_LQ_Rweevil_c57/f1p0/7297,i3_HQ_Rweevil_c29577/f2p0/3041,i2_LQ_Rweevil_c87508/f1p0/2164,i5_LQ_Rweevil_c4651/f1p1/5382,i1_LQ_Rweevil_c45192/f1p0/1917,i2_HQ_Rweevil_c101196/f92p0/2577,i2_HQ_Rweevil_c126113/f13p1/2521,i1_LQ_Rweevil_c43311/f1p0/1185,i2_LQ_Rweevil_c64995/f1p5/2628,i3_HQ_Rweevil_c40168/f31p32/3557,i1_LQ_Rweevil_c50344/f1p…
GO:0005525	GTP binding	molecular_function	0.93563	1	4	205	963	27707	0		4	i2_LQ_Rweevil_c147626/f2p2/2189,i2_HQ_Rweevil_c126151/f7p4/2704,i2_LQ_Rweevil_c96185/f1p0/2862,i2_LQ_Rweevil_c8665/f1p4/2140
GO:0032561	guanyl ribonucleotide binding	molecular_function	0.93563	1	4	205	963	27707	0		4	i2_HQ_Rweevil_c126151/f7p4/2704,i2_LQ_Rweevil_c147626/f2p2/2189,i2_LQ_Rweevil_c8665/f1p4/2140,i2_LQ_Rweevil_c96185/f1p0/2862
GO:0005856	cytoskeleton	cellular_component	0.93609	1	3	205	781	27707	3	i1_LQ_Rweevil_c41303/f1p0/1531,i1_LQ_Rweevil_c6852/f1p0/1890,i1_LQ_Rweevil_c67604/f1p0/1751	0
GO:0010468	regulation of gene expression	biological_process	0.93782	1	9	205	1825	27707	1	i3_LQ_Rweevil_c35043/f1p0/3929	8	i1_LQ_Rweevil_c43311/f1p0/1185,i4_LQ_Rweevil_c8044/f1p0/4149,i4_LQ_Rweevil_c5746/f1p23/4218,i2_LQ_Rweevil_c87508/f1p0/2164,i2_LQ_Rweevil_c154820/f1p6/2288,i2_HQ_Rweevil_c101196/f92p0/2577,i2_LQ_Rweevil_c14267/f1p0/2031,i2_LQ_Rweevil_c40500/f1p14/2928
GO:0040011	locomotion	biological_process	0.93881	1	1	205	372	27707	1	i3_LQ_Rweevil_c40894/f1p3/3377	0
GO:0038023	signaling receptor activity	molecular_function	0.94039	1	1	205	372	27707	0		1	i3_LQ_Rweevil_c22820/f1p0/3096
GO:0019001	guanyl nucleotide binding	molecular_function	0.94051	1	4	205	978	27707	0		4	i2_HQ_Rweevil_c126151/f7p4/2704,i2_LQ_Rweevil_c147626/f2p2/2189,i2_LQ_Rweevil_c8665/f1p4/2140,i2_LQ_Rweevil_c96185/f1p0/2862
GO:0051186	cofactor metabolic process	biological_process	0.94579	1	1	205	393	27707	1	i1_LQ_Rweevil_c49128/f1p0/1416	0
GO:0016070	RNA metabolic process	biological_process	0.94814	1	17	205	3180	27707	6	i5_LQ_Rweevil_c4663/f1p693/5600,i5_LQ_Rweevil_c5132/f1p5/5112,i4_LQ_Rweevil_c5278/f1p0/4368,i4_LQ_Rweevil_c8891/f1p0/4589,i3_LQ_Rweevil_c15713/f2p0/3148,i3_LQ_Rweevil_c35043/f1p0/3929	11	i2_HQ_Rweevil_c101196/f92p0/2577,i1_LQ_Rweevil_c43311/f1p0/1185,i4_LQ_Rweevil_c8044/f1p0/4149,i4_LQ_Rweevil_c5746/f1p23/4218,i1_LQ_Rweevil_c50344/f1p0/1644,i2_LQ_Rweevil_c40500/f1p14/2928,i2_LQ_Rweevil_c14267/f1p0/2031,i1_LQ_Rweevil_c7639/f1p1/1824,i2_LQ_Rweevil_c87508/f1p0/2164,i3_HQ_Rweevil_c29577/f2p0/3041,i2_LQ_Rweevil_c154820/f1p6/2288
GO:0071704	organic substance metabolic process	biological_process	0.95499	1	63	205	10050	27707	32	i2_LQ_Rweevil_c153011/f1p4/2127,i4_LQ_Rweevil_c5278/f1p0/4368,i2_HQ_Rweevil_c83405/f3p14/2219,i5_LQ_Rweevil_c5132/f1p5/5112,i3_LQ_Rweevil_c35043/f1p0/3929,i2_LQ_Rweevil_c38563/f1p5/2929,i2_LQ_Rweevil_c87060/f1p2/2316,i1_LQ_Rweevil_c49128/f1p0/1416,i1_LQ_Rweevil_c78144/f1p0/1984,i3_LQ_Rweevil_c30428/f1p0/3053,i3_LQ_Rweevil_c23318/f1p0/3484,i1_HQ_Rweevil_c17272/f8p0/1863,i2_LQ_Rweevil_c36104/f1p14/…	31	i2_LQ_Rweevil_c147626/f2p2/2189,i3_HQ_Rweevil_c9299/f4p0/3651,i2_LQ_Rweevil_c58386/f2p3/2337,i2_LQ_Rweevil_c59632/f1p5/2436,i4_LQ_Rweevil_c5746/f1p23/4218,i4_LQ_Rweevil_c8044/f1p0/4149,i2_HQ_Rweevil_c118002/f3p16/2033,i2_LQ_Rweevil_c40500/f1p14/2928,i2_LQ_Rweevil_c14267/f1p0/2031,i1_LQ_Rweevil_c7639/f1p1/1824,i3_LQ_Rweevil_c26046/f1p0/3181,i1_LQ_Rweevil_c50344/f1p0/1644,i3_HQ_Rweevil_c40168/f31p3…
GO:0004872	receptor activity	molecular_function	0.95508	1	1	205	410	27707	0		1	i3_LQ_Rweevil_c22820/f1p0/3096
GO:0022402	cell cycle process	biological_process	0.9565	1	1	205	413	27707	1	i1_LQ_Rweevil_c67604/f1p0/1751	0
GO:0017111	nucleoside-triphosphatase activity	molecular_function	0.95868	1	7	205	1578	27707	2	i1_LQ_Rweevil_c67604/f1p0/1751,i1_LQ_Rweevil_c6852/f1p0/1890	5	i2_LQ_Rweevil_c8665/f1p4/2140,i3_LQ_Rweevil_c25056/f1p0/3522,i3_LQ_Rweevil_c26046/f1p0/3181,i2_HQ_Rweevil_c126151/f7p4/2704,i2_LQ_Rweevil_c147626/f2p2/2189
GO:0031090	organelle membrane	cellular_component	0.95959	1	2	205	699	27707	0		2	i2_LQ_Rweevil_c147626/f2p2/2189,i2_HQ_Rweevil_c6885/f2p3/2921
GO:0006520	cellular amino acid metabolic process	biological_process	0.96137	1	1	205	433	27707	0		1	i1_LQ_Rweevil_c7639/f1p1/1824
GO:0006629	lipid metabolic process	biological_process	0.96406	1	2	205	696	27707	2	i3_LQ_Rweevil_c36372/f1p0/3295,i1_LQ_Rweevil_c49128/f1p0/1416	0
GO:0044237	cellular metabolic process	biological_process	0.96432	1	51	205	8450	27707	25	i2_LQ_Rweevil_c87060/f1p2/2316,i1_LQ_Rweevil_c49128/f1p0/1416,i2_LQ_Rweevil_c38563/f1p5/2929,i3_LQ_Rweevil_c35043/f1p0/3929,i3_LQ_Rweevil_c23318/f1p0/3484,i2_LQ_Rweevil_c153011/f1p4/2127,i2_HQ_Rweevil_c90921/f3p7/2310,i4_LQ_Rweevil_c5278/f1p0/4368,i5_LQ_Rweevil_c5132/f1p5/5112,i2_HQ_Rweevil_c83405/f3p14/2219,i2_LQ_Rweevil_c118688/f1p7/1599,i1_LQ_Rweevil_c67604/f1p0/1751,i3_LQ_Rweevil_c15713/f2p0/…	26	i1_LQ_Rweevil_c7639/f1p1/1824,i2_LQ_Rweevil_c14267/f1p0/2031,i2_LQ_Rweevil_c40500/f1p14/2928,i2_LQ_Rweevil_c64995/f1p5/2628,i3_HQ_Rweevil_c40168/f31p32/3557,i1_LQ_Rweevil_c50344/f1p0/1644,i2_LQ_Rweevil_c108532/f1p31/2453,i3_LQ_Rweevil_c6576/f1p10/3297,i2_LQ_Rweevil_c154820/f1p6/2288,i2_HQ_Rweevil_c146586/f12p0/2639,i2_LQ_Rweevil_c147626/f2p2/2189,i2_LQ_Rweevil_c58386/f2p3/2337,i2_LQ_Rweevil_c5963…
GO:1902589	single-organism organelle organization	biological_process	0.96456	1	2	205	676	27707	1	i1_LQ_Rweevil_c67604/f1p0/1751	1	i2_LQ_Rweevil_c8665/f1p4/2140
GO:0044421	extracellular region part	cellular_component	0.96472	1	1	205	442	27707	1	i1_LQ_Rweevil_c6852/f1p0/1890	0
GO:0004871	signal transducer activity	molecular_function	0.96491	1	2	205	678	27707	0		2	i2_HQ_Rweevil_c126113/f13p1/2521,i3_LQ_Rweevil_c22820/f1p0/3096
GO:0006461	protein complex assembly	biological_process	0.9674	1	2	205	689	27707	2	i1_LQ_Rweevil_c67604/f1p0/1751,i1_LQ_Rweevil_c6852/f1p0/1890	0
GO:0070271	protein complex biogenesis	biological_process	0.96804	1	2	205	692	27707	2	i1_LQ_Rweevil_c6852/f1p0/1890,i1_LQ_Rweevil_c67604/f1p0/1751	0
GO:0006281	DNA repair	biological_process	0.96853	1	1	205	458	27707	0		1	i2_HQ_Rweevil_c126113/f13p1/2521
GO:0008092	cytoskeletal protein binding	molecular_function	0.96953	1	2	205	688	27707	0		2	i2_LQ_Rweevil_c109206/f1p7/2679,i2_LQ_Rweevil_c109220/f1p20/2862
GO:0065003	macromolecular complex assembly	biological_process	0.97158	1	2	205	712	27707	2	i1_LQ_Rweevil_c67604/f1p0/1751,i1_LQ_Rweevil_c6852/f1p0/1890	0
GO:0060089	molecular transducer activity	molecular_function	0.9724	1	2	205	716	27707	0		2	i2_HQ_Rweevil_c126113/f13p1/2521,i3_LQ_Rweevil_c22820/f1p0/3096
GO:0006974	cellular response to DNA damage stimulus	biological_process	0.97435	1	1	205	486	27707	0		1	i2_HQ_Rweevil_c126113/f13p1/2521
GO:0071822	protein complex subunit organization	biological_process	0.97568	1	2	205	739	27707	2	i1_LQ_Rweevil_c67604/f1p0/1751,i1_LQ_Rweevil_c6852/f1p0/1890	0
GO:0006399	tRNA metabolic process	biological_process	0.97706	1	1	205	498	27707	0		1	i1_LQ_Rweevil_c7639/f1p1/1824
GO:0044281	small molecule metabolic process	biological_process	0.97874	1	4	205	1220	27707	1	i4_LQ_Rweevil_c2474/f1p3/4393	3	i1_LQ_Rweevil_c7639/f1p1/1824,i3_HQ_Rweevil_c40168/f31p32/3557,i2_LQ_Rweevil_c58386/f2p3/2337
GO:0044711	single-organism biosynthetic process	biological_process	0.98086	1	3	205	1040	27707	1	i4_LQ_Rweevil_c2474/f1p3/4393	2	i2_LQ_Rweevil_c58386/f2p3/2337,i3_HQ_Rweevil_c40168/f31p32/3557
GO:0009987	cellular process	biological_process	0.98117	1	81	205	12891	27707	37	i1_LQ_Rweevil_c49128/f1p0/1416,i2_LQ_Rweevil_c87060/f1p2/2316,i3_LQ_Rweevil_c23318/f1p0/3484,i1_HQ_Rweevil_c37687/f25p0/1373,i1_LQ_Rweevil_c52948/f1p0/1812,i2_HQ_Rweevil_c90921/f3p7/2310,i4_LQ_Rweevil_c5278/f1p0/4368,i2_LQ_Rweevil_c29492/f1p11/2233,i5_LQ_Rweevil_c5132/f1p5/5112,i2_LQ_Rweevil_c118688/f1p7/1599,i2_HQ_Rweevil_c54818/f3p0/2841,i3_LQ_Rweevil_c6316/f1p0/3305,i2_HQ_Rweevil_c54169/f2p1/2…	44	i2_LQ_Rweevil_c14267/f1p0/2031,i1_LQ_Rweevil_c7639/f1p1/1824,i3_LQ_Rweevil_c19131/f1p0/3440,i3_HQ_Rweevil_c40168/f31p32/3557,i1_LQ_Rweevil_c50344/f1p0/1644,i3_LQ_Rweevil_c6576/f1p10/3297,i3_HQ_Rweevil_c13063/f2p0/3444,i2_LQ_Rweevil_c8665/f1p4/2140,i2_LQ_Rweevil_c147626/f2p2/2189,i3_LQ_Rweevil_c12680/f2p0/3204,i2_LQ_Rweevil_c58386/f2p3/2337,i3_HQ_Rweevil_c9299/f4p0/3651,i4_LQ_Rweevil_c13190/f1p2/4…
GO:0016787	hydrolase activity	molecular_function	0.98136	1	29	205	5341	27707	13	i2_LQ_Rweevil_c29964/f1p2/2028,i4_LQ_Rweevil_c10967/f1p0/4308,i2_HQ_Rweevil_c83405/f3p14/2219,i4_LQ_Rweevil_c3149/f1p4/4116,i1_LQ_Rweevil_c67604/f1p0/1751,i1_LQ_Rweevil_c49128/f1p0/1416,i2_LQ_Rweevil_c38563/f1p5/2929,i3_LQ_Rweevil_c23318/f1p0/3484,i3_LQ_Rweevil_c15713/f2p0/3148,i3_LQ_Rweevil_c30428/f1p0/3053,i3_LQ_Rweevil_c36372/f1p0/3295,i1_LQ_Rweevil_c6852/f1p0/1890,i2_LQ_Rweevil_c18444/f1p1/30…	16	i3_LQ_Rweevil_c22820/f1p0/3096,i2_LQ_Rweevil_c147626/f2p2/2189,i2_LQ_Rweevil_c9136/f1p0/2640,i2_LQ_Rweevil_c59632/f1p5/2436,i2_LQ_Rweevil_c106820/f1p5/2409,i3_LQ_Rweevil_c19131/f1p0/3440,i3_LQ_Rweevil_c26046/f1p0/3181,i2_LQ_Rweevil_c40500/f1p14/2928,i3_LQ_Rweevil_c10496/f1p0/3318,i3_HQ_Rweevil_c40168/f31p32/3557,i2_LQ_Rweevil_c63383/f1p19/2327,i2_HQ_Rweevil_c126151/f7p4/2704,i2_HQ_Rweevil_c146586…
GO:0007049	cell cycle	biological_process	0.98659	1	1	205	574	27707	1	i1_LQ_Rweevil_c67604/f1p0/1751	0
GO:0043933	macromolecular complex subunit organization	biological_process	0.98771	1	2	205	843	27707	2	i1_LQ_Rweevil_c6852/f1p0/1890,i1_LQ_Rweevil_c67604/f1p0/1751	0
GO:0034660	ncRNA metabolic process	biological_process	0.98799	1	1	205	585	27707	0		1	i1_LQ_Rweevil_c7639/f1p1/1824
GO:0044763	single-organism cellular process	biological_process	0.98862	1	43	205	7624	27707	16	i3_LQ_Rweevil_c35032/f1p2/3765,i1_LQ_Rweevil_c49128/f1p0/1416,i2_LQ_Rweevil_c128145/f1p2/2421,i2_LQ_Rweevil_c29492/f1p11/2233,i1_HQ_Rweevil_c37687/f25p0/1373,i1_LQ_Rweevil_c52948/f1p0/1812,i1_LQ_Rweevil_c6852/f1p0/1890,i3_LQ_Rweevil_c6316/f1p0/3305,i1_LQ_Rweevil_c67604/f1p0/1751,i4_LQ_Rweevil_c2593/f1p65/4379,i3_HQ_Rweevil_c10790/f2p1/3559,i2_LQ_Rweevil_c12706/f1p0/2605,i2_LQ_Rweevil_c24541/f1p3/…	27	i2_LQ_Rweevil_c154820/f1p6/2288,i2_HQ_Rweevil_c146586/f12p0/2639,i3_HQ_Rweevil_c13063/f2p0/3444,i3_LQ_Rweevil_c37983/f3p0/3004,i2_LQ_Rweevil_c8665/f1p4/2140,i1_LQ_Rweevil_c7639/f1p1/1824,i2_LQ_Rweevil_c40500/f1p14/2928,i3_LQ_Rweevil_c19131/f1p0/3440,i3_HQ_Rweevil_c40168/f31p32/3557,i5_LQ_Rweevil_c5137/f1p0/5109,i4_LQ_Rweevil_c13190/f1p2/4039,i2_LQ_Rweevil_c37484/f1p13/2963,i3_LQ_Rweevil_c24886/f1…
GO:0016740	transferase activity	molecular_function	0.98978	1	18	205	3767	27707	9	i2_LQ_Rweevil_c21652/f1p4/2256,i4_LQ_Rweevil_c5278/f1p0/4368,i2_LQ_Rweevil_c42566/f1p0/2698,i2_LQ_Rweevil_c24541/f1p3/2342,i5_LQ_Rweevil_c4663/f1p693/5600,i2_LQ_Rweevil_c153011/f1p4/2127,i2_HQ_Rweevil_c82971/f2p1/2337,i1_HQ_Rweevil_c17272/f8p0/1863,i3_LQ_Rweevil_c23318/f1p0/3484	9	i2_HQ_Rweevil_c57103/f2p7/2709,i3_HQ_Rweevil_c9299/f4p0/3651,i2_LQ_Rweevil_c35032/f1p2/2746,i3_LQ_Rweevil_c25056/f1p0/3522,i2_HQ_Rweevil_c160989/f3p0/2115,i5_LQ_Rweevil_c4651/f1p1/5382,i3_LQ_Rweevil_c6576/f1p10/3297,i3_LQ_Rweevil_c26046/f1p0/3181,i1_LQ_Rweevil_c7639/f1p1/1824
GO:0006996	organelle organization	biological_process	0.99161	1	3	205	1145	27707	2	i1_LQ_Rweevil_c6852/f1p0/1890,i1_LQ_Rweevil_c67604/f1p0/1751	1	i2_LQ_Rweevil_c8665/f1p4/2140
GO:0022607	cellular component assembly	biological_process	0.99262	1	2	205	918	27707	2	i1_LQ_Rweevil_c67604/f1p0/1751,i1_LQ_Rweevil_c6852/f1p0/1890	0
GO:0019752	carboxylic acid metabolic process	biological_process	0.99352	1	1	205	666	27707	0		1	i1_LQ_Rweevil_c7639/f1p1/1824
GO:0006082	organic acid metabolic process	biological_process	0.99454	1	1	205	687	27707	0		1	i1_LQ_Rweevil_c7639/f1p1/1824
GO:0043436	oxoacid metabolic process	biological_process	0.99454	1	1	205	687	27707	0		1	i1_LQ_Rweevil_c7639/f1p1/1824
GO:0003824	catalytic activity	molecular_function	0.9952	1	68	205	11528	27707	37	i2_LQ_Rweevil_c153011/f1p4/2127,i2_HQ_Rweevil_c83405/f3p14/2219,i2_HQ_Rweevil_c22450/f2p3/2955,i1_LQ_Rweevil_c78144/f1p0/1984,i1_HQ_Rweevil_c19229/f3p0/1690,i3_LQ_Rweevil_c30428/f1p0/3053,i2_HQ_Rweevil_c147810/f13p3/2505,i2_LQ_Rweevil_c38563/f1p5/2929,i2_LQ_Rweevil_c112258/f1p5/2486,i2_LQ_Rweevil_c36104/f1p14/2076,i5_LQ_Rweevil_c4663/f1p693/5600,i2_LQ_Rweevil_c60596/f1p4/2054,i4_LQ_Rweevil_c3149/…	31	i3_LQ_Rweevil_c30177/f1p0/3049,i2_LQ_Rweevil_c59632/f1p5/2436,i2_LQ_Rweevil_c37484/f1p13/2963,i2_LQ_Rweevil_c64995/f1p5/2628,i3_LQ_Rweevil_c26046/f1p0/3181,i2_LQ_Rweevil_c40500/f1p14/2928,i3_LQ_Rweevil_c37983/f3p0/3004,i2_HQ_Rweevil_c146586/f12p0/2639,i2_LQ_Rweevil_c106820/f1p5/2409,i3_LQ_Rweevil_c22820/f1p0/3096,i2_HQ_Rweevil_c57103/f2p7/2709,i2_LQ_Rweevil_c63383/f1p19/2327,i3_LQ_Rweevil_c10496/…
GO:0044085	cellular component biogenesis	biological_process	0.99684	1	2	205	1048	27707	2	i1_LQ_Rweevil_c6852/f1p0/1890,i1_LQ_Rweevil_c67604/f1p0/1751	0
GO:0016043	cellular component organization	biological_process	0.99978	1	4	205	1963	27707	3	i1_LQ_Rweevil_c67604/f1p0/1751,i3_LQ_Rweevil_c40894/f1p3/3377,i1_LQ_Rweevil_c6852/f1p0/1890	1	i2_LQ_Rweevil_c8665/f1p4/2140
GO:0071840	cellular component organization or biogenesis	biological_process	0.9999	1	4	205	2086	27707	3	i3_LQ_Rweevil_c40894/f1p3/3377,i1_LQ_Rweevil_c6852/f1p0/1890,i1_LQ_Rweevil_c67604/f1p0/1751	1	i2_LQ_Rweevil_c8665/f1p4/2140

## Sheet: KEGG PATHWAY enrichment
Supplementary Table. S6: KEGG PATHWAY enrichment statistics table for Male Adults and Female Adults
NOTE: Term：Enriched KEGG PATHWAY name; Database:Access database; ID:Enriched KEGG PATHWAY ID; Input number:Number of differential genes associated with this KEGG PATHWAY; Background number:Number of all genes related to this KEGG PATHWAY; P-Value:Pvalue for enrichment analysis; Corrected P-Value:Corrected Pvalue; Input:ID of the differential gene associated with this KEGG PATHWAY; Hyperlink:Enric…
Term	Database	ID	Input number	Background number	P-Value	Corrected P-Value	Input	Hyperlink
Dorso-ventral axis formation	KEGG PATHWAY	ko04320	11	192	3.59035e-07	6.2113e-05	i3_LQ_Rweevil_c26120/f1p48/3134|i4_LQ_Rweevil_c8329/f1p2/4133|i5_LQ_Rweevil_c4378/f1p0/5271|i4_HQ_Rweevil_c1037/f5p0/4912|i3_LQ_Rweevil_c24558/f1p0/3741|i5_LQ_Rweevil_c5116/f1p5/5065|i5_LQ_Rweevil_c1695/f1p1/5183|i2_LQ_Rweevil_c153011/f1p4/2127|i5_LQ_Rweevil_c1339/f1p2/5784|i4_HQ_Rweevil_c1275/f3p0/4952|i4_LQ_Rweevil_c3595/f1p0/4968	http://www.genome.jp/kegg-bin/show_pathway?ko04320/K02156%09red/K04368%09red
AMPK signaling pathway	KEGG PATHWAY	ko04152	18	661	3.50888e-06	0.000303518	i3_LQ_Rweevil_c2990/f1p0/3943|i3_LQ_Rweevil_c17731/f1p4/3408|i6_LQ_Rweevil_c1384/f1p0/6602|i5_LQ_Rweevil_c1521/f1p0/5541|i1_HQ_Rweevil_c17272/f8p0/1863|i4_LQ_Rweevil_c7678/f1p15/4870|i2_LQ_Rweevil_c96185/f1p0/2862|i1_LQ_Rweevil_c82934/f1p0/1961|i3_LQ_Rweevil_c12078/f1p0/3287|i2_LQ_Rweevil_c25948/f1p10/2729|i4_LQ_Rweevil_c5427/f1p0/4947|i3_LQ_Rweevil_c22421/f1p0/3798|i3_LQ_Rweevil_c4797/f1p0/3774|…	http://www.genome.jp/kegg-bin/show_pathway?ko04152/K00922%09red/K01103%09red/K03234%09red/K19029%09red
Oxytocin signaling pathway	KEGG PATHWAY	ko04921	16	674	5.98968e-05	0.00345405	i3_LQ_Rweevil_c2990/f1p0/3943|i3_LQ_Rweevil_c17731/f1p4/3408|i6_LQ_Rweevil_c1384/f1p0/6602|i5_LQ_Rweevil_c1521/f1p0/5541|i4_LQ_Rweevil_c7678/f1p15/4870|i2_LQ_Rweevil_c153011/f1p4/2127|i2_LQ_Rweevil_c96185/f1p0/2862|i1_LQ_Rweevil_c82934/f1p0/1961|i5_LQ_Rweevil_c4651/f1p1/5382|i2_LQ_Rweevil_c25948/f1p10/2729|i4_LQ_Rweevil_c5427/f1p0/4947|i3_LQ_Rweevil_c22421/f1p0/3798|i5_LQ_Rweevil_c2859/f1p29/5548…	http://www.genome.jp/kegg-bin/show_pathway?ko04921/K00922%09red/K04514%09red/K04368%09red/K03234%09red
Glyoxylate and dicarboxylate metabolism	KEGG PATHWAY	ko00630	6	164	0.00162903	0.0704556	i1_LQ_Rweevil_c52948/f1p0/1812|i1_HQ_Rweevil_c28562/f2p0/1594|i1_LQ_Rweevil_c44369/f1p0/1483|i2_LQ_Rweevil_c23116/f1p17/2616|i2_LQ_Rweevil_c39273/f1p30/2281|i3_LQ_Rweevil_c20039/f1p0/3551	http://www.genome.jp/kegg-bin/show_pathway?ko00630/K01966%09red/K00382%09red/K01681%09red
Fructose and mannose metabolism	KEGG PATHWAY	ko00051	5	142	0.00461121	0.159548	i3_LQ_Rweevil_c12078/f1p0/3287|i3_LQ_Rweevil_c25056/f1p0/3522|i1_HQ_Rweevil_c17272/f8p0/1863|i3_LQ_Rweevil_c26046/f1p0/3181|i3_LQ_Rweevil_c2399/f2p2/3589	http://www.genome.jp/kegg-bin/show_pathway?ko00051/K01103%09red/K19029%09red/K00008%09red
Citrate cycle (TCA cycle)	KEGG PATHWAY	ko00020	7	342	0.0147795	0.426142	i1_LQ_Rweevil_c52948/f1p0/1812|i2_LQ_Rweevil_c85828/f1p34/2145|i1_LQ_Rweevil_c44369/f1p0/1483|i2_LQ_Rweevil_c23116/f1p17/2616|i1_LQ_Rweevil_c29791/f1p12/1771|i2_LQ_Rweevil_c39273/f1p30/2281|i3_LQ_Rweevil_c20039/f1p0/3551	http://www.genome.jp/kegg-bin/show_pathway?ko00020/K00164%09red/K00235%09red/K00382%09red/K01681%09red
Vascular smooth muscle contraction	KEGG PATHWAY	ko04270	6	286	0.0208943	0.516387	i2_LQ_Rweevil_c153011/f1p4/2127|i4_LQ_Rweevil_c5278/f1p0/4368|i5_LQ_Rweevil_c4651/f1p1/5382|i4_LQ_Rweevil_c3017/f1p66/4575|i3_LQ_Rweevil_c24886/f1p6/3721|i3_LQ_Rweevil_c25909/f1p0/3306	http://www.genome.jp/kegg-bin/show_pathway?ko04270/K04514%09red/K04368%09red/K04936%09red/K06068%09red
Fc gamma R-mediated phagocytosis	KEGG PATHWAY	ko04666	5	236	0.0324677	0.633264	i3_LQ_Rweevil_c2990/f1p0/3943|i2_LQ_Rweevil_c153011/f1p4/2127|i4_LQ_Rweevil_c5278/f1p0/4368|i2_HQ_Rweevil_c83405/f3p14/2219|i3_LQ_Rweevil_c25909/f1p0/3306	http://www.genome.jp/kegg-bin/show_pathway?ko04666/K00922%09red/K04368%09red/K05768%09red/K06068%09red
HIF-1 signaling pathway	KEGG PATHWAY	ko04066	7	406	0.0329444	0.633264	i2_LQ_Rweevil_c21652/f1p4/2256|i2_LQ_Rweevil_c153011/f1p4/2127|i3_LQ_Rweevil_c2990/f1p0/3943|i4_LQ_Rweevil_c10587/f1p0/4514|i3_LQ_Rweevil_c12078/f1p0/3287|i3_LQ_Rweevil_c25056/f1p0/3522|i3_LQ_Rweevil_c26046/f1p0/3181	http://www.genome.jp/kegg-bin/show_pathway?ko04066/K00922%09red/K04372%09red/K01103%09red/K08268%09red/K04368%09red
Starch and sucrose metabolism	KEGG PATHWAY	ko00500	4	194	0.0577005	0.895262	i2_HQ_Rweevil_c118002/f3p16/2033|i2_HQ_Rweevil_c146586/f12p0/2639|i2_LQ_Rweevil_c36104/f1p14/2076|i1_LQ_Rweevil_c78144/f1p0/1984	http://www.genome.jp/kegg-bin/show_pathway?ko00500/K01835%09red/K01194%09red
Galactose metabolism	KEGG PATHWAY	ko00052	3	118	0.0590383	0.895262	i2_HQ_Rweevil_c118002/f3p16/2033|i2_LQ_Rweevil_c36104/f1p14/2076|i1_LQ_Rweevil_c78144/f1p0/1984	http://www.genome.jp/kegg-bin/show_pathway?ko00052/K01835%09red
Dilated cardiomyopathy (DCM)	KEGG PATHWAY	ko05414	9	668	0.0620991	0.895262	i7_LQ_Rweevil_c57/f1p0/7297|i2_LQ_Rweevil_c112382/f1p27/2510|i2_LQ_Rweevil_c11592/f1p6/2504|i4_LQ_Rweevil_c3149/f1p4/4116|i2_HQ_Rweevil_c91642/f2p5/2109|i2_HQ_Rweevil_c10282/f2p7/2888|i2_LQ_Rweevil_c88822/f1p31/2639|i3_HQ_Rweevil_c40346/f5p0/3129|i1_LQ_Rweevil_c75531/f1p0/1852	http://www.genome.jp/kegg-bin/show_pathway?ko05414/K12567%09red
Hypertrophic cardiomyopathy (HCM)	KEGG PATHWAY	ko05410	9	686	0.070562	0.896463	i7_LQ_Rweevil_c57/f1p0/7297|i2_LQ_Rweevil_c112382/f1p27/2510|i2_LQ_Rweevil_c11592/f1p6/2504|i4_LQ_Rweevil_c3149/f1p4/4116|i2_HQ_Rweevil_c91642/f2p5/2109|i2_HQ_Rweevil_c10282/f2p7/2888|i2_LQ_Rweevil_c88822/f1p31/2639|i3_HQ_Rweevil_c40346/f5p0/3129|i1_LQ_Rweevil_c75531/f1p0/1852	http://www.genome.jp/kegg-bin/show_pathway?ko05410/K12567%09red
Pentose phosphate pathway	KEGG PATHWAY	ko00030	3	129	0.0725461	0.896463	i2_HQ_Rweevil_c118002/f3p16/2033|i2_LQ_Rweevil_c36104/f1p14/2076|i1_LQ_Rweevil_c78144/f1p0/1984	http://www.genome.jp/kegg-bin/show_pathway?ko00030/K01835%09red
cGMP-PKG signaling pathway	KEGG PATHWAY	ko04022	8	603	0.080973	0.933888	i3_LQ_Rweevil_c2990/f1p0/3943|i2_LQ_Rweevil_c153011/f1p4/2127|i2_LQ_Rweevil_c4823/f1p204/2865|i5_LQ_Rweevil_c4651/f1p1/5382|i3_LQ_Rweevil_c28573/f1p0/3117|i2_LQ_Rweevil_c163116/f1p75/1866|i4_LQ_Rweevil_c3017/f1p66/4575|i3_LQ_Rweevil_c24886/f1p6/3721	http://www.genome.jp/kegg-bin/show_pathway?ko04022/K00922%09red/K04514%09red/K04368%09red/K05853%09red/K04936%09red
Choline metabolism in cancer	KEGG PATHWAY	ko05231	5	321	0.09156	0.949498	i4_LQ_Rweevil_c10587/f1p0/4514|i2_LQ_Rweevil_c153011/f1p4/2127|i2_LQ_Rweevil_c78356/f1p8/2301|i3_LQ_Rweevil_c2990/f1p0/3943|i3_LQ_Rweevil_c36372/f1p0/3295	http://www.genome.jp/kegg-bin/show_pathway?ko05231/K00922%09red/K18695%09red/K08268%09red/K04368%09red/K06515%09red
Type II diabetes mellitus	KEGG PATHWAY	ko04930	3	152	0.104691	0.949498	i3_LQ_Rweevil_c2990/f1p0/3943|i4_LQ_Rweevil_c5278/f1p0/4368|i3_LQ_Rweevil_c25909/f1p0/3306	http://www.genome.jp/kegg-bin/show_pathway?ko04930/K00922%09red/K06068%09red
Pyruvate metabolism	KEGG PATHWAY	ko00620	4	256	0.123272	0.949498	i3_LQ_Rweevil_c30150/f1p0/3011|i2_LQ_Rweevil_c10100/f1p8/2264|i1_LQ_Rweevil_c52948/f1p0/1812|i2_LQ_Rweevil_c111986/f1p8/2199	http://www.genome.jp/kegg-bin/show_pathway?ko00620/K00029%09red/K00382%09red
Sphingolipid signaling pathway	KEGG PATHWAY	ko04071	5	360	0.129849	0.949498	i3_LQ_Rweevil_c2990/f1p0/3943|i1_LQ_Rweevil_c12736/f1p7/1737|i5_LQ_Rweevil_c4651/f1p1/5382|i1_LQ_Rweevil_c3289/f1p0/1363|i2_LQ_Rweevil_c153011/f1p4/2127	http://www.genome.jp/kegg-bin/show_pathway?ko04071/K12351%09red/K04514%09red/K04368%09red/K00922%09red/K01379%09red
Pancreatic secretion	KEGG PATHWAY	ko04972	5	371	0.141784	0.949498	i3_LQ_Rweevil_c28573/f1p0/3117|i2_LQ_Rweevil_c163116/f1p75/1866|i4_LQ_Rweevil_c3017/f1p66/4575|i2_LQ_Rweevil_c4823/f1p204/2865|i3_LQ_Rweevil_c24886/f1p6/3721	http://www.genome.jp/kegg-bin/show_pathway?ko04972/K05853%09red/K04936%09red
Lysine biosynthesis	KEGG PATHWAY	ko00300	1	20	0.142376	0.949498	i2_LQ_Rweevil_c64995/f1p5/2628	http://www.genome.jp/kegg-bin/show_pathway?ko00300/K00825%09red
Melanoma	KEGG PATHWAY	ko05218	2	95	0.157699	0.949498	i3_LQ_Rweevil_c2990/f1p0/3943|i2_LQ_Rweevil_c153011/f1p4/2127	http://www.genome.jp/kegg-bin/show_pathway?ko05218/K04368%09red/K00922%09red
Glycolysis / Gluconeogenesis	KEGG PATHWAY	ko00010	4	283	0.158673	0.949498	i1_LQ_Rweevil_c52948/f1p0/1812|i2_HQ_Rweevil_c118002/f3p16/2033|i2_LQ_Rweevil_c36104/f1p14/2076|i1_LQ_Rweevil_c78144/f1p0/1984	http://www.genome.jp/kegg-bin/show_pathway?ko00010/K01835%09red/K00382%09red
Propanoate metabolism	KEGG PATHWAY	ko00640	2	98	0.16538	0.949498	i1_LQ_Rweevil_c52948/f1p0/1812|i1_HQ_Rweevil_c28562/f2p0/1594	http://www.genome.jp/kegg-bin/show_pathway?ko00640/K01966%09red/K00382%09red
Valine, leucine and isoleucine degradation	KEGG PATHWAY	ko00280	3	196	0.177985	0.949498	i1_LQ_Rweevil_c52948/f1p0/1812|i1_HQ_Rweevil_c19229/f3p0/1690|i1_HQ_Rweevil_c28562/f2p0/1594	http://www.genome.jp/kegg-bin/show_pathway?ko00280/K01966%09red/K00382%09red/K00248%09red
Lipoic acid metabolism	KEGG PATHWAY	ko00785	1	28	0.191127	0.949498	i2_LQ_Rweevil_c108532/f1p31/2453	http://www.genome.jp/kegg-bin/show_pathway?ko00785/K10105%09red
Chemokine signaling pathway	KEGG PATHWAY	ko04062	5	418	0.197602	0.949498	i3_LQ_Rweevil_c2990/f1p0/3943|i2_LQ_Rweevil_c153011/f1p4/2127|i4_LQ_Rweevil_c5278/f1p0/4368|i5_LQ_Rweevil_c4651/f1p1/5382|i3_LQ_Rweevil_c25909/f1p0/3306	http://www.genome.jp/kegg-bin/show_pathway?ko04062/K04514%09red/K04368%09red/K00922%09red/K06068%09red
Caffeine metabolism	KEGG PATHWAY	ko00232	1	31	0.208687	0.949498	i4_LQ_Rweevil_c2202/f1p0/4123	http://www.genome.jp/kegg-bin/show_pathway?ko00232/K00106%09red
Fatty acid degradation	KEGG PATHWAY	ko00071	3	216	0.214955	0.949498	i2_LQ_Rweevil_c112258/f1p5/2486|i1_HQ_Rweevil_c19229/f3p0/1690|i2_LQ_Rweevil_c161212/f1p3/2003	http://www.genome.jp/kegg-bin/show_pathway?ko00071/K00248%09red/K09479%09red
Estrogen signaling pathway	KEGG PATHWAY	ko04915	4	325	0.21989	0.949498	i3_LQ_Rweevil_c2990/f1p0/3943|i2_LQ_Rweevil_c153011/f1p4/2127|i4_LQ_Rweevil_c5278/f1p0/4368|i3_LQ_Rweevil_c25909/f1p0/3306	http://www.genome.jp/kegg-bin/show_pathway?ko04915/K04368%09red/K00922%09red/K06068%09red
RNA degradation	KEGG PATHWAY	ko03018	4	325	0.21989	0.949498	i1_LQ_Rweevil_c23060/f1p0/1896|i2_LQ_Rweevil_c60957/f1p2/2927|i3_HQ_Rweevil_c29577/f2p0/3041|i3_LQ_Rweevil_c9552/f1p0/3365	http://www.genome.jp/kegg-bin/show_pathway?ko03018/K12614%09red/K14443%09red/K10643%09red/K12591%09red
Glycine, serine and threonine metabolism	KEGG PATHWAY	ko00260	2	119	0.220593	0.949498	i1_LQ_Rweevil_c52948/f1p0/1812|i2_LQ_Rweevil_c26243/f1p18/2535	http://www.genome.jp/kegg-bin/show_pathway?ko00260/K01758%09red/K00382%09red
mTOR signaling pathway	KEGG PATHWAY	ko04150	3	223	0.228261	0.949498	i4_LQ_Rweevil_c10587/f1p0/4514|i1_LQ_Rweevil_c31184/f1p0/1613|i3_LQ_Rweevil_c2990/f1p0/3943	http://www.genome.jp/kegg-bin/show_pathway?ko04150/K00922%09red/K08268%09red/K16186%09red
MicroRNAs in cancer	KEGG PATHWAY	ko05206	6	557	0.229863	0.949498	i2_LQ_Rweevil_c153011/f1p4/2127|i2_LQ_Rweevil_c107179/f1p4/2694|i4_HQ_Rweevil_c13919/f19p0/4157|i5_LQ_Rweevil_c4651/f1p1/5382|i4_LQ_Rweevil_c3822/f1p0/4187|i3_LQ_Rweevil_c35777/f1p0/3175	http://www.genome.jp/kegg-bin/show_pathway?ko05206/K12035%09red/K04514%09red/K04368%09red/K12886%09red
Malaria	KEGG PATHWAY	ko05144	1	36	0.237112	0.949498	i3_LQ_Rweevil_c11018/f1p0/3098	http://www.genome.jp/kegg-bin/show_pathway?ko05144/K04659%09red
Amino sugar and nucleotide sugar metabolism	KEGG PATHWAY	ko00520	3	228	0.237858	0.949498	i2_HQ_Rweevil_c118002/f3p16/2033|i2_LQ_Rweevil_c36104/f1p14/2076|i1_LQ_Rweevil_c78144/f1p0/1984	http://www.genome.jp/kegg-bin/show_pathway?ko00520/K01835%09red
Inflammatory mediator regulation of TRP channels	KEGG PATHWAY	ko04750	3	233	0.247523	0.949498	i3_LQ_Rweevil_c2990/f1p0/3943|i4_LQ_Rweevil_c5278/f1p0/4368|i3_LQ_Rweevil_c25909/f1p0/3306	http://www.genome.jp/kegg-bin/show_pathway?ko04750/K00922%09red/K06068%09red
Central carbon metabolism in cancer	KEGG PATHWAY	ko05230	3	235	0.251406	0.949498	i4_LQ_Rweevil_c10587/f1p0/4514|i2_LQ_Rweevil_c153011/f1p4/2127|i3_LQ_Rweevil_c2990/f1p0/3943	http://www.genome.jp/kegg-bin/show_pathway?ko05230/K04368%09red/K08268%09red/K00922%09red
Lysosome	KEGG PATHWAY	ko04142	6	576	0.252472	0.949498	i5_LQ_Rweevil_c2327/f1p0/5410|i1_LQ_Rweevil_c3289/f1p0/1363|i3_LQ_Rweevil_c26163/f1p1/3585|i1_LQ_Rweevil_c49128/f1p0/1416|i3_LQ_Rweevil_c20225/f1p0/3231|i5_HQ_Rweevil_c5315/f3p18/5317	http://www.genome.jp/kegg-bin/show_pathway?ko04142/K01052%09red/K19363%09red/K12392%09red/K12385%09red/K01379%09red
TNF signaling pathway	KEGG PATHWAY	ko04668	3	240	0.261152	0.949498	i3_LQ_Rweevil_c2990/f1p0/3943|i2_HQ_Rweevil_c126151/f7p4/2704|i2_LQ_Rweevil_c153011/f1p4/2127	http://www.genome.jp/kegg-bin/show_pathway?ko04668/K17065%09red/K04368%09red/K00922%09red
Cysteine and methionine metabolism	KEGG PATHWAY	ko00270	2	135	0.263566	0.949498	i2_LQ_Rweevil_c26243/f1p18/2535|i2_LQ_Rweevil_c109168/f1p5/2630	http://www.genome.jp/kegg-bin/show_pathway?ko00270/K09880%09red/K01758%09red
Steroid biosynthesis	KEGG PATHWAY	ko00100	1	42	0.26988	0.949498	i1_LQ_Rweevil_c49128/f1p0/1416	http://www.genome.jp/kegg-bin/show_pathway?ko00100/K01052%09red
Acute myeloid leukemia	KEGG PATHWAY	ko05221	2	138	0.271645	0.949498	i3_LQ_Rweevil_c2990/f1p0/3943|i2_LQ_Rweevil_c153011/f1p4/2127	http://www.genome.jp/kegg-bin/show_pathway?ko05221/K04368%09red/K00922%09red
Non-small cell lung cancer	KEGG PATHWAY	ko05223	2	141	0.27972	0.949498	i3_LQ_Rweevil_c2990/f1p0/3943|i2_LQ_Rweevil_c153011/f1p4/2127	http://www.genome.jp/kegg-bin/show_pathway?ko05223/K04368%09red/K00922%09red
Gap junction	KEGG PATHWAY	ko04540	3	251	0.282747	0.949498	i1_LQ_Rweevil_c68216/f1p0/1907|i2_LQ_Rweevil_c153011/f1p4/2127|i3_LQ_Rweevil_c4311/f1p0/3079	http://www.genome.jp/kegg-bin/show_pathway?ko04540/K05701%09red/K07374%09red/K04368%09red
Selenocompound metabolism	KEGG PATHWAY	ko00450	1	45	0.285734	0.949498	i2_LQ_Rweevil_c26243/f1p18/2535	http://www.genome.jp/kegg-bin/show_pathway?ko00450/K01758%09red
Purine metabolism	KEGG PATHWAY	ko00230	5	493	0.29847	0.949498	i2_HQ_Rweevil_c118002/f3p16/2033|i3_LQ_Rweevil_c19131/f1p0/3440|i2_LQ_Rweevil_c36104/f1p14/2076|i1_LQ_Rweevil_c78144/f1p0/1984|i4_LQ_Rweevil_c2202/f1p0/4123	http://www.genome.jp/kegg-bin/show_pathway?ko00230/K01835%09red/K00106%09red/K13293%09red
Fc epsilon RI signaling pathway	KEGG PATHWAY	ko04664	2	149	0.301212	0.949498	i3_LQ_Rweevil_c2990/f1p0/3943|i2_LQ_Rweevil_c153011/f1p4/2127	http://www.genome.jp/kegg-bin/show_pathway?ko04664/K04368%09red/K00922%09red
Cell adhesion molecules (CAMs)	KEGG PATHWAY	ko04514	1	48	0.301243	0.949498	i5_HQ_Rweevil_c529/f2p0/5762	http://www.genome.jp/kegg-bin/show_pathway?ko04514/K06756%09red
AGE-RAGE signaling pathway in diabetic complications	KEGG PATHWAY	ko04933	3	262	0.304488	0.949498	i3_LQ_Rweevil_c2990/f1p0/3943|i4_LQ_Rweevil_c5278/f1p0/4368|i3_LQ_Rweevil_c25909/f1p0/3306	http://www.genome.jp/kegg-bin/show_pathway?ko04933/K00922%09red/K06068%09red
Renin secretion	KEGG PATHWAY	ko04924	2	159	0.327913	0.949498	i4_LQ_Rweevil_c3017/f1p66/4575|i3_LQ_Rweevil_c24886/f1p6/3721	http://www.genome.jp/kegg-bin/show_pathway?ko04924/K04936%09red
Insulin resistance	KEGG PATHWAY	ko04931	5	516	0.331073	0.949498	i3_LQ_Rweevil_c2990/f1p0/3943|i3_HQ_Rweevil_c39296/f2p1/3465|i4_LQ_Rweevil_c5278/f1p0/4368|i2_LQ_Rweevil_c61717/f1p11/2209|i3_LQ_Rweevil_c25909/f1p0/3306	http://www.genome.jp/kegg-bin/show_pathway?ko04931/K07189%09red/K00922%09red/K06068%09red
Thyroid cancer	KEGG PATHWAY	ko05216	1	56	0.34098	0.949498	i2_LQ_Rweevil_c153011/f1p4/2127	http://www.genome.jp/kegg-bin/show_pathway?ko05216/K04368%09red
Natural killer cell mediated cytotoxicity	KEGG PATHWAY	ko04650	2	165	0.343805	0.949498	i3_LQ_Rweevil_c2990/f1p0/3943|i2_LQ_Rweevil_c153011/f1p4/2127	http://www.genome.jp/kegg-bin/show_pathway?ko04650/K04368%09red/K00922%09red
Jak-STAT signaling pathway	KEGG PATHWAY	ko04630	2	166	0.346442	0.949498	i3_LQ_Rweevil_c2990/f1p0/3943|i3_LQ_Rweevil_c22820/f1p0/3096	http://www.genome.jp/kegg-bin/show_pathway?ko04630/K00922%09red/K19599%09red
VEGF signaling pathway	KEGG PATHWAY	ko04370	2	167	0.349075	0.949498	i3_LQ_Rweevil_c2990/f1p0/3943|i2_LQ_Rweevil_c153011/f1p4/2127	http://www.genome.jp/kegg-bin/show_pathway?ko04370/K04368%09red/K00922%09red
Prion diseases	KEGG PATHWAY	ko05020	1	59	0.355293	0.949498	i2_LQ_Rweevil_c153011/f1p4/2127	http://www.genome.jp/kegg-bin/show_pathway?ko05020/K04368%09red
TGF-beta signaling pathway	KEGG PATHWAY	ko04350	2	171	0.359573	0.949498	i2_LQ_Rweevil_c111508/f1p1/2647|i5_LQ_Rweevil_c4651/f1p1/5382	http://www.genome.jp/kegg-bin/show_pathway?ko04350/K04514%09red/K03347%09red
Renal cell carcinoma	KEGG PATHWAY	ko05211	3	290	0.359967	0.949498	i4_LQ_Rweevil_c10587/f1p0/4514|i2_LQ_Rweevil_c153011/f1p4/2127|i3_LQ_Rweevil_c2990/f1p0/3943	http://www.genome.jp/kegg-bin/show_pathway?ko05211/K04368%09red/K08268%09red/K00922%09red
Oxidative phosphorylation	KEGG PATHWAY	ko00190	4	415	0.36468	0.949498	i1_LQ_Rweevil_c29791/f1p12/1771|i2_LQ_Rweevil_c77161/f1p22/2273|i0_LQ_Rweevil_c49112/f1p0/469|i1_LQ_Rweevil_c29025/f1p0/1420	http://www.genome.jp/kegg-bin/show_pathway?ko00190/K02263%09red/K03881%09red/K00235%09red/K03883%09red
Pancreatic cancer	KEGG PATHWAY	ko05212	2	173	0.364799	0.949498	i3_LQ_Rweevil_c2990/f1p0/3943|i2_LQ_Rweevil_c153011/f1p4/2127	http://www.genome.jp/kegg-bin/show_pathway?ko05212/K04368%09red/K00922%09red
Butanoate metabolism	KEGG PATHWAY	ko00650	1	62	0.369295	0.949498	i1_HQ_Rweevil_c19229/f3p0/1690	http://www.genome.jp/kegg-bin/show_pathway?ko00650/K00248%09red
GnRH signaling pathway	KEGG PATHWAY	ko04912	3	295	0.369831	0.949498	i2_LQ_Rweevil_c153011/f1p4/2127|i4_LQ_Rweevil_c5278/f1p0/4368|i3_LQ_Rweevil_c25909/f1p0/3306	http://www.genome.jp/kegg-bin/show_pathway?ko04912/K04368%09red/K06068%09red
Glioma	KEGG PATHWAY	ko05214	2	176	0.372606	0.949498	i3_LQ_Rweevil_c2990/f1p0/3943|i2_LQ_Rweevil_c153011/f1p4/2127	http://www.genome.jp/kegg-bin/show_pathway?ko05214/K04368%09red/K00922%09red
ECM-receptor interaction	KEGG PATHWAY	ko04512	2	176	0.372606	0.949498	i3_LQ_Rweevil_c11018/f1p0/3098|i2_LQ_Rweevil_c29492/f1p11/2233	http://www.genome.jp/kegg-bin/show_pathway?ko04512/K06258%09red/K04659%09red
Insulin signaling pathway	KEGG PATHWAY	ko04910	5	549	0.378334	0.949498	i3_LQ_Rweevil_c2990/f1p0/3943|i2_LQ_Rweevil_c153011/f1p4/2127|i2_LQ_Rweevil_c61717/f1p11/2209|i2_LQ_Rweevil_c21652/f1p4/2256|i3_HQ_Rweevil_c39296/f2p1/3465	http://www.genome.jp/kegg-bin/show_pathway?ko04910/K00922%09red/K07189%09red/K04372%09red/K04368%09red
Tryptophan metabolism	KEGG PATHWAY	ko00380	2	180	0.382955	0.949498	i2_LQ_Rweevil_c85828/f1p34/2145|i2_LQ_Rweevil_c64995/f1p5/2628	http://www.genome.jp/kegg-bin/show_pathway?ko00380/K00825%09red/K00164%09red
Cholinergic synapse	KEGG PATHWAY	ko04725	2	182	0.388102	0.949498	i3_LQ_Rweevil_c2990/f1p0/3943|i2_LQ_Rweevil_c153011/f1p4/2127	http://www.genome.jp/kegg-bin/show_pathway?ko04725/K04368%09red/K00922%09red
B cell receptor signaling pathway	KEGG PATHWAY	ko04662	2	184	0.39323	0.949498	i3_LQ_Rweevil_c2990/f1p0/3943|i2_LQ_Rweevil_c153011/f1p4/2127	http://www.genome.jp/kegg-bin/show_pathway?ko04662/K04368%09red/K00922%09red
Endometrial cancer	KEGG PATHWAY	ko05213	2	186	0.398338	0.949498	i3_LQ_Rweevil_c2990/f1p0/3943|i2_LQ_Rweevil_c153011/f1p4/2127	http://www.genome.jp/kegg-bin/show_pathway?ko05213/K04368%09red/K00922%09red
Colorectal cancer	KEGG PATHWAY	ko05210	2	187	0.400885	0.949498	i3_LQ_Rweevil_c2990/f1p0/3943|i2_LQ_Rweevil_c153011/f1p4/2127	http://www.genome.jp/kegg-bin/show_pathway?ko05210/K04368%09red/K00922%09red
Bladder cancer	KEGG PATHWAY	ko05219	1	70	0.405169	0.949498	i2_LQ_Rweevil_c153011/f1p4/2127	http://www.genome.jp/kegg-bin/show_pathway?ko05219/K04368%09red
Alzheimer's disease	KEGG PATHWAY	ko05010	5	576	0.416978	0.949498	i1_LQ_Rweevil_c29791/f1p12/1771|i0_LQ_Rweevil_c49112/f1p0/469|i3_LQ_Rweevil_c28573/f1p0/3117|i2_LQ_Rweevil_c4823/f1p204/2865|i2_LQ_Rweevil_c163116/f1p75/1866	http://www.genome.jp/kegg-bin/show_pathway?ko05010/K02263%09red/K05853%09red/K00235%09red
Circadian rhythm	KEGG PATHWAY	ko04710	1	73	0.41809	0.949498	i2_LQ_Rweevil_c111508/f1p1/2647	http://www.genome.jp/kegg-bin/show_pathway?ko04710/K03347%09red
Parkinson's disease	KEGG PATHWAY	ko05012	4	449	0.420253	0.949498	i1_LQ_Rweevil_c29791/f1p12/1771|i2_LQ_Rweevil_c77161/f1p22/2273|i0_LQ_Rweevil_c49112/f1p0/469|i1_LQ_Rweevil_c29025/f1p0/1420	http://www.genome.jp/kegg-bin/show_pathway?ko05012/K02263%09red/K03881%09red/K00235%09red/K03883%09red
Toll-like receptor signaling pathway	KEGG PATHWAY	ko04620	2	199	0.431032	0.949498	i3_LQ_Rweevil_c2990/f1p0/3943|i2_LQ_Rweevil_c153011/f1p4/2127	http://www.genome.jp/kegg-bin/show_pathway?ko04620/K04368%09red/K00922%09red
Neurotrophin signaling pathway	KEGG PATHWAY	ko04722	4	463	0.442834	0.949498	i3_LQ_Rweevil_c2990/f1p0/3943|i2_LQ_Rweevil_c153011/f1p4/2127|i4_LQ_Rweevil_c5278/f1p0/4368|i3_LQ_Rweevil_c25909/f1p0/3306	http://www.genome.jp/kegg-bin/show_pathway?ko04722/K04368%09red/K00922%09red/K06068%09red
Salivary secretion	KEGG PATHWAY	ko04970	2	205	0.445801	0.949498	i4_LQ_Rweevil_c3017/f1p66/4575|i3_LQ_Rweevil_c24886/f1p6/3721	http://www.genome.jp/kegg-bin/show_pathway?ko04970/K04936%09red
FoxO signaling pathway	KEGG PATHWAY	ko04068	4	474	0.46039	0.949498	i3_LQ_Rweevil_c2990/f1p0/3943|i2_LQ_Rweevil_c153011/f1p4/2127|i0_LQ_Rweevil_c50503/f1p0/803|i1_HQ_Rweevil_c37687/f25p0/1373	http://www.genome.jp/kegg-bin/show_pathway?ko04068/K04368%09red/K00922%09red/K15464%09red
Osteoclast differentiation	KEGG PATHWAY	ko04380	2	216	0.472309	0.949498	i3_LQ_Rweevil_c2990/f1p0/3943|i2_LQ_Rweevil_c153011/f1p4/2127	http://www.genome.jp/kegg-bin/show_pathway?ko04380/K04368%09red/K00922%09red
Other glycan degradation	KEGG PATHWAY	ko00511	1	89	0.482418	0.949498	i3_LQ_Rweevil_c30428/f1p0/3053	http://www.genome.jp/kegg-bin/show_pathway?ko00511/K14459%09red
Progesterone-mediated oocyte maturation	KEGG PATHWAY	ko04914	2	224	0.491102	0.949498	i3_LQ_Rweevil_c2990/f1p0/3943|i2_LQ_Rweevil_c153011/f1p4/2127	http://www.genome.jp/kegg-bin/show_pathway?ko04914/K04368%09red/K00922%09red
Rap1 signaling pathway	KEGG PATHWAY	ko04015	5	629	0.491366	0.949498	i3_LQ_Rweevil_c2990/f1p0/3943|i2_LQ_Rweevil_c153011/f1p4/2127|i2_LQ_Rweevil_c86740/f1p12/2534|i4_LQ_Rweevil_c13190/f1p2/4039|i4_LQ_Rweevil_c12942/f1p4/4120	http://www.genome.jp/kegg-bin/show_pathway?ko04015/K05759%09red/K04368%09red/K06082%09red/K17700%09red/K00922%09red
Carbohydrate digestion and absorption	KEGG PATHWAY	ko04973	1	92	0.493665	0.949498	i3_LQ_Rweevil_c2990/f1p0/3943	http://www.genome.jp/kegg-bin/show_pathway?ko04973/K00922%09red
Phospholipase D signaling pathway	KEGG PATHWAY	ko04072	3	371	0.513616	0.949498	i3_LQ_Rweevil_c2990/f1p0/3943|i2_LQ_Rweevil_c153011/f1p4/2127|i2_LQ_Rweevil_c57749/f1p1/2447	http://www.genome.jp/kegg-bin/show_pathway?ko04072/K04368%09red/K00922%09red/K18441%09red
Prolactin signaling pathway	KEGG PATHWAY	ko04917	2	239	0.525178	0.949498	i3_LQ_Rweevil_c2990/f1p0/3943|i2_LQ_Rweevil_c153011/f1p4/2127	http://www.genome.jp/kegg-bin/show_pathway?ko04917/K04368%09red/K00922%09red
Aldosterone-regulated sodium reabsorption	KEGG PATHWAY	ko04960	1	102	0.529421	0.949498	i3_LQ_Rweevil_c2990/f1p0/3943	http://www.genome.jp/kegg-bin/show_pathway?ko04960/K00922%09red
Signaling pathways regulating pluripotency of stem cells	KEGG PATHWAY	ko04550	2	244	0.53619	0.949498	i3_LQ_Rweevil_c2990/f1p0/3943|i2_LQ_Rweevil_c153011/f1p4/2127	http://www.genome.jp/kegg-bin/show_pathway?ko04550/K04368%09red/K00922%09red
Mineral absorption	KEGG PATHWAY	ko04978	1	106	0.543008	0.949498	i3_HQ_Rweevil_c13063/f2p0/3444	http://www.genome.jp/kegg-bin/show_pathway?ko04978/K05011%09red
Sphingolipid metabolism	KEGG PATHWAY	ko00600	1	108	0.549654	0.949498	i1_LQ_Rweevil_c12736/f1p7/1737	http://www.genome.jp/kegg-bin/show_pathway?ko00600/K12351%09red
Chronic myeloid leukemia	KEGG PATHWAY	ko05220	2	252	0.553442	0.949498	i3_LQ_Rweevil_c2990/f1p0/3943|i2_LQ_Rweevil_c153011/f1p4/2127	http://www.genome.jp/kegg-bin/show_pathway?ko05220/K04368%09red/K00922%09red
Legionellosis	KEGG PATHWAY	ko05134	2	257	0.563991	0.949498	i1_HQ_Rweevil_c37687/f25p0/1373|i0_LQ_Rweevil_c50503/f1p0/803	http://www.genome.jp/kegg-bin/show_pathway?ko05134/K15464%09red
Serotonergic synapse	KEGG PATHWAY	ko04726	1	113	0.565849	0.949498	i2_LQ_Rweevil_c153011/f1p4/2127	http://www.genome.jp/kegg-bin/show_pathway?ko04726/K04368%09red
Regulation of actin cytoskeleton	KEGG PATHWAY	ko04810	5	689	0.570999	0.949498	i3_LQ_Rweevil_c2990/f1p0/3943|i2_LQ_Rweevil_c153011/f1p4/2127|i2_HQ_Rweevil_c83405/f3p14/2219|i5_LQ_Rweevil_c4651/f1p1/5382|i2_LQ_Rweevil_c86740/f1p12/2534	http://www.genome.jp/kegg-bin/show_pathway?ko04810/K00922%09red/K04514%09red/K04368%09red/K05768%09red/K05759%09red
Endocytosis	KEGG PATHWAY	ko04144	5	693	0.576079	0.949498	i2_HQ_Rweevil_c102987/f2p7/2340|i2_LQ_Rweevil_c57749/f1p1/2447|i1_LQ_Rweevil_c43311/f1p0/1185|i3_LQ_Rweevil_c27092/f1p0/4003|i2_LQ_Rweevil_c68975/f1p3/2004	http://www.genome.jp/kegg-bin/show_pathway?ko04144/K11247%09red/K11248%09red/K12480%09red/K12182%09red/K18441%09red
Thyroid hormone signaling pathway	KEGG PATHWAY	ko04919	4	552	0.57803	0.949498	i4_LQ_Rweevil_c10587/f1p0/4514|i2_LQ_Rweevil_c153011/f1p4/2127|i1_HQ_Rweevil_c17272/f8p0/1863|i3_LQ_Rweevil_c2990/f1p0/3943	http://www.genome.jp/kegg-bin/show_pathway?ko04919/K04368%09red/K08268%09red/K00922%09red/K19029%09red
Hedgehog signaling pathway - fly	KEGG PATHWAY	ko04341	1	117	0.578386	0.949498	i2_LQ_Rweevil_c111508/f1p1/2647	http://www.genome.jp/kegg-bin/show_pathway?ko04341/K03347%09red
Hedgehog signaling pathway	KEGG PATHWAY	ko04340	1	118	0.581464	0.949498	i2_LQ_Rweevil_c111508/f1p1/2647	http://www.genome.jp/kegg-bin/show_pathway?ko04340/K03347%09red
Insulin secretion	KEGG PATHWAY	ko04911	2	266	0.582527	0.949498	i4_LQ_Rweevil_c3017/f1p66/4575|i3_LQ_Rweevil_c24886/f1p6/3721	http://www.genome.jp/kegg-bin/show_pathway?ko04911/K04936%09red
Herpes simplex infection	KEGG PATHWAY	ko05168	3	412	0.583645	0.949498	i2_LQ_Rweevil_c111508/f1p1/2647|i3_LQ_Rweevil_c35777/f1p0/3175|i2_HQ_Rweevil_c25859/f4p3/2435	http://www.genome.jp/kegg-bin/show_pathway?ko05168/K12893%09red/K12886%09red/K03347%09red
Salmonella infection	KEGG PATHWAY	ko05132	3	415	0.588512	0.949498	i2_LQ_Rweevil_c86740/f1p12/2534|i5_LQ_Rweevil_c4651/f1p1/5382|i3_LQ_Rweevil_c4311/f1p0/3079	http://www.genome.jp/kegg-bin/show_pathway?ko05132/K04514%09red/K05701%09red/K05759%09red
ErbB signaling pathway	KEGG PATHWAY	ko04012	2	273	0.596538	0.949498	i3_LQ_Rweevil_c2990/f1p0/3943|i2_LQ_Rweevil_c153011/f1p4/2127	http://www.genome.jp/kegg-bin/show_pathway?ko04012/K04368%09red/K00922%09red
T cell receptor signaling pathway	KEGG PATHWAY	ko04660	2	275	0.600475	0.949498	i3_LQ_Rweevil_c2990/f1p0/3943|i2_LQ_Rweevil_c153011/f1p4/2127	http://www.genome.jp/kegg-bin/show_pathway?ko04660/K04368%09red/K00922%09red
Prostate cancer	KEGG PATHWAY	ko05215	2	277	0.604384	0.949498	i3_LQ_Rweevil_c2990/f1p0/3943|i2_LQ_Rweevil_c153011/f1p4/2127	http://www.genome.jp/kegg-bin/show_pathway?ko05215/K04368%09red/K00922%09red
cAMP signaling pathway	KEGG PATHWAY	ko04024	4	574	0.608487	0.949498	i3_LQ_Rweevil_c2990/f1p0/3943|i2_LQ_Rweevil_c153011/f1p4/2127|i3_LQ_Rweevil_c19131/f1p0/3440|i5_LQ_Rweevil_c4651/f1p1/5382	http://www.genome.jp/kegg-bin/show_pathway?ko04024/K04514%09red/K04368%09red/K00922%09red/K13293%09red
Long-term depression	KEGG PATHWAY	ko04730	1	128	0.611031	0.949498	i2_LQ_Rweevil_c153011/f1p4/2127	http://www.genome.jp/kegg-bin/show_pathway?ko04730/K04368%09red
Aminoacyl-tRNA biosynthesis	KEGG PATHWAY	ko00970	1	128	0.611031	0.949498	i1_LQ_Rweevil_c7639/f1p1/1824	http://www.genome.jp/kegg-bin/show_pathway?ko00970/K01876%09red
Non-alcoholic fatty liver disease (NAFLD)	KEGG PATHWAY	ko04932	3	430	0.612293	0.949498	i1_LQ_Rweevil_c29791/f1p12/1771|i3_LQ_Rweevil_c2990/f1p0/3943|i0_LQ_Rweevil_c49112/f1p0/469	http://www.genome.jp/kegg-bin/show_pathway?ko04932/K00922%09red/K02263%09red/K00235%09red
Apoptosis	KEGG PATHWAY	ko04210	4	577	0.612534	0.949498	i1_LQ_Rweevil_c68216/f1p0/1907|i2_LQ_Rweevil_c153011/f1p4/2127|i3_LQ_Rweevil_c2990/f1p0/3943|i1_LQ_Rweevil_c3289/f1p0/1363	http://www.genome.jp/kegg-bin/show_pathway?ko04210/K04368%09red/K07374%09red/K00922%09red/K01379%09red
Peroxisome	KEGG PATHWAY	ko04146	2	283	0.615937	0.949498	i4_LQ_Rweevil_c2202/f1p0/4123|i0_HQ_Rweevil_c1212/f3p1/934	http://www.genome.jp/kegg-bin/show_pathway?ko04146/K13348%09red/K00106%09red
p53 signaling pathway	KEGG PATHWAY	ko04115	1	130	0.61669	0.949498	i2_LQ_Rweevil_c109220/f1p20/2862	http://www.genome.jp/kegg-bin/show_pathway?ko04115/K10141%09red
Morphine addiction	KEGG PATHWAY	ko05032	1	131	0.619488	0.949498	i3_LQ_Rweevil_c19131/f1p0/3440	http://www.genome.jp/kegg-bin/show_pathway?ko05032/K13293%09red
Longevity regulating pathway - multiple species	KEGG PATHWAY	ko04213	4	586	0.624521	0.949498	i3_LQ_Rweevil_c2990/f1p0/3943|i2_LQ_Rweevil_c8486/f1p0/2240|i2_LQ_Rweevil_c8072/f1p5/2631|i3_LQ_Rweevil_c21767/f1p2/3097	http://www.genome.jp/kegg-bin/show_pathway?ko04213/K00922%09red/K09542%09red
Pentose and glucuronate interconversions	KEGG PATHWAY	ko00040	1	135	0.630479	0.949498	i3_LQ_Rweevil_c2399/f2p2/3589	http://www.genome.jp/kegg-bin/show_pathway?ko00040/K00008%09red
Viral carcinogenesis	KEGG PATHWAY	ko05203	4	594	0.634977	0.949498	i3_LQ_Rweevil_c2990/f1p0/3943|i2_HQ_Rweevil_c83405/f3p14/2219|i3_LQ_Rweevil_c35777/f1p0/3175|i2_LQ_Rweevil_c40500/f1p14/2928	http://www.genome.jp/kegg-bin/show_pathway?ko05203/K00922%09red/K11643%09red/K05768%09red/K12886%09red
N-Glycan biosynthesis	KEGG PATHWAY	ko00510	1	140	0.643773	0.949498	i2_LQ_Rweevil_c106820/f1p5/2409	http://www.genome.jp/kegg-bin/show_pathway?ko00510/K07252%09red
Calcium signaling pathway	KEGG PATHWAY	ko04020	3	451	0.644006	0.949498	i2_LQ_Rweevil_c163116/f1p75/1866|i3_LQ_Rweevil_c28573/f1p0/3117|i2_LQ_Rweevil_c4823/f1p204/2865	http://www.genome.jp/kegg-bin/show_pathway?ko04020/K05853%09red
Cardiac muscle contraction	KEGG PATHWAY	ko04260	2	302	0.650808	0.949498	i0_LQ_Rweevil_c49112/f1p0/469|i1_LQ_Rweevil_c6852/f1p0/1890	http://www.genome.jp/kegg-bin/show_pathway?ko04260/K02263%09red/K17751%09red
Hepatitis B	KEGG PATHWAY	ko05161	2	305	0.656079	0.949498	i3_LQ_Rweevil_c2990/f1p0/3943|i2_LQ_Rweevil_c153011/f1p4/2127	http://www.genome.jp/kegg-bin/show_pathway?ko05161/K04368%09red/K00922%09red
Apoptosis - fly	KEGG PATHWAY	ko04214	2	309	0.663006	0.949498	i2_HQ_Rweevil_c126151/f7p4/2704|i2_LQ_Rweevil_c59632/f1p5/2436	http://www.genome.jp/kegg-bin/show_pathway?ko04214/K17065%09red/K20216%09red
Regulation of lipolysis in adipocytes	KEGG PATHWAY	ko04923	1	152	0.673764	0.949498	i3_LQ_Rweevil_c2990/f1p0/3943	http://www.genome.jp/kegg-bin/show_pathway?ko04923/K00922%09red
Glycerophospholipid metabolism	KEGG PATHWAY	ko00564	2	318	0.678183	0.949498	i2_LQ_Rweevil_c107072/f1p11/2340|i3_LQ_Rweevil_c36372/f1p0/3295	http://www.genome.jp/kegg-bin/show_pathway?ko00564/K18695%09red/K13517%09red
Oocyte meiosis	KEGG PATHWAY	ko04114	2	320	0.681479	0.949498	i2_LQ_Rweevil_c153011/f1p4/2127|i2_LQ_Rweevil_c111508/f1p1/2647	http://www.genome.jp/kegg-bin/show_pathway?ko04114/K04368%09red/K03347%09red
Drug metabolism - other enzymes	KEGG PATHWAY	ko00983	1	157	0.685504	0.949498	i4_LQ_Rweevil_c2202/f1p0/4123	http://www.genome.jp/kegg-bin/show_pathway?ko00983/K00106%09red
Proteoglycans in cancer	KEGG PATHWAY	ko05205	6	943	0.690956	0.949498	i3_LQ_Rweevil_c2990/f1p0/3943|i2_LQ_Rweevil_c153011/f1p4/2127|i3_LQ_Rweevil_c6316/f1p0/3305|i4_LQ_Rweevil_c10587/f1p0/4514|i5_LQ_Rweevil_c4651/f1p1/5382|i4_LQ_Rweevil_c2474/f1p3/4393	http://www.genome.jp/kegg-bin/show_pathway?ko05205/K00922%09red/K04514%09red/K04368%09red/K08268%09red/K10380%09red
Ubiquitin mediated proteolysis	KEGG PATHWAY	ko04120	3	495	0.704371	0.949498	i3_LQ_Rweevil_c34970/f1p0/3325|i2_HQ_Rweevil_c57103/f2p7/2709|i2_LQ_Rweevil_c111508/f1p1/2647	http://www.genome.jp/kegg-bin/show_pathway?ko04120/K03347%09red/K10592%09red
Arginine and proline metabolism	KEGG PATHWAY	ko00330	1	182	0.738174	0.949498	i2_LQ_Rweevil_c105632/f1p4/2322	http://www.genome.jp/kegg-bin/show_pathway?ko00330/K00318%09red
Long-term potentiation	KEGG PATHWAY	ko04720	1	184	0.741986	0.949498	i2_LQ_Rweevil_c153011/f1p4/2127	http://www.genome.jp/kegg-bin/show_pathway?ko04720/K04368%09red
Pathogenic Escherichia coli infection	KEGG PATHWAY	ko05130	2	363	0.745859	0.949498	i1_LQ_Rweevil_c68216/f1p0/1907|i5_LQ_Rweevil_c4651/f1p1/5382	http://www.genome.jp/kegg-bin/show_pathway?ko05130/K04514%09red/K07374%09red
ABC transporters	KEGG PATHWAY	ko02010	1	191	0.754897	0.949498	i2_LQ_Rweevil_c58386/f2p3/2337	http://www.genome.jp/kegg-bin/show_pathway?ko02010/K05679%09red
Phagosome	KEGG PATHWAY	ko04145	3	548	0.766322	0.949498	i1_LQ_Rweevil_c68216/f1p0/1907|i2_HQ_Rweevil_c102987/f2p7/2340|i3_LQ_Rweevil_c11018/f1p0/3098	http://www.genome.jp/kegg-bin/show_pathway?ko04145/K12182%09red/K07374%09red/K04659%09red
Longevity regulating pathway - worm	KEGG PATHWAY	ko04212	2	381	0.769316	0.949498	i4_LQ_Rweevil_c10587/f1p0/4514|i3_LQ_Rweevil_c2990/f1p0/3943	http://www.genome.jp/kegg-bin/show_pathway?ko04212/K00922%09red/K08268%09red
Tight junction	KEGG PATHWAY	ko04530	4	719	0.773176	0.949498	i4_LQ_Rweevil_c5278/f1p0/4368|i3_LQ_Rweevil_c25909/f1p0/3306|i1_LQ_Rweevil_c6852/f1p0/1890|i3_LQ_Rweevil_c4311/f1p0/3079	http://www.genome.jp/kegg-bin/show_pathway?ko04530/K05701%09red/K17751%09red/K06068%09red
MAPK signaling pathway	KEGG PATHWAY	ko04010	3	556	0.774692	0.949498	i2_LQ_Rweevil_c21652/f1p4/2256|i2_LQ_Rweevil_c153011/f1p4/2127|i2_LQ_Rweevil_c59632/f1p5/2436	http://www.genome.jp/kegg-bin/show_pathway?ko04010/K04368%09red/K04372%09red/K20216%09red
Alcoholism	KEGG PATHWAY	ko05034	1	203	0.775548	0.949498	i2_LQ_Rweevil_c153011/f1p4/2127	http://www.genome.jp/kegg-bin/show_pathway?ko05034/K04368%09red
Glycerolipid metabolism	KEGG PATHWAY	ko00561	1	205	0.778817	0.949498	i2_LQ_Rweevil_c107072/f1p11/2340	http://www.genome.jp/kegg-bin/show_pathway?ko00561/K13517%09red
Ribosome	KEGG PATHWAY	ko03010	2	395	0.786237	0.949498	i0_LQ_Rweevil_c8417/f1p2/810|i2_LQ_Rweevil_c118688/f1p7/1599	http://www.genome.jp/kegg-bin/show_pathway?ko03010/K02887%09red/K02925%09red
Longevity regulating pathway	KEGG PATHWAY	ko04211	2	398	0.789718	0.949498	i3_LQ_Rweevil_c2990/f1p0/3943|i2_LQ_Rweevil_c109220/f1p20/2862	http://www.genome.jp/kegg-bin/show_pathway?ko04211/K10141%09red/K00922%09red
Shigellosis	KEGG PATHWAY	ko05131	2	403	0.795409	0.949498	i2_LQ_Rweevil_c86740/f1p12/2534|i5_LQ_Rweevil_c4651/f1p1/5382	http://www.genome.jp/kegg-bin/show_pathway?ko05131/K04514%09red/K05759%09red
MAPK signaling pathway - fly	KEGG PATHWAY	ko04013	3	584	0.80207	0.949498	i2_LQ_Rweevil_c153011/f1p4/2127|i2_LQ_Rweevil_c86740/f1p12/2534|i2_LQ_Rweevil_c59632/f1p5/2436	http://www.genome.jp/kegg-bin/show_pathway?ko04013/K05759%09red/K04368%09red/K20216%09red
Ras signaling pathway	KEGG PATHWAY	ko04014	2	418	0.811672	0.949498	i3_LQ_Rweevil_c2990/f1p0/3943|i2_LQ_Rweevil_c153011/f1p4/2127	http://www.genome.jp/kegg-bin/show_pathway?ko04014/K04368%09red/K00922%09red
Small cell lung cancer	KEGG PATHWAY	ko05222	1	228	0.813162	0.949498	i3_LQ_Rweevil_c2990/f1p0/3943	http://www.genome.jp/kegg-bin/show_pathway?ko05222/K00922%09red
Hepatitis C	KEGG PATHWAY	ko05160	1	230	0.815884	0.949498	i3_LQ_Rweevil_c2990/f1p0/3943	http://www.genome.jp/kegg-bin/show_pathway?ko05160/K00922%09red
Melanogenesis	KEGG PATHWAY	ko04916	1	233	0.819893	0.949498	i2_LQ_Rweevil_c153011/f1p4/2127	http://www.genome.jp/kegg-bin/show_pathway?ko04916/K04368%09red
Spliceosome	KEGG PATHWAY	ko03040	2	431	0.824824	0.949498	i3_LQ_Rweevil_c35777/f1p0/3175|i2_HQ_Rweevil_c25859/f4p3/2435	http://www.genome.jp/kegg-bin/show_pathway?ko03040/K12893%09red/K12886%09red
Axon guidance	KEGG PATHWAY	ko04360	2	439	0.832502	0.949498	i3_LQ_Rweevil_c2990/f1p0/3943|i5_LQ_Rweevil_c4651/f1p1/5382	http://www.genome.jp/kegg-bin/show_pathway?ko04360/K04514%09red/K00922%09red
Focal adhesion	KEGG PATHWAY	ko04510	4	794	0.834103	0.949498	i3_LQ_Rweevil_c2990/f1p0/3943|i2_LQ_Rweevil_c153011/f1p4/2127|i5_LQ_Rweevil_c4651/f1p1/5382|i3_LQ_Rweevil_c11018/f1p0/3098	http://www.genome.jp/kegg-bin/show_pathway?ko04510/K04514%09red/K04368%09red/K04659%09red/K00922%09red
Inositol phosphate metabolism	KEGG PATHWAY	ko00562	1	245	0.835077	0.949498	i3_LQ_Rweevil_c2990/f1p0/3943	http://www.genome.jp/kegg-bin/show_pathway?ko00562/K00922%09red
Protein digestion and absorption	KEGG PATHWAY	ko04974	1	246	0.836283	0.949498	i10_LQ_Rweevil_c9/f1p0/10716	http://www.genome.jp/kegg-bin/show_pathway?ko04974/K16628%09red
Amoebiasis	KEGG PATHWAY	ko05146	1	249	0.839849	0.949498	i3_LQ_Rweevil_c2990/f1p0/3943	http://www.genome.jp/kegg-bin/show_pathway?ko05146/K00922%09red
Leukocyte transendothelial migration	KEGG PATHWAY	ko04670	2	447	0.839875	0.949498	i3_LQ_Rweevil_c2990/f1p0/3943|i5_LQ_Rweevil_c4651/f1p1/5382	http://www.genome.jp/kegg-bin/show_pathway?ko04670/K04514%09red/K00922%09red
Lysine degradation	KEGG PATHWAY	ko00310	2	451	0.843451	0.949498	i2_LQ_Rweevil_c85828/f1p34/2145|i2_LQ_Rweevil_c64995/f1p5/2628	http://www.genome.jp/kegg-bin/show_pathway?ko00310/K00825%09red/K00164%09red
Measles	KEGG PATHWAY	ko05162	1	257	0.848983	0.949498	i3_LQ_Rweevil_c2990/f1p0/3943	http://www.genome.jp/kegg-bin/show_pathway?ko05162/K00922%09red
Chagas disease (American trypanosomiasis)	KEGG PATHWAY	ko05142	1	261	0.853354	0.949498	i3_LQ_Rweevil_c2990/f1p0/3943	http://www.genome.jp/kegg-bin/show_pathway?ko05142/K00922%09red
Pathways in cancer	KEGG PATHWAY	ko05200	4	850	0.870151	0.949498	i4_LQ_Rweevil_c10587/f1p0/4514|i2_LQ_Rweevil_c153011/f1p4/2127|i5_LQ_Rweevil_c4651/f1p1/5382|i3_LQ_Rweevil_c2990/f1p0/3943	http://www.genome.jp/kegg-bin/show_pathway?ko05200/K04514%09red/K04368%09red/K08268%09red/K00922%09red
Huntington's disease	KEGG PATHWAY	ko05016	2	485	0.871034	0.949498	i1_LQ_Rweevil_c29791/f1p12/1771|i0_LQ_Rweevil_c49112/f1p0/469	http://www.genome.jp/kegg-bin/show_pathway?ko05016/K02263%09red/K00235%09red
Cell cycle	KEGG PATHWAY	ko04110	1	280	0.87245	0.949498	i2_LQ_Rweevil_c111508/f1p1/2647	http://www.genome.jp/kegg-bin/show_pathway?ko04110/K03347%09red
Adherens junction	KEGG PATHWAY	ko04520	2	487	0.872509	0.949498	i4_LQ_Rweevil_c13190/f1p2/4039|i3_LQ_Rweevil_c4311/f1p0/3079	http://www.genome.jp/kegg-bin/show_pathway?ko04520/K05701%09red/K06082%09red
Platelet activation	KEGG PATHWAY	ko04611	2	490	0.874692	0.949498	i3_LQ_Rweevil_c2990/f1p0/3943|i5_LQ_Rweevil_c4651/f1p1/5382	http://www.genome.jp/kegg-bin/show_pathway?ko04611/K04514%09red/K00922%09red
Phosphatidylinositol signaling system	KEGG PATHWAY	ko04070	1	292	0.88321	0.949498	i3_LQ_Rweevil_c2990/f1p0/3943	http://www.genome.jp/kegg-bin/show_pathway?ko04070/K00922%09red
Epithelial cell signaling in Helicobacter pylori infection	KEGG PATHWAY	ko05120	1	297	0.887422	0.949498	i3_LQ_Rweevil_c4311/f1p0/3079	http://www.genome.jp/kegg-bin/show_pathway?ko05120/K05701%09red
Protein processing in endoplasmic reticulum	KEGG PATHWAY	ko04141	4	896	0.89452	0.949498	i2_LQ_Rweevil_c8486/f1p0/2240|i2_LQ_Rweevil_c8072/f1p5/2631|i2_LQ_Rweevil_c111508/f1p1/2647|i3_LQ_Rweevil_c21767/f1p2/3097	http://www.genome.jp/kegg-bin/show_pathway?ko04141/K09542%09red/K03347%09red
Toxoplasmosis	KEGG PATHWAY	ko05145	1	309	0.896922	0.949498	i3_LQ_Rweevil_c2990/f1p0/3943	http://www.genome.jp/kegg-bin/show_pathway?ko05145/K00922%09red
Adrenergic signaling in cardiomyocytes	KEGG PATHWAY	ko04261	2	529	0.900102	0.949498	i3_LQ_Rweevil_c2990/f1p0/3943|i1_LQ_Rweevil_c6852/f1p0/1890	http://www.genome.jp/kegg-bin/show_pathway?ko04261/K00922%09red/K17751%09red
PI3K-Akt signaling pathway	KEGG PATHWAY	ko04151	3	746	0.910984	0.951807	i3_LQ_Rweevil_c2990/f1p0/3943|i2_LQ_Rweevil_c153011/f1p4/2127|i3_LQ_Rweevil_c11018/f1p0/3098	http://www.genome.jp/kegg-bin/show_pathway?ko04151/K04368%09red/K04659%09red/K00922%09red
Influenza A	KEGG PATHWAY	ko05164	2	560	0.916785	0.951807	i3_LQ_Rweevil_c2990/f1p0/3943|i2_LQ_Rweevil_c153011/f1p4/2127	http://www.genome.jp/kegg-bin/show_pathway?ko05164/K04368%09red/K00922%09red
Vibrio cholerae infection	KEGG PATHWAY	ko05110	1	347	0.922039	0.951807	i3_LQ_Rweevil_c4311/f1p0/3079	http://www.genome.jp/kegg-bin/show_pathway?ko05110/K05701%09red
Tuberculosis	KEGG PATHWAY	ko05152	1	351	0.924298	0.951807	i1_LQ_Rweevil_c3289/f1p0/1363	http://www.genome.jp/kegg-bin/show_pathway?ko05152/K01379%09red
Viral myocarditis	KEGG PATHWAY	ko05416	1	385	0.941045	0.963318	i1_LQ_Rweevil_c6852/f1p0/1890	http://www.genome.jp/kegg-bin/show_pathway?ko05416/K17751%09red
Bacterial invasion of epithelial cells	KEGG PATHWAY	ko05100	1	424	0.955752	0.972618	i3_LQ_Rweevil_c2990/f1p0/3943	http://www.genome.jp/kegg-bin/show_pathway?ko05100/K00922%09red
RNA transport	KEGG PATHWAY	ko03013	1	474	0.969379	0.980322	i4_LQ_Rweevil_c6819/f1p12/4378	http://www.genome.jp/kegg-bin/show_pathway?ko03013/K14283%09red
Hippo signaling pathway - fly	KEGG PATHWAY	ko04391	1	514	0.977196	0.980322	i3_LQ_Rweevil_c12680/f2p0/3204	http://www.genome.jp/kegg-bin/show_pathway?ko04391/K16675%09red
Epstein-Barr virus infection	KEGG PATHWAY	ko05169	1	534	0.980322	0.980322	i3_LQ_Rweevil_c2990/f1p0/3943	http://www.genome.jp/kegg-bin/show_pathway?ko05169/K00922%09red
--------------------
#Term	Database	ID	Input number	Background number	P-Value	Corrected P-Value	Input	Hyperlink
--------------------
#Term	Database	ID	Input number	Background number	P-Value	Corrected P-Value	Input	Hyperlink
--------------------
